# Supplementary material for: Quantitative Proteomics After Spinal Cord Injury (SCI) in a Regenerative and a Nonregenerative Stage in the Frog Xenopus laevis
Source: Mol Cell Proteomics. 2018 Jan 22;17(4):592–606. doi: 10.1074/mcp.RA117.000215 (PMC5880103; doi:10.1074/mcp.RA117.000215)
Supplement: Supplemental Data [file supp_RA117.000215_4818_1_supp_46817_p1scml.xls]

## Sheet: readme
Regenerative_all	All quantified proteins in the regenerative stage.
Non-Regenerative_all	All quantified proteins in the non-regenerative stage.
Regenerative_DE	Welch's t-test significant (cut-off p-value: 0.05) AND logFC >=0.10 or logFC =< -0.10 for st50.
Non-Regenerative_DE	Welch's t-test significant (cut-off p-value: 0.05) AND logFC >=0.10 or logFC =< -0.10 for st50.
Regenerative-top15	Top 15 proteins with the highest fold-change values with p-value < 0.05 in the regenerative stage.
Non-Regenerative-top15	Top 15 proteins with the highest fold-change values with p-value < 0.05 in the non-regenerative stage.

## Sheet: Regenerative_all
stage 50_1dpt_mean	stage 50_1dpt_3/stage 50_uncut_mean	stage 50_1dpt_2/stage 50_uncut_mean	stage 50_1dpt_1/stage 50_uncut_mean	stage 50_1dps_mean	stage 50_1dps_3/stage 50_uncut_mean	stage 50_1dps_2/stage 50_uncut_mean	stage 50_1dps_1/stage 50_uncut_mean	stage 50_uncut_mean	FC (stage50_1dpt_mean/stage 50_1dps_mean)	log2FC	T: T: Protein IDs	T: T: Majority protein IDs	T: T: Gene name_simplified	T: T: Fasta headers_complete	Welch's T-test Significant stage 50_1dpt/stage 50_uncut_mean	Welch's T-test significant	-Log Welch's T-test p-value stage 50_1dpt/stage 50_uncut_mean	Welch's T-test Difference stage 50_1dpt/stage 50_uncut_mean	Welch's T-test Test statistic stage 50_1dpt/stage 50_uncut_mean	T: T: Fasta headers_complete_for_B2G
0.787845	0.841274	0.781721	0.740539	0.941517	0.986988	0.967823	0.86974	1	0.836782	-0.257076	JGIv7b.000001168:909478-932965_VV|immt	JGIv7b.000001168:909478-932965_VV|immt	immt	>JGIv7b.000001168:909478-932965_VV|immt	+	stage 50_1dpt/stage 50_uncut_mean	1.49362	-0.153672	-3.29614	JGIv7b.000001168_909478-932965_VV|immt
0.910383	0.920786	0.893917	0.916447	1.08368	1.07369	1.08261	1.09474	1	0.840085	-0.251393	JGIv7b.000001187:10588946-10628565_XV|map1b	JGIv7b.000001187:10588946-10628565_XV|map1b	map1b	>JGIv7b.000001187:10588946-10628565_XV|map1b	+	stage 50_1dpt/stage 50_uncut_mean	3.87487	-0.173297	-16.7874	JGIv7b.000001187_10588946-10628565_XV|map1b
1.2441	1.13282	1.31846	1.28102	1.00477	0.981285	0.98705	1.04597	1	1.2382	0.30824	JGIv7b.000001915:302304-417091_VV|btrc;JGIv7b.000033483:696461-811388_VV|btrc	JGIv7b.000001915:302304-417091_VV|btrc;JGIv7b.000033483:696461-811388_VV|btrc	btrc	>JGIv7b.000001915:302304-417091_VV|btrc;>JGIv7b.000033483:696461-811388_VV|btrc	+	stage 50_1dpt/stage 50_uncut_mean	1.40764	0.239332	3.967	JGIv7b.000001915_302304-417091_VV|btrc
1.12592	1.06918	1.14573	1.16284	0.924309	0.873153	0.962887	0.936887	1	1.21812	0.284653	JGIv7b.000001915:971087-977078_VV|npm3;JGIv7b.000033483:65713-72275_VV|npm3	JGIv7b.000001915:971087-977078_VV|npm3;JGIv7b.000033483:65713-72275_VV|npm3	npm3	>JGIv7b.000001915:971087-977078_VV|npm3;>JGIv7b.000033483:65713-72275_VV|npm3	+	stage 50_1dpt/stage 50_uncut_mean	2.16049	0.201608	5.1379	JGIv7b.000001915_971087-977078_VV|npm3
1.31526	1.35551	1.24919	1.34109	1.15667	1.23489	1.14609	1.08902	1	1.13712	0.185379	JGIv7b.000003267:1184817-1196675_VV|uba5	JGIv7b.000003267:1184817-1196675_VV|uba5	uba5	>JGIv7b.000003267:1184817-1196675_VV|uba5	+	stage 50_1dpt/stage 50_uncut_mean	1.34321	0.158597	2.94006	JGIv7b.000003267_1184817-1196675_VV|uba5
0.870342	0.866486	0.844343	0.900197	0.993332	0.983778	1.05262	0.943598	1	0.876184	-0.190694	JGIv7b.000004754:213363-299667_XV|aak1	JGIv7b.000004754:213363-299667_XV|aak1	aak1	>JGIv7b.000004754:213363-299667_XV|aak1	+	stage 50_1dpt/stage 50_uncut_mean	1.37966	-0.12299	-3.44172	JGIv7b.000004754_213363-299667_XV|aak1
0.894987	0.912159	0.872535	0.900267	1.00189	1.0369	0.948396	1.02037	1	0.8933	-0.162784	JGIv7b.000005375:1098041-1113919_VV|atp5c1	JGIv7b.000005375:1098041-1113919_VV|atp5c1	atp5c1	>JGIv7b.000005375:1098041-1113919_VV|atp5c1	+	stage 50_1dpt/stage 50_uncut_mean	1.36963	-0.106902	-3.61199	JGIv7b.000005375_1098041-1113919_VV|atp5c1
1.01559	1.02769	0.925501	1.09357	1.19557	1.1582	1.15146	1.27706	1	0.849456	-0.235389	JGIv7b.000005375:495301-511785_VV|gdi1	JGIv7b.000005375:495301-511785_VV|gdi1	gdi1	>JGIv7b.000005375:495301-511785_VV|gdi1	+	stage 50_1dpt/stage 50_uncut_mean	1.30738	-0.179986	-2.82669	JGIv7b.000005375_495301-511785_VV|gdi1
1.0108	1.03801	0.974984	1.01941	1.18432	1.11781	1.22949	1.20567	1	0.853484	-0.228564	JGIv7b.000005925:10174263-10202387_XX|sncb	JGIv7b.000005925:10174263-10202387_XX|sncb	sncb	>JGIv7b.000005925:10174263-10202387_XX|sncb	+	stage 50_1dpt/stage 50_uncut_mean	1.71566	-0.173522	-4.47608	JGIv7b.000005925_10174263-10202387_XX|sncb
0.904626	0.850482	0.985772	0.877623	0.723047	0.728417	0.664534	0.776191	1	1.25113	0.323231	JGIv7b.000006290:1522022-1562623_VX|cryl1	JGIv7b.000006290:1522022-1562623_VX|cryl1	cryl1	>JGIv7b.000006290:1522022-1562623_VX|cryl1	+	stage 50_1dpt/stage 50_uncut_mean	1.5493	0.181578	3.46023	JGIv7b.000006290_1522022-1562623_VX|cryl1
1.23906	1.31418	1.23165	1.17134	1.03015	1.11644	0.951452	1.02255	1	1.2028	0.266391	JGIv7b.000007045:3538213-3566818_XX|pzp	JGIv7b.000007045:3538213-3566818_XX|pzp	pzp	>JGIv7b.000007045:3538213-3566818_XX|pzp	+	stage 50_1dpt/stage 50_uncut_mean	1.51268	0.208909	3.30445	JGIv7b.000007045_3538213-3566818_XX|pzp
1.33419	1.30936	1.52904	1.16416	0.884226	0.934695	0.776872	0.94111	1	1.50888	0.593474	JGIv7b.000007045:3705045-3732370_VX|a2m	JGIv7b.000007045:3705045-3732370_VX|a2m	a2m	>JGIv7b.000007045:3705045-3732370_VX|a2m	+	stage 50_1dpt/stage 50_uncut_mean	1.48082	0.449961	3.78486	JGIv7b.000007045_3705045-3732370_VX|a2m
0.830628	0.82393	0.816905	0.851049	0.936461	0.964515	0.937751	0.907118	1	0.886986	-0.173017	JGIv7b.000007144:1529204-1594405_VV|rap1gds1	JGIv7b.000007144:1529204-1594405_VV|rap1gds1	rap1gds1	>JGIv7b.000007144:1529204-1594405_VV|rap1gds1	+	stage 50_1dpt/stage 50_uncut_mean	2.03758	-0.105833	-5.4056	JGIv7b.000007144_1529204-1594405_VV|rap1gds1
0.972893	0.994114	0.976721	0.947845	1.18806	1.15752	1.20064	1.20602	1	0.818892	-0.288254	JGIv7b.000007281:3095236-3109088_VV|sec13;JGIv7b.000255257:103093-119037_VV|sec13	JGIv7b.000007281:3095236-3109088_VV|sec13;JGIv7b.000255257:103093-119037_VV|sec13	sec13	>JGIv7b.000007281:3095236-3109088_VV|sec13;>JGIv7b.000255257:103093-119037_VV|sec13	+	stage 50_1dpt/stage 50_uncut_mean	3.30033	-0.215167	-10.5286	JGIv7b.000007281_3095236-3109088_VV|sec13
1.24232	1.26987	1.27408	1.183	1.05752	1.0305	1.05421	1.08785	1	1.17475	0.232348	JGIv7b.000007546:3410232-3487818_VV|thoc2;JGIv7b.000019375:64714-192333_XV|thoc2	JGIv7b.000007546:3410232-3487818_VV|thoc2;JGIv7b.000019375:64714-192333_XV|thoc2	thoc2	>JGIv7b.000007546:3410232-3487818_VV|thoc2;>JGIv7b.000019375:64714-192333_XV|thoc2	+	stage 50_1dpt/stage 50_uncut_mean	1.96495	0.184797	5.43069	JGIv7b.000007546_3410232-3487818_VV|thoc2
0.953802	0.920908	0.933288	1.00721	0.791553	0.789794	0.859019	0.725847	1	1.20498	0.269003	JGIv7b.000007546:5374889-5405854_XV|picalm.2;JGIv7b.000086967:4138352-4168684_VV|picalm.2	JGIv7b.000007546:5374889-5405854_XV|picalm.2;JGIv7b.000086967:4138352-4168684_VV|picalm.2	picalm.2	>JGIv7b.000007546:5374889-5405854_XV|picalm.2;>JGIv7b.000086967:4138352-4168684_VV|picalm.2	+	stage 50_1dpt/stage 50_uncut_mean	1.51022	0.162249	3.45558	JGIv7b.000007546_5374889-5405854_XV|picalm.2
0.930476	0.957176	0.954028	0.880225	1.02882	1.00974	1.02637	1.05035	1	0.904411	-0.144949	JGIv7b.000007546:5437225-5440955_XX|rab39b	JGIv7b.000007546:5437225-5440955_XX|rab39b	rab39b	>JGIv7b.000007546:5437225-5440955_XX|rab39b	+	stage 50_1dpt/stage 50_uncut_mean	1.37842	-0.0983437	-3.54163	JGIv7b.000007546_5437225-5440955_XX|rab39b
0.948074	0.956368	0.929309	0.958546	1.0949	1.08249	1.0842	1.11802	1	0.865898	-0.207731	JGIv7b.000007749:436923-477607_VV|vdac2	JGIv7b.000007749:436923-477607_VV|vdac2	vdac2	>JGIv7b.000007749:436923-477607_VV|vdac2	+	stage 50_1dpt/stage 50_uncut_mean	3.13755	-0.146829	-9.84855	JGIv7b.000007749_436923-477607_VV|vdac2
1.00232	0.952117	1.03089	1.02395	1.13316	1.165	1.06259	1.17189	1	0.884534	-0.17701	JGIv7b.000009266:1050581-1077370_XX|scg3	JGIv7b.000009266:1050581-1077370_XX|scg3	scg3	>JGIv7b.000009266:1050581-1077370_XX|scg3	+	stage 50_1dpt/stage 50_uncut_mean	1.34836	-0.130841	-3.01517	JGIv7b.000009266_1050581-1077370_XX|scg3
0.910262	0.903793	0.837877	0.989115	1.11313	1.02442	1.10145	1.21351	1	0.817752	-0.290265	JGIv7b.000009994:6695854-6718507_VV|eif3b	JGIv7b.000009994:6695854-6718507_VV|eif3b	eif3b	>JGIv7b.000009994:6695854-6718507_VV|eif3b	+	stage 50_1dpt/stage 50_uncut_mean	1.32547	-0.202865	-2.88918	JGIv7b.000009994_6695854-6718507_VV|eif3b
0.861171	0.996792	0.777369	0.809351	1.17341	1.21168	1.19714	1.11142	1	0.733902	-0.44634	JGIv7b.000009994:7966884-7970229_VV|psmg3;JGIv7b.000023403:11848532-11851669_XX|psmg3	JGIv7b.000009994:7966884-7970229_VV|psmg3;JGIv7b.000023403:11848532-11851669_XX|psmg3	psmg3	>JGIv7b.000009994:7966884-7970229_VV|psmg3;>JGIv7b.000023403:11848532-11851669_XX|psmg3	+	stage 50_1dpt/stage 50_uncut_mean	1.53715	-0.312243	-4.14963	JGIv7b.000009994_7966884-7970229_VV|psmg3
0.782943	0.800596	0.736388	0.811844	0.978551	0.990752	0.982354	0.962548	1	0.800104	-0.321741	JGIv7b.000010177:180833-190073_VV|loc100498624	JGIv7b.000010177:180833-190073_VV|loc100498624	loc100498624	>JGIv7b.000010177:180833-190073_VV|loc100498624	+	stage 50_1dpt/stage 50_uncut_mean	2.09387	-0.195609	-7.84142	JGIv7b.000010177_180833-190073_VV|loc100498624
0.762838	0.785702	0.71553	0.787283	0.948709	1.01026	0.935062	0.900805	1	0.80408	-0.314588	JGIv7b.000011199:1510255-1568736_XX|unnamed	JGIv7b.000011199:1510255-1568736_XX|unnamed	unnamed	>JGIv7b.000011199:1510255-1568736_XX|unnamed	+	stage 50_1dpt/stage 50_uncut_mean	1.92189	-0.185871	-4.64002	JGIv7b.000011199_1510255-1568736_XX|unnamed
0.829104	0.872855	0.843712	0.770745	0.962515	0.993096	0.979291	0.915158	1	0.861393	-0.215256	JGIv7b.000012020:8794528-8820623_VV|ppp3r1	JGIv7b.000012020:8794528-8820623_VV|ppp3r1	ppp3r1	>JGIv7b.000012020:8794528-8820623_VV|ppp3r1	+	stage 50_1dpt/stage 50_uncut_mean	1.54685	-0.133411	-3.44607	JGIv7b.000012020_8794528-8820623_VV|ppp3r1
0.899604	0.920849	0.931298	0.846665	1.03446	1.02985	1.06437	1.00917	1	0.869634	-0.201521	JGIv7b.000012462:1977156-1998652_VV|ndufs2	JGIv7b.000012462:1977156-1998652_VV|ndufs2	ndufs2	>JGIv7b.000012462:1977156-1998652_VV|ndufs2	+	stage 50_1dpt/stage 50_uncut_mean	1.72695	-0.134859	-4.33237	JGIv7b.000012462_1977156-1998652_VV|ndufs2
1.15066	1.19762	1.15655	1.09782	1.02353	1.01346	1.00661	1.05051	1	1.12421	0.168917	JGIv7b.000012518:17537116-17564033_VV|pus7	JGIv7b.000012518:17537116-17564033_VV|pus7	pus7	>JGIv7b.000012518:17537116-17564033_VV|pus7	+	stage 50_1dpt/stage 50_uncut_mean	1.50254	0.127137	3.97185	JGIv7b.000012518_17537116-17564033_VV|pus7
0.910654	0.929321	0.912476	0.890165	0.977595	0.973237	0.991583	0.967964	1	0.931525	-0.102333	JGIv7b.000013265:1225306-1237065_VV|ywhab	JGIv7b.000013265:1225306-1237065_VV|ywhab	ywhab	>JGIv7b.000013265:1225306-1237065_VV|ywhab	+	stage 50_1dpt/stage 50_uncut_mean	1.93522	-0.0669407	-4.9918	JGIv7b.000013265_1225306-1237065_VV|ywhab
1.1666	1.20294	1.12626	1.1706	1.25151	1.28489	1.21783	1.25182	1	0.932151	-0.101364	JGIv7b.000013265:1456882-1465285_VV|snf8	JGIv7b.000013265:1456882-1465285_VV|snf8	snf8	>JGIv7b.000013265:1456882-1465285_VV|snf8	+	stage 50_1dpt/stage 50_uncut_mean	1.33737	-0.0849133	-2.88088	JGIv7b.000013265_1456882-1465285_VV|snf8
1.21272	1.15046	1.26121	1.22649	0.985553	1.01617	0.922548	1.01794	1	1.2305	0.299242	JGIv7b.000013265:3518520-3535397_VV|smarce1;JGIv7b.000075417:6459615-6472371_VV|smarce1	JGIv7b.000013265:3518520-3535397_VV|smarce1;JGIv7b.000075417:6459615-6472371_VV|smarce1	smarce1	>JGIv7b.000013265:3518520-3535397_VV|smarce1;>JGIv7b.000075417:6459615-6472371_VV|smarce1	+	stage 50_1dpt/stage 50_uncut_mean	2.12466	0.227167	5.00243	JGIv7b.000013265_3518520-3535397_VV|smarce1
0.796641	0.829132	0.728099	0.832692	0.944443	0.921884	0.891284	1.02016	1	0.843504	-0.245533	JGIv7b.000013523:6705972-6721410_VV|uqcrc1	JGIv7b.000013523:6705972-6721410_VV|uqcrc1	uqcrc1	>JGIv7b.000013523:6705972-6721410_VV|uqcrc1	+	stage 50_1dpt/stage 50_uncut_mean	1.32624	-0.147802	-2.85139	JGIv7b.000013523_6705972-6721410_VV|uqcrc1
1.07291	1.08889	1.10274	1.02709	0.875511	0.791684	0.911939	0.92291	1	1.22546	0.293327	JGIv7b.000013576:1335050-1340135_VV|ctsv;JGIv7b.000032519:1344661-1351074_VV|ctsl2	JGIv7b.000013576:1335050-1340135_VV|ctsv;JGIv7b.000032519:1344661-1351074_VV|ctsl2	ctsv	>JGIv7b.000013576:1335050-1340135_VV|ctsv;>JGIv7b.000032519:1344661-1351074_VV|ctsl2	+	stage 50_1dpt/stage 50_uncut_mean	1.61617	0.197396	4.10924	JGIv7b.000013576_1335050-1340135_VV|ctsv
0.868158	0.837236	1.07674	0.690498	1.30642	1.36599	1.19661	1.35666	1	0.664532	-0.589589	JGIv7b.000014692:2722734-2723408_XX|unnamed	JGIv7b.000014692:2722734-2723408_XX|unnamed	unnamed	>JGIv7b.000014692:2722734-2723408_XX|unnamed	+	stage 50_1dpt/stage 50_uncut_mean	1.38068	-0.438262	-3.49852	JGIv7b.000014692_2722734-2723408_XX|unnamed
1.17995	1.25927	1.21586	1.06472	0.935454	0.97314	0.95136	0.881863	1	1.26137	0.334987	JGIv7b.000014692:4430338-4729751_XV|unnamed;JGIv7b.000041523:3796638-4507835_XV|unnamed	JGIv7b.000014692:4430338-4729751_XV|unnamed	unnamed	>JGIv7b.000014692:4430338-4729751_XV|unnamed	+	stage 50_1dpt/stage 50_uncut_mean	1.43935	0.244496	3.75745	JGIv7b.000014692_4430338-4729751_XV|unnamed
0.825436	0.787198	0.866984	0.822127	0.931148	0.899843	0.955437	0.938164	1	0.886472	-0.173854	JGIv7b.000014870:421228-475533_XX|add2	JGIv7b.000014870:421228-475533_XX|add2	add2	>JGIv7b.000014870:421228-475533_XX|add2	+	stage 50_1dpt/stage 50_uncut_mean	1.61396	-0.105712	-3.73028	JGIv7b.000014870_421228-475533_XX|add2
0.825949	0.834593	0.795858	0.847395	0.998348	1.06286	0.962712	0.969471	1	0.827316	-0.27349	JGIv7b.000008129:8567473-8572110_VV|wibg;JGIv7b.000014978:1109394-1114525_VV|wibg	JGIv7b.000008129:8567473-8572110_VV|wibg;JGIv7b.000014978:1109394-1114525_VV|wibg	wibg	>JGIv7b.000008129:8567473-8572110_VV|wibg;>JGIv7b.000014978:1109394-1114525_VV|wibg	+	stage 50_1dpt/stage 50_uncut_mean	1.72422	-0.172399	-4.81065	JGIv7b.000008129_8567473-8572110_VV|wibg
1.0179	1.0453	0.978603	1.02981	1.11773	1.06709	1.15765	1.12845	1	0.910689	-0.13497	JGIv7b.000014978:6125138-6129557_VV|tpt1	JGIv7b.000014978:6125138-6129557_VV|tpt1	tpt1	>JGIv7b.000014978:6125138-6129557_VV|tpt1	+	stage 50_1dpt/stage 50_uncut_mean	1.35245	-0.0998257	-2.98513	JGIv7b.000014978_6125138-6129557_VV|tpt1
1.01082	0.954543	1.04587	1.03204	0.829848	0.80481	0.880666	0.804067	1	1.21808	0.284604	JGIv7b.000015415:1058321-1063951_XX|apoe	JGIv7b.000015415:1058321-1063951_XX|apoe	apoe	>JGIv7b.000015415:1058321-1063951_XX|apoe	+	stage 50_1dpt/stage 50_uncut_mean	2.03307	0.18097	4.74707	JGIv7b.000015415_1058321-1063951_XX|apoe
1.12385	1.11695	1.15375	1.10086	1.02919	1.01449	0.993689	1.07938	1	1.09198	0.12695	JGIv7b.000016004:2381636-2392398_VV|srrt;JGIv7b.000113187:1044069-1059692_VV|srrt	JGIv7b.000016004:2381636-2392398_VV|srrt;JGIv7b.000113187:1044069-1059692_VV|srrt	srrt	>JGIv7b.000016004:2381636-2392398_VV|srrt;>JGIv7b.000113187:1044069-1059692_VV|srrt	+	stage 50_1dpt/stage 50_uncut_mean	1.34128	0.094667	3.13657	JGIv7b.000016004_2381636-2392398_VV|srrt
1.04246	1.02004	1.06293	1.04442	1.18584	1.12147	1.19378	1.24228	1	0.87909	-0.185917	JGIv7b.000016807:7027593-7059390_VV|atp1b3	JGIv7b.000016807:7027593-7059390_VV|atp1b3	atp1b3	>JGIv7b.000016807:7027593-7059390_VV|atp1b3	+	stage 50_1dpt/stage 50_uncut_mean	1.37004	-0.14338	-3.85094	JGIv7b.000016807_7027593-7059390_VV|atp1b3
0.700146	0.680786	0.686207	0.733446	0.836655	0.874571	0.820331	0.815062	1	0.83684	-0.256976	JGIv7b.000016863:1162905-1171479_XX|ina	JGIv7b.000016863:1162905-1171479_XX|ina	ina	>JGIv7b.000016863:1162905-1171479_XX|ina	+	stage 50_1dpt/stage 50_uncut_mean	2.2218	-0.136508	-5.39011	JGIv7b.000016863_1162905-1171479_XX|ina
0.878924	0.914535	0.873677	0.848559	0.977135	1.00726	0.973282	0.950864	1	0.89949	-0.152821	JGIv7b.000005925:5730910-5836789_XX|ppm1h;JGIv7b.000018184:2234470-2322562_XV|ppm1h;JGIv7b.000081267:784505-810640_XX|ppm1j	JGIv7b.000005925:5730910-5836789_XX|ppm1h;JGIv7b.000018184:2234470-2322562_XV|ppm1h	ppm1h	>JGIv7b.000005925:5730910-5836789_XX|ppm1h;>JGIv7b.000018184:2234470-2322562_XV|ppm1h	+	stage 50_1dpt/stage 50_uncut_mean	1.73095	-0.0982116	-3.8871	JGIv7b.000005925_5730910-5836789_XX|ppm1h
1.01159	0.926137	1.0768	1.03182	0.788162	0.83375	0.779712	0.751023	1	1.28347	0.360055	JGIv7b.000021980:2015313-2025410_VV|pddc1	JGIv7b.000021980:2015313-2025410_VV|pddc1	pddc1	>JGIv7b.000021980:2015313-2025410_VV|pddc1	+	stage 50_1dpt/stage 50_uncut_mean	1.68688	0.223424	4.39684	JGIv7b.000021980_2015313-2025410_VV|pddc1
0.739012	0.70295	0.763151	0.750936	0.832161	0.826821	0.825396	0.844265	1	0.888064	-0.171264	JGIv7b.000023165:7248016-7316270_XV|camsap2	JGIv7b.000023165:7248016-7316270_XV|camsap2	camsap2	>JGIv7b.000023165:7248016-7316270_XV|camsap2	+	stage 50_1dpt/stage 50_uncut_mean	1.56574	-0.0931484	-4.81431	JGIv7b.000023165_7248016-7316270_XV|camsap2
0.868795	0.859981	0.934699	0.811704	1.13301	1.20781	1.05268	1.13853	1	0.766805	-0.383069	JGIv7b.000025194:5566694-5605793_XX|unnamed	JGIv7b.000025194:5566694-5605793_XX|unnamed	unnamed	>JGIv7b.000025194:5566694-5605793_XX|unnamed	+	stage 50_1dpt/stage 50_uncut_mean	1.95059	-0.264212	-4.60413	JGIv7b.000025194_5566694-5605793_XX|unnamed
1.04433	1.03098	1.05216	1.04985	1.23383	1.25953	1.225	1.21697	1	0.846411	-0.24057	JGIv7b.000025212:506677-546466_VV|snx30;JGIv7b.000120942:55298-87346_VV|snx30	JGIv7b.000025212:506677-546466_VV|snx30;JGIv7b.000120942:55298-87346_VV|snx30	snx30	>JGIv7b.000025212:506677-546466_VV|snx30;>JGIv7b.000120942:55298-87346_VV|snx30	+	stage 50_1dpt/stage 50_uncut_mean	2.9894	-0.189503	-12.9104	JGIv7b.000025212_506677-546466_VV|snx30
0.846714	0.862386	0.789445	0.888312	0.962423	0.996997	0.97306	0.917212	1	0.879774	-0.184796	JGIv7b.000025254:232171-238384_VV|lyrm7;JGIv7b.000179290:522476-529632_XV|lyrm7	JGIv7b.000025254:232171-238384_VV|lyrm7;JGIv7b.000179290:522476-529632_XV|lyrm7	lyrm7	>JGIv7b.000025254:232171-238384_VV|lyrm7;>JGIv7b.000179290:522476-529632_XV|lyrm7	+	stage 50_1dpt/stage 50_uncut_mean	1.39467	-0.115709	-3.0548	JGIv7b.000025254_232171-238384_VV|lyrm7
1.16446	1.20954	1.17802	1.10581	0.982758	1.03674	0.962244	0.949291	1	1.18489	0.244748	JGIv7b.000026680:493215-513208_VV|thoc6	JGIv7b.000026680:493215-513208_VV|thoc6	thoc6	>JGIv7b.000026680:493215-513208_VV|thoc6	+	stage 50_1dpt/stage 50_uncut_mean	1.9273	0.181698	4.42623	JGIv7b.000026680_493215-513208_VV|thoc6
0.966296	0.970418	0.971382	0.957087	1.0362	1.05458	1.02783	1.02618	1	0.932541	-0.100761	JGIv7b.000027036:2189405-2207046_VV|ppm1b	JGIv7b.000027036:2189405-2207046_VV|ppm1b	ppm1b	>JGIv7b.000027036:2189405-2207046_VV|ppm1b	+	stage 50_1dpt/stage 50_uncut_mean	2.15958	-0.069901	-6.78968	JGIv7b.000027036_2189405-2207046_VV|ppm1b
0.992885	0.962737	1.16409	0.851828	1.3537	1.43322	1.24994	1.37793	1	0.733462	-0.447206	JGIv7b.000027814:206595-225245_VV|acat1	JGIv7b.000027814:206595-225245_VV|acat1	acat1	>JGIv7b.000027814:206595-225245_VV|acat1	+	stage 50_1dpt/stage 50_uncut_mean	1.42395	-0.360812	-3.39439	JGIv7b.000027814_206595-225245_VV|acat1
0.977689	0.956208	1.04242	0.934439	1.197	1.17591	1.10708	1.30801	1	0.816783	-0.291976	JGIv7b.000030470:5760127-6062936_XX|syt1	JGIv7b.000030470:5760127-6062936_XX|syt1	syt1	>JGIv7b.000030470:5760127-6062936_XX|syt1	+	stage 50_1dpt/stage 50_uncut_mean	1.35048	-0.219311	-3.24678	JGIv7b.000030470_5760127-6062936_XX|syt1
1.0087	0.996031	0.982875	1.04718	1.20123	1.16707	1.22718	1.20944	1	0.839719	-0.252022	JGIv7b.000031469:1247605-1255848_VV|cfl1	JGIv7b.000031469:1247605-1255848_VV|cfl1	cfl1	>JGIv7b.000031469:1247605-1255848_VV|cfl1	+	stage 50_1dpt/stage 50_uncut_mean	2.70439	-0.192535	-7.26343	JGIv7b.000031469_1247605-1255848_VV|cfl1
0.846239	0.831041	0.868825	0.83885	0.99665	1.0094	0.98511	0.995441	1	0.849083	-0.236023	JGIv7b.000032212:3902286-3944258_XV|map1b	JGIv7b.000032212:3902286-3944258_XV|map1b	map1b	>JGIv7b.000032212:3902286-3944258_XV|map1b	+	stage 50_1dpt/stage 50_uncut_mean	3.01185	-0.150412	-11.1447	JGIv7b.000032212_3902286-3944258_XV|map1b
1.05567	1.00074	1.08833	1.07794	0.932543	0.897128	0.990958	0.909542	1	1.13203	0.178917	JGIv7b.000003286:922442-1032698_VV|unnamed;JGIv7b.000033104:589449-685440_XV|celsr2	JGIv7b.000003286:922442-1032698_VV|unnamed;JGIv7b.000033104:589449-685440_XV|celsr2	celsr2	>JGIv7b.000003286:922442-1032698_VV|unnamed;>JGIv7b.000033104:589449-685440_XV|celsr2	+	stage 50_1dpt/stage 50_uncut_mean	1.41782	0.123127	3.05043	JGIv7b.000003286_922442-1032698_VV|unnamed
0.906357	0.955503	0.858747	0.90482	1.02507	1.03863	0.983873	1.05271	1	0.884189	-0.177573	JGIv7b.000022127:1388704-1408117_XX|atp6v0d2;JGIv7b.000033905:1701594-1753110_VV|atp6v0d1	JGIv7b.000033905:1701594-1753110_VV|atp6v0d1	atp6v0d1	>JGIv7b.000033905:1701594-1753110_VV|atp6v0d1	+	stage 50_1dpt/stage 50_uncut_mean	1.51261	-0.118714	-3.39659	JGIv7b.000033905_1701594-1753110_VV|atp6v0d1
1.27617	1.23887	1.4457	1.14394	0.906456	0.942421	1.04471	0.732237	1	1.40787	0.493512	JGIv7b.000034503:2331416-2351739_VV|mtdh	JGIv7b.000034503:2331416-2351739_VV|mtdh	mtdh	>JGIv7b.000034503:2331416-2351739_VV|mtdh	+	stage 50_1dpt/stage 50_uncut_mean	1.34933	0.369714	2.88733	JGIv7b.000034503_2331416-2351739_VV|mtdh
1.41495	1.63287	1.32723	1.28476	0.968617	1.03114	0.826961	1.04775	1	1.4608	0.546756	JGIv7b.000035361:2925136-2942369_XX|vtn	JGIv7b.000035361:2925136-2942369_XX|vtn	vtn	>JGIv7b.000035361:2925136-2942369_XX|vtn	+	stage 50_1dpt/stage 50_uncut_mean	1.46609	0.446336	3.41704	JGIv7b.000035361_2925136-2942369_XX|vtn
0.956838	0.979357	0.931733	0.959423	1.10909	1.10834	1.09435	1.12457	1	0.862726	-0.213026	JGIv7b.000035361:3467461-3488670_VV|aldoc	JGIv7b.000035361:3467461-3488670_VV|aldoc	aldoc	>JGIv7b.000035361:3467461-3488670_VV|aldoc	+	stage 50_1dpt/stage 50_uncut_mean	2.79906	-0.152249	-9.31891	JGIv7b.000035361_3467461-3488670_VV|aldoc
0.933704	0.926093	0.92871	0.946309	1.00326	1.01668	0.970209	1.02289	1	0.93067	-0.103658	JGIv7b.000035524:2977676-3158199_XX|atp2b4	JGIv7b.000035524:2977676-3158199_XX|atp2b4	atp2b4	>JGIv7b.000035524:2977676-3158199_XX|atp2b4	+	stage 50_1dpt/stage 50_uncut_mean	1.4077	-0.0695557	-3.90915	JGIv7b.000035524_2977676-3158199_XX|atp2b4
0.934156	0.861108	0.954187	0.987173	0.737295	0.66955	0.803213	0.739121	1	1.267	0.341422	JGIv7b.000036401:4239638-4254890_VV|rab11a;JGIv7b.000058049:4265916-4277785_VV|rab11a	JGIv7b.000036401:4239638-4254890_VV|rab11a;JGIv7b.000058049:4265916-4277785_VV|rab11a	rab11a	>JGIv7b.000036401:4239638-4254890_VV|rab11a;>JGIv7b.000058049:4265916-4277785_VV|rab11a	+	stage 50_1dpt/stage 50_uncut_mean	1.66045	0.196861	3.64663	JGIv7b.000036401_4239638-4254890_VV|rab11a
1.10258	1.1058	1.06855	1.13339	0.967066	0.942462	0.945996	1.01274	1	1.14013	0.189197	JGIv7b.000036991:1673518-1684539_VV|rhog;JGIv7b.000047694:182783-190550_VV|rhog.2	JGIv7b.000036991:1673518-1684539_VV|rhog;JGIv7b.000047694:182783-190550_VV|rhog.2	rhog	>JGIv7b.000036991:1673518-1684539_VV|rhog;>JGIv7b.000047694:182783-190550_VV|rhog.2	+	stage 50_1dpt/stage 50_uncut_mean	1.95459	0.135514	4.57987	JGIv7b.000036991_1673518-1684539_VV|rhog
0.985494	1.06699	0.866953	1.02254	1.22334	1.2279	1.15785	1.28428	1	0.805575	-0.31191	JGIv7b.000039723:2944489-2969832_VV|zc3h14	JGIv7b.000039723:2944489-2969832_VV|zc3h14	zc3h14	>JGIv7b.000039723:2944489-2969832_VV|zc3h14	+	stage 50_1dpt/stage 50_uncut_mean	1.4177	-0.237849	-3.35869	JGIv7b.000039723_2944489-2969832_VV|zc3h14
0.787361	0.816414	0.718428	0.827241	0.946254	0.912587	0.925506	1.00067	1	0.832082	-0.265203	JGIv7b.000043242:41980-58466_VV|ndufa10	JGIv7b.000043242:41980-58466_VV|ndufa10	ndufa10	>JGIv7b.000043242:41980-58466_VV|ndufa10	+	stage 50_1dpt/stage 50_uncut_mean	1.60456	-0.158893	-3.59649	JGIv7b.000043242_41980-58466_VV|ndufa10
1.05328	1.03543	1.07724	1.04716	0.822444	0.746698	0.787257	0.933376	1	1.28067	0.356896	JGIv7b.000043483:4986730-5004219_XX|swap70	JGIv7b.000043483:4986730-5004219_XX|swap70	swap70	>JGIv7b.000043483:4986730-5004219_XX|swap70	+	stage 50_1dpt/stage 50_uncut_mean	1.30473	0.230833	3.97716	JGIv7b.000043483_4986730-5004219_XX|swap70
0.997679	1.03231	0.980577	0.980151	0.919723	0.921685	0.944549	0.892936	1	1.08476	0.117376	JGIv7b.000043648:645201-703934_XV|opa1	JGIv7b.000043648:645201-703934_XV|opa1	opa1	>JGIv7b.000043648:645201-703934_XV|opa1	+	stage 50_1dpt/stage 50_uncut_mean	1.55346	0.077956	3.40946	JGIv7b.000043648_645201-703934_XV|opa1
0.936619	0.89108	0.948472	0.970305	1.04053	1.03546	1.03614	1.04998	1	0.900139	-0.15178	JGIv7b.000044061:306127-314431_XX|unnamed	JGIv7b.000044061:306127-314431_XX|unnamed	unnamed	>JGIv7b.000044061:306127-314431_XX|unnamed	+	stage 50_1dpt/stage 50_uncut_mean	1.36323	-0.103908	-4.31247	JGIv7b.000044061_306127-314431_XX|unnamed
1.0075	1.00686	1.0484	0.967243	1.15336	1.09121	1.19232	1.17654	1	0.873538	-0.195057	JGIv7b.000044494:414003-558112_VV|gnal	JGIv7b.000044494:414003-558112_VV|gnal	gnal	>JGIv7b.000044494:414003-558112_VV|gnal	+	stage 50_1dpt/stage 50_uncut_mean	1.62967	-0.145856	-3.72246	JGIv7b.000044494_414003-558112_VV|gnal
1.05755	1.04004	1.03355	1.09907	1.20442	1.18274	1.26233	1.1682	1	0.878058	-0.187612	JGIv7b.000044494:583890-606804_VV|impa2;JGIv7b.000181837:1323017-1348314_VV|impa2	JGIv7b.000044494:583890-606804_VV|impa2	impa2	>JGIv7b.000044494:583890-606804_VV|impa2	+	stage 50_1dpt/stage 50_uncut_mean	1.73561	-0.14687	-4.08867	JGIv7b.000044494_583890-606804_VV|impa2
1.00517	1.00625	1.01713	0.992144	1.11087	1.10783	1.11843	1.10636	1	0.904851	-0.144248	JGIv7b.000047398:2713833-2729775_VV|mdh2	JGIv7b.000047398:2713833-2729775_VV|mdh2	mdh2	>JGIv7b.000047398:2713833-2729775_VV|mdh2	+	stage 50_1dpt/stage 50_uncut_mean	3.02057	-0.105699	-12.9354	JGIv7b.000047398_2713833-2729775_VV|mdh2
1.17713	1.1476	1.18142	1.20238	1.06796	1.09174	1.0827	1.02943	1	1.10223	0.140425	JGIv7b.000003732:427920-509923_XV|nedd4;JGIv7b.000051452:4703181-4958140_XV|nedd4l;JGIv7b.000059883:971017-1042021_XV|nedd4	JGIv7b.000051452:4703181-4958140_XV|nedd4l	nedd4l	>JGIv7b.000051452:4703181-4958140_XV|nedd4l	+	stage 50_1dpt/stage 50_uncut_mean	1.87668	0.109177	4.34093	JGIv7b.000051452_4703181-4958140_XV|nedd4l
1.04389	1.01589	1.06691	1.04888	0.92254	0.909138	0.921399	0.937083	1	1.13154	0.178291	JGIv7b.000052352:1433313-1474157_VV|cnot2;JGIv7b.000237412:988056-1028121_VV|cnot2	JGIv7b.000052352:1433313-1474157_VV|cnot2;JGIv7b.000237412:988056-1028121_VV|cnot2	cnot2	>JGIv7b.000052352:1433313-1474157_VV|cnot2;>JGIv7b.000237412:988056-1028121_VV|cnot2	+	stage 50_1dpt/stage 50_uncut_mean	2.28619	0.121353	7.14413	JGIv7b.000052352_1433313-1474157_VV|cnot2
1.11062	1.13189	1.09085	1.10913	1.03577	1.05255	1.03997	1.0148	1	1.07226	0.100661	JGIv7b.000052441:5726433-5771759_XX|slc1a3	JGIv7b.000052441:5726433-5771759_XX|slc1a3	slc1a3	>JGIv7b.000052441:5726433-5771759_XX|slc1a3	+	stage 50_1dpt/stage 50_uncut_mean	1.99601	0.07485	4.60606	JGIv7b.000052441_5726433-5771759_XX|slc1a3
1.32018	1.22352	1.46629	1.27073	1.03205	0.955697	1.05888	1.08157	1	1.27918	0.355223	JGIv7b.000052441:7261050-7282299_XX|c9;JGIv7b.000052441:7300800-7303054_XX|unnamed	JGIv7b.000052441:7261050-7282299_XX|c9	c9	>JGIv7b.000052441:7261050-7282299_XX|c9	+	stage 50_1dpt/stage 50_uncut_mean	1.3868	0.288131	3.43816	JGIv7b.000052441_7261050-7282299_XX|c9
0.949404	0.973407	0.957914	0.916892	1.02187	0.993281	1.01823	1.0541	1	0.929085	-0.106118	JGIv7b.000052573:6947385-7008737_XV|pfkp	JGIv7b.000052573:6947385-7008737_XV|pfkp	pfkp	>JGIv7b.000052573:6947385-7008737_XV|pfkp	+	stage 50_1dpt/stage 50_uncut_mean	1.38401	-0.072466	-2.96876	JGIv7b.000052573_6947385-7008737_XV|pfkp
1.03482	1.06378	0.964011	1.07668	0.88284	0.934817	0.820615	0.893089	1	1.17215	0.229161	JGIv7b.000030080:2334713-2390134_VV|smarcc1;JGIv7b.000053445:594154-645466_VV|smarcc1	JGIv7b.000030080:2334713-2390134_VV|smarcc1;JGIv7b.000053445:594154-645466_VV|smarcc1	smarcc1	>JGIv7b.000030080:2334713-2390134_VV|smarcc1;>JGIv7b.000053445:594154-645466_VV|smarcc1	+	stage 50_1dpt/stage 50_uncut_mean	1.44486	0.151983	3.11498	JGIv7b.000030080_2334713-2390134_VV|smarcc1
1.22317	1.25444	1.34308	1.072	0.859263	0.674464	0.956168	0.947156	1	1.42352	0.509458	JGIv7b.000056777:673397-693464_VV|nucb1;JGIv7b.000056777:678733-685250_VX|nucb1	JGIv7b.000056777:673397-693464_VV|nucb1	nucb1	>JGIv7b.000056777:673397-693464_VV|nucb1	+	stage 50_1dpt/stage 50_uncut_mean	1.37844	0.363911	2.98002	JGIv7b.000056777_673397-693464_VV|nucb1
0.841684	0.852651	0.802891	0.869511	0.986327	1.00817	0.985563	0.965249	1	0.853352	-0.228787	JGIv7b.000059755:791733-799405_XX|nefm	JGIv7b.000059755:791733-799405_XX|nefm	nefm	>JGIv7b.000059755:791733-799405_XX|nefm	+	stage 50_1dpt/stage 50_uncut_mean	2.20134	-0.144643	-6.14761	JGIv7b.000059755_791733-799405_XX|nefm
1.03184	1.08962	0.96328	1.04263	0.867117	0.85661	0.850074	0.894668	1	1.18997	0.250925	JGIv7b.000061078:23288-34727_XV|pnp	JGIv7b.000061078:23288-34727_XV|pnp	pnp	>JGIv7b.000061078:23288-34727_XV|pnp	+	stage 50_1dpt/stage 50_uncut_mean	1.47032	0.164726	4.1806	JGIv7b.000061078_23288-34727_XV|pnp
0.946517	0.92711	0.962314	0.950128	1.06554	1.07951	1.03978	1.07732	1	0.888301	-0.170879	JGIv7b.000061609:651097-737152_XX|sh3gl2	JGIv7b.000061609:651097-737152_XX|sh3gl2	sh3gl2	>JGIv7b.000061609:651097-737152_XX|sh3gl2	+	stage 50_1dpt/stage 50_uncut_mean	2.6295	-0.119019	-7.20619	JGIv7b.000061609_651097-737152_XX|sh3gl2
1.40456	1.28506	1.51095	1.41767	0.899017	0.979552	0.82617	0.89133	1	1.56233	0.643697	JGIv7b.000061741:948406-956831_XX|fgb;REV__JGIv7b.000006546:387539-396849_XX|unnamed	JGIv7b.000061741:948406-956831_XX|fgb	fgb	>JGIv7b.000061741:948406-956831_XX|fgb	+	stage 50_1dpt/stage 50_uncut_mean	2.32518	0.505543	6.38424	JGIv7b.000061741_948406-956831_XX|fgb
2.0065	1.82473	2.40736	1.78742	0.943121	0.914387	0.808885	1.10609	1	2.12751	1.08917	JGIv7b.000061741:997516-1001265_XX|fgg	JGIv7b.000061741:997516-1001265_XX|fgg	fgg	>JGIv7b.000061741:997516-1001265_XX|fgg	+	stage 50_1dpt/stage 50_uncut_mean	1.68429	1.06338	4.86101	JGIv7b.000061741_997516-1001265_XX|fgg
1.13132	1.10919	1.17129	1.11349	1.0485	1.01824	1.07645	1.05082	1	1.07899	0.10968	JGIv7b.000067669:2754888-2776712_XV|ywhag	JGIv7b.000067669:2754888-2776712_XV|ywhag	ywhag	>JGIv7b.000067669:2754888-2776712_XV|ywhag	+	stage 50_1dpt/stage 50_uncut_mean	1.45095	0.08282	3.16535	JGIv7b.000067669_2754888-2776712_XV|ywhag
0.983662	0.98205	1.01949	0.949447	0.892037	0.87345	0.876562	0.9261	1	1.10271	0.141059	JGIv7b.000070754:932887-955858_VV|exoc3	JGIv7b.000070754:932887-955858_VV|exoc3	exoc3	>JGIv7b.000070754:932887-955858_VV|exoc3	+	stage 50_1dpt/stage 50_uncut_mean	1.56932	0.091625	3.46221	JGIv7b.000070754_932887-955858_VV|exoc3
1.15845	1.17535	1.09613	1.20386	0.96887	0.923538	0.962542	1.02053	1	1.19567	0.257817	JGIv7b.000071264:1420557-1431636_VV|nup85	JGIv7b.000071264:1420557-1431636_VV|nup85	nup85	>JGIv7b.000071264:1420557-1431636_VV|nup85	+	stage 50_1dpt/stage 50_uncut_mean	1.9245	0.189577	4.42851	JGIv7b.000071264_1420557-1431636_VV|nup85
0.973417	1.04182	0.992596	0.885836	0.795107	0.836832	0.771308	0.777182	1	1.22426	0.291909	JGIv7b.000071264:666590-680225_VV|exoc7	JGIv7b.000071264:666590-680225_VV|exoc7	exoc7	>JGIv7b.000071264:666590-680225_VV|exoc7	+	stage 50_1dpt/stage 50_uncut_mean	1.36265	0.17831	3.52578	JGIv7b.000071264_666590-680225_VV|exoc7
0.97181	0.990831	0.901589	1.02301	1.12268	1.04889	1.16659	1.15256	1	0.865616	-0.208201	JGIv7b.000072636:19249-21034_VX|vdac3	JGIv7b.000072636:19249-21034_VX|vdac3	vdac3	>JGIv7b.000072636:19249-21034_VX|vdac3	+	stage 50_1dpt/stage 50_uncut_mean	1.35743	-0.15087	-2.90528	JGIv7b.000072636_19249-21034_VX|vdac3
0.920366	0.919326	0.969432	0.872341	1.03013	1.04935	1.0084	1.03264	1	0.893447	-0.162546	JGIv7b.000074339:2439414-2572647_XV|nrcam	JGIv7b.000074339:2439414-2572647_XV|nrcam	nrcam	>JGIv7b.000074339:2439414-2572647_XV|nrcam	+	stage 50_1dpt/stage 50_uncut_mean	1.36123	-0.109764	-3.60483	JGIv7b.000074339_2439414-2572647_XV|nrcam
1.1241	1.08649	1.11951	1.16629	0.981482	0.959854	0.968101	1.01649	1	1.14531	0.195733	JGIv7b.000075398:2024155-2039676_XX|c6orf27	JGIv7b.000075398:2024155-2039676_XX|c6orf27	c6orf27	>JGIv7b.000075398:2024155-2039676_XX|c6orf27	+	stage 50_1dpt/stage 50_uncut_mean	2.01974	0.142615	4.89744	JGIv7b.000075398_2024155-2039676_XX|c6orf27
1.06097	1.09405	1.07181	1.01705	0.97765	1.00672	0.973241	0.952989	1	1.08522	0.117994	JGIv7b.000075398:904721-940846_VV|skiv2l	JGIv7b.000075398:904721-940846_VV|skiv2l	skiv2l	>JGIv7b.000075398:904721-940846_VV|skiv2l	+	stage 50_1dpt/stage 50_uncut_mean	1.33224	0.0833201	3.00478	JGIv7b.000075398_904721-940846_VV|skiv2l
0.940694	0.90142	0.927787	0.992874	1.08267	1.00344	1.11669	1.12787	1	0.868867	-0.202792	JGIv7b.000075417:308747-341725_VV|nsf	JGIv7b.000075417:308747-341725_VV|nsf	nsf	>JGIv7b.000075417:308747-341725_VV|nsf	+	stage 50_1dpt/stage 50_uncut_mean	1.30974	-0.141973	-2.94866	JGIv7b.000075417_308747-341725_VV|nsf
0.945113	0.946889	0.951228	0.937223	1.04601	1.00745	1.08361	1.04697	1	0.903541	-0.146337	JGIv7b.000013265:1865600-1900271_XV|cdk5rap3;JGIv7b.000075417:4622334-4656565_XV|cdk5rap3	JGIv7b.000075417:4622334-4656565_XV|cdk5rap3	cdk5rap3	>JGIv7b.000075417:4622334-4656565_XV|cdk5rap3	+	stage 50_1dpt/stage 50_uncut_mean	1.39466	-0.100897	-4.50896	JGIv7b.000075417_4622334-4656565_XV|cdk5rap3
0.997127	1.01234	0.980802	0.998239	0.842285	0.916681	0.790709	0.819464	1	1.18384	0.243469	JGIv7b.000013265:3919839-3952998_VV|jup;JGIv7b.000075417:6937018-6970825_VV|jup	JGIv7b.000013265:3919839-3952998_VV|jup;JGIv7b.000075417:6937018-6970825_VV|jup	jup	>JGIv7b.000013265:3919839-3952998_VV|jup;>JGIv7b.000075417:6937018-6970825_VV|jup	+	stage 50_1dpt/stage 50_uncut_mean	1.31094	0.154842	3.95113	JGIv7b.000013265_3919839-3952998_VV|jup
1.02231	1.00685	1.03697	1.0231	0.893085	0.902067	0.886926	0.890262	1	1.14469	0.194959	JGIv7b.000075417:6986504-6996497_VV|fkbp10	JGIv7b.000075417:6986504-6996497_VV|fkbp10	fkbp10	>JGIv7b.000075417:6986504-6996497_VV|fkbp10	+	stage 50_1dpt/stage 50_uncut_mean	3.04491	0.129222	13.1303	JGIv7b.000075417_6986504-6996497_VV|fkbp10
1.17213	1.10711	1.19148	1.2178	1.02489	1.00488	1.06419	1.00561	1	1.14366	0.193659	JGIv7b.000075417:7435953-7462870_XV|stat3.2;JGIv7b.000075417:7468024-7483490_VX|stat3.1	JGIv7b.000075417:7435953-7462870_XV|stat3.2;JGIv7b.000075417:7468024-7483490_VX|stat3.1	stat3.1	>JGIv7b.000075417:7435953-7462870_XV|stat3.2;>JGIv7b.000075417:7468024-7483490_VX|stat3.1	+	stage 50_1dpt/stage 50_uncut_mean	1.55318	0.147237	3.80071	JGIv7b.000075417_7435953-7462870_XV|stat3.2
0.998079	1.01199	0.998634	0.983612	0.908274	0.917768	0.928275	0.878778	1	1.09887	0.136026	JGIv7b.000075966:1556639-1576839_VV|stt3a	JGIv7b.000075966:1556639-1576839_VV|stt3a	stt3a	>JGIv7b.000075966:1556639-1576839_VV|stt3a	+	stage 50_1dpt/stage 50_uncut_mean	1.90061	0.089805	5.23856	JGIv7b.000075966_1556639-1576839_VV|stt3a
0.927012	0.918569	0.927836	0.93463	1.01845	1.01505	1.00868	1.03161	1	0.910221	-0.135711	JGIv7b.000080512:738069-774836_XV|stxbp1	JGIv7b.000080512:738069-774836_XV|stxbp1	stxbp1	>JGIv7b.000080512:738069-774836_XV|stxbp1	+	stage 50_1dpt/stage 50_uncut_mean	3.13582	-0.091435	-11.0584	JGIv7b.000080512_738069-774836_XV|stxbp1
0.981946	0.95577	1.00509	0.984979	0.894665	0.915473	0.88152	0.887001	1	1.09756	0.134297	JGIv7b.000086070:785127-820555_VV|sf3b2	JGIv7b.000086070:785127-820555_VV|sf3b2	sf3b2	>JGIv7b.000086070:785127-820555_VV|sf3b2	+	stage 50_1dpt/stage 50_uncut_mean	2.00441	0.0872817	4.91189	JGIv7b.000086070_785127-820555_VV|sf3b2
0.841219	0.875755	0.826767	0.821134	0.988352	1.01565	0.987823	0.961583	1	0.851133	-0.232544	JGIv7b.000044494:5181488-5201597_XX|vamp1;JGIv7b.000087017:282518-310107_VV|vamp3;JGIv7b.000193742:246950-271945_XX|vamp2	JGIv7b.000087017:282518-310107_VV|vamp3;JGIv7b.000193742:246950-271945_XX|vamp2	vamp3	>JGIv7b.000087017:282518-310107_VV|vamp3;>JGIv7b.000193742:246950-271945_XX|vamp2	+	stage 50_1dpt/stage 50_uncut_mean	2.47423	-0.147133	-6.30535	JGIv7b.000087017_282518-310107_VV|vamp3
0.965947	0.978453	0.931327	0.988061	0.764437	0.786651	0.729308	0.777353	1	1.26361	0.337546	JGIv7b.000089040:100614-116056_VV|ddx21	JGIv7b.000089040:100614-116056_VV|ddx21	ddx21	>JGIv7b.000089040:100614-116056_VV|ddx21	+	stage 50_1dpt/stage 50_uncut_mean	2.89282	0.20151	8.07298	JGIv7b.000089040_100614-116056_VV|ddx21
0.853253	0.848215	0.824373	0.887172	0.920711	0.945032	0.916841	0.900261	1	0.926733	-0.109775	JGIv7b.000089040:293461-341654_XV|hk1	JGIv7b.000089040:293461-341654_XV|hk1	hk1	>JGIv7b.000089040:293461-341654_XV|hk1	+	stage 50_1dpt/stage 50_uncut_mean	1.34277	-0.067458	-2.99955	JGIv7b.000089040_293461-341654_XV|hk1
1.2721	1.22773	1.36231	1.22626	0.999174	1.09501	1.0008	0.901712	1	1.27315	0.348404	JGIv7b.000089475:911646-922027_VV|gins1	JGIv7b.000089475:911646-922027_VV|gins1	gins1	>JGIv7b.000089475:911646-922027_VV|gins1	+	stage 50_1dpt/stage 50_uncut_mean	1.68597	0.272926	3.80351	JGIv7b.000089475_911646-922027_VV|gins1
0.987523	1.056	1.02074	0.88583	1.28727	1.13387	1.33555	1.39239	1	0.767145	-0.382428	JGIv7b.000089584:40620-57603_VV|mrpl12	JGIv7b.000089584:40620-57603_VV|mrpl12	mrpl12	>JGIv7b.000089584:40620-57603_VV|mrpl12	+	stage 50_1dpt/stage 50_uncut_mean	1.39061	-0.299747	-3.18787	JGIv7b.000089584_40620-57603_VV|mrpl12
0.906289	0.847956	0.923093	0.947818	1.13312	1.02435	1.21091	1.16411	1	0.799815	-0.322262	JGIv7b.000093416:3226849-3249714_VV|nt5c1a;JGIv7b.000149890:1102397-1112273_VV|nt5c1a	JGIv7b.000093416:3226849-3249714_VV|nt5c1a;JGIv7b.000149890:1102397-1112273_VV|nt5c1a	nt5c1a	>JGIv7b.000093416:3226849-3249714_VV|nt5c1a;>JGIv7b.000149890:1102397-1112273_VV|nt5c1a	+	stage 50_1dpt/stage 50_uncut_mean	1.43882	-0.226834	-3.56786	JGIv7b.000093416_3226849-3249714_VV|nt5c1a
0.969619	0.903286	1.00507	1.0005	1.20675	1.11671	1.28199	1.22154	1	0.803498	-0.315633	JGIv7b.000096766:257056-280979_VX|atpaf2	JGIv7b.000096766:257056-280979_VX|atpaf2	atpaf2	>JGIv7b.000096766:257056-280979_VX|atpaf2	+	stage 50_1dpt/stage 50_uncut_mean	1.70555	-0.237128	-4.04717	JGIv7b.000096766_257056-280979_VX|atpaf2
1.52199	1.499	1.62051	1.44647	0.868466	0.989748	0.77327	0.842379	1	1.75251	0.809421	CON__P02672;JGIv7b.000099286:526944-536090_XX|fga	JGIv7b.000099286:526944-536090_XX|fga	fga	>JGIv7b.000099286:526944-536090_XX|fga	+	stage 50_1dpt/stage 50_uncut_mean	2.79284	0.653528	7.9653	JGIv7b.000099286_526944-536090_XX|fga
1.37817	1.27381	1.55952	1.30117	1.04195	0.94171	1.01156	1.17257	1	1.32268	0.403469	JGIv7b.000099286:557102-564779_XX|fgb	JGIv7b.000099286:557102-564779_XX|fgb	fgb	>JGIv7b.000099286:557102-564779_XX|fgb	+	stage 50_1dpt/stage 50_uncut_mean	1.33818	0.33622	2.95375	JGIv7b.000099286_557102-564779_XX|fgb
1.0522	1.06617	1.00351	1.08693	0.956066	0.994427	0.936201	0.937569	1	1.10056	0.138232	JGIv7b.000102068:70298-94521_VV|srrm2	JGIv7b.000102068:70298-94521_VV|srrm2	srrm2	>JGIv7b.000102068:70298-94521_VV|srrm2	+	stage 50_1dpt/stage 50_uncut_mean	1.38023	0.0961377	3.04512	JGIv7b.000102068_70298-94521_VV|srrm2
1.03588	1.01789	1.0766	1.01316	0.842219	0.849265	0.899448	0.777943	1	1.22995	0.298595	JGIv7b.000102974:7457463-7518469_XV|rab3gap2	JGIv7b.000102974:7457463-7518469_XV|rab3gap2	rab3gap2	>JGIv7b.000102974:7457463-7518469_XV|rab3gap2	+	stage 50_1dpt/stage 50_uncut_mean	1.8187	0.193665	4.75471	JGIv7b.000102974_7457463-7518469_XV|rab3gap2
1.07989	1.08055	1.1174	1.04171	0.991195	0.985956	0.9683	1.01933	1	1.08948	0.123639	JGIv7b.000104110:763417-826390_VV|ahcyl2	JGIv7b.000104110:763417-826390_VV|ahcyl2	ahcyl2	>JGIv7b.000104110:763417-826390_VV|ahcyl2	+	stage 50_1dpt/stage 50_uncut_mean	1.46274	0.0886913	3.34889	JGIv7b.000104110_763417-826390_VV|ahcyl2
0.914758	0.931326	0.871155	0.941792	1.0194	1.00389	1.03804	1.01627	1	0.897349	-0.156259	JGIv7b.000106789:1950088-1998513_XX|ckmt1b	JGIv7b.000106789:1950088-1998513_XX|ckmt1b	ckmt1b	>JGIv7b.000106789:1950088-1998513_XX|ckmt1b	+	stage 50_1dpt/stage 50_uncut_mean	1.57977	-0.104642	-4.32991	JGIv7b.000106789_1950088-1998513_XX|ckmt1b
0.828916	0.84792	0.83901	0.799818	0.952378	0.995776	0.930977	0.930381	1	0.870364	-0.200308	JGIv7b.000115163:815856-912316_XX|sv2a	JGIv7b.000115163:815856-912316_XX|sv2a	sv2a	>JGIv7b.000115163:815856-912316_XX|sv2a	+	stage 50_1dpt/stage 50_uncut_mean	1.90122	-0.123462	-4.70296	JGIv7b.000115163_815856-912316_XX|sv2a
1.40942	1.4508	1.42514	1.35233	1.17641	1.24834	1.19716	1.08373	1	1.19807	0.260714	JGIv7b.000120240:1966056-1967908_XX|hba2	JGIv7b.000120240:1966056-1967908_XX|hba2	hba2	>JGIv7b.000120240:1966056-1967908_XX|hba2	+	stage 50_1dpt/stage 50_uncut_mean	1.65888	0.233013	4.0965	JGIv7b.000120240_1966056-1967908_XX|hba2
1.05367	1.04995	1.02399	1.08708	0.909288	0.95834	0.899809	0.869716	1	1.15879	0.212618	JGIv7b.000120545:688189-1092499_XX|dpyd	JGIv7b.000120545:688189-1092499_XX|dpyd	dpyd	>JGIv7b.000120545:688189-1092499_XX|dpyd	+	stage 50_1dpt/stage 50_uncut_mean	1.87074	0.144385	4.53838	JGIv7b.000120545_688189-1092499_XX|dpyd
1.1117	1.11959	1.04821	1.1673	0.970085	0.907425	1.01841	0.984421	1	1.14598	0.196584	JGIv7b.000127590:340252-348394_XX|cdk16;JGIv7b.000135961:483369-497008_VV|cdk16	JGIv7b.000127590:340252-348394_XX|cdk16;JGIv7b.000135961:483369-497008_VV|cdk16	cdk16	>JGIv7b.000127590:340252-348394_XX|cdk16;>JGIv7b.000135961:483369-497008_VV|cdk16	+	stage 50_1dpt/stage 50_uncut_mean	1.3837	0.141615	2.96887	JGIv7b.000127590_340252-348394_XX|cdk16
0.812417	0.729051	0.867581	0.84062	0.991581	0.923612	1.04379	1.00734	1	0.819315	-0.287509	JGIv7b.000133644:1221234-1224961_XX|timm9	JGIv7b.000133644:1221234-1224961_XX|timm9	timm9	>JGIv7b.000133644:1221234-1224961_XX|timm9	+	stage 50_1dpt/stage 50_uncut_mean	1.47937	-0.179163	-3.23687	JGIv7b.000133644_1221234-1224961_XX|timm9
0.791221	0.78941	0.833104	0.751148	0.906972	0.91456	0.949085	0.857271	1	0.872376	-0.196978	JGIv7b.000135961:541931-568380_XV|syn1	JGIv7b.000135961:541931-568380_XV|syn1	syn1	>JGIv7b.000135961:541931-568380_XV|syn1	+	stage 50_1dpt/stage 50_uncut_mean	1.4894	-0.115751	-3.2386	JGIv7b.000135961_541931-568380_XV|syn1
1.1925	1.28526	1.21906	1.07318	0.844465	0.857057	0.817264	0.859073	1	1.41214	0.49788	JGIv7b.000136959:478043-485938_VX|hrg	JGIv7b.000136959:478043-485938_VX|hrg	hrg	>JGIv7b.000136959:478043-485938_VX|hrg	+	stage 50_1dpt/stage 50_uncut_mean	1.57798	0.348035	5.4289	JGIv7b.000136959_478043-485938_VX|hrg
0.961315	0.904721	1.00059	0.978635	1.12732	1.17729	1.05518	1.14948	1	0.852746	-0.229811	JGIv7b.000137317:2063250-2075317_XX|nt5c1b	JGIv7b.000137317:2063250-2075317_XX|nt5c1b	nt5c1b	>JGIv7b.000137317:2063250-2075317_XX|nt5c1b	+	stage 50_1dpt/stage 50_uncut_mean	1.57794	-0.166001	-3.53413	JGIv7b.000137317_2063250-2075317_XX|nt5c1b
1.30142	1.38404	1.3221	1.19811	1.04014	1.08424	1.08121	0.954961	1	1.2512	0.323309	JGIv7b.000007546:322258-356293_VV|cul4b;JGIv7b.000137879:117051-150891_VV|cul4b	JGIv7b.000007546:322258-356293_VV|cul4b;JGIv7b.000137879:117051-150891_VV|cul4b	cul4b	>JGIv7b.000007546:322258-356293_VV|cul4b;>JGIv7b.000137879:117051-150891_VV|cul4b	+	stage 50_1dpt/stage 50_uncut_mean	1.66228	0.26128	3.77035	JGIv7b.000007546_322258-356293_VV|cul4b
0.885285	0.899947	0.837816	0.918091	1.0969	1.07792	1.10436	1.10842	1	0.807079	-0.309219	JGIv7b.000139078:1502635-1638778_VV|adk	JGIv7b.000139078:1502635-1638778_VV|adk	adk	>JGIv7b.000139078:1502635-1638778_VV|adk	+	stage 50_1dpt/stage 50_uncut_mean	2.18909	-0.211615	-8.10206	JGIv7b.000139078_1502635-1638778_VV|adk
1.16674	1.19102	1.20094	1.10826	1.05223	1.0459	1.08342	1.02738	1	1.10882	0.149028	JGIv7b.000139113:942742-962842_VV|nop58	JGIv7b.000139113:942742-962842_VV|nop58	nop58	>JGIv7b.000139113:942742-962842_VV|nop58	+	stage 50_1dpt/stage 50_uncut_mean	1.40294	0.114507	3.39899	JGIv7b.000139113_942742-962842_VV|nop58
1.02915	1.04403	1.00861	1.0348	1.18867	1.19844	1.18099	1.18657	1	0.865799	-0.207896	JGIv7b.000139674:55485-127652_XX|kcnc1	JGIv7b.000139674:55485-127652_XX|kcnc1	kcnc1	>JGIv7b.000139674:55485-127652_XX|kcnc1	+	stage 50_1dpt/stage 50_uncut_mean	2.9779	-0.15952	-13.5297	JGIv7b.000139674_55485-127652_XX|kcnc1
1.29335	1.27007	1.39049	1.21948	1.08158	1.08436	0.983747	1.17662	1	1.1958	0.257974	JGIv7b.000140825:751031-786631_VV|rufy1	JGIv7b.000140825:751031-786631_VV|rufy1	rufy1	>JGIv7b.000140825:751031-786631_VV|rufy1	+	stage 50_1dpt/stage 50_uncut_mean	1.31216	0.211771	2.81129	JGIv7b.000140825_751031-786631_VV|rufy1
0.793143	0.861244	0.685553	0.832632	1.01426	0.946286	1.05479	1.04171	1	0.78199	-0.354777	JGIv7b.000146032:104309-105661_XV|slc32a1	JGIv7b.000146032:104309-105661_XV|slc32a1	slc32a1	>JGIv7b.000146032:104309-105661_XV|slc32a1	+	stage 50_1dpt/stage 50_uncut_mean	1.46226	-0.221119	-3.44008	JGIv7b.000146032_104309-105661_XV|slc32a1
0.508615	0.787346	0.363864	0.374636	1.30902	0.993483	1.417	1.51657	1	0.388547	-1.36384	JGIv7b.000151031:894286-918218_XX|tusc5	JGIv7b.000151031:894286-918218_XX|tusc5	tusc5	>JGIv7b.000151031:894286-918218_XX|tusc5	+	stage 50_1dpt/stage 50_uncut_mean	1.6914	-0.800402	-3.7669	JGIv7b.000151031_894286-918218_XX|tusc5
0.893078	0.879292	0.867086	0.932855	1.01328	1.03515	1.01175	0.99295	1	0.88137	-0.18218	JGIv7b.000151578:315794-412381_XX|pacsin1	JGIv7b.000151578:315794-412381_XX|pacsin1	pacsin1	>JGIv7b.000151578:315794-412381_XX|pacsin1	+	stage 50_1dpt/stage 50_uncut_mean	1.93349	-0.120206	-5.09343	JGIv7b.000151578_315794-412381_XX|pacsin1
0.9308	0.956256	0.875075	0.961069	0.821449	0.856227	0.782829	0.825291	1	1.13312	0.1803	JGIv7b.000163806:3658472-3761368_XX|gas7	JGIv7b.000163806:3658472-3761368_XX|gas7	gas7	>JGIv7b.000163806:3658472-3761368_XX|gas7	+	stage 50_1dpt/stage 50_uncut_mean	1.40821	0.109351	3.11684	JGIv7b.000163806_3658472-3761368_XX|gas7
1.09327	1.07846	1.13378	1.06758	0.976969	0.970033	0.972932	0.987943	1	1.11905	0.162269	JGIv7b.000171284:51263-56090_VV|alyref	JGIv7b.000171284:51263-56090_VV|alyref	alyref	>JGIv7b.000171284:51263-56090_VV|alyref	+	stage 50_1dpt/stage 50_uncut_mean	1.63235	0.116304	5.47734	JGIv7b.000171284_51263-56090_VV|alyref
1.07921	1.04912	1.17523	1.01327	0.817994	0.743836	0.786776	0.92337	1	1.31933	0.399809	JGIv7b.000019375:1442066-1442810_XX|unnamed;JGIv7b.000044494:4430104-4431490_XX|unnamed;JGIv7b.000090041:3790500-3792017_XX|unnamed;JGIv7b.000175714:439462-487212_XX|unnamed;JGIv7b.000175714:510704-534542_VV|c3;JGIv7b.000402161:506297-607756_XX|c3;JGIv7b.000402161:526582-533585_XX|c3	JGIv7b.000175714:510704-534542_VV|c3	c3	>JGIv7b.000175714:510704-534542_VV|c3	+	stage 50_1dpt/stage 50_uncut_mean	1.62596	0.261213	3.57393	JGIv7b.000175714_510704-534542_VV|c3
1.49955	1.54217	1.42107	1.53541	0.989007	0.946561	1.00602	1.01444	1	1.51622	0.600477	JGIv7b.000185603:322985-344114_XV|f2	JGIv7b.000185603:322985-344114_XV|f2	f2	>JGIv7b.000185603:322985-344114_XV|f2	+	stage 50_1dpt/stage 50_uncut_mean	2.89935	0.510543	11.4163	JGIv7b.000185603_322985-344114_XV|f2
1.03394	1.0183	1.1159	0.967609	0.821966	0.862261	0.813044	0.790593	1	1.25788	0.330997	JGIv7b.000185843:2015046-2019455_XX|apoa1	JGIv7b.000185843:2015046-2019455_XX|apoa1	apoa1	>JGIv7b.000185843:2015046-2019455_XX|apoa1	+	stage 50_1dpt/stage 50_uncut_mean	1.62559	0.21197	4.38048	JGIv7b.000185843_2015046-2019455_XX|apoa1
1.53104	1.45872	1.41485	1.71954	1.11767	1.15505	1.15393	1.04402	1	1.36985	0.454019	JGIv7b.000185879:758526-776743_VV|plaa	JGIv7b.000185879:758526-776743_VV|plaa	plaa	>JGIv7b.000185879:758526-776743_VV|plaa	+	stage 50_1dpt/stage 50_uncut_mean	1.44843	0.41337	4.05346	JGIv7b.000185879_758526-776743_VV|plaa
1.06555	1.11898	0.953578	1.12409	0.743975	0.869662	0.696178	0.666086	1	1.43224	0.518271	JGIv7b.000076000:1164310-1168767_VX|rpl21;JGIv7b.000157968:1720075-1726930_VV|rpl21;JGIv7b.000187321:1456991-1469718_VV|rpl21	JGIv7b.000076000:1164310-1168767_VX|rpl21;JGIv7b.000157968:1720075-1726930_VV|rpl21;JGIv7b.000187321:1456991-1469718_VV|rpl21	rpl21	>JGIv7b.000076000:1164310-1168767_VX|rpl21;>JGIv7b.000157968:1720075-1726930_VV|rpl21;>JGIv7b.000187321:1456991-1469718_VV|rpl21	+	stage 50_1dpt/stage 50_uncut_mean	1.70674	0.321574	3.80001	JGIv7b.000076000_1164310-1168767_VX|rpl21
0.966014	0.950526	0.96247	0.985045	1.06574	1.01748	1.09644	1.08331	1	0.906422	-0.141745	JGIv7b.000187321:2611100-2628225_VV|rrp9;JGIv7b.000315413:352997-367514_VV|rrp9	JGIv7b.000187321:2611100-2628225_VV|rrp9;JGIv7b.000315413:352997-367514_VV|rrp9	rrp9	>JGIv7b.000187321:2611100-2628225_VV|rrp9;>JGIv7b.000315413:352997-367514_VV|rrp9	+	stage 50_1dpt/stage 50_uncut_mean	1.39911	-0.0997297	-3.77175	JGIv7b.000187321_2611100-2628225_VV|rrp9
0.855127	0.902713	0.81203	0.850639	1.0163	0.989034	0.985217	1.07466	1	0.841409	-0.24912	JGIv7b.000197662:5213-14909_VX|ethe1;JGIv7b.000337455:37608-39426_XX|ethe1	JGIv7b.000197662:5213-14909_VX|ethe1	ethe1	>JGIv7b.000197662:5213-14909_VX|ethe1	+	stage 50_1dpt/stage 50_uncut_mean	1.81962	-0.161176	-4.10329	JGIv7b.000197662_5213-14909_VX|ethe1
0.952099	0.951613	1.00473	0.899954	1.15027	1.09742	1.25766	1.09574	1	0.827715	-0.272793	JGIv7b.000074488:828733-870536_XV|taok2;JGIv7b.000197913:394172-427102_VV|taok2	JGIv7b.000074488:828733-870536_XV|taok2;JGIv7b.000197913:394172-427102_VV|taok2	taok2	>JGIv7b.000074488:828733-870536_XV|taok2;>JGIv7b.000197913:394172-427102_VV|taok2	+	stage 50_1dpt/stage 50_uncut_mean	1.34246	-0.198174	-3.21561	JGIv7b.000074488_828733-870536_XV|taok2
0.822603	0.828612	0.774186	0.865011	1.01102	0.989669	0.986277	1.0571	1	0.81364	-0.297537	JGIv7b.000199466:201001-229144_VX|vat1	JGIv7b.000199466:201001-229144_VX|vat1	vat1	>JGIv7b.000199466:201001-229144_VX|vat1	+	stage 50_1dpt/stage 50_uncut_mean	2.21582	-0.188412	-5.37583	JGIv7b.000199466_201001-229144_VX|vat1
1.16584	1.10711	1.2123	1.1781	1.01916	0.973317	1.00015	1.084	1	1.14392	0.193991	JGIv7b.000200825:1195269-1204553_VV|rfc3	JGIv7b.000200825:1195269-1204553_VV|rfc3	rfc3	>JGIv7b.000200825:1195269-1204553_VV|rfc3	+	stage 50_1dpt/stage 50_uncut_mean	1.48909	0.146681	3.22327	JGIv7b.000200825_1195269-1204553_VV|rfc3
0.968474	0.945254	0.971103	0.989065	1.05923	1.05985	1.04509	1.07274	1	0.914322	-0.129226	JGIv7b.000200825:1815568-2038045_XX|dclk2	JGIv7b.000200825:1815568-2038045_XX|dclk2	dclk2	>JGIv7b.000200825:1815568-2038045_XX|dclk2	+	stage 50_1dpt/stage 50_uncut_mean	2.18866	-0.0907526	-6.04366	JGIv7b.000200825_1815568-2038045_XX|dclk2
1.06051	1.01676	1.04505	1.11971	0.914477	0.979881	0.898309	0.865241	1	1.15969	0.213735	JGIv7b.000200825:5597646-5654818_VV|lima1	JGIv7b.000200825:5597646-5654818_VV|lima1	lima1	>JGIv7b.000200825:5597646-5654818_VV|lima1	+	stage 50_1dpt/stage 50_uncut_mean	1.46965	0.14603	3.18398	JGIv7b.000200825_5597646-5654818_VV|lima1
1.11041	1.0987	1.12305	1.10948	1.01917	1.01043	1.05223	0.994847	1	1.08952	0.123699	JGIv7b.000084188:2724332-2744736_VV|unnamed;JGIv7b.000200825:5763300-5790577_VV|gpd1	JGIv7b.000200825:5763300-5790577_VV|gpd1	gpd1	>JGIv7b.000200825:5763300-5790577_VV|gpd1	+	stage 50_1dpt/stage 50_uncut_mean	1.6738	0.091241	4.92569	JGIv7b.000200825_5763300-5790577_VV|gpd1
1.09191	0.999276	1.12473	1.15173	0.864012	0.768658	0.938075	0.885304	1	1.26377	0.337733	JGIv7b.000203041:2133308-2145537_XX|scg5;JGIv7b.000265107:2738031-2758165_XX|scg5	JGIv7b.000203041:2133308-2145537_XX|scg5;JGIv7b.000265107:2738031-2758165_XX|scg5	scg5	>JGIv7b.000203041:2133308-2145537_XX|scg5;>JGIv7b.000265107:2738031-2758165_XX|scg5	+	stage 50_1dpt/stage 50_uncut_mean	1.52946	0.2279	3.32027	JGIv7b.000203041_2133308-2145537_XX|scg5
1.00373	0.97702	1.04808	0.98609	1.08952	1.09121	1.11007	1.06729	1	0.921256	-0.118326	JGIv7b.000203041:87543-98545_VV|atp6ap1.2	JGIv7b.000203041:87543-98545_VV|atp6ap1.2	atp6ap1.2	>JGIv7b.000203041:87543-98545_VV|atp6ap1.2	+	stage 50_1dpt/stage 50_uncut_mean	1.38542	-0.0857933	-3.36042	JGIv7b.000203041_87543-98545_VV|atp6ap1.2
0.915985	0.932131	0.883396	0.932428	0.988055	0.966213	1.02325	0.974703	1	0.927058	-0.109268	JGIv7b.000203187:151844-203157_VV|hk1	JGIv7b.000203187:151844-203157_VV|hk1	hk1	>JGIv7b.000203187:151844-203157_VV|hk1	+	stage 50_1dpt/stage 50_uncut_mean	1.38998	-0.0720703	-2.98949	JGIv7b.000203187_151844-203157_VV|hk1
0.76667	0.769656	0.71246	0.817893	1.06958	1.15494	1.09296	0.960835	1	0.716796	-0.480365	JGIv7b.000207208:3474549-3501829_XX|gap43	JGIv7b.000207208:3474549-3501829_XX|gap43	gap43	>JGIv7b.000207208:3474549-3501829_XX|gap43	+	stage 50_1dpt/stage 50_uncut_mean	1.74798	-0.302909	-4.67121	JGIv7b.000207208_3474549-3501829_XX|gap43
1.0247	1.05349	0.942813	1.07779	0.757431	0.645094	0.780189	0.847009	1	1.35286	0.436013	JGIv7b.000207208:4144423-4168796_XV|kpna1	JGIv7b.000207208:4144423-4168796_XV|kpna1	kpna1	>JGIv7b.000207208:4144423-4168796_XV|kpna1	+	stage 50_1dpt/stage 50_uncut_mean	1.59225	0.267267	3.68778	JGIv7b.000207208_4144423-4168796_XV|kpna1
1.04948	1.11866	1.07409	0.955701	0.826719	0.831983	0.795475	0.852698	1	1.26946	0.344211	JGIv7b.000218195:2426318-2442975_XX|unnamed	JGIv7b.000218195:2426318-2442975_XX|unnamed	unnamed	>JGIv7b.000218195:2426318-2442975_XX|unnamed	+	stage 50_1dpt/stage 50_uncut_mean	1.47564	0.222765	4.33216	JGIv7b.000218195_2426318-2442975_XX|unnamed
1.0838	1.08975	1.06101	1.10065	0.900955	0.927834	0.874478	0.900552	1	1.20295	0.266577	JGIv7b.000221007:1246835-1298109_VV|rbm26	JGIv7b.000221007:1246835-1298109_VV|rbm26	rbm26	>JGIv7b.000221007:1246835-1298109_VV|rbm26	+	stage 50_1dpt/stage 50_uncut_mean	3.017	0.182849	9.41639	JGIv7b.000221007_1246835-1298109_VV|rbm26
0.999274	1.02205	1.00633	0.969442	1.22982	1.17951	1.22123	1.28871	1	0.812539	-0.299491	JGIv7b.000230826:627967-679777_XV|mapre2	JGIv7b.000230826:627967-679777_XV|mapre2	mapre2	>JGIv7b.000230826:627967-679777_XV|mapre2	+	stage 50_1dpt/stage 50_uncut_mean	2.09139	-0.230543	-6.50712	JGIv7b.000230826_627967-679777_XV|mapre2
0.967887	0.904642	1.06509	0.933928	0.783922	0.824756	0.818983	0.708026	1	1.23467	0.304129	JGIv7b.000233355:26418-42987_VV|ddx21	JGIv7b.000233355:26418-42987_VV|ddx21	ddx21	>JGIv7b.000233355:26418-42987_VV|ddx21	+	stage 50_1dpt/stage 50_uncut_mean	1.34486	0.183965	2.95475	JGIv7b.000233355_26418-42987_VV|ddx21
1.19848	1.2312	1.16872	1.19551	1.32184	1.30571	1.30239	1.35743	1	0.906671	-0.141349	JGIv7b.000022127:2889179-2897540_VX|fabp4;JGIv7b.000234771:2736220-2742989_VX|fabp4	JGIv7b.000234771:2736220-2742989_VX|fabp4	fabp4	>JGIv7b.000234771:2736220-2742989_VX|fabp4	+	stage 50_1dpt/stage 50_uncut_mean	2.08094	-0.123367	-4.85743	JGIv7b.000234771_2736220-2742989_VX|fabp4
0.929939	0.917045	0.887583	0.985189	1.14577	1.16303	1.12681	1.14747	1	0.811628	-0.301109	JGIv7b.000236382:3560402-3572838_VV|ckb	JGIv7b.000236382:3560402-3572838_VV|ckb	ckb	>JGIv7b.000236382:3560402-3572838_VV|ckb	+	stage 50_1dpt/stage 50_uncut_mean	1.98793	-0.215831	-7.01904	JGIv7b.000236382_3560402-3572838_VV|ckb
0.793708	0.758527	0.815705	0.806891	0.927441	0.939151	0.917283	0.925888	1	0.855804	-0.224647	JGIv7b.000247724:1739532-1745656_XX|nif	JGIv7b.000247724:1739532-1745656_XX|nif	nif	>JGIv7b.000247724:1739532-1745656_XX|nif	+	stage 50_1dpt/stage 50_uncut_mean	1.99043	-0.133733	-7.08438	JGIv7b.000247724_1739532-1745656_XX|nif
1.22177	1.2568	1.32696	1.08156	0.908492	1.02813	0.831408	0.865939	1	1.34484	0.42743	JGIv7b.000251007:207826-234988_VV|brd3;JGIv7b.000255149:317221-336577_VV|brd3	JGIv7b.000251007:207826-234988_VV|brd3;JGIv7b.000255149:317221-336577_VV|brd3	brd3	>JGIv7b.000251007:207826-234988_VV|brd3;>JGIv7b.000255149:317221-336577_VV|brd3	+	stage 50_1dpt/stage 50_uncut_mean	1.50328	0.313281	3.30176	JGIv7b.000251007_207826-234988_VV|brd3
1.16983	1.12326	1.21585	1.17038	1.00403	1.0917	0.958523	0.961867	1	1.16513	0.220497	JGIv7b.000256136:826902-842101_VV|cmtr1	JGIv7b.000256136:826902-842101_VV|cmtr1	cmtr1	>JGIv7b.000256136:826902-842101_VV|cmtr1	+	stage 50_1dpt/stage 50_uncut_mean	1.37622	0.1658	3.22876	JGIv7b.000256136_826902-842101_VV|cmtr1
0.997347	1.047	0.99558	0.949462	1.1317	1.14161	1.08666	1.16684	1	0.88128	-0.182328	JGIv7b.000002511:2112059-2134321_XV|sec14l3;JGIv7b.000272406:2608431-2639670_XV|sec14l3	JGIv7b.000272406:2608431-2639670_XV|sec14l3	sec14l3	>JGIv7b.000272406:2608431-2639670_XV|sec14l3	+	stage 50_1dpt/stage 50_uncut_mean	1.64071	-0.134356	-3.65149	JGIv7b.000272406_2608431-2639670_XV|sec14l3
0.901766	0.905597	0.906585	0.893117	1.04476	1.04123	1.07583	1.01721	1	0.863135	-0.212341	JGIv7b.000272406:3136283-3151283_XX|nefh	JGIv7b.000272406:3136283-3151283_XX|nefh	nefh	>JGIv7b.000272406:3136283-3151283_XX|nefh	+	stage 50_1dpt/stage 50_uncut_mean	1.9919	-0.14299	-8.1443	JGIv7b.000272406_3136283-3151283_XX|nefh
0.947322	0.988715	0.940321	0.912929	1.10868	1.14933	1.09803	1.07867	1	0.854462	-0.226912	JGIv7b.000272406:969433-984701_XV|pnp	JGIv7b.000272406:969433-984701_XV|pnp	pnp	>JGIv7b.000272406:969433-984701_XV|pnp	+	stage 50_1dpt/stage 50_uncut_mean	2.20557	-0.161355	-5.27606	JGIv7b.000272406_969433-984701_XV|pnp
0.986245	0.96799	0.975905	1.01484	1.17031	1.24028	1.15662	1.11402	1	0.842724	-0.246869	JGIv7b.000275342:2241705-2245277_VV|marcks	JGIv7b.000275342:2241705-2245277_VV|marcks	marcks	>JGIv7b.000275342:2241705-2245277_VV|marcks	+	stage 50_1dpt/stage 50_uncut_mean	1.5853	-0.184062	-4.62336	JGIv7b.000275342_2241705-2245277_VV|marcks
1.27232	1.29192	1.24051	1.28452	1.0519	1.05248	1.08005	1.02318	1	1.20954	0.274456	JGIv7b.000280186:260310-280844_XV|unnamed;JGIv7b.000406458:10645-21206_XX|unnamed	JGIv7b.000280186:260310-280844_XV|unnamed;JGIv7b.000406458:10645-21206_XX|unnamed	unnamed	>JGIv7b.000280186:260310-280844_XV|unnamed;>JGIv7b.000406458:10645-21206_XX|unnamed	+	stage 50_1dpt/stage 50_uncut_mean	3.18071	0.220413	9.60064	JGIv7b.000280186_260310-280844_XV|unnamed
1.05131	1.06487	1.12854	0.960508	0.83918	0.867182	0.827248	0.823109	1	1.25278	0.325131	JGIv7b.000078978:5283508-5322639_VV|csnk1e;JGIv7b.000098241:624720-656661_VV|csnk1d;JGIv7b.000298452:154108-192470_VV|csnk1e	JGIv7b.000078978:5283508-5322639_VV|csnk1e;JGIv7b.000098241:624720-656661_VV|csnk1d;JGIv7b.000298452:154108-192470_VV|csnk1e	csnk1e	>JGIv7b.000078978:5283508-5322639_VV|csnk1e;>JGIv7b.000098241:624720-656661_VV|csnk1d;>JGIv7b.000298452:154108-192470_VV|csnk1e	+	stage 50_1dpt/stage 50_uncut_mean	1.39069	0.212126	4.16306	JGIv7b.000078978_5283508-5322639_VV|csnk1e
1.30055	1.25635	1.46608	1.17922	0.96261	0.930445	1.01705	0.940335	1	1.35107	0.434099	JGIv7b.000299965:415803-434470_XX|rbp4	JGIv7b.000299965:415803-434470_XX|rbp4	rbp4	>JGIv7b.000299965:415803-434470_XX|rbp4	+	stage 50_1dpt/stage 50_uncut_mean	1.32011	0.33794	3.75608	JGIv7b.000299965_415803-434470_XX|rbp4
1.27349	1.2869	1.36193	1.17163	0.982776	1.01838	0.95212	0.977829	1	1.29581	0.373849	JGIv7b.000310750:172303-215854_VV|fn1	JGIv7b.000310750:172303-215854_VV|fn1	fn1	>JGIv7b.000310750:172303-215854_VV|fn1	+	stage 50_1dpt/stage 50_uncut_mean	1.61361	0.29071	4.96032	JGIv7b.000310750_172303-215854_VV|fn1
1.11677	1.12571	1.16379	1.0608	0.989758	0.977787	0.975166	1.01632	1	1.12832	0.174181	JGIv7b.000325448:632958-675037_VV|ranbp3	JGIv7b.000325448:632958-675037_VV|ranbp3	ranbp3	>JGIv7b.000325448:632958-675037_VV|ranbp3	+	stage 50_1dpt/stage 50_uncut_mean	1.44777	0.127009	3.8632	JGIv7b.000325448_632958-675037_VV|ranbp3
0.574989	0.625805	0.595012	0.504149	0.91785	0.841028	1.00666	0.905862	1	0.626452	-0.674725	JGIv7b.000326511:18748-22517_XX|unnamed	JGIv7b.000326511:18748-22517_XX|unnamed	unnamed	>JGIv7b.000326511:18748-22517_XX|unnamed	+	stage 50_1dpt/stage 50_uncut_mean	2.23021	-0.342861	-5.67068	JGIv7b.000326511_18748-22517_XX|unnamed
0.907219	0.976426	0.83355	0.91168	1.07669	1.03926	1.15501	1.0358	1	0.8426	-0.247081	JGIv7b.000347078:830859-847645_VV|atp1a1	JGIv7b.000347078:830859-847645_VV|atp1a1	atp1a1	>JGIv7b.000347078:830859-847645_VV|atp1a1	+	stage 50_1dpt/stage 50_uncut_mean	1.38718	-0.169471	-2.97703	JGIv7b.000347078_830859-847645_VV|atp1a1
1.00903	0.989796	1.0098	1.0275	1.12416	1.11532	1.14869	1.10847	1	0.897588	-0.155875	JGIv7b.000369210:183360-205407_VV|tktl2	JGIv7b.000369210:183360-205407_VV|tktl2	tktl2	>JGIv7b.000369210:183360-205407_VV|tktl2	+	stage 50_1dpt/stage 50_uncut_mean	2.62452	-0.115128	-6.96845	JGIv7b.000369210_183360-205407_VV|tktl2
1.179	1.07341	1.21217	1.25141	0.987803	0.924681	0.999268	1.03946	1	1.19355	0.255264	JGIv7b.000373158:2247756-2300056_XX|cntnap1	JGIv7b.000373158:2247756-2300056_XX|cntnap1	cntnap1	>JGIv7b.000373158:2247756-2300056_XX|cntnap1	+	stage 50_1dpt/stage 50_uncut_mean	1.30205	0.191194	3.00574	JGIv7b.000373158_2247756-2300056_XX|cntnap1
0.857652	0.903556	0.828581	0.84082	1.02879	1.04623	0.949094	1.09105	1	0.83365	-0.262486	JGIv7b.000388571:373187-381310_VV|atp6v1e1	JGIv7b.000388571:373187-381310_VV|atp6v1e1	atp6v1e1	>JGIv7b.000388571:373187-381310_VV|atp6v1e1	+	stage 50_1dpt/stage 50_uncut_mean	1.45446	-0.171139	-3.5727	JGIv7b.000388571_373187-381310_VV|atp6v1e1
1.43964	1.42599	1.56884	1.3241	1.05464	1.09323	1.08776	0.982926	1	1.36506	0.448963	JGIv7b.000203041:440089-506071_XV|hectd1;JGIv7b.000389081:129386-195739_VV|hectd1	JGIv7b.000203041:440089-506071_XV|hectd1;JGIv7b.000389081:129386-195739_VV|hectd1	hectd1	>JGIv7b.000203041:440089-506071_XV|hectd1;>JGIv7b.000389081:129386-195739_VV|hectd1	+	stage 50_1dpt/stage 50_uncut_mean	1.76079	0.385005	4.84053	JGIv7b.000203041_440089-506071_XV|hectd1
1.05326	1.00835	1.03366	1.11776	1.20087	1.18801	1.14583	1.26877	1	0.877078	-0.189223	JGIv7b.000389081:300107-361125_VV|arhgap5	JGIv7b.000389081:300107-361125_VV|arhgap5	arhgap5	>JGIv7b.000389081:300107-361125_VV|arhgap5	+	stage 50_1dpt/stage 50_uncut_mean	1.40151	-0.147613	-3.01666	JGIv7b.000389081_300107-361125_VV|arhgap5
1.03031	1.04464	1.0098	1.03648	1.12479	1.10521	1.10407	1.1651	1	0.915996	-0.126586	JGIv7b.000400440:145372-185067_VV|sdha	JGIv7b.000400440:145372-185067_VV|sdha	sdha	>JGIv7b.000400440:145372-185067_VV|sdha	+	stage 50_1dpt/stage 50_uncut_mean	1.60039	-0.0944867	-4.15574	JGIv7b.000400440_145372-185067_VV|sdha
1.02207	1.12354	0.971047	0.971621	1.26613	1.14846	1.31117	1.33877	1	0.807237	-0.308936	JGIv7b.000409144:459228-466704_VV|rnf181	JGIv7b.000409144:459228-466704_VV|rnf181	rnf181	>JGIv7b.000409144:459228-466704_VV|rnf181	+	stage 50_1dpt/stage 50_uncut_mean	1.43735	-0.244064	-3.12509	JGIv7b.000409144_459228-466704_VV|rnf181
1.03396	1.04056	1.00878	1.05253	1.09538	1.12168	1.07615	1.08832	1	0.943922	-0.0832601	JGIv7b.000008834:2356107-2368464_VV|stmn1;JGIv7b.000027891:838617-849075_VV|stmn1;JGIv7b.000051558:407005-456509_XX|stmn4;JGIv7b.000102262:801622-847226_XX|stmn4	JGIv7b.000008834:2356107-2368464_VV|stmn1;JGIv7b.000027891:838617-849075_VV|stmn1	stmn1	>JGIv7b.000008834:2356107-2368464_VV|stmn1;>JGIv7b.000027891:838617-849075_VV|stmn1	+	stage 50_1dpt/stage 50_uncut_mean	1.50531	-0.0614266	-3.25731	JGIv7b.000008834_2356107-2368464_VV|stmn1
1.02342	1.042	1.01101	1.01725	1.07073	1.06116	1.09461	1.05643	1	0.955812	-0.0652009	JGIv7b.000021980:2134037-2142257_VV|rplp2	JGIv7b.000021980:2134037-2142257_VV|rplp2	rplp2	>JGIv7b.000021980:2134037-2142257_VV|rplp2	+	stage 50_1dpt/stage 50_uncut_mean	1.40707	-0.0473133	-3.09338	JGIv7b.000021980_2134037-2142257_VV|rplp2
0.995152	0.984137	1.01874	0.982578	0.933528	0.944022	0.920789	0.935774	1	1.06601	0.0922226	JGIv7b.000027891:1437581-1670560_XV|acaca	JGIv7b.000027891:1437581-1670560_XV|acaca	acaca	>JGIv7b.000027891:1437581-1670560_XV|acaca	+	stage 50_1dpt/stage 50_uncut_mean	1.75414	0.0616233	4.52395	JGIv7b.000027891_1437581-1670560_XV|acaca
0.972532	0.983887	0.961379	0.972329	0.996842	1.00661	0.986548	0.997367	1	0.975613	-0.0356191	JGIv7b.000034509:795748-883958_VV|dync1h1	JGIv7b.000034509:795748-883958_VV|dync1h1	dync1h1	>JGIv7b.000034509:795748-883958_VV|dync1h1	+	stage 50_1dpt/stage 50_uncut_mean	1.30142	-0.02431	-2.79154	JGIv7b.000034509_795748-883958_VV|dync1h1
1.01674	1.03255	1.02317	0.99449	0.958963	0.958138	0.954413	0.964338	1	1.06025	0.084399	JGIv7b.000063404:2223446-2254214_VV|eif3e;REV__JGIv7b.000190777:1608853-1612596_XX|unnamed	JGIv7b.000063404:2223446-2254214_VV|eif3e	eif3e	>JGIv7b.000063404:2223446-2254214_VV|eif3e	+	stage 50_1dpt/stage 50_uncut_mean	1.5119	0.0577737	4.89257	JGIv7b.000063404_2223446-2254214_VV|eif3e
1.01562	1.03019	0.984455	1.03222	1.08445	1.07191	1.11938	1.06205	1	0.936534	-0.094596	JGIv7b.000081941:3252788-3285342_VV|map2k4	JGIv7b.000081941:3252788-3285342_VV|map2k4	map2k4	>JGIv7b.000081941:3252788-3285342_VV|map2k4	+	stage 50_1dpt/stage 50_uncut_mean	1.35483	-0.068825	-2.91786	JGIv7b.000081941_3252788-3285342_VV|map2k4
0.930838	0.904192	0.94544	0.942881	0.990131	1.01864	0.977324	0.974429	1	0.940116	-0.0890898	JGIv7b.000102974:19800461-19939903_VV|sptbn1	JGIv7b.000102974:19800461-19939903_VV|sptbn1	sptbn1	>JGIv7b.000102974:19800461-19939903_VV|sptbn1	+	stage 50_1dpt/stage 50_uncut_mean	1.4105	-0.0592934	-3.03398	JGIv7b.000102974_19800461-19939903_VV|sptbn1
1.06691	1.09066	1.06779	1.04227	1.01259	1.01019	1.03236	0.995216	1	1.05364	0.0753857	JGIv7b.000112899:209810-225870_VV|ddx39a;JGIv7b.000175133:709867-724297_VV|ddx39a	JGIv7b.000112899:209810-225870_VV|ddx39a;JGIv7b.000175133:709867-724297_VV|ddx39a	ddx39a	>JGIv7b.000112899:209810-225870_VV|ddx39a;>JGIv7b.000175133:709867-724297_VV|ddx39a	+	stage 50_1dpt/stage 50_uncut_mean	1.3952	0.054318	3.07644	JGIv7b.000112899_209810-225870_VV|ddx39a
1.11771	1.1122	1.10441	1.13652	1.04467	1.06166	1.05603	1.01631	1	1.06992	0.0975032	JGIv7b.000129797:251789-262034_VV|prmt1	JGIv7b.000129797:251789-262034_VV|prmt1	prmt1	>JGIv7b.000129797:251789-262034_VV|prmt1	+	stage 50_1dpt/stage 50_uncut_mean	1.7589	0.0730433	4.23713	JGIv7b.000129797_251789-262034_VV|prmt1
0.952387	0.954219	0.955651	0.947292	0.979896	0.988869	0.968993	0.981825	1	0.971927	-0.0410797	JGIv7b.000146311:1445305-1479254_VV|wdr1	JGIv7b.000146311:1445305-1479254_VV|wdr1	wdr1	>JGIv7b.000146311:1445305-1479254_VV|wdr1	+	stage 50_1dpt/stage 50_uncut_mean	1.56791	-0.0275084	-4.32181	JGIv7b.000146311_1445305-1479254_VV|wdr1
1.0049	1.02458	0.980245	1.00987	1.07035	1.06597	1.09954	1.04553	1	0.938853	-0.0910286	JGIv7b.000146311:2438184-2473513_XX|crmp1	JGIv7b.000146311:2438184-2473513_XX|crmp1	crmp1	>JGIv7b.000146311:2438184-2473513_XX|crmp1	+	stage 50_1dpt/stage 50_uncut_mean	1.46247	-0.0654483	-3.20172	JGIv7b.000146311_2438184-2473513_XX|crmp1
1.06525	1.06893	1.07186	1.05497	1.01456	0.997751	1.02193	1.02399	1	1.04997	0.0703466	JGIv7b.000163806:3259837-3312579_VV|myh10	JGIv7b.000163806:3259837-3312579_VV|myh10	myh10	>JGIv7b.000163806:3259837-3312579_VV|myh10	+	stage 50_1dpt/stage 50_uncut_mean	1.95507	0.0506963	5.11807	JGIv7b.000163806_3259837-3312579_VV|myh10
1.08621	1.12092	1.04986	1.08784	1.16298	1.12923	1.17979	1.17991	1	0.933988	-0.0985235	JGIv7b.000210343:2969806-2987862_VV|cndp2	JGIv7b.000210343:2969806-2987862_VV|cndp2	cndp2	>JGIv7b.000210343:2969806-2987862_VV|cndp2	+	stage 50_1dpt/stage 50_uncut_mean	1.33137	-0.07677	-2.88893	JGIv7b.000210343_2969806-2987862_VV|cndp2
1.0219	1.00905	1.01495	1.0417	0.977491	0.982075	0.958935	0.991463	1	1.04543	0.0640987	JGIv7b.000219188:1325749-1353137_VV|atp2a2	JGIv7b.000219188:1325749-1353137_VV|atp2a2	atp2a2	>JGIv7b.000219188:1325749-1353137_VV|atp2a2	+	stage 50_1dpt/stage 50_uncut_mean	1.47593	0.044409	3.18562	JGIv7b.000219188_1325749-1353137_VV|atp2a2
0.996531	0.976794	0.986009	1.02679	1.05562	1.04268	1.08397	1.04022	1	0.944021	-0.0831086	JGIv7b.000253809:479556-507295_VV|pkm;JGIv7b.000276272:1712209-1730155_XX|unnamed	JGIv7b.000253809:479556-507295_VV|pkm	pkm	>JGIv7b.000253809:479556-507295_VV|pkm	+	stage 50_1dpt/stage 50_uncut_mean	1.31965	-0.0590923	-2.82559	JGIv7b.000253809_479556-507295_VV|pkm
1.08209	1.10525	1.05864	1.08239	1.02981	1.01072	1.03771	1.041	1	1.05077	0.0714468	JGIv7b.000287959:3010035-3026093_VV|arcn1	JGIv7b.000287959:3010035-3026093_VV|arcn1	arcn1	>JGIv7b.000287959:3010035-3026093_VV|arcn1	+	stage 50_1dpt/stage 50_uncut_mean	1.40677	0.0522833	3.16391	JGIv7b.000287959_3010035-3026093_VV|arcn1
1.01193	1.00381	0.999017	1.03295	0.963053	0.949035	0.970477	0.969648	1	1.05075	0.0714157	JGIv7b.000373158:2527368-2535224_VV|vps25	JGIv7b.000373158:2527368-2535224_VV|vps25	vps25	>JGIv7b.000373158:2527368-2535224_VV|vps25	+	stage 50_1dpt/stage 50_uncut_mean	1.6213	0.0488724	3.84445	JGIv7b.000373158_2527368-2535224_VV|vps25
0.797776	0.795792	0.808112	0.789425	0.828407	0.839305	0.825781	0.820136	1	0.963024	-0.054356	JGIv7b.000374693:67973-161633_XV|ubr4	JGIv7b.000374693:67973-161633_XV|ubr4	ubr4	>JGIv7b.000374693:67973-161633_XV|ubr4	+	stage 50_1dpt/stage 50_uncut_mean	1.74629	-0.030631	-3.87672	JGIv7b.000374693_67973-161633_XV|ubr4
0.96863	0.83255	1.10403	0.969311	0.985266	0.775283	0.904095	1.27642	1	0.983116	-0.0245671	JGIv7b.000000226:1406386-1414149_VV|nop9	JGIv7b.000000226:1406386-1414149_VV|nop9	nop9	>JGIv7b.000000226:1406386-1414149_VV|nop9			0.0324683	-0.0166357	-0.0981676	JGIv7b.000000226_1406386-1414149_VV|nop9
0.890732	0.86797	0.880948	0.923277	0.788189	0.862996	0.776497	0.725074	1	1.1301	0.176449	JGIv7b.000000226:542804-598606_VV|vangl2	JGIv7b.000000226:542804-598606_VV|vangl2	vangl2	>JGIv7b.000000226:542804-598606_VV|vangl2			0.955639	0.102543	2.35359	JGIv7b.000000226_542804-598606_VV|vangl2
0.898767	0.894883	0.86975	0.931668	0.869825	0.979966	0.831038	0.798472	1	1.03327	0.0472214	JGIv7b.000000226:698548-733189_VV|copa	JGIv7b.000000226:698548-733189_VV|copa	copa	>JGIv7b.000000226:698548-733189_VV|copa			0.178315	0.0289417	0.493138	JGIv7b.000000226_698548-733189_VV|copa
1.04647	0.887127	1.22065	1.03162	0.862445	0.679552	1.05336	0.854422	1	1.21337	0.279021	JGIv7b.000000243:2713296-2720636_VV|mad2l1;JGIv7b.000024467:2666142-2672081_VV|mad2l1	JGIv7b.000000243:2713296-2720636_VV|mad2l1;JGIv7b.000024467:2666142-2672081_VV|mad2l1	mad2l1	>JGIv7b.000000243:2713296-2720636_VV|mad2l1;>JGIv7b.000024467:2666142-2672081_VV|mad2l1			0.562843	0.184021	1.27031	JGIv7b.000000243_2713296-2720636_VV|mad2l1
1.14837	1.2619	1.1077	1.07551	1.18083	1.22229	1.17975	1.14044	1	0.972514	-0.0402097	JGIv7b.000000243:308854-340965_VV|larp7	JGIv7b.000000243:308854-340965_VV|larp7	larp7	>JGIv7b.000000243:308854-340965_VV|larp7			0.192415	-0.0324567	-0.521923	JGIv7b.000000243_308854-340965_VV|larp7
1.02538	1.1141	0.910271	1.05178	1.04869	0.981933	1.09717	1.06698	1	0.977772	-0.0324304	JGIv7b.000000243:3958350-3994877_XV|aimp1	JGIv7b.000000243:3958350-3994877_XV|aimp1	aimp1	>JGIv7b.000000243:3958350-3994877_XV|aimp1			0.120253	-0.0233107	-0.335532	JGIv7b.000000243_3958350-3994877_XV|aimp1
0.825483	0.814967	0.833579	0.827904	0.933086	1.00991	0.827725	0.961622	1	0.884681	-0.17677	JGIv7b.000000243:520051-688822_XX|ank2	JGIv7b.000000243:520051-688822_XX|ank2	ank2	>JGIv7b.000000243:520051-688822_XX|ank2			0.730829	-0.107602	-1.96459	JGIv7b.000000243_520051-688822_XX|ank2
1.15893	1.2138	1.05239	1.2106	1.08554	1.03298	1.0528	1.17084	1	1.06761	0.0943805	JGIv7b.000000243:5452800-5464306_VX|bdh2	JGIv7b.000000243:5452800-5464306_VX|bdh2	bdh2	>JGIv7b.000000243:5452800-5464306_VX|bdh2			0.460024	0.07339	1.07161	JGIv7b.000000243_5452800-5464306_VX|bdh2
0.956236	0.954309	0.90915	1.00525	1.02338	1.0406	0.93288	1.09665	1	0.934393	-0.0978981	JGIv7b.000000243:735994-846516_XV|camk2d	JGIv7b.000000243:735994-846516_XV|camk2d	camk2d	>JGIv7b.000000243:735994-846516_XV|camk2d			0.511381	-0.0671403	-1.20984	JGIv7b.000000243_735994-846516_XV|camk2d
0.915036	0.913156	0.917045	0.914906	0.990462	0.955597	0.989159	1.02663	1	0.923847	-0.114274	JGIv7b.000000377:2564378-2587334_XX|mob1b;JGIv7b.000031449:2573132-2614459_XX|mob1b	JGIv7b.000000377:2564378-2587334_XX|mob1b;JGIv7b.000031449:2573132-2614459_XX|mob1b	mob1b	>JGIv7b.000000377:2564378-2587334_XX|mob1b;>JGIv7b.000031449:2573132-2614459_XX|mob1b			1.17884	-0.0754263	-3.67098	JGIv7b.000000377_2564378-2587334_XX|mob1b
1.02271	1.0492	1.08325	0.93567	0.990203	0.924472	1.11656	0.929577	1	1.03283	0.0465962	JGIv7b.000000377:2594193-2646792_XX|rufy3	JGIv7b.000000377:2594193-2646792_XX|rufy3	rufy3	>JGIv7b.000000377:2594193-2646792_XX|rufy3			0.156004	0.0325037	0.420176	JGIv7b.000000377_2594193-2646792_XX|rufy3
1.04951	1.10544	0.976537	1.06655	1.06981	1.02168	1.05202	1.13574	1	0.981021	-0.0276446	JGIv7b.000000377:3054463-3096811_XV|uso1	JGIv7b.000000377:3054463-3096811_XV|uso1	uso1	>JGIv7b.000000377:3054463-3096811_XV|uso1			0.147442	-0.0203043	-0.396636	JGIv7b.000000377_3054463-3096811_XV|uso1
1.0094	0.996244	1.07903	0.952921	1.01325	1.02228	1.05037	0.96709	1	0.996202	-0.00548982	JGIv7b.000000377:64264-79432_VV|hpgds	JGIv7b.000000377:64264-79432_VV|hpgds	hpgds	>JGIv7b.000000377:64264-79432_VV|hpgds			0.0288977	-0.00384831	-0.0867717	JGIv7b.000000377_64264-79432_VV|hpgds
1.06982	1.02183	1.05668	1.13096	1.03915	1.11951	0.987762	1.01019	1	1.02951	0.0419631	JGIv7b.000000678:460556-480881_VV|unnamed;JGIv7b.000215439:1169971-1191527_VX|mcm3	JGIv7b.000000678:460556-480881_VV|unnamed	unnamed	>JGIv7b.000000678:460556-480881_VV|unnamed			0.230761	0.0306693	0.591126	JGIv7b.000000678_460556-480881_VV|unnamed
1.15804	1.16648	1.10633	1.20132	1.12653	1.02988	1.07504	1.27466	1	1.02798	0.0398078	JGIv7b.000000873:1933181-1954100_XV|arsa.1	JGIv7b.000000873:1933181-1954100_XV|arsa.1	arsa.1	>JGIv7b.000000873:1933181-1954100_XV|arsa.1			0.139738	0.0315167	0.393175	JGIv7b.000000873_1933181-1954100_XV|arsa.1
1.0873	1.114	1.03177	1.11613	1.22096	1.15959	1.30736	1.19593	1	0.890529	-0.167266	JGIv7b.000000873:620639-628975_VV|marcks	JGIv7b.000000873:620639-628975_VV|marcks	marcks	>JGIv7b.000000873:620639-628975_VV|marcks			1.12399	-0.13366	-2.54993	JGIv7b.000000873_620639-628975_VV|marcks
1.06934	1.07021	0.981243	1.15658	0.982633	0.883328	1.01077	1.0538	1	1.08824	0.122002	JGIv7b.000000873:675465-706097_XV|hdac2;JGIv7b.000275342:2169765-2195809_XV|hdac2	JGIv7b.000000873:675465-706097_XV|hdac2;JGIv7b.000275342:2169765-2195809_XV|hdac2	hdac2	>JGIv7b.000000873:675465-706097_XV|hdac2;>JGIv7b.000275342:2169765-2195809_XV|hdac2			0.530521	0.0867117	1.20459	JGIv7b.000000873_675465-706097_XV|hdac2
1.02139	1.0376	1.21046	0.816104	1.00454	1.16409	1.06118	0.788336	1	1.01678	0.0240027	JGIv7b.000000939:1492027-1559343_XX|mapk8ip3	JGIv7b.000000939:1492027-1559343_XX|mapk8ip3	mapk8ip3	>JGIv7b.000000939:1492027-1559343_XX|mapk8ip3			0.035657	0.0168527	0.105342	JGIv7b.000000939_1492027-1559343_XX|mapk8ip3
1.27289	1.22762	1.45284	1.13822	0.974897	0.998535	0.898585	1.02757	1	1.30567	0.38479	JGIv7b.000000939:1683772-1685565_XX|unnamed	JGIv7b.000000939:1683772-1685565_XX|unnamed	unnamed	>JGIv7b.000000939:1683772-1685565_XX|unnamed			1.15657	0.297997	2.93805	JGIv7b.000000939_1683772-1685565_XX|unnamed
0.833644	0.782806	0.946182	0.771944	0.932224	0.877986	0.979592	0.939094	1	0.894253	-0.161245	JGIv7b.000000939:2311386-2358527_VV|tbc1d24.1	JGIv7b.000000939:2311386-2358527_VV|tbc1d24.1	tbc1d24.1	>JGIv7b.000000939:2311386-2358527_VV|tbc1d24.1			0.660694	-0.09858	-1.54939	JGIv7b.000000939_2311386-2358527_VV|tbc1d24.1
0.958922	1.02016	0.912731	0.943874	0.908833	1.04117	0.795674	0.889656	1	1.05511	0.0773972	JGIv7b.000000939:2525463-2533018_VV|c16orf13	JGIv7b.000000939:2525463-2533018_VV|c16orf13	c16orf13	>JGIv7b.000000939:2525463-2533018_VV|c16orf13			0.243033	0.0500883	0.639605	JGIv7b.000000939_2525463-2533018_VV|c16orf13
0.884929	0.879715	0.926733	0.84834	0.94265	0.908041	1.09012	0.82979	1	0.938767	-0.0911605	JGIv7b.000000939:4057780-4157542_XX|coro7	JGIv7b.000000939:4057780-4157542_XX|coro7	coro7	>JGIv7b.000000939:4057780-4157542_XX|coro7			0.269528	-0.057721	-0.71782	JGIv7b.000000939_4057780-4157542_XX|coro7
0.751604	0.720329	0.864015	0.670469	0.80516	0.737537	0.81338	0.864562	1	0.933485	-0.0993015	JGIv7b.000000939:4165119-4177349_VV|dnaja3	JGIv7b.000000939:4165119-4177349_VV|dnaja3	dnaja3	>JGIv7b.000000939:4165119-4177349_VV|dnaja3			0.312655	-0.0535553	-0.778892	JGIv7b.000000939_4165119-4177349_VV|dnaja3
1.11968	1.09314	1.06504	1.20086	1.03693	1.14176	1.12225	0.846785	1	1.0798	0.110766	JGIv7b.000000939:4260462-4269542_VV|eci1;JGIv7b.000023403:2827379-2838295_XV|eci1	JGIv7b.000000939:4260462-4269542_VV|eci1	eci1	>JGIv7b.000000939:4260462-4269542_VV|eci1			0.310691	0.0827484	0.796837	JGIv7b.000000939_4260462-4269542_VV|eci1
1.0457	1.03999	0.976148	1.12095	1.12293	0.982452	1.16847	1.21788	1	0.931218	-0.10281	JGIv7b.000000939:4589254-4621948_XV|lcmt1;JGIv7b.000023403:2483429-2517334_XV|lcmt1	JGIv7b.000000939:4589254-4621948_XV|lcmt1;JGIv7b.000023403:2483429-2517334_XV|lcmt1	lcmt1	>JGIv7b.000000939:4589254-4621948_XV|lcmt1;>JGIv7b.000023403:2483429-2517334_XV|lcmt1			0.380416	-0.077238	-0.93033	JGIv7b.000000939_4589254-4621948_XV|lcmt1
1.3052	1.16219	1.47594	1.27746	1.09799	1.13722	0.933573	1.22317	1	1.18872	0.249405	JGIv7b.000000939:4989345-5139753_XX|caskin1	JGIv7b.000000939:4989345-5139753_XX|caskin1	caskin1	>JGIv7b.000000939:4989345-5139753_XX|caskin1			0.758025	0.207209	1.65007	JGIv7b.000000939_4989345-5139753_XX|caskin1
1.00696	0.974737	1.12717	0.918984	0.992743	0.959776	1.04077	0.977682	1	1.01432	0.0205199	JGIv7b.000000939:5243434-5248512_XV|pgp	JGIv7b.000000939:5243434-5248512_XV|pgp	pgp	>JGIv7b.000000939:5243434-5248512_XV|pgp			0.0720398	0.014221	0.21259	JGIv7b.000000939_5243434-5248512_XV|pgp
0.994731	0.904714	0.981489	1.09799	0.991846	1.3109	0.781677	0.882961	1	1.00291	0.0041903	JGIv7b.000000939:5741920-5813412_VV|tsc2	JGIv7b.000000939:5741920-5813412_VV|tsc2	tsc2	>JGIv7b.000000939:5741920-5813412_VV|tsc2			0.00530891	0.00288502	0.0168085	JGIv7b.000000939_5741920-5813412_VV|tsc2
0.960572	0.991387	0.85308	1.03725	0.985745	0.992719	0.945546	1.01897	1	0.974463	-0.0373202	JGIv7b.000001168:1693227-1721342_VV|suclg1	JGIv7b.000001168:1693227-1721342_VV|suclg1	suclg1	>JGIv7b.000001168:1693227-1721342_VV|suclg1			0.15224	-0.0251727	-0.423963	JGIv7b.000001168_1693227-1721342_VV|suclg1
0.937652	0.92184	0.952703	0.938412	0.930455	1.07185	0.878738	0.840776	1	1.00773	0.0111162	JGIv7b.000001168:2465850-3391210_XX|ctnna2	JGIv7b.000001168:2465850-3391210_XX|ctnna2	ctnna2	>JGIv7b.000001168:2465850-3391210_XX|ctnna2			0.0318237	0.00719702	0.0998261	JGIv7b.000001168_2465850-3391210_XX|ctnna2
0.998254	1.0207	0.928713	1.04535	1.00157	1.03551	0.927935	1.04126	1	0.996691	-0.00478152	JGIv7b.000001168:45889-175297_XX|ctbp1;JGIv7b.000003467:2009258-2071081_XV|ctbp1;JGIv7b.000007555:8408286-8441979_XX|ctbp2	JGIv7b.000001168:45889-175297_XX|ctbp1;JGIv7b.000003467:2009258-2071081_XV|ctbp1	ctbp1	>JGIv7b.000001168:45889-175297_XX|ctbp1;>JGIv7b.000003467:2009258-2071081_XV|ctbp1			0.0216056	-0.003314	-0.0647708	JGIv7b.000001168_45889-175297_XX|ctbp1
0.951576	0.958979	0.88896	1.00679	0.92629	0.957421	0.868432	0.953016	1	1.0273	0.038856	JGIv7b.000001168:7009626-7053280_VV|unnamed	JGIv7b.000001168:7009626-7053280_VV|unnamed	unnamed	>JGIv7b.000001168:7009626-7053280_VV|unnamed			0.219273	0.0252867	0.564133	JGIv7b.000001168_7009626-7053280_VV|unnamed
1.23755	1.34257	0.712046	1.65803	1.10648	1.25947	1.06406	0.995924	1	1.11845	0.161502	JGIv7b.000001187:10637800-10691459_VV|mrps27	JGIv7b.000001187:10637800-10691459_VV|mrps27	mrps27	>JGIv7b.000001187:10637800-10691459_VV|mrps27			0.161652	0.131064	0.453378	JGIv7b.000001187_10637800-10691459_VV|mrps27
1.0212	1.07505	0.926475	1.06209	0.962478	0.90466	1.03189	0.950885	1	1.06102	0.0854465	JGIv7b.000001187:10761366-10804336_VV|tnpo1;JGIv7b.000032212:4043969-4105252_VV|tnpo1	JGIv7b.000001187:10761366-10804336_VV|tnpo1;JGIv7b.000032212:4043969-4105252_VV|tnpo1	tnpo1	>JGIv7b.000001187:10761366-10804336_VV|tnpo1;>JGIv7b.000032212:4043969-4105252_VV|tnpo1			0.410687	0.0587267	0.973385	JGIv7b.000001187_10761366-10804336_VV|tnpo1
0.798855	0.752738	0.762835	0.880991	0.736134	0.881414	0.623089	0.703899	1	1.0852	0.117965	JGIv7b.000001187:11174968-11184032_VV|btf3	JGIv7b.000001187:11174968-11184032_VV|btf3	btf3	>JGIv7b.000001187:11174968-11184032_VV|btf3			0.283542	0.0627207	0.723472	JGIv7b.000001187_11174968-11184032_VV|btf3
0.897992	0.820141	1.00063	0.873206	1.00199	1.04977	1.02426	0.931937	1	0.89621	-0.158092	JGIv7b.000001187:12060788-12105905_XV|fam169a	JGIv7b.000001187:12060788-12105905_XV|fam169a	fam169a	>JGIv7b.000001187:12060788-12105905_XV|fam169a			0.716691	-0.103997	-1.61447	JGIv7b.000001187_12060788-12105905_XV|fam169a
1.02391	1.01959	1.05144	1.00071	1.04839	1.05276	1.13562	0.95679	1	0.976653	-0.0340819	JGIv7b.000001187:12251208-12341145_VV|col4a3bp;JGIv7b.000032212:5505023-5580908_VV|col4a3bp	JGIv7b.000001187:12251208-12341145_VV|col4a3bp;JGIv7b.000032212:5505023-5580908_VV|col4a3bp	col4a3bp	>JGIv7b.000001187:12251208-12341145_VV|col4a3bp;>JGIv7b.000032212:5505023-5580908_VV|col4a3bp			0.162497	-0.0244766	-0.45539	JGIv7b.000001187_12251208-12341145_VV|col4a3bp
1.18576	1.08359	1.38177	1.09191	1.19881	1.27817	1.09175	1.22652	1	0.989109	-0.0157991	JGIv7b.000001187:2263632-2376028_XV|pam	JGIv7b.000001187:2263632-2376028_XV|pam	pam	>JGIv7b.000001187:2263632-2376028_XV|pam			0.0387094	-0.0130566	-0.115863	JGIv7b.000001187_2263632-2376028_XV|pam
1.13186	1.11383	1.37626	0.905494	1.08433	1.07484	1.19288	0.985256	1	1.04384	0.0618995	JGIv7b.000001187:3614952-3663583_VV|lnpep;JGIv7b.000164049:2763654-2812505_XV|lnpep	JGIv7b.000001187:3614952-3663583_VV|lnpep	lnpep	>JGIv7b.000001187:3614952-3663583_VV|lnpep			0.112275	0.047536	0.319296	JGIv7b.000001187_3614952-3663583_VV|lnpep
0.796203	0.937346	0.801424	0.649839	0.748593	0.6385	0.789936	0.817342	1	1.0636	0.0889554	JGIv7b.000001187:3718245-3797092_VV|cast	JGIv7b.000001187:3718245-3797092_VV|cast	cast	>JGIv7b.000001187:3718245-3797092_VV|cast			0.17912	0.0476103	0.476393	JGIv7b.000001187_3718245-3797092_VV|cast
1.00128	1.06805	0.92241	1.01339	1.02247	1.00548	0.996173	1.06577	1	0.979275	-0.0302144	JGIv7b.000001187:4211467-4272928_VV|ttc37	JGIv7b.000001187:4211467-4272928_VV|ttc37	ttc37	>JGIv7b.000001187:4211467-4272928_VV|ttc37			0.162804	-0.021191	-0.44379	JGIv7b.000001187_4211467-4272928_VV|ttc37
1.04626	1.10659	0.917062	1.11513	1.21595	1.07023	1.20831	1.36931	1	0.860447	-0.216842	JGIv7b.000001187:7422450-7425937_VV|cox7c;JGIv7b.000032212:1200400-1204232_VV|cox7c	JGIv7b.000001187:7422450-7425937_VV|cox7c;JGIv7b.000032212:1200400-1204232_VV|cox7c	cox7c	>JGIv7b.000001187:7422450-7425937_VV|cox7c;>JGIv7b.000032212:1200400-1204232_VV|cox7c			0.706467	-0.169689	-1.57229	JGIv7b.000001187_7422450-7425937_VV|cox7c
0.795891	0.813177	0.706017	0.868479	0.80209	0.901458	0.727328	0.777485	1	0.992271	-0.0111939	JGIv7b.000001187:8472285-8554920_XV|vcan	JGIv7b.000001187:8472285-8554920_XV|vcan	vcan	>JGIv7b.000001187:8472285-8554920_XV|vcan			0.0296235	-0.00619934	-0.0880929	JGIv7b.000001187_8472285-8554920_XV|vcan
0.942695	0.966131	0.849985	1.01197	0.960662	1.12268	0.914793	0.844514	1	0.981297	-0.0272378	JGIv7b.000001187:9147667-9151808_VV|rps23;JGIv7b.000032212:2764380-2776241_VX|rps23	JGIv7b.000001187:9147667-9151808_VV|rps23;JGIv7b.000032212:2764380-2776241_VX|rps23	rps23	>JGIv7b.000001187:9147667-9151808_VV|rps23;>JGIv7b.000032212:2764380-2776241_VX|rps23			0.0637977	-0.017967	-0.18633	JGIv7b.000001187_9147667-9151808_VV|rps23
0.634581	0.456032	0.875592	0.57212	0.483497	0.620797	0.41851	0.411183	1	1.31248	0.392299	JGIv7b.000001187:9372379-9497699_VV|ssbp2;JGIv7b.000032212:3013351-3125615_VV|ssbp2	JGIv7b.000001187:9372379-9497699_VV|ssbp2	ssbp2	>JGIv7b.000001187:9372379-9497699_VV|ssbp2			0.437702	0.151085	1.05879	JGIv7b.000001187_9372379-9497699_VV|ssbp2
1.04295	0.913437	1.02159	1.19383	0.863253	0.844941	0.909446	0.835371	1	1.20817	0.272818	JGIv7b.000001187:9975601-10018886_XV|zfyve16;JGIv7b.000032212:3529274-3573010_XV|zfyve16	JGIv7b.000001187:9975601-10018886_XV|zfyve16	zfyve16	>JGIv7b.000001187:9975601-10018886_XV|zfyve16			0.82235	0.1797	2.11677	JGIv7b.000001187_9975601-10018886_XV|zfyve16
1.0772	1.09468	1.01233	1.1246	1.02515	1.01572	0.930022	1.12972	1	1.05077	0.0714499	JGIv7b.000001268:1686184-1701555_VV|snrpd1;JGIv7b.000001268:1691038-1701513_VX|snrpd1;JGIv7b.000134022:1210232-1216222_VV|snrpd1	JGIv7b.000001268:1686184-1701555_VV|snrpd1;JGIv7b.000001268:1691038-1701513_VX|snrpd1;JGIv7b.000134022:1210232-1216222_VV|snrpd1	snrpd1	>JGIv7b.000001268:1686184-1701555_VV|snrpd1;>JGIv7b.000001268:1691038-1701513_VX|snrpd1;>JGIv7b.000134022:1210232-1216222_VV|snrpd1			0.310052	0.0520494	0.778309	JGIv7b.000001268_1686184-1701555_VV|snrpd1
0.886304	0.922257	0.752313	0.984341	0.908928	0.922175	0.872871	0.931738	1	0.975109	-0.0363649	JGIv7b.000001301:682134-697279_VV|psma2;JGIv7b.000005228:3091766-3103216_VV|psma2	JGIv7b.000001301:682134-697279_VV|psma2;JGIv7b.000005228:3091766-3103216_VV|psma2	psma2	>JGIv7b.000001301:682134-697279_VV|psma2;>JGIv7b.000005228:3091766-3103216_VV|psma2			0.108457	-0.0226243	-0.3155	JGIv7b.000001301_682134-697279_VV|psma2
1.04531	1.05924	0.958357	1.11834	1.04812	1.04999	1.08831	1.00605	1	0.997324	-0.00386524	JGIv7b.000001301:804797-897029_XX|hecw1	JGIv7b.000001301:804797-897029_XX|hecw1	hecw1	>JGIv7b.000001301:804797-897029_XX|hecw1			0.0174044	-0.00280436	-0.0535145	JGIv7b.000001301_804797-897029_XX|hecw1
0.878335	0.825	0.994415	0.81559	0.82806	0.895848	0.952371	0.635961	1	1.06071	0.085036	JGIv7b.000001915:1525827-1554254_VV|ldb1;JGIv7b.000171879:670266-701183_VV|ldb1	JGIv7b.000001915:1525827-1554254_VV|ldb1;JGIv7b.000171879:670266-701183_VV|ldb1	ldb1	>JGIv7b.000001915:1525827-1554254_VV|ldb1;>JGIv7b.000171879:670266-701183_VV|ldb1			0.16407	0.050275	0.443201	JGIv7b.000001915_1525827-1554254_VV|ldb1
0.92155	1.00034	0.945631	0.818679	0.867624	0.856109	1.05154	0.695224	1	1.06215	0.0869919	JGIv7b.000001915:1940521-2173929_XX|slit1	JGIv7b.000001915:1940521-2173929_XX|slit1	slit1	>JGIv7b.000001915:1940521-2173929_XX|slit1			0.171271	0.0539257	0.463976	JGIv7b.000001915_1940521-2173929_XX|slit1
1.00716	0.988915	0.898489	1.13408	1.0292	0.988517	0.984484	1.11461	1	0.978583	-0.0312337	JGIv7b.000001915:2395850-2453872_VX|rrp12;JGIv7b.000171879:1563003-1599052_XV|rrp12	JGIv7b.000001915:2395850-2453872_VX|rrp12;JGIv7b.000171879:1563003-1599052_XV|rrp12	rrp12	>JGIv7b.000001915:2395850-2453872_VX|rrp12;>JGIv7b.000171879:1563003-1599052_XV|rrp12			0.0963384	-0.0220423	-0.272701	JGIv7b.000001915_2395850-2453872_VX|rrp12
0.787123	0.728007	0.772026	0.861336	0.783056	0.929483	0.76814	0.651545	1	1.00519	0.00747361	JGIv7b.000001915:2478558-2486418_VV|pgam1	JGIv7b.000001915:2478558-2486418_VV|pgam1	pgam1	>JGIv7b.000001915:2478558-2486418_VV|pgam1			0.0146863	0.004067	0.0453814	JGIv7b.000001915_2478558-2486418_VV|pgam1
1.2533	1.36422	1.20289	1.1928	1.15055	1.08226	1.31937	1.05002	1	1.08931	0.123412	JGIv7b.000002049:1782734-1816272_VV|naa15	JGIv7b.000002049:1782734-1816272_VV|naa15	naa15	>JGIv7b.000002049:1782734-1816272_VV|naa15			0.423716	0.102753	1.01267	JGIv7b.000002049_1782734-1816272_VV|naa15
0.882023	0.847983	0.935667	0.862419	0.849722	0.989031	0.837371	0.722764	1	1.03801	0.0538254	JGIv7b.000002511:1127200-1151727_VV|adnp;JGIv7b.000014557:4273541-4298449_VV|adnp	JGIv7b.000002511:1127200-1151727_VV|adnp;JGIv7b.000014557:4273541-4298449_VV|adnp	adnp	>JGIv7b.000002511:1127200-1151727_VV|adnp;>JGIv7b.000014557:4273541-4298449_VV|adnp			0.140185	0.032301	0.395118	JGIv7b.000002511_1127200-1151727_VV|adnp
0.844004	0.85881	0.796855	0.876348	0.885131	0.942992	0.885662	0.82674	1	0.953536	-0.0686411	JGIv7b.000002511:1521402-1570979_XX|atp9a;JGIv7b.000014557:3920765-3966429_XX|atp9a	JGIv7b.000002511:1521402-1570979_XX|atp9a;JGIv7b.000014557:3920765-3966429_XX|atp9a	atp9a	>JGIv7b.000002511:1521402-1570979_XX|atp9a;>JGIv7b.000014557:3920765-3966429_XX|atp9a			0.418795	-0.041127	-0.995232	JGIv7b.000002511_1521402-1570979_XX|atp9a
1.07127	1.04552	1.13875	1.02954	1.07861	0.989386	1.04931	1.19713	1	0.993196	-0.00984939	JGIv7b.000002511:2167052-2191072_VV|pes1	JGIv7b.000002511:2167052-2191072_VV|pes1	pes1	>JGIv7b.000002511:2167052-2191072_VV|pes1			0.0345903	-0.0073387	-0.10409	JGIv7b.000002511_2167052-2191072_VV|pes1
1.18795	1.03128	1.3237	1.20886	1.05387	0.855523	1.24721	1.05888	1	1.12722	0.172772	JGIv7b.000002589:1148619-1223509_VV|mark2	JGIv7b.000002589:1148619-1223509_VV|mark2	mark2	>JGIv7b.000002589:1148619-1223509_VV|mark2			0.396975	0.134076	0.947436	JGIv7b.000002589_1148619-1223509_VV|mark2
1.70721	1.18046	2.41854	1.52262	1.04097	0.963443	1.12975	1.02973	1	1.64001	0.713703	JGIv7b.000002589:1292649-1305980_XX|act3;JGIv7b.000031469:1951246-1956645_XX|act3;JGIv7b.000272406:3557296-3558430_VX|act3	JGIv7b.000002589:1292649-1305980_XX|act3;JGIv7b.000031469:1951246-1956645_XX|act3	act3	>JGIv7b.000002589:1292649-1305980_XX|act3;>JGIv7b.000031469:1951246-1956645_XX|act3			0.67527	0.666232	1.78961	JGIv7b.000002589_1292649-1305980_XX|act3
0.973483	0.971375	1.21449	0.734583	1.15349	1.21959	0.982403	1.25848	1	0.843945	-0.24478	JGIv7b.000002589:1327006-1343843_VV|otub1	JGIv7b.000002589:1327006-1343843_VV|otub1	otub1	>JGIv7b.000002589:1327006-1343843_VV|otub1			0.464766	-0.180008	-1.10292	JGIv7b.000002589_1327006-1343843_VV|otub1
0.790461	0.722534	0.756406	0.892442	0.752085	0.897167	0.715345	0.643743	1	1.05103	0.071798	JGIv7b.000002589:1804890-1820695_VV|stip1	JGIv7b.000002589:1804890-1820695_VV|stip1	stip1	>JGIv7b.000002589:1804890-1820695_VV|stip1			0.155359	0.0383757	0.419085	JGIv7b.000002589_1804890-1820695_VV|stip1
1.26547	1.21245	1.61601	0.967945	1.1999	1.18465	1.26071	1.15434	1	1.05464	0.0767572	JGIv7b.000002589:2006690-2019281_VV|fkbp2	JGIv7b.000002589:2006690-2019281_VV|fkbp2	fkbp2	>JGIv7b.000002589:2006690-2019281_VV|fkbp2			0.117338	0.0655683	0.342251	JGIv7b.000002589_2006690-2019281_VV|fkbp2
1.09683	1.10896	1.06746	1.11407	1.13175	1.09641	1.25571	1.04312	1	0.969148	-0.0452111	JGIv7b.000002589:2416810-2425915_VV|prdx5	JGIv7b.000002589:2416810-2425915_VV|prdx5	prdx5	>JGIv7b.000002589:2416810-2425915_VV|prdx5			0.191836	-0.0349167	-0.53271	JGIv7b.000002589_2416810-2425915_VV|prdx5
0.992877	0.924527	1.08599	0.968115	1.05027	1.07265	1.10506	0.97309	1	0.945357	-0.0810683	JGIv7b.000002589:2505681-2513357_VX|gng3	JGIv7b.000002589:2505681-2513357_VX|gng3	gng3	>JGIv7b.000002589:2505681-2513357_VX|gng3			0.385073	-0.0573893	-0.918681	JGIv7b.000002589_2505681-2513357_VX|gng3
0.952544	0.906601	0.944222	1.00681	0.889138	0.913232	0.849447	0.904734	1	1.07131	0.0993794	JGIv7b.000002589:2528337-2547872_VV|hnrnpul2	JGIv7b.000002589:2528337-2547872_VV|hnrnpul2	hnrnpul2	>JGIv7b.000002589:2528337-2547872_VV|hnrnpul2			0.803567	0.0634066	1.79055	JGIv7b.000002589_2528337-2547872_VV|hnrnpul2
0.918914	0.744624	1.06211	0.950008	0.97584	0.914422	1.32154	0.691557	1	0.941665	-0.0867143	JGIv7b.000002589:2599279-2610876_VV|polr2g;JGIv7b.000031469:2419823-2426858_VV|polr2g	JGIv7b.000002589:2599279-2610876_VV|polr2g;JGIv7b.000031469:2419823-2426858_VV|polr2g	polr2g	>JGIv7b.000002589:2599279-2610876_VV|polr2g;>JGIv7b.000031469:2419823-2426858_VV|polr2g			0.0963726	-0.0569257	-0.275619	JGIv7b.000002589_2599279-2610876_VV|polr2g
1.1671	1.18082	1.2626	1.05788	1.00813	1.0065	1.04305	0.974838	1	1.15769	0.211247	JGIv7b.000002589:381148-409837_VV|ganab	JGIv7b.000002589:381148-409837_VV|ganab	ganab	>JGIv7b.000002589:381148-409837_VV|ganab			0.98127	0.158971	2.53648	JGIv7b.000002589_381148-409837_VV|ganab
1.03391	0.989588	1.02079	1.09135	1.03303	1.05016	1.02262	1.0263	1	1.00085	0.00123218	JGIv7b.000002589:500897-518634_VV|mta2;REV__JGIv7b.000287959:3592363-3605459_XX|kmt2a	JGIv7b.000002589:500897-518634_VV|mta2	mta2	>JGIv7b.000002589:500897-518634_VV|mta2			0.00888592	0.000882665	0.0281885	JGIv7b.000002589_500897-518634_VV|mta2
0.939959	0.998068	0.806658	1.01515	0.910161	0.987309	0.882618	0.860556	1	1.03274	0.0464755	JGIv7b.000002589:544184-559878_VV|eef1g	JGIv7b.000002589:544184-559878_VV|eef1g	eef1g	>JGIv7b.000002589:544184-559878_VV|eef1g			0.140056	0.0297977	0.384843	JGIv7b.000002589_544184-559878_VV|eef1g
1.1214	1.14432	1.10352	1.11635	1.08714	1.0272	1.08851	1.14572	1	1.03151	0.0447545	JGIv7b.000002589:649302-693834_VV|ahnak	JGIv7b.000002589:649302-693834_VV|ahnak	ahnak	>JGIv7b.000002589:649302-693834_VV|ahnak			0.369104	0.0342534	0.944175	JGIv7b.000002589_649302-693834_VV|ahnak
1.00492	1.07276	0.875375	1.06663	1.09524	1.01241	1.08295	1.19036	1	0.917536	-0.124164	JGIv7b.000002589:761633-769043_XX|slc3a2	JGIv7b.000002589:761633-769043_XX|slc3a2	slc3a2	>JGIv7b.000002589:761633-769043_XX|slc3a2			0.468466	-0.0903183	-1.08925	JGIv7b.000002589_761633-769043_XX|slc3a2
0.78052	0.72796	0.70779	0.905811	0.707416	0.987261	0.521051	0.613935	1	1.10334	0.141878	JGIv7b.000002589:847520-883976_VV|nxf1	JGIv7b.000002589:847520-883976_VV|nxf1	nxf1	>JGIv7b.000002589:847520-883976_VV|nxf1			0.171693	0.0731047	0.469395	JGIv7b.000002589_847520-883976_VV|nxf1
1.1274	1.09655	1.18414	1.10151	1.01835	0.940369	1.09818	1.01651	1	1.10708	0.146762	JGIv7b.000002589:928420-950354_VV|atl3	JGIv7b.000002589:928420-950354_VV|atl3	atl3	>JGIv7b.000002589:928420-950354_VV|atl3			0.900942	0.109047	2.03087	JGIv7b.000002589_928420-950354_VV|atl3
1.2245	1.04381	1.28334	1.34636	1.10344	1.08723	1.10765	1.11545	1	1.10971	0.150184	JGIv7b.000002589:965841-991309_VV|rtn3;JGIv7b.000012933:3205929-3229364_XX|rtn2;JGIv7b.000050694:5644804-5667590_XV|rtn2	JGIv7b.000002589:965841-991309_VV|rtn3	rtn3	>JGIv7b.000002589:965841-991309_VV|rtn3			0.496016	0.12106	1.30814	JGIv7b.000002589_965841-991309_VV|rtn3
0.778852	0.772213	0.652965	0.911378	1.03038	0.981966	1.00044	1.10874	1	0.755887	-0.403758	JGIv7b.000002841:1177280-1282525_VV|srgap2	JGIv7b.000002841:1177280-1282525_VV|srgap2	srgap2	>JGIv7b.000002841:1177280-1282525_VV|srgap2			1.23825	-0.25153	-2.9769	JGIv7b.000002841_1177280-1282525_VV|srgap2
0.939435	1.12906	0.801632	0.887612	0.820703	0.937773	0.686916	0.837419	1	1.14467	0.194933	JGIv7b.000002841:1680535-1704379_VV|nucks1	JGIv7b.000002841:1680535-1704379_VV|nucks1	nucks1	>JGIv7b.000002841:1680535-1704379_VV|nucks1			0.408625	0.118732	0.972056	JGIv7b.000002841_1680535-1704379_VV|nucks1
1.0602	0.999513	1.07312	1.10796	0.981613	0.885424	1.08375	0.975665	1	1.08006	0.111107	JGIv7b.000002841:432422-448186_VV|sars	JGIv7b.000002841:432422-448186_VV|sars	sars	>JGIv7b.000002841:432422-448186_VV|sars			0.503254	0.0785847	1.19723	JGIv7b.000002841_432422-448186_VV|sars
0.949205	0.929771	0.944936	0.972908	0.979637	0.996072	0.965373	0.977466	1	0.968935	-0.0455276	JGIv7b.000002852:1014807-1072636_VV|etfb	JGIv7b.000002852:1014807-1072636_VV|etfb	etfb	>JGIv7b.000002852:1014807-1072636_VV|etfb			0.891333	-0.030432	-1.96709	JGIv7b.000002852_1014807-1072636_VV|etfb
0.905222	0.919324	0.798048	0.998295	0.927683	0.925701	0.956372	0.900976	1	0.975788	-0.0353597	JGIv7b.000003032:220990-230545_VX|dctn3	JGIv7b.000003032:220990-230545_VX|dctn3	dctn3	>JGIv7b.000003032:220990-230545_VX|dctn3			0.129894	-0.0224607	-0.371874	JGIv7b.000003032_220990-230545_VX|dctn3
1.07469	0.981485	1.18545	1.05715	1.07618	1.08049	1.03695	1.11109	1	0.998623	-0.00198765	JGIv7b.000003267:1086325-1153289_VV|kif15;JGIv7b.000343399:240428-299034_XV|kif15	JGIv7b.000003267:1086325-1153289_VV|kif15	kif15	>JGIv7b.000003267:1086325-1153289_VV|kif15			0.00742211	-0.00148165	-0.023408	JGIv7b.000003267_1086325-1153289_VV|kif15
0.923138	0.830477	0.969891	0.969047	0.886885	0.947003	0.890144	0.823509	1	1.04088	0.0577993	JGIv7b.000003267:1731101-1897572_XX|cpne4;JGIv7b.000245384:230094-281103_XX|cpne4	JGIv7b.000003267:1731101-1897572_XX|cpne4;JGIv7b.000245384:230094-281103_XX|cpne4	cpne4	>JGIv7b.000003267:1731101-1897572_XX|cpne4;>JGIv7b.000245384:230094-281103_XX|cpne4			0.243405	0.036253	0.619901	JGIv7b.000003267_1731101-1897572_XX|cpne4
0.924924	0.964467	0.85192	0.958385	0.899452	0.869839	0.871005	0.957511	1	1.02832	0.0402891	JGIv7b.000003267:710655-726352_VV|ctnnb1;JGIv7b.000003267:713877-715385_VX|ctnnb1	JGIv7b.000003267:710655-726352_VV|ctnnb1	ctnnb1	>JGIv7b.000003267:710655-726352_VV|ctnnb1			0.210678	0.0254723	0.545768	JGIv7b.000003267_710655-726352_VV|ctnnb1
0.989172	0.914995	1.03255	1.01997	1.01862	0.911443	0.997833	1.14658	1	0.971091	-0.0423212	JGIv7b.000003272:1796705-1884695_XV|arhgap4	JGIv7b.000003272:1796705-1884695_XV|arhgap4	arhgap4	>JGIv7b.000003272:1796705-1884695_XV|arhgap4			0.136265	-0.029447	-0.3769	JGIv7b.000003272_1796705-1884695_XV|arhgap4
1.03441	0.907475	1.19981	0.995943	0.913317	1.07273	0.826528	0.840694	1	1.13258	0.179619	JGIv7b.000003272:24009-155275_XV|rabgap1;JGIv7b.000003586:3644411-3656542_XX|unnamed;JGIv7b.000003586:3664018-3740015_XX|rabgap1	JGIv7b.000003272:24009-155275_XV|rabgap1;JGIv7b.000003586:3664018-3740015_XX|rabgap1	rabgap1	>JGIv7b.000003272:24009-155275_XV|rabgap1;>JGIv7b.000003586:3664018-3740015_XX|rabgap1			0.44107	0.121092	1.02852	JGIv7b.000003272_24009-155275_XV|rabgap1
0.986976	0.815203	1.22475	0.920974	0.846451	0.969885	0.825145	0.744322	1	1.16602	0.221589	JGIv7b.000003272:495309-500480_VV|pdcl	JGIv7b.000003272:495309-500480_VV|pdcl	pdcl	>JGIv7b.000003272:495309-500480_VV|pdcl			0.413322	0.140525	1.0084	JGIv7b.000003272_495309-500480_VV|pdcl
0.941481	0.92939	0.94093	0.954123	0.889491	0.910674	0.850838	0.90696	1	1.05845	0.0819525	JGIv7b.000003272:971061-1046549_XX|tnc	JGIv7b.000003272:971061-1046549_XX|tnc	tnc	>JGIv7b.000003272:971061-1046549_XX|tnc			0.993144	0.0519904	2.5198	JGIv7b.000003272_971061-1046549_XX|tnc
1.12825	0.99374	1.28447	1.10653	0.994522	1.08143	0.901366	1.00077	1	1.13446	0.182007	JGIv7b.000003286:1512189-1588298_VV|kif21a;JGIv7b.000009266:8248540-8281935_XV|kif7;JGIv7b.000293433:75723-106820_XV|kif27	JGIv7b.000003286:1512189-1588298_VV|kif21a	kif21a	>JGIv7b.000003286:1512189-1588298_VV|kif21a			0.580388	0.133725	1.3458	JGIv7b.000003286_1512189-1588298_VV|kif21a
0.965048	0.995459	1.0431	0.856584	1.05128	0.99669	1.12435	1.03279	1	0.917977	-0.12347	JGIv7b.000003286:1635785-1664103_XV|abcd2;JGIv7b.000033104:1103664-1129797_XX|abcd2;JGIv7b.000215393:43836-75169_XV|abcd1;JGIv7b.000229341:1504415-1545056_VV|abcd1	JGIv7b.000003286:1635785-1664103_XV|abcd2;JGIv7b.000033104:1103664-1129797_XX|abcd2	abcd2	>JGIv7b.000003286:1635785-1664103_XV|abcd2;>JGIv7b.000033104:1103664-1129797_XX|abcd2			0.55295	-0.0862289	-1.27502	JGIv7b.000003286_1635785-1664103_XV|abcd2
1.11874	1.12538	0.987154	1.24368	1.06442	1.01589	1.08112	1.09626	1	1.05103	0.0718002	JGIv7b.000003319:14370-26709_XX|kiaa1045	JGIv7b.000003319:14370-26709_XX|kiaa1045	kiaa1045	>JGIv7b.000003319:14370-26709_XX|kiaa1045			0.261794	0.0543147	0.695269	JGIv7b.000003319_14370-26709_XX|kiaa1045
1.06473	0.966487	1.10407	1.12362	1.02044	0.990866	1.005	1.06546	1	1.0434	0.0612876	JGIv7b.000003412:19451-43207_VV|ddx52;JGIv7b.000107111:446416-465503_VV|ddx52	JGIv7b.000003412:19451-43207_VV|ddx52;JGIv7b.000107111:446416-465503_VV|ddx52	ddx52	>JGIv7b.000003412:19451-43207_VV|ddx52;>JGIv7b.000107111:446416-465503_VV|ddx52			0.319412	0.0442837	0.812871	JGIv7b.000003412_19451-43207_VV|ddx52
0.914859	0.885298	0.967948	0.891331	0.776701	0.786933	0.891224	0.651945	1	1.17788	0.236191	JGIv7b.000003412:195860-236964_VV|ipo9	JGIv7b.000003412:195860-236964_VV|ipo9	ipo9	>JGIv7b.000003412:195860-236964_VV|ipo9			0.758481	0.138158	1.86208	JGIv7b.000003412_195860-236964_VV|ipo9
1.09328	1.14987	1.0182	1.11176	1.03201	1.06776	1.07965	0.948621	1	1.05937	0.0832011	JGIv7b.000003412:302099-308110_VV|tuba3c;JGIv7b.000127187:1112202-1113077_VV|tuba1a	JGIv7b.000003412:302099-308110_VV|tuba3c	tuba3c	>JGIv7b.000003412:302099-308110_VV|tuba3c			0.46185	0.0612664	1.06969	JGIv7b.000003412_302099-308110_VV|tuba3c
0.943864	0.927125	0.938964	0.965502	0.935193	0.976105	1.0051	0.824375	1	1.00927	0.0133138	JGIv7b.000003467:1096081-1129948_VV|immt;REV__JGIv7b.000187947:1644-14085_VX|ccdc120	JGIv7b.000003467:1096081-1129948_VV|immt	immt	>JGIv7b.000003467:1096081-1129948_VV|immt			0.0494212	0.00867035	0.151646	JGIv7b.000003467_1096081-1129948_VV|immt
1.16271	1.10795	1.12171	1.25848	1.13105	0.962843	1.1065	1.3238	1	1.028	0.0398357	JGIv7b.000003467:1139229-1159630_VV|ptcd3	JGIv7b.000003467:1139229-1159630_VV|ptcd3	ptcd3	>JGIv7b.000003467:1139229-1159630_VV|ptcd3			0.0954258	0.0316656	0.274403	JGIv7b.000003467_1139229-1159630_VV|ptcd3
1.07933	1.00783	1.10153	1.12862	0.992906	0.97909	0.934208	1.06542	1	1.08704	0.120403	JGIv7b.000003467:1167820-1212102_XV|polr1a	JGIv7b.000003467:1167820-1212102_XV|polr1a	polr1a	>JGIv7b.000003467:1167820-1212102_XV|polr1a			0.746519	0.0864207	1.62695	JGIv7b.000003467_1167820-1212102_XV|polr1a
0.887783	0.92227	0.991927	0.749153	1.03542	1.01085	1.0774	1.018	1	0.857416	-0.221932	JGIv7b.000003467:200925-230084_VV|rpia	JGIv7b.000003467:200925-230084_VV|rpia	rpia	>JGIv7b.000003467:200925-230084_VV|rpia			0.770136	-0.147633	-1.96342	JGIv7b.000003467_200925-230084_VV|rpia
1.14973	1.11095	1.07049	1.26775	1.15881	1.18027	1.06275	1.23341	1	0.992164	-0.0113489	JGIv7b.000003467:2404483-2465549_XV|maea;JGIv7b.000103933:91535-149337_VV|maea	JGIv7b.000003467:2404483-2465549_XV|maea;JGIv7b.000103933:91535-149337_VV|maea	maea	>JGIv7b.000003467:2404483-2465549_XV|maea;>JGIv7b.000103933:91535-149337_VV|maea			0.0392244	-0.00907997	-0.115682	JGIv7b.000003467_2404483-2465549_XV|maea
0.860261	0.863304	0.749571	0.967909	0.912358	0.922476	0.904794	0.909803	1	0.942899	-0.0848245	JGIv7b.000003467:4023070-4066111_VV|letm1	JGIv7b.000003467:4023070-4066111_VV|letm1	letm1	>JGIv7b.000003467:4023070-4066111_VV|letm1			0.304703	-0.0520963	-0.823445	JGIv7b.000003467_4023070-4066111_VV|letm1
0.735158	0.705973	0.673604	0.825897	0.762392	0.934172	0.692001	0.661002	1	0.964279	-0.052478	JGIv7b.000003467:5286739-5346023_VV|add1	JGIv7b.000003467:5286739-5346023_VV|add1	add1	>JGIv7b.000003467:5286739-5346023_VV|add1			0.0975682	-0.0272336	-0.27791	JGIv7b.000003467_5286739-5346023_VV|add1
1.29126	1.13362	1.52969	1.21046	0.925476	1.06056	0.98118	0.734687	1	1.39524	0.480509	JGIv7b.000003467:5441031-5464270_VV|nop14	JGIv7b.000003467:5441031-5464270_VV|nop14	nop14	>JGIv7b.000003467:5441031-5464270_VV|nop14			1.08731	0.365781	2.34505	JGIv7b.000003467_5441031-5464270_VV|nop14
0.964421	0.967871	1.00479	0.920602	0.950434	0.965694	0.98947	0.896137	1	1.01472	0.0210771	JGIv7b.000003467:5730647-5864376_XV|htt;JGIv7b.000053017:2489-21081_XV|htt	JGIv7b.000003467:5730647-5864376_XV|htt	htt	>JGIv7b.000003467:5730647-5864376_XV|htt			0.139193	0.0139873	0.376833	JGIv7b.000003467_5730647-5864376_XV|htt
0.984155	0.935385	1.00824	1.00884	1.03789	0.998604	1.0664	1.04868	1	0.948222	-0.0767026	JGIv7b.000003467:6197865-6222141_VV|lrpap1	JGIv7b.000003467:6197865-6222141_VV|lrpap1	lrpap1	>JGIv7b.000003467:6197865-6222141_VV|lrpap1			0.77489	-0.0537397	-1.69368	JGIv7b.000003467_6197865-6222141_VV|lrpap1
1.05956	1.03813	1.04283	1.09773	1.08666	1.04208	1.12837	1.08952	1	0.975067	-0.0364264	JGIv7b.000003490:1018712-1030254_VV|psmd12	JGIv7b.000003490:1018712-1030254_VV|psmd12	psmd12	>JGIv7b.000003490:1018712-1030254_VV|psmd12			0.356069	-0.0270933	-0.861709	JGIv7b.000003490_1018712-1030254_VV|psmd12
0.941424	0.836651	1.16499	0.82263	0.859473	0.756249	0.864	0.958169	1	1.09535	0.131392	JGIv7b.000003490:1209475-1215709_VV|kpna2	JGIv7b.000003490:1209475-1215709_VV|kpna2	kpna2	>JGIv7b.000003490:1209475-1215709_VV|kpna2			0.250215	0.081951	0.649615	JGIv7b.000003490_1209475-1215709_VV|kpna2
0.770482	0.730031	0.775688	0.805726	0.71341	0.785601	0.67664	0.677988	1	1.08	0.11103	JGIv7b.000003490:1317639-1327033_VV|ddx5	JGIv7b.000003490:1317639-1327033_VV|ddx5	ddx5	>JGIv7b.000003490:1317639-1327033_VV|ddx5			0.581663	0.057072	1.34997	JGIv7b.000003490_1317639-1327033_VV|ddx5
1.04587	0.960661	1.17724	0.999704	1.09712	1.00718	1.17526	1.10893	1	0.953282	-0.0690245	JGIv7b.000003490:1524026-1530932_VV|znf207;JGIv7b.000163806:5053205-5061452_VV|znf207	JGIv7b.000003490:1524026-1530932_VV|znf207;JGIv7b.000163806:5053205-5061452_VV|znf207	znf207	>JGIv7b.000003490:1524026-1530932_VV|znf207;>JGIv7b.000163806:5053205-5061452_VV|znf207			0.242921	-0.051255	-0.620157	JGIv7b.000003490_1524026-1530932_VV|znf207
1.00334	1.00472	0.940046	1.06525	1.01435	0.865353	0.958594	1.21911	1	0.989142	-0.0157502	JGIv7b.000003490:1624485-1644473_VV|rhot1	JGIv7b.000003490:1624485-1644473_VV|rhot1	rhot1	>JGIv7b.000003490:1624485-1644473_VV|rhot1			0.0319739	-0.0110137	-0.0984591	JGIv7b.000003490_1624485-1644473_VV|rhot1
0.889793	0.943373	0.85462	0.871387	0.915031	0.933328	0.869744	0.942022	1	0.972418	-0.0403509	JGIv7b.000003490:1845401-1857411_XV|scpep1	JGIv7b.000003490:1845401-1857411_XV|scpep1	scpep1	>JGIv7b.000003490:1845401-1857411_XV|scpep1			0.286077	-0.025238	-0.710955	JGIv7b.000003490_1845401-1857411_XV|scpep1
1.31436	1.24446	1.60916	1.08947	1.07792	1.11135	1.07201	1.05039	1	1.21936	0.286118	JGIv7b.000003490:2123385-2140774_VV|actr3	JGIv7b.000003490:2123385-2140774_VV|actr3	actr3	>JGIv7b.000003490:2123385-2140774_VV|actr3			0.578943	0.236447	1.52478	JGIv7b.000003490_2123385-2140774_VV|actr3
0.914063	0.856666	0.881433	1.00409	1.01944	1.06676	0.996207	0.995346	1	0.896635	-0.157408	JGIv7b.000003490:278487-285437_VV|sco1	JGIv7b.000003490:278487-285437_VV|sco1	sco1	>JGIv7b.000003490:278487-285437_VV|sco1			0.878231	-0.105375	-2.05192	JGIv7b.000003490_278487-285437_VV|sco1
0.92748	0.875284	0.964055	0.943101	0.875454	0.914353	0.950045	0.761964	1	1.05943	0.0832848	JGIv7b.000003490:742732-853198_XV|prkca	JGIv7b.000003490:742732-853198_XV|prkca	prkca	>JGIv7b.000003490:742732-853198_XV|prkca			0.321855	0.052026	0.818131	JGIv7b.000003490_742732-853198_XV|prkca
2.00642	1.05841	2.93398	2.02688	1.27201	1.13059	1.22737	1.45807	1	1.57736	0.657516	JGIv7b.000003490:94187-133949_XX|unnamed	JGIv7b.000003490:94187-133949_XX|unnamed	unnamed	>JGIv7b.000003490:94187-133949_XX|unnamed			0.513206	0.734413	1.33489	JGIv7b.000003490_94187-133949_XX|unnamed
1.05093	0.903967	1.08652	1.16229	0.961801	0.969502	0.903121	1.01278	1	1.09266	0.12785	JGIv7b.000003586:1438346-1475030_XV|golga1;JGIv7b.000089755:1496513-1534114_XX|golga1	JGIv7b.000003586:1438346-1475030_XV|golga1	golga1	>JGIv7b.000003586:1438346-1475030_XV|golga1			0.431365	0.0891247	1.07336	JGIv7b.000003586_1438346-1475030_XV|golga1
1.15102	1.30015	1.1353	1.01761	1.20239	1.17781	1.31359	1.11578	1	0.957274	-0.062996	JGIv7b.000003586:1498016-1502955_VV|rpl35	JGIv7b.000003586:1498016-1502955_VV|rpl35	rpl35	>JGIv7b.000003586:1498016-1502955_VV|rpl35			0.194326	-0.0513733	-0.510527	JGIv7b.000003586_1498016-1502955_VV|rpl35
1.27384	1.27697	1.29619	1.24836	1.19151	1.25964	1.18218	1.13272	1	1.06909	0.096389	JGIv7b.000003586:2091957-2174995_XX|gpr144	JGIv7b.000003586:2091957-2174995_XX|gpr144	gpr144	>JGIv7b.000003586:2091957-2174995_XX|gpr144			0.841939	0.0823267	2.08622	JGIv7b.000003586_2091957-2174995_XX|gpr144
0.779146	0.860163	0.827006	0.65027	1.04769	0.936646	0.790533	1.4159	1	0.743678	-0.42725	JGIv7b.000003586:215653-344150_XX|cplx1	JGIv7b.000003586:215653-344150_XX|cplx1	cplx1	>JGIv7b.000003586:215653-344150_XX|cplx1			0.539024	-0.268547	-1.34413	JGIv7b.000003586_215653-344150_XX|cplx1
1.01783	1.10287	0.858751	1.09188	1.02653	1.09637	0.936509	1.04672	1	0.991526	-0.0122782	JGIv7b.000003272:68-12130_VX|strbp;JGIv7b.000003586:3559549-3620549_VX|strbp	JGIv7b.000003272:68-12130_VX|strbp;JGIv7b.000003586:3559549-3620549_VX|strbp	strbp	>JGIv7b.000003272:68-12130_VX|strbp;>JGIv7b.000003586:3559549-3620549_VX|strbp			0.0312285	-0.00869936	-0.0939804	JGIv7b.000003272_68-12130_VX|strbp
0.811696	0.811022	0.894502	0.729563	0.774884	0.837759	0.693915	0.792977	1	1.04751	0.0669592	JGIv7b.000003586:822172-927098_XV|dgkq;JGIv7b.000143068:103893-198862_XV|dgkq	JGIv7b.000003586:822172-927098_XV|dgkq;JGIv7b.000143068:103893-198862_XV|dgkq	dgkq	>JGIv7b.000003586:822172-927098_XV|dgkq;>JGIv7b.000143068:103893-198862_XV|dgkq			0.22522	0.036812	0.576789	JGIv7b.000003586_822172-927098_XV|dgkq
1.00959	0.952804	1.09883	0.977126	1.03587	1.00442	0.984776	1.11841	1	0.974628	-0.0370763	JGIv7b.000003586:978874-1003579_VV|unnamed;REV__JGIv7b.000046492:1128450-1136191_XX|npr1	JGIv7b.000003586:978874-1003579_VV|unnamed	unnamed	>JGIv7b.000003586:978874-1003579_VV|unnamed			0.160511	-0.026282	-0.427714	JGIv7b.000003586_978874-1003579_VV|unnamed
1.02478	1.00486	0.949992	1.1195	1.07852	1.05676	0.97601	1.20278	1	0.950179	-0.0737286	JGIv7b.000003737:661480-833874_VV|echs1	JGIv7b.000003737:661480-833874_VV|echs1	echs1	>JGIv7b.000003737:661480-833874_VV|echs1			0.255371	-0.0537326	-0.646988	JGIv7b.000003737_661480-833874_VV|echs1
0.652362	0.654186	0.671901	0.630998	0.712891	0.861041	0.708666	0.568967	1	0.915093	-0.12801	JGIv7b.000003881:1023828-1026615_VV|cbr3	JGIv7b.000003881:1023828-1026615_VV|cbr3	cbr3	>JGIv7b.000003881:1023828-1026615_VV|cbr3			0.260805	-0.0605297	-0.710706	JGIv7b.000003881_1023828-1026615_VV|cbr3
0.966459	1.09122	0.759937	1.04822	1.00832	0.920126	1.02982	1.07501	1	0.958486	-0.0611712	JGIv7b.000003881:196918-204215_VV|atp5o;JGIv7b.000005370:2885781-2888753_XX|unnamed	JGIv7b.000003881:196918-204215_VV|atp5o	atp5o	>JGIv7b.000003881:196918-204215_VV|atp5o			0.131206	-0.0418596	-0.368103	JGIv7b.000003881_196918-204215_VV|atp5o
0.943492	0.995818	1.20643	0.628229	1.03512	0.818943	1.06931	1.21712	1	0.911477	-0.133721	JGIv7b.000003881:2383794-2424910_XX|pcp4	JGIv7b.000003881:2383794-2424910_XX|pcp4	pcp4	>JGIv7b.000003881:2383794-2424910_XX|pcp4			0.166925	-0.091632	-0.446861	JGIv7b.000003881_2383794-2424910_XX|pcp4
1.18977	1.18768	1.334	1.04762	1.07872	1.03317	1.1413	1.06169	1	1.10294	0.141358	JGIv7b.000003881:249252-287087_VX|mrps6	JGIv7b.000003881:249252-287087_VX|mrps6	mrps6	>JGIv7b.000003881:249252-287087_VX|mrps6			0.506106	0.111047	1.25077	JGIv7b.000003881_249252-287087_VX|mrps6
1.01181	0.938206	1.03614	1.06107	1.04704	1.04387	1.07419	1.02305	1	0.966351	-0.0493802	JGIv7b.000003881:98274-188865_VV|itsn1	JGIv7b.000003881:98274-188865_VV|itsn1	itsn1	>JGIv7b.000003881:98274-188865_VV|itsn1			0.341802	-0.0352313	-0.873591	JGIv7b.000003881_98274-188865_VV|itsn1
1.20727	1.17889	1.14801	1.29492	1.09745	1.01994	1.14794	1.12448	1	1.10007	0.137593	JGIv7b.000004165:331646-338946_VV|cyb5r3	JGIv7b.000004165:331646-338946_VV|cyb5r3	cyb5r3	>JGIv7b.000004165:331646-338946_VV|cyb5r3			0.853384	0.10982	1.84372	JGIv7b.000004165_331646-338946_VV|cyb5r3
0.810889	0.790561	0.904546	0.73756	0.793714	0.904605	0.768014	0.708523	1	1.02164	0.0308852	JGIv7b.000004165:353927-360418_XV|fgfr1op2;JGIv7b.000070246:641367-647703_VV|fgfr1op2	JGIv7b.000004165:353927-360418_XV|fgfr1op2;JGIv7b.000070246:641367-647703_VV|fgfr1op2	fgfr1op2	>JGIv7b.000004165:353927-360418_XV|fgfr1op2;>JGIv7b.000070246:641367-647703_VV|fgfr1op2			0.0794322	0.017175	0.225594	JGIv7b.000004165_353927-360418_XV|fgfr1op2
0.97864	0.940143	1.06006	0.935716	1.00436	1.02083	0.95678	1.03548	1	0.974388	-0.0374316	JGIv7b.000004321:10447940-10461372_VV|gca	JGIv7b.000004321:10447940-10461372_VV|gca	gca	>JGIv7b.000004321:10447940-10461372_VV|gca			0.206176	-0.0257237	-0.543163	JGIv7b.000004321_10447940-10461372_VV|gca
1.04111	0.986356	0.97852	1.15846	0.981969	0.996944	0.96316	0.985804	1	1.06023	0.0843754	JGIv7b.000004321:10742029-10799118_VV|psmd14;JGIv7b.000043242:10302600-10356559_XV|psmd14	JGIv7b.000004321:10742029-10799118_VV|psmd14;JGIv7b.000043242:10302600-10356559_XV|psmd14	psmd14	>JGIv7b.000004321:10742029-10799118_VV|psmd14;>JGIv7b.000043242:10302600-10356559_XV|psmd14			0.376314	0.0591427	0.993112	JGIv7b.000004321_10742029-10799118_VV|psmd14
1.1192	1.00562	1.34873	1.00325	1.03746	0.962595	1.02651	1.12328	1	1.07879	0.10941	JGIv7b.000004321:12271870-12279546_XX|unnamed	JGIv7b.000004321:12271870-12279546_XX|unnamed	unnamed	>JGIv7b.000004321:12271870-12279546_XX|unnamed			0.250008	0.0817383	0.659671	JGIv7b.000004321_12271870-12279546_XX|unnamed
1.06319	1.02125	1.03968	1.12865	0.932629	0.890853	1.05041	0.856624	1	1.14	0.189029	JGIv7b.000004321:12510597-12578387_VV|gpd2	JGIv7b.000004321:12510597-12578387_VV|gpd2	gpd2	>JGIv7b.000004321:12510597-12578387_VV|gpd2			0.82925	0.130564	1.91157	JGIv7b.000004321_12510597-12578387_VV|gpd2
1.1428	1.04778	1.26114	1.11948	1.06044	0.982078	1.06289	1.13635	1	1.07767	0.107911	JGIv7b.000004321:13618848-13647413_VV|prpf40a	JGIv7b.000004321:13618848-13647413_VV|prpf40a	prpf40a	>JGIv7b.000004321:13618848-13647413_VV|prpf40a			0.455296	0.0823606	1.07095	JGIv7b.000004321_13618848-13647413_VV|prpf40a
0.856407	0.884654	0.901796	0.782771	0.948515	1.01679	0.871589	0.957167	1	0.902892	-0.147375	JGIv7b.000004321:13776534-13798052_VV|stam2	JGIv7b.000004321:13776534-13798052_VV|stam2	stam2	>JGIv7b.000004321:13776534-13798052_VV|stam2			0.750706	-0.0921084	-1.63965	JGIv7b.000004321_13776534-13798052_VV|stam2
1.14397	1.14142	0.979804	1.31069	1.05934	1.12242	0.93839	1.1172	1	1.07989	0.11089	JGIv7b.000004321:13807734-13873605_XV|cacnb4;JGIv7b.000021603:9607683-9687618_XV|cacnb4;JGIv7b.000029451:183142-284511_XX|cacnb2;JGIv7b.000075417:5355936-5381923_XV|cacnb1;JGIv7b.000155082:342623-413242_XX|cacnb2	JGIv7b.000004321:13807734-13873605_XV|cacnb4;JGIv7b.000021603:9607683-9687618_XV|cacnb4	cacnb4	>JGIv7b.000004321:13807734-13873605_XV|cacnb4;>JGIv7b.000021603:9607683-9687618_XV|cacnb4			0.298594	0.0846347	0.748519	JGIv7b.000004321_13807734-13873605_XV|cacnb4
0.86972	0.894886	0.884043	0.830232	0.847388	0.812102	0.897443	0.832618	1	1.02635	0.0375294	JGIv7b.000004321:1492788-1595046_XV|hdac4;JGIv7b.000013787:5239919-5285525_XX|hdac4	JGIv7b.000004321:1492788-1595046_XV|hdac4;JGIv7b.000013787:5239919-5285525_XX|hdac4	hdac4	>JGIv7b.000004321:1492788-1595046_XV|hdac4;>JGIv7b.000013787:5239919-5285525_XX|hdac4			0.273443	0.0223327	0.68559	JGIv7b.000004321_1492788-1595046_XV|hdac4
1.00907	1.10521	0.957755	0.964236	0.964271	0.795093	1.24065	0.857069	1	1.04646	0.0655119	JGIv7b.000004321:1622522-1634072_VV|ndufa10	JGIv7b.000004321:1622522-1634072_VV|ndufa10	ndufa10	>JGIv7b.000004321:1622522-1634072_VV|ndufa10			0.105151	0.0447963	0.303881	JGIv7b.000004321_1622522-1634072_VV|ndufa10
1.0427	0.947557	1.17054	1.01	0.981217	0.940313	1.1127	0.890638	1	1.06266	0.0876786	JGIv7b.000004321:2014768-2127696_XV|col18a1	JGIv7b.000004321:2014768-2127696_XV|col18a1	col18a1	>JGIv7b.000004321:2014768-2127696_XV|col18a1			0.258879	0.061482	0.650309	JGIv7b.000004321_2014768-2127696_XV|col18a1
0.921169	1.14195	0.662614	0.958944	0.902794	0.833353	0.862999	1.01203	1	1.02035	0.0290696	JGIv7b.000004321:2387814-2408561_VV|nup35	JGIv7b.000004321:2387814-2408561_VV|nup35	nup35	>JGIv7b.000004321:2387814-2408561_VV|nup35			0.0402805	0.0183753	0.122339	JGIv7b.000004321_2387814-2408561_VV|nup35
0.969621	0.865593	1.26017	0.783101	1.12083	1.0276	0.955895	1.37899	1	0.865094	-0.209072	JGIv7b.000004321:399232-406231_XV|unnamed	JGIv7b.000004321:399232-406231_XV|unnamed	unnamed	>JGIv7b.000004321:399232-406231_XV|unnamed			0.313481	-0.151207	-0.768013	JGIv7b.000004321_399232-406231_XV|unnamed
0.874096	0.877835	0.845471	0.898981	0.934143	0.892516	0.929365	0.980549	1	0.935719	-0.0958527	JGIv7b.000004321:4321773-4341400_VV|rbm45;JGIv7b.000043242:3173528-3180052_XV|rbm45	JGIv7b.000004321:4321773-4341400_VV|rbm45;JGIv7b.000043242:3173528-3180052_XV|rbm45	rbm45	>JGIv7b.000004321:4321773-4341400_VV|rbm45;>JGIv7b.000043242:3173528-3180052_XV|rbm45			0.887257	-0.0600477	-2.00871	JGIv7b.000004321_4321773-4341400_VV|rbm45
1.47508	1.27022	1.76954	1.38548	1.31354	1.30799	1.42524	1.20738	1	1.12298	0.167337	JGIv7b.000004321:4348464-4412671_XV|chn1;JGIv7b.000015898:451940-605455_XV|chn2;JGIv7b.000178713:713538-882167_XV|chn2	JGIv7b.000004321:4348464-4412671_XV|chn1	chn1	>JGIv7b.000004321:4348464-4412671_XV|chn1			0.393628	0.161543	0.987766	JGIv7b.000004321_4348464-4412671_XV|chn1
1.01791	1.00282	1.06538	0.985529	1.03755	1.09508	1.0543	0.963265	1	0.981072	-0.027569	JGIv7b.000004321:499735-640521_XV|agap1	JGIv7b.000004321:499735-640521_XV|agap1	agap1	>JGIv7b.000004321:499735-640521_XV|agap1			0.158154	-0.0196387	-0.427903	JGIv7b.000004321_499735-640521_XV|agap1
1.00164	0.957917	0.878344	1.16866	1.20072	1.09609	1.20431	1.30175	1	0.834202	-0.261531	JGIv7b.000004321:5551296-5559677_VV|hnrnpa3	JGIv7b.000004321:5551296-5559677_VV|hnrnpa3	hnrnpa3	>JGIv7b.000004321:5551296-5559677_VV|hnrnpa3			0.853537	-0.199076	-1.89558	JGIv7b.000004321_5551296-5559677_VV|hnrnpa3
0.968264	1.0053	0.920575	0.978916	1.03016	1.06243	0.997325	1.03072	1	0.939917	-0.0893942	JGIv7b.000004321:5653222-5795362_VV|agps	JGIv7b.000004321:5653222-5795362_VV|agps	agps	>JGIv7b.000004321:5653222-5795362_VV|agps			0.904291	-0.0618947	-1.97729	JGIv7b.000004321_5653222-5795362_VV|agps
0.906963	0.979317	0.905969	0.835602	1.01044	0.97698	0.860073	1.19428	1	0.897588	-0.155875	JGIv7b.000004321:6254709-6359019_VV|ola1	JGIv7b.000004321:6254709-6359019_VV|ola1	ola1	>JGIv7b.000004321:6254709-6359019_VV|ola1			0.387707	-0.103482	-0.973076	JGIv7b.000004321_6254709-6359019_VV|ola1
0.88597	0.980815	0.755869	0.921227	0.825118	0.921428	0.782041	0.771885	1	1.07375	0.102658	JGIv7b.000004321:6853332-6906949_VV|ppp1r9a	JGIv7b.000004321:6853332-6906949_VV|ppp1r9a	ppp1r9a	>JGIv7b.000004321:6853332-6906949_VV|ppp1r9a			0.294962	0.0608523	0.734977	JGIv7b.000004321_6853332-6906949_VV|ppp1r9a
1.00086	1.08245	0.898069	1.02205	1.01276	0.952902	1.0479	1.03749	1	0.988242	-0.0170631	JGIv7b.000004321:6937120-6993313_XV|itga6	JGIv7b.000004321:6937120-6993313_XV|itga6	itga6	>JGIv7b.000004321:6937120-6993313_XV|itga6			0.0656922	-0.0119076	-0.191904	JGIv7b.000004321_6937120-6993313_XV|itga6
0.963696	1.01286	0.899102	0.979125	1.06753	1.0767	1.05276	1.07314	1	0.902731	-0.147632	JGIv7b.000004321:9267272-9366634_XX|scn3a;JGIv7b.000043242:8351877-8355995_XX|unnamed;JGIv7b.000043242:8358988-8373556_XX|scn3a;JGIv7b.000043242:8629282-8696221_XX|scn2a;JGIv7b.000052573:12801300-13041292_XX|scn5a;JGIv7b.000133382:3335090-3428152_XV|unnamed	JGIv7b.000004321:9267272-9366634_XX|scn3a	scn3a	>JGIv7b.000004321:9267272-9366634_XX|scn3a			1.07079	-0.103838	-3.00563	JGIv7b.000004321_9267272-9366634_XX|scn3a
0.868799	0.927516	0.716301	0.962581	1.03203	0.987979	0.987644	1.12047	1	0.841835	-0.248391	JGIv7b.000004363:127928-223740_XX|ncan	JGIv7b.000004363:127928-223740_XX|ncan	ncan	>JGIv7b.000004363:127928-223740_XX|ncan			0.802673	-0.163232	-1.83979	JGIv7b.000004363_127928-223740_XX|ncan
1.06508	0.942584	1.1932	1.05947	1.19305	1.18207	1.18218	1.2149	1	0.892741	-0.163686	JGIv7b.000004363:302247-308576_VV|nr2c2ap	JGIv7b.000004363:302247-308576_VV|nr2c2ap	nr2c2ap	>JGIv7b.000004363:302247-308576_VV|nr2c2ap			0.663247	-0.127965	-1.74767	JGIv7b.000004363_302247-308576_VV|nr2c2ap
1.28535	1.31625	1.33417	1.20564	1.18689	1.20933	1.10912	1.24222	1	1.08296	0.114979	JGIv7b.000004363:805223-822109_VV|aes;JGIv7b.000070461:899737-915728_VV|aes	JGIv7b.000004363:805223-822109_VV|aes;JGIv7b.000070461:899737-915728_VV|aes	aes	>JGIv7b.000004363:805223-822109_VV|aes;>JGIv7b.000070461:899737-915728_VV|aes			0.802444	0.0984633	1.73586	JGIv7b.000004363_805223-822109_VV|aes
0.961873	0.939683	0.912436	1.0335	1.10635	1.21988	0.967883	1.13129	1	0.86941	-0.201891	JGIv7b.000004431:109026-264122_XV|ogdhl	JGIv7b.000004431:109026-264122_XV|ogdhl	ogdhl	>JGIv7b.000004431:109026-264122_XV|ogdhl			0.744642	-0.144478	-1.75311	JGIv7b.000004431_109026-264122_XV|ogdhl
1.01924	1.00627	1.04737	1.00409	0.981938	0.955358	0.947806	1.04265	1	1.03799	0.0537947	JGIv7b.000004431:319504-365424_XX|chat	JGIv7b.000004431:319504-365424_XX|chat	chat	>JGIv7b.000004431:319504-365424_XX|chat			0.453801	0.0373053	1.11252	JGIv7b.000004431_319504-365424_XX|chat
0.914439	0.983954	0.853275	0.906088	0.934993	0.846128	0.959928	0.998922	1	0.978017	-0.0320681	JGIv7b.000004704:397832-406227_XX|slc32a1	JGIv7b.000004704:397832-406227_XX|slc32a1	slc32a1	>JGIv7b.000004704:397832-406227_XX|slc32a1			0.126226	-0.0205536	-0.34538	JGIv7b.000004704_397832-406227_XX|slc32a1
1.18382	1.22592	1.18985	1.13569	1.16013	1.20125	1.16117	1.11797	1	1.02042	0.0291633	JGIv7b.000004704:74888-243229_XX|ptprt;JGIv7b.000125077:234358-310191_XX|ptprt	JGIv7b.000004704:74888-243229_XX|ptprt	ptprt	>JGIv7b.000004704:74888-243229_XX|ptprt			0.26585	0.02369	0.665865	JGIv7b.000004704_74888-243229_XX|ptprt
1.00001	1.03016	0.930934	1.03893	0.948321	0.991007	0.929678	0.924277	1	1.0545	0.0765647	JGIv7b.000004754:3015110-3063674_VV|snrnp200	JGIv7b.000004754:3015110-3063674_VV|snrnp200	snrnp200	>JGIv7b.000004754:3015110-3063674_VV|snrnp200			0.544254	0.0516873	1.2697	JGIv7b.000004754_3015110-3063674_VV|snrnp200
1.00326	0.958464	0.950939	1.10039	0.828345	0.732867	0.936265	0.815903	1	1.21117	0.276398	JGIv7b.000004754:349889-381409_VV|gfpt1	JGIv7b.000004754:349889-381409_VV|gfpt1	gfpt1	>JGIv7b.000004754:349889-381409_VV|gfpt1			1.06262	0.174919	2.2871	JGIv7b.000004754_349889-381409_VV|gfpt1
1.06589	0.895726	1.42646	0.875489	0.967739	1.02261	1.06913	0.811478	1	1.10142	0.13937	JGIv7b.000004754:950061-965971_XV|prnp	JGIv7b.000004754:950061-965971_XV|prnp	prnp	>JGIv7b.000004754:950061-965971_XV|prnp			0.183412	0.0981524	0.498157	JGIv7b.000004754_950061-965971_XV|prnp
1.48363	0.786176	2.54997	1.11473	1.05644	0.806303	0.995199	1.36783	1	1.40436	0.489911	JGIv7b.000004774:335129-341067_XX|unnamed	JGIv7b.000004774:335129-341067_XX|unnamed	unnamed	>JGIv7b.000004774:335129-341067_XX|unnamed			0.28535	0.427181	0.754589	JGIv7b.000004774_335129-341067_XX|unnamed
0.938341	0.928083	0.936829	0.95011	0.969452	0.898254	1.03401	0.976092	1	0.967908	-0.0470577	JGIv7b.000005228:3608475-3635904_XV|lancl2;JGIv7b.000271178:790342-790983_XX|unnamed	JGIv7b.000005228:3608475-3635904_XV|lancl2	lancl2	>JGIv7b.000005228:3608475-3635904_XV|lancl2			0.289801	-0.0311113	-0.780757	JGIv7b.000005228_3608475-3635904_XV|lancl2
0.927008	0.964153	0.699982	1.11689	1.06087	0.986686	1.02808	1.16783	1	0.873823	-0.194587	JGIv7b.000005228:5020388-5448233_XX|cntnap2	JGIv7b.000005228:5020388-5448233_XX|cntnap2	cntnap2	>JGIv7b.000005228:5020388-5448233_XX|cntnap2			0.403065	-0.133857	-1.00239	JGIv7b.000005228_5020388-5448233_XX|cntnap2
1.19103	1.11605	1.55122	0.905819	1.15971	1.20836	1.10435	1.16642	1	1.02701	0.0384453	JGIv7b.000005228:5474072-5522574_VV|cul1;JGIv7b.000099429:359796-397781_VV|cul1	JGIv7b.000005228:5474072-5522574_VV|cul1;JGIv7b.000099429:359796-397781_VV|cul1	cul1	>JGIv7b.000005228:5474072-5522574_VV|cul1;>JGIv7b.000099429:359796-397781_VV|cul1			0.0530435	0.0313197	0.162757	JGIv7b.000005228_5474072-5522574_VV|cul1
1.12602	0.899982	1.19741	1.28068	1.09807	1.10301	1.05796	1.13325	1	1.02545	0.0362632	JGIv7b.000005228:6268052-6273614_VV|eif1b	JGIv7b.000005228:6268052-6273614_VV|eif1b	eif1b	>JGIv7b.000005228:6268052-6273614_VV|eif1b			0.0793842	0.0279506	0.237673	JGIv7b.000005228_6268052-6273614_VV|eif1b
1.19679	0.905199	1.50326	1.1819	0.948803	1.02907	0.96685	0.850488	1	1.26136	0.334986	JGIv7b.000005228:830511-853340_XX|upp1	JGIv7b.000005228:830511-853340_XX|upp1	upp1	>JGIv7b.000005228:830511-853340_XX|upp1			0.544616	0.247984	1.37344	JGIv7b.000005228_830511-853340_XX|upp1
0.890271	0.861511	0.809628	0.999675	0.92024	1.10934	0.905394	0.745985	1	0.967434	-0.0477645	JGIv7b.000005269:28631-33437_VV|unnamed	JGIv7b.000005269:28631-33437_VV|unnamed	unnamed	>JGIv7b.000005269:28631-33437_VV|unnamed			0.0873625	-0.0299683	-0.250836	JGIv7b.000005269_28631-33437_VV|unnamed
1.09487	1.04099	1.19629	1.04733	1.09622	1.19401	0.93236	1.16229	1	0.998768	-0.00177778	JGIv7b.000005310:114194-153910_VV|sdad1	JGIv7b.000005310:114194-153910_VV|sdad1	sdad1	>JGIv7b.000005310:114194-153910_VV|sdad1			0.00451011	-0.00134999	-0.0139454	JGIv7b.000005310_114194-153910_VV|sdad1
1.16695	1.19928	1.21039	1.09119	1.06578	1.04091	1.15804	0.998402	1	1.09492	0.130832	JGIv7b.000005310:78817-104626_VV|nup54;JGIv7b.000058878:5901947-5928317_VV|nup54	JGIv7b.000005310:78817-104626_VV|nup54;JGIv7b.000058878:5901947-5928317_VV|nup54	nup54	>JGIv7b.000005310:78817-104626_VV|nup54;>JGIv7b.000058878:5901947-5928317_VV|nup54			0.753918	0.101169	1.65792	JGIv7b.000005310_78817-104626_VV|nup54
1.10145	1.13682	1.04148	1.12605	1.09845	1.06682	1.1138	1.11472	1	1.00273	0.00393918	JGIv7b.000005370:1776660-1781527_VV|rpl38;JGIv7b.000175670:95379-99260_VV|rpl38;JGIv7b.000175670:96984-98289_VV|rpl38	JGIv7b.000005370:1776660-1781527_VV|rpl38;JGIv7b.000175670:95379-99260_VV|rpl38;JGIv7b.000175670:96984-98289_VV|rpl38	rpl38	>JGIv7b.000005370:1776660-1781527_VV|rpl38;>JGIv7b.000175670:95379-99260_VV|rpl38;>JGIv7b.000175670:96984-98289_VV|rpl38			0.0290862	0.00300328	0.0882212	JGIv7b.000005370_1776660-1781527_VV|rpl38
0.855094	0.87441	0.890011	0.800862	0.717616	0.482825	0.875963	0.794059	1	1.19158	0.252872	JGIv7b.000005375:1046024-1082560_XX|itih2	JGIv7b.000005375:1046024-1082560_XX|itih2	itih2	>JGIv7b.000005375:1046024-1082560_XX|itih2			0.431839	0.137479	1.11892	JGIv7b.000005375_1046024-1082560_XX|itih2
1.15951	0.957387	1.32296	1.19817	1.0418	1.02289	1.24668	0.855838	1	1.11298	0.154428	JGIv7b.000005375:2554802-2572411_VV|nudt5	JGIv7b.000005375:2554802-2572411_VV|nudt5	nudt5	>JGIv7b.000005375:2554802-2572411_VV|nudt5			0.30751	0.117703	0.754601	JGIv7b.000005375_2554802-2572411_VV|nudt5
1.03039	1.01684	0.999475	1.07484	1.21184	1.08668	1.17668	1.37215	1	0.850267	-0.234012	JGIv7b.000005375:2622368-2741192_XV|camk1d	JGIv7b.000005375:2622368-2741192_XV|camk1d	camk1d	>JGIv7b.000005375:2622368-2741192_XV|camk1d			0.80473	-0.181452	-2.07876	JGIv7b.000005375_2622368-2741192_XV|camk1d
1.04905	1.08596	0.838463	1.22273	1.18094	1.20694	1.1067	1.22918	1	0.888319	-0.170851	JGIv7b.000005375:598313-615276_VV|rbm17;JGIv7b.000012518:10663426-10677756_VV|rbm17	JGIv7b.000005375:598313-615276_VV|rbm17;JGIv7b.000012518:10663426-10677756_VV|rbm17	rbm17	>JGIv7b.000005375:598313-615276_VV|rbm17;>JGIv7b.000012518:10663426-10677756_VV|rbm17			0.439549	-0.131889	-1.1121	JGIv7b.000005375_598313-615276_VV|rbm17
1.09704	1.16801	1.07169	1.05141	1.0459	1.01983	1.01864	1.09924	1	1.04889	0.0688622	JGIv7b.000005432:735179-833825_XX|unnamed;JGIv7b.000036991:960906-1009841_XX|unnamed	JGIv7b.000005432:735179-833825_XX|unnamed;JGIv7b.000036991:960906-1009841_XX|unnamed	unnamed	>JGIv7b.000005432:735179-833825_XX|unnamed;>JGIv7b.000036991:960906-1009841_XX|unnamed			0.491972	0.0511333	1.14198	JGIv7b.000005432_735179-833825_XX|unnamed
0.91212	1.21877	0.604289	0.913302	1.00662	1.12727	0.836695	1.05589	1	0.906123	-0.142221	JGIv7b.000005732:10217127-10248666_VV|kpna3	JGIv7b.000005732:10217127-10248666_VV|kpna3	kpna3	>JGIv7b.000005732:10217127-10248666_VV|kpna3			0.176347	-0.094498	-0.477842	JGIv7b.000005732_10217127-10248666_VV|kpna3
0.918327	1.06776	0.844719	0.842501	1.03453	1.07274	0.966451	1.06439	1	0.887678	-0.171892	JGIv7b.000005732:119658-309534_VV|lrp1;JGIv7b.000021603:5789311-6174142_XX|unnamed	JGIv7b.000005732:119658-309534_VV|lrp1	lrp1	>JGIv7b.000005732:119658-309534_VV|lrp1			0.588032	-0.1162	-1.41462	JGIv7b.000005732_119658-309534_VV|lrp1
0.882658	0.877694	0.868003	0.902276	0.976435	0.912339	0.999877	1.01709	1	0.903959	-0.14567	JGIv7b.000005732:1378828-1406211_VV|mars	JGIv7b.000005732:1378828-1406211_VV|mars	mars	>JGIv7b.000005732:1378828-1406211_VV|mars			1.04345	-0.0937776	-2.75838	JGIv7b.000005732_1378828-1406211_VV|mars
0.928764	0.975168	0.84991	0.961214	1.02169	1.09921	1.00553	0.96034	1	0.909044	-0.137578	JGIv7b.000005732:1471268-1495083_VV|dctn2	JGIv7b.000005732:1471268-1495083_VV|dctn2	dctn2	>JGIv7b.000005732:1471268-1495083_VV|dctn2			0.74928	-0.0929293	-1.63182	JGIv7b.000005732_1471268-1495083_VV|dctn2
1.16581	1.38523	0.924407	1.18779	1.19022	0.956431	1.32797	1.28625	1	0.979493	-0.0298932	JGIv7b.000005732:1507596-1589522_XX|kif5a	JGIv7b.000005732:1507596-1589522_XX|kif5a	kif5a	>JGIv7b.000005732:1507596-1589522_XX|kif5a			0.0469333	-0.024408	-0.137249	JGIv7b.000005732_1507596-1589522_XX|kif5a
0.939658	0.994386	0.930952	0.893635	0.952175	0.984995	0.98829	0.883241	1	0.986854	-0.019092	JGIv7b.000005732:3040352-3076945_VV|tfcp2;JGIv7b.000133382:4289015-4342026_VV|tfcp2	JGIv7b.000005732:3040352-3076945_VV|tfcp2;JGIv7b.000133382:4289015-4342026_VV|tfcp2	tfcp2	>JGIv7b.000005732:3040352-3076945_VV|tfcp2;>JGIv7b.000133382:4289015-4342026_VV|tfcp2			0.0988751	-0.0125177	-0.276218	JGIv7b.000005732_3040352-3076945_VV|tfcp2
0.841727	0.864135	0.82603	0.835016	1.02381	0.889676	0.863409	1.31833	1	0.822156	-0.282517	JGIv7b.000005732:4403585-4449907_XX|col2a1	JGIv7b.000005732:4403585-4449907_XX|col2a1	col2a1	>JGIv7b.000005732:4403585-4449907_XX|col2a1			0.465784	-0.182078	-1.23104	JGIv7b.000005732_4403585-4449907_XX|col2a1
1.4241	1.45047	1.66267	1.15916	1.00762	0.825853	1.14912	1.0479	1	1.41332	0.499093	JGIv7b.000005732:533680-560869_VV|shmt2	JGIv7b.000005732:533680-560869_VV|shmt2	shmt2	>JGIv7b.000005732:533680-560869_VV|shmt2			1.067	0.416476	2.38807	JGIv7b.000005732_533680-560869_VV|shmt2
1.12575	1.02156	1.07985	1.27583	0.972836	0.92604	1.09444	0.898028	1	1.15718	0.210614	JGIv7b.000005732:6320223-6335538_VV|copz1;JGIv7b.000133382:485606-501815_VV|copz1	JGIv7b.000005732:6320223-6335538_VV|copz1;JGIv7b.000133382:485606-501815_VV|copz1	copz1	>JGIv7b.000005732:6320223-6335538_VV|copz1;>JGIv7b.000133382:485606-501815_VV|copz1			0.702211	0.152911	1.55444	JGIv7b.000005732_6320223-6335538_VV|copz1
1.03409	0.977056	0.996198	1.12901	1.00944	1.01287	0.969725	1.04574	1	1.02441	0.0347967	JGIv7b.000005732:6369421-6377966_VV|hnrnpa1	JGIv7b.000005732:6369421-6377966_VV|hnrnpa1	hnrnpa1	>JGIv7b.000005732:6369421-6377966_VV|hnrnpa1			0.171744	0.024643	0.468433	JGIv7b.000005732_6369421-6377966_VV|hnrnpa1
1.1698	1.17718	1.04147	1.29074	1.11953	1.07998	1.07371	1.2049	1	1.0449	0.0633646	JGIv7b.000005732:6374565-6400955_VV|cbx5	JGIv7b.000005732:6374565-6400955_VV|cbx5	cbx5	>JGIv7b.000005732:6374565-6400955_VV|cbx5			0.230831	0.0502667	0.600079	JGIv7b.000005732_6374565-6400955_VV|cbx5
1.06882	1.06027	1.05578	1.09041	1.04944	0.997149	1.04918	1.102	1	1.01846	0.0263951	JGIv7b.000005732:7627759-7650264_VV|pcbp3;JGIv7b.000049342:670204-695267_VV|unnamed	JGIv7b.000005732:7627759-7650264_VV|pcbp3;JGIv7b.000049342:670204-695267_VV|unnamed	pcbp3	>JGIv7b.000005732:7627759-7650264_VV|pcbp3;>JGIv7b.000049342:670204-695267_VV|unnamed			0.224099	0.019377	0.602487	JGIv7b.000005732_7627759-7650264_VV|pcbp3
0.989568	0.914117	0.970447	1.08414	0.856636	0.809816	0.953554	0.806538	1	1.15518	0.208117	JGIv7b.000005732:7842316-7850114_VV|c12orf10;JGIv7b.000049342:911340-918751_VV|c12orf10	JGIv7b.000005732:7842316-7850114_VV|c12orf10;JGIv7b.000049342:911340-918751_VV|c12orf10	c12orf10	>JGIv7b.000005732:7842316-7850114_VV|c12orf10;>JGIv7b.000049342:911340-918751_VV|c12orf10			0.889472	0.132932	1.90888	JGIv7b.000005732_7842316-7850114_VV|c12orf10
0.879148	0.782301	0.921846	0.933296	0.751121	0.856377	0.692411	0.704574	1	1.17045	0.227061	JGIv7b.000005732:8370127-8414839_VV|eif4b	JGIv7b.000005732:8370127-8414839_VV|eif4b	eif4b	>JGIv7b.000005732:8370127-8414839_VV|eif4b			0.826487	0.128027	1.78613	JGIv7b.000005732_8370127-8414839_VV|eif4b
0.85704	0.86551	0.780356	0.925255	0.923376	1.04047	0.840934	0.888724	1	0.92816	-0.107555	JGIv7b.000005732:8463117-8466602_VV|krt18	JGIv7b.000005732:8463117-8466602_VV|krt18	krt18	>JGIv7b.000005732:8463117-8466602_VV|krt18			0.373928	-0.0663357	-0.903916	JGIv7b.000005732_8463117-8466602_VV|krt18
1.00041	1.01774	0.949422	1.03408	1.02113	0.999347	0.997227	1.06683	1	0.979708	-0.029576	CON__Q6ISB0;CON__Q9DCV7;CON__Q9NSB2;JGIv7b.000005732:8521502-8531366_VV|krt8;JGIv7b.000200825:6776267-6785497_XX|krt75	JGIv7b.000005732:8521502-8531366_VV|krt8	krt8	>JGIv7b.000005732:8521502-8531366_VV|krt8			0.23535	-0.0207207	-0.599483	JGIv7b.000005732_8521502-8531366_VV|krt8
1.16733	1.09637	1.25821	1.14741	1.10099	1.08823	0.957134	1.25762	1	1.06025	0.084405	JGIv7b.000005732:870985-980349_VV|r3hdm2;JGIv7b.000070222:1010836-1094250_VV|r3hdm2	JGIv7b.000005732:870985-980349_VV|r3hdm2;JGIv7b.000070222:1010836-1094250_VV|r3hdm2	r3hdm2	>JGIv7b.000005732:870985-980349_VV|r3hdm2;>JGIv7b.000070222:1010836-1094250_VV|r3hdm2			0.259515	0.0663353	0.668489	JGIv7b.000005732_870985-980349_VV|r3hdm2
0.671923	0.760606	0.581612	0.673551	1.29338	0.909472	1.81883	1.15184	1	0.519509	-0.944779	JGIv7b.000005732:8831252-8838047_VX|krt5.7	JGIv7b.000005732:8831252-8838047_VX|krt5.7	krt5.7	>JGIv7b.000005732:8831252-8838047_VX|krt5.7			0.837902	-0.621458	-2.24556	JGIv7b.000005732_8831252-8838047_VX|krt5.7
1.27049	1.326	1.16711	1.31837	1.08781	1.02869	1.10136	1.13337	1	1.16794	0.223967	JGIv7b.000005732:9575973-9606708_VV|smarcd1;JGIv7b.000014557:7545740-7558224_VV|smarcd2;JGIv7b.000075417:486504-500177_VV|smarcd2;JGIv7b.000200825:5795375-5814572_VV|smarcd1	JGIv7b.000005732:9575973-9606708_VV|smarcd1;JGIv7b.000200825:5795375-5814572_VV|smarcd1	smarcd1	>JGIv7b.000005732:9575973-9606708_VV|smarcd1;>JGIv7b.000200825:5795375-5814572_VV|smarcd1			1.29769	0.182687	3.02968	JGIv7b.000005732_9575973-9606708_VV|smarcd1
1.05084	1.15585	0.965862	1.03081	1.12692	1.17279	1.00929	1.19867	1	0.932492	-0.100837	JGIv7b.000005732:9656068-9659119_VV|c12orf62	JGIv7b.000005732:9656068-9659119_VV|c12orf62	c12orf62	>JGIv7b.000005732:9656068-9659119_VV|c12orf62			0.394695	-0.076076	-0.934797	JGIv7b.000005732_9656068-9659119_VV|c12orf62
1.34734	1.34771	1.49261	1.20169	1.06438	1.16031	1.05854	0.974288	1	1.26584	0.340098	JGIv7b.000005732:9728087-9772162_VV|lima1	JGIv7b.000005732:9728087-9772162_VV|lima1	lima1	>JGIv7b.000005732:9728087-9772162_VV|lima1			1.24615	0.282957	2.83737	JGIv7b.000005732_9728087-9772162_VV|lima1
0.836364	1.0001	0.900502	0.60849	1.30118	1.27224	1.3517	1.27959	1	0.642775	-0.637614	JGIv7b.000005895:1086524-1110620_VV|smu1	JGIv7b.000005895:1086524-1110620_VV|smu1	smu1	>JGIv7b.000005895:1086524-1110620_VV|smu1			1.27826	-0.464813	-3.86661	JGIv7b.000005895_1086524-1110620_VV|smu1
1.063	1.06543	1.32643	0.797147	1.05735	1.03526	1.0139	1.12288	1	1.00535	0.0076963	JGIv7b.000005895:1125032-1131774_VV|dnaja1	JGIv7b.000005895:1125032-1131774_VV|dnaja1	dnaja1	>JGIv7b.000005895:1125032-1131774_VV|dnaja1			0.0113601	0.00565567	0.0361636	JGIv7b.000005895_1125032-1131774_VV|dnaja1
0.801427	0.802929	0.726542	0.874811	0.698519	0.907843	0.580351	0.607364	1	1.14732	0.198272	JGIv7b.000005895:1206322-1244200_VV|kcmf1;JGIv7b.000056125:1288898-1318598_VV|kcmf1	JGIv7b.000005895:1206322-1244200_VV|kcmf1;JGIv7b.000056125:1288898-1318598_VV|kcmf1	kcmf1	>JGIv7b.000005895:1206322-1244200_VV|kcmf1;>JGIv7b.000056125:1288898-1318598_VV|kcmf1			0.357688	0.102908	0.907906	JGIv7b.000005895_1206322-1244200_VV|kcmf1
0.831299	0.75738	0.808491	0.928027	1.1218	1.0922	0.927349	1.34584	1	0.741043	-0.432371	JGIv7b.000005895:228769-234705_VV|c19orf10	JGIv7b.000005895:228769-234705_VV|c19orf10	c19orf10	>JGIv7b.000005895:228769-234705_VV|c19orf10			0.900633	-0.290497	-2.20413	JGIv7b.000005895_228769-234705_VV|c19orf10
1.00909	0.851344	1.26113	0.914808	1.13685	1.22957	0.919007	1.26198	1	0.887621	-0.171984	JGIv7b.000005895:249728-270781_VV|dpp9	JGIv7b.000005895:249728-270781_VV|dpp9	dpp9	>JGIv7b.000005895:249728-270781_VV|dpp9			0.309946	-0.127758	-0.761224	JGIv7b.000005895_249728-270781_VV|dpp9
1.11084	1.06743	1.21671	1.04839	1.03432	0.973813	0.999858	1.12928	1	1.07399	0.102977	JGIv7b.000005895:3598897-3860863_XV|unnamed;JGIv7b.000056125:3334296-3413123_XX|psd3	JGIv7b.000005895:3598897-3860863_XV|unnamed;JGIv7b.000056125:3334296-3413123_XX|psd3	unnamed	>JGIv7b.000005895:3598897-3860863_XV|unnamed;>JGIv7b.000056125:3334296-3413123_XX|psd3			0.460131	0.0765263	1.06708	JGIv7b.000005895_3598897-3860863_XV|unnamed
0.80707	0.752197	0.850101	0.818911	0.744186	0.905234	0.697745	0.62958	1	1.0845	0.117029	JGIv7b.000005895:4939547-4968046_VV|ppp2cb;JGIv7b.000105831:4909-23648_VV|ppp2cb	JGIv7b.000005895:4939547-4968046_VV|ppp2cb;JGIv7b.000105831:4909-23648_VV|ppp2cb	ppp2cb	>JGIv7b.000005895:4939547-4968046_VV|ppp2cb;>JGIv7b.000105831:4909-23648_VV|ppp2cb			0.271424	0.0628833	0.716384	JGIv7b.000005895_4939547-4968046_VV|ppp2cb
1.06711	1.18725	1.07412	0.939959	1.0923	0.951788	1.17489	1.15022	1	0.976939	-0.0336598	JGIv7b.000005895:715905-734805_XV|fsd1;JGIv7b.000056125:794193-818327_XX|fsd1	JGIv7b.000005895:715905-734805_XV|fsd1	fsd1	>JGIv7b.000005895:715905-734805_XV|fsd1			0.0891666	-0.0251897	-0.25071	JGIv7b.000005895_715905-734805_XV|fsd1
1.00991	0.925596	1.01207	1.09206	0.984706	1.00058	0.96645	0.987087	1	1.02559	0.0364604	JGIv7b.000005925:11090607-11119985_VV|znf346	JGIv7b.000005925:11090607-11119985_VV|znf346	znf346	>JGIv7b.000005925:11090607-11119985_VV|znf346			0.183669	0.025203	0.513509	JGIv7b.000005925_11090607-11119985_VV|znf346
1.02724	0.903277	1.11349	1.06496	1.0168	1.01789	0.992611	1.0399	1	1.01027	0.0147402	JGIv7b.000005925:11622323-11685845_VV|dbn1	JGIv7b.000005925:11622323-11685845_VV|dbn1	dbn1	>JGIv7b.000005925:11622323-11685845_VV|dbn1			0.0525603	0.010442	0.160651	JGIv7b.000005925_11622323-11685845_VV|dbn1
1.03134	0.944057	1.07799	1.07198	1.06879	1.17944	1.03872	0.988196	1	0.964967	-0.0514488	JGIv7b.000005925:1165363-1167361_VV|snrpf	JGIv7b.000005925:1165363-1167361_VV|snrpf	snrpf	>JGIv7b.000005925:1165363-1167361_VV|snrpf			0.199139	-0.037443	-0.520166	JGIv7b.000005925_1165363-1167361_VV|snrpf
0.965588	0.925518	1.01068	0.960565	1.02393	0.988377	0.974513	1.1089	1	0.943021	-0.0846379	JGIv7b.000005925:1347609-1361566_VV|metap2	JGIv7b.000005925:1347609-1361566_VV|metap2	metap2	>JGIv7b.000005925:1347609-1361566_VV|metap2			0.498918	-0.0583423	-1.18313	JGIv7b.000005925_1347609-1361566_VV|metap2
0.901965	0.919007	0.888625	0.898263	0.986917	0.936494	1.02798	0.996277	1	0.913922	-0.129857	JGIv7b.000005925:13686581-13780317_XX|dpysl3	JGIv7b.000005925:13686581-13780317_XX|dpysl3	dpysl3	>JGIv7b.000005925:13686581-13780317_XX|dpysl3			1.12751	-0.084952	-3.00402	JGIv7b.000005925_13686581-13780317_XX|dpysl3
1.0178	1.00303	0.874189	1.17618	0.912537	1.08664	0.834893	0.816077	1	1.11535	0.157499	JGIv7b.000005925:13914944-13925728_VV|rpl26	JGIv7b.000005925:13914944-13925728_VV|rpl26	rpl26	>JGIv7b.000005925:13914944-13925728_VV|rpl26			0.354391	0.105263	0.852062	JGIv7b.000005925_13914944-13925728_VV|rpl26
1.05997	1.05852	1.09829	1.0231	1.06543	1.11135	1.02067	1.06426	1	0.994878	-0.00740786	JGIv7b.000005925:1504706-1514943_VV|ndufa12;JGIv7b.000037038:862159-878957_XV|ndufa12	JGIv7b.000005925:1504706-1514943_VV|ndufa12	ndufa12	>JGIv7b.000005925:1504706-1514943_VV|ndufa12			0.0552273	-0.00545673	-0.160406	JGIv7b.000005925_1504706-1514943_VV|ndufa12
1.05285	1.02613	1.11484	1.01757	1.11261	1.04213	1.13622	1.15949	1	0.946283	-0.079657	JGIv7b.000005925:1950730-1965820_VV|ube2n;JGIv7b.000382976:361276-375217_VV|ube2t	JGIv7b.000005925:1950730-1965820_VV|ube2n	ube2n	>JGIv7b.000005925:1950730-1965820_VV|ube2n			0.556246	-0.0597667	-1.25887	JGIv7b.000005925_1950730-1965820_VV|ube2n
0.962239	1.06804	0.873059	0.945618	1.05211	1.02632	0.994779	1.13522	1	0.914583	-0.128813	JGIv7b.000005925:2000407-2025761_VV|nudt4;JGIv7b.000037038:1418748-1435790_VV|nudt4	JGIv7b.000005925:2000407-2025761_VV|nudt4;JGIv7b.000037038:1418748-1435790_VV|nudt4	nudt4	>JGIv7b.000005925:2000407-2025761_VV|nudt4;>JGIv7b.000037038:1418748-1435790_VV|nudt4			0.553445	-0.0898674	-1.26498	JGIv7b.000005925_2000407-2025761_VV|nudt4
1.00039	1.00731	0.984918	1.00895	1.05399	0.860847	1.32604	0.975093	1	0.949145	-0.0752994	JGIv7b.000005925:2134604-2180084_XV|eea1	JGIv7b.000005925:2134604-2180084_XV|eea1	eea1	>JGIv7b.000005925:2134604-2180084_XV|eea1			0.131476	-0.0536007	-0.382373	JGIv7b.000005925_2134604-2180084_XV|eea1
1.15767	1.1056	1.35799	1.00942	1.09628	1.37659	0.993474	0.918765	1	1.056	0.0786126	JGIv7b.000005925:2545184-2580776_XX|dcn;JGIv7b.000037038:1887232-1976454_XX|dcn	JGIv7b.000005925:2545184-2580776_XX|dcn;JGIv7b.000037038:1887232-1976454_XX|dcn	dcn	>JGIv7b.000005925:2545184-2580776_XX|dcn;>JGIv7b.000037038:1887232-1976454_XX|dcn			0.127225	0.0613937	0.349189	JGIv7b.000005925_2545184-2580776_XX|dcn
1.19892	1.35046	1.00835	1.23796	1.27423	1.03188	1.40885	1.38197	1	0.940898	-0.0878901	JGIv7b.000005925:2588929-2596617_XX|lum	JGIv7b.000005925:2588929-2596617_XX|lum	lum	>JGIv7b.000005925:2588929-2596617_XX|lum			0.181274	-0.07531	-0.477466	JGIv7b.000005925_2588929-2596617_XX|lum
1.09638	1.16645	1.06855	1.05415	1.17694	1.32608	1.16774	1.03701	1	0.931552	-0.102293	JGIv7b.000005925:276438-317271_XV|tbk1;REV__JGIv7b.000025196:845704-952036_XX|unnamed	JGIv7b.000005925:276438-317271_XV|tbk1	tbk1	>JGIv7b.000005925:276438-317271_XV|tbk1			0.350003	-0.08056	-0.888054	JGIv7b.000005925_276438-317271_XV|tbk1
0.857321	0.820039	0.802028	0.949897	0.736812	0.771911	0.744473	0.694052	1	1.16356	0.218539	JGIv7b.000005925:5595784-5600862_VV|rps16;JGIv7b.000018184:2113112-2117533_VV|rps16	JGIv7b.000005925:5595784-5600862_VV|rps16;JGIv7b.000018184:2113112-2117533_VV|rps16	rps16	>JGIv7b.000005925:5595784-5600862_VV|rps16;>JGIv7b.000018184:2113112-2117533_VV|rps16			0.976538	0.120509	2.32375	JGIv7b.000005925_5595784-5600862_VV|rps16
0.856181	0.838838	0.938295	0.79141	0.937877	0.8726	0.9369	1.00413	1	0.912893	-0.131482	JGIv7b.000005925:5607415-5671722_VV|mon2;JGIv7b.000018184:2130054-2187478_VV|mon2	JGIv7b.000005925:5607415-5671722_VV|mon2;JGIv7b.000018184:2130054-2187478_VV|mon2	mon2	>JGIv7b.000005925:5607415-5671722_VV|mon2;>JGIv7b.000018184:2130054-2187478_VV|mon2			0.638136	-0.0816957	-1.41891	JGIv7b.000005925_5607415-5671722_VV|mon2
1.044	1.09851	0.924566	1.10891	1.01656	1.0864	0.924125	1.03915	1	1.02699	0.0384223	JGIv7b.000005925:6249442-6263689_VV|tmpo	JGIv7b.000005925:6249442-6263689_VV|tmpo	tmpo	>JGIv7b.000005925:6249442-6263689_VV|tmpo			0.130946	0.027437	0.357293	JGIv7b.000005925_6249442-6263689_VV|tmpo
0.981472	1.03956	0.889385	1.01547	1.03421	1.06928	1.01015	1.0232	1	0.949006	-0.0755106	JGIv7b.000005925:7484725-7511042_XV|aldh1l2	JGIv7b.000005925:7484725-7511042_XV|aldh1l2	aldh1l2	>JGIv7b.000005925:7484725-7511042_XV|aldh1l2			0.420978	-0.0527383	-1.05688	JGIv7b.000005925_7484725-7511042_XV|aldh1l2
0.946382	0.852219	1.13731	0.849616	0.881355	0.86084	0.768265	1.01496	1	1.07378	0.102699	JGIv7b.000005925:7844548-7859631_VV|nfyb;JGIv7b.000018184:4279577-4291275_VV|nfyb	JGIv7b.000005925:7844548-7859631_VV|nfyb;JGIv7b.000018184:4279577-4291275_VV|nfyb	nfyb	>JGIv7b.000005925:7844548-7859631_VV|nfyb;>JGIv7b.000018184:4279577-4291275_VV|nfyb			0.209408	0.0650266	0.543956	JGIv7b.000005925_7844548-7859631_VV|nfyb
1.09804	1.29419	0.725823	1.2741	0.959839	0.818088	1.02942	1.03201	1	1.14398	0.194063	JGIv7b.000005925:7937823-7954773_VV|tdg	JGIv7b.000005925:7937823-7954773_VV|tdg	tdg	>JGIv7b.000005925:7937823-7954773_VV|tdg			0.263308	0.138198	0.693654	JGIv7b.000005925_7937823-7954773_VV|tdg
1.05161	1.04486	1.1149	0.995085	0.967265	0.95236	0.912545	1.03689	1	1.0872	0.120624	JGIv7b.000005925:8365923-8377210_VV|hsp90b1	JGIv7b.000005925:8365923-8377210_VV|hsp90b1	hsp90b1	>JGIv7b.000005925:8365923-8377210_VV|hsp90b1			0.768322	0.08435	1.66981	JGIv7b.000005925_8365923-8377210_VV|hsp90b1
0.921419	1.35812	0.362726	1.04341	1.05196	1.13491	1.21312	0.80786	1	0.875904	-0.191156	JGIv7b.000005925:901330-938560_VV|xpot	JGIv7b.000005925:901330-938560_VV|xpot	xpot	>JGIv7b.000005925:901330-938560_VV|xpot			0.147136	-0.130545	-0.409365	JGIv7b.000005925_901330-938560_VV|xpot
1.0484	1.07991	0.962254	1.10305	0.991422	0.982661	0.978545	1.01306	1	1.05748	0.0806245	JGIv7b.000005925:948695-957779_VV|rpl18a	JGIv7b.000005925:948695-957779_VV|rpl18a	rpl18a	>JGIv7b.000005925:948695-957779_VV|rpl18a			0.494648	0.0569827	1.2683	JGIv7b.000005925_948695-957779_VV|rpl18a
0.89011	0.886692	0.895494	0.888145	0.849735	0.916888	0.806731	0.825587	1	1.04751	0.0669706	JGIv7b.000005925:9724779-9728933_VV|nhp2	JGIv7b.000005925:9724779-9728933_VV|nhp2	nhp2	>JGIv7b.000005925:9724779-9728933_VV|nhp2			0.447325	0.040375	1.1832	JGIv7b.000005925_9724779-9728933_VV|nhp2
0.916705	0.852188	0.855977	1.04195	0.895691	1.0636	0.830505	0.792967	1	1.02346	0.033457	JGIv7b.000005925:9987830-10005018_VV|cltb	JGIv7b.000005925:9987830-10005018_VV|cltb	cltb	>JGIv7b.000005925:9987830-10005018_VV|cltb			0.0693843	0.0210143	0.199562	JGIv7b.000005925_9987830-10005018_VV|cltb
0.893037	0.852132	0.937836	0.889143	0.799613	0.93081	0.727855	0.740174	1	1.11684	0.159418	JGIv7b.000006290:1284782-1326727_VV|pspc1	JGIv7b.000006290:1284782-1326727_VV|pspc1	pspc1	>JGIv7b.000006290:1284782-1326727_VV|pspc1			0.538322	0.093424	1.33033	JGIv7b.000006290_1284782-1326727_VV|pspc1
0.687341	0.590991	0.693129	0.777904	0.64949	0.8539	0.548147	0.546423	1	1.05828	0.0817194	JGIv7b.000006290:1811708-1816963_VV|sap18;JGIv7b.000334424:496191-503426_VV|sap18	JGIv7b.000006290:1811708-1816963_VV|sap18;JGIv7b.000334424:496191-503426_VV|sap18	sap18	>JGIv7b.000006290:1811708-1816963_VV|sap18;>JGIv7b.000334424:496191-503426_VV|sap18			0.116546	0.0378513	0.327403	JGIv7b.000006290_1811708-1816963_VV|sap18
1.25057	1.40068	1.00327	1.34777	1.26347	1.21469	1.27661	1.29912	1	0.98979	-0.0148056	JGIv7b.000006290:2692152-2725330_XV|sacs;JGIv7b.000011405:911646-918451_XX|unnamed;JGIv7b.000047384:19788-26246_XX|unnamed	JGIv7b.000006290:2692152-2725330_XV|sacs	sacs	>JGIv7b.000006290:2692152-2725330_XV|sacs			0.0325448	-0.0129	-0.101477	JGIv7b.000006290_2692152-2725330_XV|sacs
0.986412	1.00106	0.990607	0.967568	0.841697	0.961416	0.829173	0.734502	1	1.17193	0.228889	JGIv7b.000006290:3261487-3299989_VV|nupl1	JGIv7b.000006290:3261487-3299989_VV|nupl1	nupl1	>JGIv7b.000006290:3261487-3299989_VV|nupl1			0.806475	0.144715	2.17477	JGIv7b.000006290_3261487-3299989_VV|nupl1
1.01137	0.94066	1.03912	1.05432	1.01735	1.01696	0.971857	1.06324	1	0.994116	-0.00851327	JGIv7b.000006290:3403714-3663352_XX|unnamed	JGIv7b.000006290:3403714-3663352_XX|unnamed	unnamed	>JGIv7b.000006290:3403714-3663352_XX|unnamed			0.0459332	-0.00598572	-0.13503	JGIv7b.000006290_3403714-3663352_XX|unnamed
0.896909	0.928309	0.79564	0.966777	0.894829	0.848248	0.906676	0.929563	1	1.00232	0.00334907	JGIv7b.000006546:520169-605102_XX|chrm2	JGIv7b.000006546:520169-605102_XX|chrm2	chrm2	>JGIv7b.000006546:520169-605102_XX|chrm2			0.0117036	0.00207969	0.0363503	JGIv7b.000006546_520169-605102_XX|chrm2
1.19693	1.18128	1.28446	1.12504	1.21575	1.11131	1.27428	1.26167	1	0.984514	-0.0225158	JGIv7b.000006546:822369-855998_VV|mtpn	JGIv7b.000006546:822369-855998_VV|mtpn	mtpn	>JGIv7b.000006546:822369-855998_VV|mtpn			0.0959259	-0.0188266	-0.26842	JGIv7b.000006546_822369-855998_VV|mtpn
1.05249	1.01249	1.06002	1.08496	1.09064	1.00475	1.04615	1.22101	1	0.965023	-0.051364	JGIv7b.000006546:938048-977202_XX|nup205	JGIv7b.000006546:938048-977202_XX|nup205	nup205	>JGIv7b.000006546:938048-977202_XX|nup205			0.200476	-0.0381467	-0.548095	JGIv7b.000006546_938048-977202_XX|nup205
0.922525	0.835123	1.09667	0.835783	0.940749	1.10912	0.904058	0.80907	1	0.980628	-0.0282218	JGIv7b.000006590:10226175-10350154_XX|ncam2	JGIv7b.000006590:10226175-10350154_XX|ncam2	ncam2	>JGIv7b.000006590:10226175-10350154_XX|ncam2			0.0504016	-0.018224	-0.146754	JGIv7b.000006590_10226175-10350154_XX|ncam2
1.33503	1.00616	1.78898	1.20995	1.08574	1.06461	1.06633	1.12627	1	1.22961	0.298198	JGIv7b.000006590:13765517-14406213_XX|cadm2	JGIv7b.000006590:13765517-14406213_XX|cadm2	cadm2	>JGIv7b.000006590:13765517-14406213_XX|cadm2			0.398902	0.249293	1.05925	JGIv7b.000006590_13765517-14406213_XX|cadm2
0.925426	0.95311	1.04418	0.778988	1.12985	1.03119	1.24669	1.11166	1	0.819072	-0.287937	JGIv7b.000006590:2040445-2080260_XX|pcp4	JGIv7b.000006590:2040445-2080260_XX|pcp4	pcp4	>JGIv7b.000006590:2040445-2080260_XX|pcp4			0.944787	-0.204421	-2.04371	JGIv7b.000006590_2040445-2080260_XX|pcp4
0.945041	0.869056	0.777448	1.18862	1.02119	1.03375	0.983151	1.04668	1	0.925428	-0.111807	JGIv7b.000006590:2404063-2409347_VV|hmgn1	JGIv7b.000006590:2404063-2409347_VV|hmgn1	hmgn1	>JGIv7b.000006590:2404063-2409347_VV|hmgn1			0.218348	-0.0761524	-0.603781	JGIv7b.000006590_2404063-2409347_VV|hmgn1
1.06262	0.868275	1.12634	1.19325	1.10807	1.14497	1.22394	0.955296	1	0.958985	-0.0604193	JGIv7b.000006590:3978212-4000379_VV|cbr1	JGIv7b.000006590:3978212-4000379_VV|cbr1	cbr1	>JGIv7b.000006590:3978212-4000379_VV|cbr1			0.13098	-0.045447	-0.357393	JGIv7b.000006590_3978212-4000379_VV|cbr1
0.973747	1.03875	0.916282	0.96621	1.07809	0.968698	1.08799	1.17757	1	0.903219	-0.146853	JGIv7b.000006590:4985436-4991142_VV|atp5o	JGIv7b.000006590:4985436-4991142_VV|atp5o	atp5o	>JGIv7b.000006590:4985436-4991142_VV|atp5o			0.643298	-0.104339	-1.48688	JGIv7b.000006590_4985436-4991142_VV|atp5o
1.11965	1.12513	1.09176	1.14206	1.10635	1.1299	1.11864	1.07051	1	1.01202	0.01724	JGIv7b.000006590:5220123-5246944_VV|gart	JGIv7b.000006590:5220123-5246944_VV|gart	gart	>JGIv7b.000006590:5220123-5246944_VV|gart			0.220279	0.0133001	0.567096	JGIv7b.000006590_5220123-5246944_VV|gart
0.909366	0.943659	0.817889	0.966551	0.954312	1.02432	0.910388	0.928227	1	0.952903	-0.0695989	JGIv7b.000006590:5839532-5915479_XV|synj1;JGIv7b.000121003:2332579-2405920_XV|synj2	JGIv7b.000006590:5839532-5915479_XV|synj1	synj1	>JGIv7b.000006590:5839532-5915479_XV|synj1			0.313533	-0.0449453	-0.772226	JGIv7b.000006590_5839532-5915479_XV|synj1
1.70513	1.28127	2.14265	1.69146	1.17331	1.11527	1.13322	1.27145	1	1.45326	0.539291	JGIv7b.000006590:6028852-6083725_VV|urb1	JGIv7b.000006590:6028852-6083725_VV|urb1	urb1	>JGIv7b.000006590:6028852-6083725_VV|urb1			0.791683	0.531813	2.09706	JGIv7b.000006590_6028852-6083725_VV|urb1
1.06678	1.0093	1.20572	0.985328	1.11999	1.21663	1.09722	1.04612	1	0.952493	-0.0702196	JGIv7b.000006590:6414353-6420303_VV|sod1	JGIv7b.000006590:6414353-6420303_VV|sod1	sod1	>JGIv7b.000006590:6414353-6420303_VV|sod1			0.241522	-0.0532073	-0.617431	JGIv7b.000006590_6414353-6420303_VV|sod1
1.09955	1.06945	1.11632	1.11288	1.05004	1.04888	1.05856	1.04268	1	1.04715	0.0664689	JGIv7b.000006590:7537784-7564913_VX|cct8	JGIv7b.000006590:7537784-7564913_VX|cct8	cct8	>JGIv7b.000006590:7537784-7564913_VX|cct8			1.15001	0.04951	3.13858	JGIv7b.000006590_7537784-7564913_VX|cct8
1.12273	1.03261	1.26568	1.06991	1.05171	0.952873	0.911294	1.29097	1	1.06753	0.0942752	JGIv7b.000006590:9277310-9293797_VV|gabpa;JGIv7b.000006754:559462-570690_VV|gabpa	JGIv7b.000006590:9277310-9293797_VV|gabpa;JGIv7b.000006754:559462-570690_VV|gabpa	gabpa	>JGIv7b.000006590:9277310-9293797_VV|gabpa;>JGIv7b.000006754:559462-570690_VV|gabpa			0.190595	0.071021	0.506267	JGIv7b.000006590_9277310-9293797_VV|gabpa
1.01798	1.00302	1.27297	0.777943	1.01911	1.1767	0.679081	1.20154	1	0.998892	-0.00159962	JGIv7b.000006590:9427616-9485474_VV|mrpl39	JGIv7b.000006590:9427616-9485474_VV|mrpl39	mrpl39	>JGIv7b.000006590:9427616-9485474_VV|mrpl39			0.00165466	-0.00112933	-0.00507941	JGIv7b.000006590_9427616-9485474_VV|mrpl39
0.996925	0.993072	0.966614	1.03109	1.03021	1.0228	1.04286	1.02497	1	0.967691	-0.0473811	JGIv7b.000006752:201133-221188_VX|hadhb	JGIv7b.000006752:201133-221188_VX|hadhb	hadhb	>JGIv7b.000006752:201133-221188_VX|hadhb			0.676723	-0.0332847	-1.68427	JGIv7b.000006752_201133-221188_VX|hadhb
1.02713	1.09874	0.91488	1.06778	1.03635	1.04733	1.05045	1.01127	1	0.991107	-0.0128878	JGIv7b.000006754:2018153-2032850_VV|cct8	JGIv7b.000006754:2018153-2032850_VV|cct8	cct8	>JGIv7b.000006754:2018153-2032850_VV|cct8			0.0517965	-0.00921669	-0.158341	JGIv7b.000006754_2018153-2032850_VV|cct8
0.947004	0.966261	0.982536	0.892215	1.00262	0.964608	1.0512	0.992061	1	0.944527	-0.0823368	JGIv7b.000006754:2978987-2985268_VV|sod1	JGIv7b.000006754:2978987-2985268_VV|sod1	sod1	>JGIv7b.000006754:2978987-2985268_VV|sod1			0.66722	-0.055619	-1.47324	JGIv7b.000006754_2978987-2985268_VV|sod1
0.804848	0.718678	0.904749	0.791118	0.916908	1.06472	0.781271	0.904733	1	0.877785	-0.18806	JGIv7b.000006754:544390-551428_VV|atp5j	JGIv7b.000006754:544390-551428_VV|atp5j	atp5j	>JGIv7b.000006754:544390-551428_VV|atp5j			0.485496	-0.11206	-1.13987	JGIv7b.000006754_544390-551428_VV|atp5j
0.847844	0.955362	0.706707	0.881463	0.711269	0.568809	0.869027	0.69597	1	1.19202	0.253404	JGIv7b.000006875:1300550-1318763_XV|c21orf2	JGIv7b.000006875:1300550-1318763_XV|c21orf2	c21orf2	>JGIv7b.000006875:1300550-1318763_XV|c21orf2			0.524592	0.136575	1.19764	JGIv7b.000006875_1300550-1318763_XV|c21orf2
1.00648	1.07069	0.838094	1.11065	0.981545	1.01569	0.955963	0.972983	1	1.0254	0.0361888	JGIv7b.000005732:3958663-3976567_VV|atf1;JGIv7b.000006875:618653-638418_VV|creb1;JGIv7b.000017434:3808566-3818409_XV|crem;JGIv7b.000052573:5820598-5831317_XV|crem;JGIv7b.000120240:6271023-6291031_XV|creb1;JGIv7b.000133382:3217215-3236356_VV|atf1	JGIv7b.000005732:3958663-3976567_VV|atf1;JGIv7b.000006875:618653-638418_VV|creb1;JGIv7b.000017434:3808566-3818409_XV|crem;JGIv7b.000052573:5820598-5831317_XV|crem;JGIv7b.000120240:6271023-6291031_XV|creb1;JGIv7b.000133382:3217215-3236356_VV|atf1	creb1	>JGIv7b.000005732:3958663-3976567_VV|atf1;>JGIv7b.000006875:618653-638418_VV|creb1;>JGIv7b.000017434:3808566-3818409_XV|crem;>JGIv7b.000052573:5820598-5831317_XV|crem;>JGIv7b.000120240:6271023-6291031_XV|creb1;>JGIv7b.000133382:3217215-3236356_VV|atf1			0.0974269	0.0249327	0.287191	JGIv7b.000005732_3958663-3976567_VV|atf1
1.12994	1.24531	0.991395	1.15312	1.29484	1.32316	1.21188	1.34947	1	0.872652	-0.196522	JGIv7b.000006875:964570-981797_VV|idh1	JGIv7b.000006875:964570-981797_VV|idh1	idh1	>JGIv7b.000006875:964570-981797_VV|idh1			0.841781	-0.164895	-1.93191	JGIv7b.000006875_964570-981797_VV|idh1
1.20183	1.17694	1.40718	1.02138	1.04512	1.13144	0.954075	1.04985	1	1.14995	0.201566	JGIv7b.000007000:1453041-1518183_VV|azi1	JGIv7b.000007000:1453041-1518183_VV|azi1	azi1	>JGIv7b.000007000:1453041-1518183_VV|azi1			0.524646	0.156712	1.27171	JGIv7b.000007000_1453041-1518183_VV|azi1
1.16073	1.17655	1.24295	1.0627	1.27155	1.21063	1.26356	1.34046	1	0.912849	-0.131552	JGIv7b.000007045:1102678-1132512_VV|smc3	JGIv7b.000007045:1102678-1132512_VV|smc3	smc3	>JGIv7b.000007045:1102678-1132512_VV|smc3			0.770923	-0.110817	-1.71184	JGIv7b.000007045_1102678-1132512_VV|smc3
1.10609	1.07887	1.21735	1.02205	0.978802	1.13372	0.914688	0.887997	1	1.13005	0.17638	JGIv7b.000007045:14783-23912_VV|zyx;JGIv7b.000020641:4659845-4669051_XV|zyx	JGIv7b.000007045:14783-23912_VV|zyx	zyx	>JGIv7b.000007045:14783-23912_VV|zyx			0.576326	0.127288	1.31127	JGIv7b.000007045_14783-23912_VV|zyx
0.992964	0.964962	1.01342	1.00051	1.00909	1.0199	1.0051	1.00228	1	0.984016	-0.0232463	JGIv7b.000007045:2690247-2721113_XX|hspa12a	JGIv7b.000007045:2690247-2721113_XX|hspa12a	hspa12a	>JGIv7b.000007045:2690247-2721113_XX|hspa12a			0.413539	-0.0161293	-1.04163	JGIv7b.000007045_2690247-2721113_XX|hspa12a
0.892027	0.833475	0.902125	0.94048	0.838823	0.976089	0.793661	0.746718	1	1.06343	0.088721	JGIv7b.000007045:3305196-3322679_VV|eif3a	JGIv7b.000007045:3305196-3322679_VV|eif3a	eif3a	>JGIv7b.000007045:3305196-3322679_VV|eif3a			0.266591	0.053204	0.694199	JGIv7b.000007045_3305196-3322679_VV|eif3a
1.02897	1.01475	1.05185	1.0203	1.0204	1.06752	1.0304	0.963273	1	1.0084	0.0120647	JGIv7b.000007045:3381130-3402317_VV|tial1	JGIv7b.000007045:3381130-3402317_VV|tial1	tial1	>JGIv7b.000007045:3381130-3402317_VV|tial1			0.0901965	0.00856898	0.262685	JGIv7b.000007045_3381130-3402317_VV|tial1
0.950549	1.04153	0.846879	0.963238	0.990481	0.978009	0.987975	1.00546	1	0.959684	-0.0593688	JGIv7b.000007045:3457032-3463663_VV|prdx3	JGIv7b.000007045:3457032-3463663_VV|prdx3	prdx3	>JGIv7b.000007045:3457032-3463663_VV|prdx3			0.256203	-0.0399323	-0.699166	JGIv7b.000007045_3457032-3463663_VV|prdx3
1.07473	1.10041	1.13755	0.986243	1.03014	1.0314	1.08385	0.975181	1	1.04329	0.0611345	JGIv7b.000007045:4001434-4030935_VV|rimklb;JGIv7b.000131666:604092-638221_VV|rimklb	JGIv7b.000007045:4001434-4030935_VV|rimklb;JGIv7b.000131666:604092-638221_VV|rimklb	rimklb	>JGIv7b.000007045:4001434-4030935_VV|rimklb;>JGIv7b.000131666:604092-638221_VV|rimklb			0.327435	0.0445907	0.806472	JGIv7b.000007045_4001434-4030935_VV|rimklb
0.796179	0.731337	0.826296	0.830904	0.86829	0.806661	0.742798	1.05541	1	0.916951	-0.125084	JGIv7b.000007045:956986-970026_XX|shoc2;JGIv7b.000020641:3783571-3793450_XX|shoc2	JGIv7b.000007045:956986-970026_XX|shoc2;JGIv7b.000020641:3783571-3793450_XX|shoc2	shoc2	>JGIv7b.000007045:956986-970026_XX|shoc2;>JGIv7b.000020641:3783571-3793450_XX|shoc2			0.270827	-0.0721107	-0.71589	JGIv7b.000007045_956986-970026_XX|shoc2
0.81492	0.940518	0.742331	0.761911	0.913188	0.925915	0.961276	0.852373	1	0.89239	-0.164253	JGIv7b.000007103:1850353-1862847_VV|tdh;JGIv7b.000017726:80302-106067_VX|tdh	JGIv7b.000007103:1850353-1862847_VV|tdh;JGIv7b.000017726:80302-106067_VX|tdh	tdh	>JGIv7b.000007103:1850353-1862847_VV|tdh;>JGIv7b.000017726:80302-106067_VX|tdh			0.585343	-0.098268	-1.3891	JGIv7b.000007103_1850353-1862847_VV|tdh
0.838902	0.928259	0.71542	0.873026	0.900417	0.90248	0.904698	0.894074	1	0.931681	-0.102092	JGIv7b.000007103:2105056-2121056_XV|fdft1	JGIv7b.000007103:2105056-2121056_XV|fdft1	fdft1	>JGIv7b.000007103:2105056-2121056_XV|fdft1			0.359991	-0.0615157	-0.963464	JGIv7b.000007103_2105056-2121056_XV|fdft1
1.0486	1.00899	1.03779	1.09902	1.05826	1.16301	1.10871	0.903054	1	0.990874	-0.0132269	JGIv7b.000007144:1336285-1355550_VV|adh5;JGIv7b.000167800:1765366-1776995_XX|adh5	JGIv7b.000007144:1336285-1355550_VV|adh5;JGIv7b.000167800:1765366-1776995_XX|adh5	adh5	>JGIv7b.000007144:1336285-1355550_VV|adh5;>JGIv7b.000167800:1765366-1776995_XX|adh5			0.0377519	-0.00965802	-0.115663	JGIv7b.000007144_1336285-1355550_VV|adh5
0.979162	0.903246	0.955389	1.07885	0.974921	0.886933	1.07282	0.96501	1	1.00435	0.00626176	JGIv7b.000007144:1363817-1385019_VV|metap1	JGIv7b.000007144:1363817-1385019_VV|metap1	metap1	>JGIv7b.000007144:1363817-1385019_VV|metap1			0.0188218	0.00424069	0.0565925	JGIv7b.000007144_1363817-1385019_VV|metap1
0.751523	0.656813	0.692296	0.905461	0.806833	0.945664	0.695021	0.779815	1	0.931448	-0.102453	JGIv7b.000007144:1412920-1429088_VV|eif4e	JGIv7b.000007144:1412920-1429088_VV|eif4e	eif4e	>JGIv7b.000007144:1412920-1429088_VV|eif4e			0.198923	-0.05531	-0.516966	JGIv7b.000007144_1412920-1429088_VV|eif4e
0.945186	1.00344	0.878143	0.953975	1.02076	1.02857	0.961961	1.07176	1	0.92596	-0.110979	JGIv7b.000007144:520877-652649_VV|ppp3ca	JGIv7b.000007144:520877-652649_VV|ppp3ca	ppp3ca	>JGIv7b.000007144:520877-652649_VV|ppp3ca			0.709948	-0.0755777	-1.55989	JGIv7b.000007144_520877-652649_VV|ppp3ca
1.06648	1.10482	0.987809	1.1068	1.18396	1.14324	1.16817	1.24048	1	0.900768	-0.150772	JGIv7b.000007144:847890-851398_VV|unnamed;JGIv7b.000167800:1360109-1364810_VV|h2afv	JGIv7b.000007144:847890-851398_VV|unnamed;JGIv7b.000167800:1360109-1364810_VV|h2afv	unnamed	>JGIv7b.000007144:847890-851398_VV|unnamed;>JGIv7b.000167800:1360109-1364810_VV|h2afv			1.09771	-0.117487	-2.3993	JGIv7b.000007144_847890-851398_VV|unnamed
1.10514	1.01362	1.37422	0.927581	1.03277	1.01509	0.980435	1.1028	1	1.07007	0.0977036	JGIv7b.000007144:859478-883845_VV|dnajb14;JGIv7b.000167800:1373356-1390320_VV|dnajb14	JGIv7b.000007144:859478-883845_VV|dnajb14;JGIv7b.000167800:1373356-1390320_VV|dnajb14	dnajb14	>JGIv7b.000007144:859478-883845_VV|dnajb14;>JGIv7b.000167800:1373356-1390320_VV|dnajb14			0.18411	0.0723653	0.511141	JGIv7b.000007144_859478-883845_VV|dnajb14
1.12645	1.21741	1.079	1.08295	1.11584	1.09024	1.19129	1.06599	1	1.00951	0.0136574	JGIv7b.000007197:1291342-1304972_VV|anxa2	JGIv7b.000007197:1291342-1304972_VV|anxa2	anxa2	>JGIv7b.000007197:1291342-1304972_VV|anxa2			0.0618005	0.0106133	0.178337	JGIv7b.000007197_1291342-1304972_VV|anxa2
0.785844	0.716249	0.939071	0.702212	0.627894	0.675396	0.666443	0.541842	1	1.25156	0.323723	JGIv7b.000007197:1547568-1674222_XX|lingo1;JGIv7b.000012518:2165173-2303136_XX|lingo1	JGIv7b.000007197:1547568-1674222_XX|lingo1;JGIv7b.000012518:2165173-2303136_XX|lingo1	lingo1	>JGIv7b.000007197:1547568-1674222_XX|lingo1;>JGIv7b.000012518:2165173-2303136_XX|lingo1			0.779349	0.15795	1.7949	JGIv7b.000007197_1547568-1674222_XX|lingo1
0.895261	1.26387	0.557069	0.864844	1.01872	1.05935	1.07913	0.917684	1	0.878809	-0.186379	JGIv7b.000007197:295214-303076_VV|rps17;JGIv7b.000012518:732761-740380_VV|rps17	JGIv7b.000007197:295214-303076_VV|rps17;JGIv7b.000012518:732761-740380_VV|rps17	rps17	>JGIv7b.000007197:295214-303076_VV|rps17;>JGIv7b.000012518:732761-740380_VV|rps17			0.213506	-0.12346	-0.585609	JGIv7b.000007197_295214-303076_VV|rps17
0.764495	0.724002	0.73963	0.829854	0.760005	0.815978	0.736557	0.727481	1	1.00591	0.00849815	JGIv7b.000007197:391383-395313_VV|ppib	JGIv7b.000007197:391383-395313_VV|ppib	ppib	>JGIv7b.000007197:391383-395313_VV|ppib			0.0349895	0.00449	0.103598	JGIv7b.000007197_391383-395313_VV|ppib
0.8894	0.929073	0.789455	0.949671	0.981275	1.06674	0.974453	0.902631	1	0.906372	-0.141825	JGIv7b.000007197:763902-809759_VV|csk	JGIv7b.000007197:763902-809759_VV|csk	csk	>JGIv7b.000007197:763902-809759_VV|csk			0.593118	-0.091875	-1.32769	JGIv7b.000007197_763902-809759_VV|csk
0.938627	0.976781	1.00298	0.836121	0.96374	0.904966	1.06025	0.926005	1	0.973942	-0.038092	JGIv7b.000007197:923650-935051_VV|cox5a;JGIv7b.000012518:1446003-1459877_VV|cox5a	JGIv7b.000007197:923650-935051_VV|cox5a;JGIv7b.000012518:1446003-1459877_VV|cox5a	cox5a	>JGIv7b.000007197:923650-935051_VV|cox5a;>JGIv7b.000012518:1446003-1459877_VV|cox5a			0.129777	-0.025113	-0.353406	JGIv7b.000007197_923650-935051_VV|cox5a
1.08153	1.08562	1.07974	1.07923	1.12646	1.06644	1.31992	0.993026	1	0.960112	-0.058725	JGIv7b.000005925:7801408-7838944_XX|txnrd1;JGIv7b.000007281:1543614-1572576_VV|txnrd3;JGIv7b.000018184:4238514-4273270_XX|txnrd1	JGIv7b.000007281:1543614-1572576_VV|txnrd3	txnrd3	>JGIv7b.000007281:1543614-1572576_VV|txnrd3			0.158318	-0.044932	-0.453654	JGIv7b.000007281_1543614-1572576_VV|txnrd3
0.998663	0.985589	0.967339	1.04306	1.05304	1.04661	1.05585	1.05665	1	0.948365	-0.0764863	JGIv7b.000007281:181409-421180_VX|chchd6	JGIv7b.000007281:181409-421180_VX|chchd6	chchd6	>JGIv7b.000007281:181409-421180_VX|chchd6			0.86199	-0.054374	-2.35982	JGIv7b.000007281_181409-421180_VX|chchd6
1.17649	1.23983	1.12892	1.16073	1.17025	1.09699	1.20489	1.20887	1	1.00534	0.00767638	JGIv7b.000007281:1979458-1986811_VV|lsm3;JGIv7b.000255257:1338012-1348152_VV|lsm3	JGIv7b.000007281:1979458-1986811_VV|lsm3;JGIv7b.000255257:1338012-1348152_VV|lsm3	lsm3	>JGIv7b.000007281:1979458-1986811_VV|lsm3;>JGIv7b.000255257:1338012-1348152_VV|lsm3			0.0431609	0.00624331	0.126644	JGIv7b.000007281_1979458-1986811_VV|lsm3
1.27842	1.22271	1.20475	1.4078	1.19448	1.22744	1.13264	1.22335	1	1.07028	0.0979832	JGIv7b.000007281:3078847-3085484_VV|rpl32;JGIv7b.000255257:143287-151211_VV|unnamed	JGIv7b.000007281:3078847-3085484_VV|rpl32;JGIv7b.000255257:143287-151211_VV|unnamed	rpl32	>JGIv7b.000007281:3078847-3085484_VV|rpl32;>JGIv7b.000255257:143287-151211_VV|unnamed			0.480286	0.0839433	1.16757	JGIv7b.000007281_3078847-3085484_VV|rpl32
0.957181	0.986889	0.897672	0.986982	1.02764	0.982605	0.98859	1.11173	1	0.931435	-0.102474	JGIv7b.000007281:3211763-3321961_XV|srgap3	JGIv7b.000007281:3211763-3321961_XV|srgap3	srgap3	>JGIv7b.000007281:3211763-3321961_XV|srgap3			0.600852	-0.0704607	-1.36719	JGIv7b.000007281_3211763-3321961_XV|srgap3
1.02615	1.01123	1.04833	1.01888	1.05593	1.03735	1.09209	1.03835	1	0.971794	-0.0412772	JGIv7b.000007281:595516-847536_VV|plxna1;REV__JGIv7b.000098999:3311846-3360901_VV|tdrd12	JGIv7b.000007281:595516-847536_VV|plxna1	plxna1	>JGIv7b.000007281:595516-847536_VV|plxna1			0.605912	-0.0297834	-1.39646	JGIv7b.000007281_595516-847536_VV|plxna1
0.925161	0.93781	1.00702	0.830654	1.07966	1.5249	0.9304	0.783691	1	0.856898	-0.222805	JGIv7b.000007328:23664-138927_XX|utrn	JGIv7b.000007328:23664-138927_XX|utrn	utrn	>JGIv7b.000007328:23664-138927_XX|utrn			0.244981	-0.154502	-0.664967	JGIv7b.000007328_23664-138927_XX|utrn
0.923452	0.944544	0.945235	0.880577	0.945398	0.890029	0.962923	0.983242	1	0.976786	-0.0338848	JGIv7b.000007331:2043892-2057166_VV|atp1b1	JGIv7b.000007331:2043892-2057166_VV|atp1b1	atp1b1	>JGIv7b.000007331:2043892-2057166_VV|atp1b1			0.242423	-0.021946	-0.618149	JGIv7b.000007331_2043892-2057166_VV|atp1b1
1.33831	1.45577	1.29914	1.26001	1.24098	1.31535	1.47317	0.934408	1	1.07843	0.108934	JGIv7b.000007331:431148-439542_VV|rpl8	JGIv7b.000007331:431148-439542_VV|rpl8	rpl8	>JGIv7b.000007331:431148-439542_VV|rpl8			0.211172	0.0973306	0.570086	JGIv7b.000007331_431148-439542_VV|rpl8
0.960725	0.97815	0.891026	1.013	0.938256	0.995794	0.907378	0.911597	1	1.02395	0.0341419	JGIv7b.000007331:523793-542902_VV|ddx3x;JGIv7b.000022415:4930459-4948978_VV|nom1;JGIv7b.000157205:591183-644617_VV|ddx4;JGIv7b.000235249:1328751-1403869_XX|ddx4	JGIv7b.000007331:523793-542902_VV|ddx3x	ddx3x	>JGIv7b.000007331:523793-542902_VV|ddx3x			0.184311	0.022469	0.485162	JGIv7b.000007331_523793-542902_VV|ddx3x
0.802646	0.833345	0.682245	0.892349	1.03903	1.06753	0.869791	1.17976	1	0.772498	-0.372397	JGIv7b.000007440:42509-132674_XX|stx1a	JGIv7b.000007440:42509-132674_XX|stx1a	stx1a	>JGIv7b.000007440:42509-132674_XX|stx1a			0.970862	-0.236381	-2.14678	JGIv7b.000007440_42509-132674_XX|stx1a
1.17362	1.15262	1.11154	1.25671	1.06077	1.02518	1.02934	1.12779	1	1.10639	0.145858	JGIv7b.000007440:453489-496182_VV|baz1b;JGIv7b.000193569:917169-952180_VV|baz1b	JGIv7b.000007440:453489-496182_VV|baz1b;JGIv7b.000193569:917169-952180_VV|baz1b	baz1b	>JGIv7b.000007440:453489-496182_VV|baz1b;>JGIv7b.000193569:917169-952180_VV|baz1b			0.949598	0.112853	2.06356	JGIv7b.000007440_453489-496182_VV|baz1b
1.05477	1.06201	1.1596	0.942702	1.00667	0.959484	0.919014	1.14152	1	1.04778	0.0673347	JGIv7b.000007479:1315283-1338460_VV|lmnb3	JGIv7b.000007479:1315283-1338460_VV|lmnb3	lmnb3	>JGIv7b.000007479:1315283-1338460_VV|lmnb3			0.199369	0.048098	0.518174	JGIv7b.000007479_1315283-1338460_VV|lmnb3
0.718274	0.657416	0.720111	0.777294	0.646258	0.924368	0.532246	0.482159	1	1.11144	0.152424	JGIv7b.000007479:1481122-1511038_XV|hdgfrp3;JGIv7b.000009266:4313489-4331416_XV|hdgfrp3	JGIv7b.000007479:1481122-1511038_XV|hdgfrp3;JGIv7b.000009266:4313489-4331416_XV|hdgfrp3	hdgfrp3	>JGIv7b.000007479:1481122-1511038_XV|hdgfrp3;>JGIv7b.000009266:4313489-4331416_XV|hdgfrp3			0.179251	0.072016	0.500017	JGIv7b.000007479_1481122-1511038_XV|hdgfrp3
1.144	1.06716	1.20132	1.16352	1.15078	1.02192	1.17655	1.25386	1	0.994111	-0.00852082	JGIv7b.000007479:3037210-3046580_VV|dut;JGIv7b.000009266:2566177-2572164_VV|dut	JGIv7b.000007479:3037210-3046580_VV|dut	dut	>JGIv7b.000007479:3037210-3046580_VV|dut			0.0283973	-0.00677665	-0.0857581	JGIv7b.000007479_3037210-3046580_VV|dut
0.958544	1.01014	0.983719	0.881774	0.955012	0.883894	0.946263	1.03488	1	1.0037	0.00532579	JGIv7b.000007479:3146348-3165838_VV|myef2	JGIv7b.000007479:3146348-3165838_VV|myef2	myef2	>JGIv7b.000007479:3146348-3165838_VV|myef2			0.0200091	0.00353195	0.0601279	JGIv7b.000007479_3146348-3165838_VV|myef2
0.843455	1.005	0.525824	0.99954	0.922993	0.96099	0.724299	1.08369	1	0.913826	-0.130009	JGIv7b.000007479:44344-125017_VV|iqgap1;JGIv7b.000026819:2668211-2711686_VV|iqgap3	JGIv7b.000007479:44344-125017_VV|iqgap1	iqgap1	>JGIv7b.000007479:44344-125017_VV|iqgap1			0.154288	-0.0795384	-0.417185	JGIv7b.000007479_44344-125017_VV|iqgap1
0.924371	0.975575	1.02652	0.771018	0.965957	0.923235	0.865787	1.10885	1	0.956948	-0.0634875	JGIv7b.000007546:366841-381767_VV|mcts1	JGIv7b.000007546:366841-381767_VV|mcts1	mcts1	>JGIv7b.000007546:366841-381767_VV|mcts1			0.144053	-0.0415863	-0.388214	JGIv7b.000007546_366841-381767_VV|mcts1
1.0167	1.03836	0.980525	1.03123	0.931373	1.01244	0.931013	0.850665	1	1.09162	0.126471	JGIv7b.000007546:5677462-5771476_XV|col4a5;JGIv7b.000086967:3670909-3821383_XV|col4a5	JGIv7b.000007546:5677462-5771476_XV|col4a5;JGIv7b.000086967:3670909-3821383_XV|col4a5	col4a5	>JGIv7b.000007546:5677462-5771476_XV|col4a5;>JGIv7b.000086967:3670909-3821383_XV|col4a5			0.69614	0.0853324	1.70241	JGIv7b.000007546_5677462-5771476_XV|col4a5
0.778327	0.818729	0.566274	0.949977	0.886608	0.823584	1.00542	0.830821	1	0.87787	-0.187921	JGIv7b.000007546:5989379-6028918_VV|acsl4;JGIv7b.000086967:3383179-3419340_VV|acsl4	JGIv7b.000007546:5989379-6028918_VV|acsl4;JGIv7b.000086967:3383179-3419340_VV|acsl4	acsl4	>JGIv7b.000007546:5989379-6028918_VV|acsl4;>JGIv7b.000086967:3383179-3419340_VV|acsl4			0.34017	-0.108282	-0.850466	JGIv7b.000007546_5989379-6028918_VV|acsl4
1.00586	0.987317	1.22655	0.803722	0.930105	0.892684	0.961963	0.935668	1	1.08145	0.112968	JGIv7b.000007546:6070224-6097272_VV|tmem164	JGIv7b.000007546:6070224-6097272_VV|tmem164	tmem164	>JGIv7b.000007546:6070224-6097272_VV|tmem164			0.221293	0.075758	0.610628	JGIv7b.000007546_6070224-6097272_VV|tmem164
0.928242	0.937534	0.958793	0.8884	0.994082	0.931887	0.837819	1.21254	1	0.933768	-0.0988634	JGIv7b.000007555:3011932-3074224_VV|ide	JGIv7b.000007555:3011932-3074224_VV|ide	ide	>JGIv7b.000007555:3011932-3074224_VV|ide			0.207637	-0.0658397	-0.57518	JGIv7b.000007555_3011932-3074224_VV|ide
1.00336	0.978774	1.09612	0.935194	0.982462	1.01596	0.966695	0.964732	1	1.02127	0.0303692	JGIv7b.000007555:3534077-3560358_VV|aldh18a1	JGIv7b.000007555:3534077-3560358_VV|aldh18a1	aldh18a1	>JGIv7b.000007555:3534077-3560358_VV|aldh18a1			0.146206	0.0209003	0.410673	JGIv7b.000007555_3534077-3560358_VV|aldh18a1
1.02691	0.841171	1.24734	0.992221	1.0591	0.943845	1.22483	1.00862	1	0.969608	-0.0445259	JGIv7b.000007555:4514628-4784851_VV|dock1;JGIv7b.000016863:4600765-4841350_VV|dock1	JGIv7b.000007555:4514628-4784851_VV|dock1;JGIv7b.000016863:4600765-4841350_VV|dock1	dock1	>JGIv7b.000007555:4514628-4784851_VV|dock1;>JGIv7b.000016863:4600765-4841350_VV|dock1			0.0771874	-0.0321877	-0.220728	JGIv7b.000007555_4514628-4784851_VV|dock1
1.05791	1.07152	1.03393	1.06829	1.03385	1.10769	1.00621	0.987645	1	1.02328	0.0331969	JGIv7b.000007555:5104247-5133189_VV|mki67	JGIv7b.000007555:5104247-5133189_VV|mki67	mki67	>JGIv7b.000007555:5104247-5133189_VV|mki67			0.227507	0.024065	0.613923	JGIv7b.000007555_5104247-5133189_VV|mki67
1.06056	1.04389	1.1448	0.992987	1.08533	1.12251	1.0607	1.07279	1	0.977174	-0.0333133	JGIv7b.000007555:6348117-6476271_XV|ebf3;JGIv7b.000016863:6233893-6380586_XV|ebf3;JGIv7b.000027038:852782-925183_XX|ebf3;JGIv7b.000054336:458611-745896_XV|unnamed;JGIv7b.000189728:687820-736736_XX|unnamed;JGIv7b.000204150:166270-295598_XX|unnamed	JGIv7b.000007555:6348117-6476271_XV|ebf3;JGIv7b.000016863:6233893-6380586_XV|ebf3;JGIv7b.000027038:852782-925183_XX|ebf3;JGIv7b.000054336:458611-745896_XV|unnamed;JGIv7b.000189728:687820-736736_XX|unnamed	ebf3	>JGIv7b.000007555:6348117-6476271_XV|ebf3;>JGIv7b.000016863:6233893-6380586_XV|ebf3;>JGIv7b.000027038:852782-925183_XX|ebf3;>JGIv7b.000054336:458611-745896_XV|unnamed;>JGIv7b.000189728:687820-736736_XX|unnamed			0.188406	-0.0247744	-0.511299	JGIv7b.000007555_6348117-6476271_XV|ebf3
0.992089	1.05439	0.965143	0.956735	1.09599	1.0369	1.20267	1.04839	1	0.905202	-0.143688	JGIv7b.000007555:6550756-6580877_VV|glrx3	JGIv7b.000007555:6550756-6580877_VV|glrx3	glrx3	>JGIv7b.000007555:6550756-6580877_VV|glrx3			0.731615	-0.103897	-1.67826	JGIv7b.000007555_6550756-6580877_VV|glrx3
0.974274	1.01307	0.810543	1.09921	1.08857	0.996213	1.10733	1.16216	1	0.895006	-0.160031	JGIv7b.000007555:673025-685515_VX|gsto2;JGIv7b.000007555:688396-698961_VV|gsto1;JGIv7b.000007555:702807-715950_XX|gsto2	JGIv7b.000007555:673025-685515_VX|gsto2;JGIv7b.000007555:688396-698961_VV|gsto1;JGIv7b.000007555:702807-715950_XX|gsto2	gsto1	>JGIv7b.000007555:673025-685515_VX|gsto2;>JGIv7b.000007555:688396-698961_VV|gsto1;>JGIv7b.000007555:702807-715950_XX|gsto2			0.487267	-0.114293	-1.16028	JGIv7b.000007555_673025-685515_VX|gsto2
1.10967	1.16563	1.19107	0.972312	1.086	1.0693	1.08947	1.09923	1	1.0218	0.0311075	JGIv7b.000007555:7320747-7345291_VV|ppp2r2d;JGIv7b.000016863:7036908-7059343_VV|ppp2r2d;JGIv7b.000106356:1193671-1292650_XX|ppp2r2c;JGIv7b.000146311:2629980-2701797_XX|ppp2r2c	JGIv7b.000007555:7320747-7345291_VV|ppp2r2d;JGIv7b.000016863:7036908-7059343_VV|ppp2r2d	ppp2r2d	>JGIv7b.000007555:7320747-7345291_VV|ppp2r2d;>JGIv7b.000016863:7036908-7059343_VV|ppp2r2d			0.116126	0.0236706	0.339944	JGIv7b.000007555_7320747-7345291_VV|ppp2r2d
0.712667	0.748477	0.690509	0.699014	0.74834	0.792235	0.751887	0.700899	1	0.95233	-0.0704671	JGIv7b.000007555:7483842-7517702_XX|dpysl4	JGIv7b.000007555:7483842-7517702_XX|dpysl4	dpysl4	>JGIv7b.000007555:7483842-7517702_XX|dpysl4			0.474788	-0.0356737	-1.11428	JGIv7b.000007555_7483842-7517702_XX|dpysl4
1.0285	1.03082	1.18494	0.869726	1.09858	1.0854	1.08906	1.12127	1	0.936207	-0.0951003	JGIv7b.000007555:8711088-8727112_VV|bub3;JGIv7b.000016863:8159166-8176881_VV|bub3	JGIv7b.000007555:8711088-8727112_VV|bub3;JGIv7b.000016863:8159166-8176881_VV|bub3	bub3	>JGIv7b.000007555:8711088-8727112_VV|bub3;>JGIv7b.000016863:8159166-8176881_VV|bub3			0.281903	-0.0700813	-0.76414	JGIv7b.000007555_8711088-8727112_VV|bub3
1.01066	1.04385	1.01598	0.972154	1.05417	1.14136	0.979123	1.04203	1	0.958726	-0.0608093	JGIv7b.000007555:9354870-9407499_XV|wdr11	JGIv7b.000007555:9354870-9407499_XV|wdr11	wdr11	>JGIv7b.000007555:9354870-9407499_XV|wdr11			0.331336	-0.0435097	-0.842716	JGIv7b.000007555_9354870-9407499_XV|wdr11
0.970952	1.00111	0.922746	0.989	1.03387	1.03987	1.0531	1.00864	1	0.939143	-0.0905829	JGIv7b.000008006:1149053-1253557_XX|epb41l3	JGIv7b.000008006:1149053-1253557_XX|epb41l3	epb41l3	>JGIv7b.000008006:1149053-1253557_XX|epb41l3			0.976916	-0.062918	-2.27199	JGIv7b.000008006_1149053-1253557_XX|epb41l3
0.899224	0.798999	1.12783	0.770843	1.11292	1.04678	0.944167	1.3478	1	0.807989	-0.307592	JGIv7b.000008006:1905471-1916798_VV|myl12b	JGIv7b.000008006:1905471-1916798_VV|myl12b	myl12b	>JGIv7b.000008006:1905471-1916798_VV|myl12b			0.569563	-0.213692	-1.28161	JGIv7b.000008006_1905471-1916798_VV|myl12b
0.953291	0.865505	1.68515	0.309217	1.28639	1.42682	0.83858	1.59378	1	0.741057	-0.432344	JGIv7b.000008006:2128489-2185001_XX|emilin2	JGIv7b.000008006:2128489-2185001_XX|emilin2	emilin2	>JGIv7b.000008006:2128489-2185001_XX|emilin2			0.284806	-0.333103	-0.723197	JGIv7b.000008006_2128489-2185001_XX|emilin2
0.973098	1.06719	0.847983	1.00412	1.08391	1.01229	1.25391	0.985519	1	0.897769	-0.155584	JGIv7b.000008006:2211148-2300112_VV|smchd1	JGIv7b.000008006:2211148-2300112_VV|smchd1	smchd1	>JGIv7b.000008006:2211148-2300112_VV|smchd1			0.438724	-0.110809	-1.03195	JGIv7b.000008006_2211148-2300112_VV|smchd1
0.972902	0.9941	0.926488	0.998118	0.994816	1.00357	0.968837	1.01204	1	0.977972	-0.0321347	JGIv7b.000008006:523819-635936_XV|lama1	JGIv7b.000008006:523819-635936_XV|lama1	lama1	>JGIv7b.000008006:523819-635936_XV|lama1			0.328417	-0.0219137	-0.819748	JGIv7b.000008006_523819-635936_XV|lama1
1.28144	1.20206	1.69118	0.951066	1.20189	1.28135	1.14365	1.18068	1	1.06618	0.0924518	JGIv7b.000008129:4633671-4665151_VV|esd	JGIv7b.000008129:4633671-4665151_VV|esd	esd	>JGIv7b.000008129:4633671-4665151_VV|esd			0.124079	0.079542	0.359646	JGIv7b.000008129_4633671-4665151_VV|esd
0.926424	0.960567	0.789764	1.02894	1.07339	1.04237	1.05989	1.1179	1	0.863085	-0.212426	JGIv7b.000008129:4911310-4936791_VV|sucla2	JGIv7b.000008129:4911310-4936791_VV|sucla2	sucla2	>JGIv7b.000008129:4911310-4936791_VV|sucla2			0.779944	-0.146963	-1.96748	JGIv7b.000008129_4911310-4936791_VV|sucla2
0.730499	0.500882	0.862637	0.827978	0.940994	1.08515	0.830974	0.906859	1	0.776305	-0.365304	JGIv7b.000008129:5784148-5892744_XV|adcy6;JGIv7b.000014978:4075492-4182753_XV|adcy6;JGIv7b.000084188:1601345-1659355_XV|unnamed;JGIv7b.000163806:7333382-7395473_XV|unnamed	JGIv7b.000008129:5784148-5892744_XV|adcy6;JGIv7b.000014978:4075492-4182753_XV|adcy6;JGIv7b.000084188:1601345-1659355_XV|unnamed	adcy6	>JGIv7b.000008129:5784148-5892744_XV|adcy6;>JGIv7b.000014978:4075492-4182753_XV|adcy6;>JGIv7b.000084188:1601345-1659355_XV|unnamed			0.673349	-0.210495	-1.52886	JGIv7b.000008129_5784148-5892744_XV|adcy6
1.04596	1.05875	1.05581	1.02332	1.03116	0.969668	1.01657	1.10725	1	1.01435	0.0205557	JGIv7b.000008129:6042032-6057638_VV|ddx23	JGIv7b.000008129:6042032-6057638_VV|ddx23	ddx23	>JGIv7b.000008129:6042032-6057638_VV|ddx23			0.122713	0.0147973	0.352768	JGIv7b.000008129_6042032-6057638_VV|ddx23
0.878329	0.92237	0.80748	0.905137	0.903133	0.972489	0.818476	0.918434	1	0.972536	-0.040177	JGIv7b.000008129:6395128-6404528_VV|arf3;JGIv7b.000014557:7419807-7426777_VV|arf1;JGIv7b.000014978:3617685-3629397_XV|arf3;JGIv7b.000030080:244469-255944_VX|arf5;JGIv7b.000047683:120300-133054_VV|arf5;JGIv7b.000075417:351614-362039_VV|arf1	JGIv7b.000008129:6395128-6404528_VV|arf3;JGIv7b.000014557:7419807-7426777_VV|arf1;JGIv7b.000014978:3617685-3629397_XV|arf3;JGIv7b.000030080:244469-255944_VX|arf5;JGIv7b.000047683:120300-133054_VV|arf5;JGIv7b.000075417:351614-362039_VV|arf1	arf3	>JGIv7b.000008129:6395128-6404528_VV|arf3;>JGIv7b.000014557:7419807-7426777_VV|arf1;>JGIv7b.000014978:3617685-3629397_XV|arf3;>JGIv7b.000030080:244469-255944_VX|arf5;>JGIv7b.000047683:120300-133054_VV|arf5;>JGIv7b.000075417:351614-362039_VV|arf1			0.161218	-0.024804	-0.430815	JGIv7b.000008129_6395128-6404528_VV|arf3
1.0478	1.21932	0.769202	1.15487	1.25368	1.08507	1.52446	1.15152	1	0.835775	-0.258813	JGIv7b.000008129:6692857-6698469_VV|tuba1b	JGIv7b.000008129:6692857-6698469_VV|tuba1b	tuba1b	>JGIv7b.000008129:6692857-6698469_VV|tuba1b			0.452215	-0.205886	-1.05	JGIv7b.000008129_6692857-6698469_VV|tuba1b
1.1376	1.16713	1.11911	1.12655	1.04782	0.976188	1.15695	1.01031	1	1.08568	0.118604	JGIv7b.000008129:6759849-6770517_VV|tuba1c	JGIv7b.000008129:6759849-6770517_VV|tuba1c	tuba1c	>JGIv7b.000008129:6759849-6770517_VV|tuba1c			0.614705	0.0897806	1.56353	JGIv7b.000008129_6759849-6770517_VV|tuba1c
1.03218	1.03981	1.00533	1.05141	1.02248	1.114	1.08523	0.868218	1	1.00949	0.0136229	JGIv7b.000008129:6801289-6814406_XX|prph	JGIv7b.000008129:6801289-6814406_XX|prph	prph	>JGIv7b.000008129:6801289-6814406_XX|prph			0.0396804	0.00970064	0.1231	JGIv7b.000008129_6801289-6814406_XX|prph
1.23991	1.33988	1.202	1.17785	1.22204	1.18186	1.21276	1.2715	1	1.01462	0.0209439	JGIv7b.000008129:7036020-7102910_VV|spats2	JGIv7b.000008129:7036020-7102910_VV|spats2	spats2	>JGIv7b.000008129:7036020-7102910_VV|spats2			0.111259	0.01787	0.31403	JGIv7b.000008129_7036020-7102910_VV|spats2
0.950839	0.906156	1.04565	0.900711	1.04386	1.16483	0.895304	1.07146	1	0.910883	-0.134662	JGIv7b.000008129:7130918-7209734_XX|itga7	JGIv7b.000008129:7130918-7209734_XX|itga7	itga7	>JGIv7b.000008129:7130918-7209734_XX|itga7			0.418576	-0.0930257	-1.00937	JGIv7b.000008129_7130918-7209734_XX|itga7
1.06831	1.16671	1.03598	1.00224	1.07446	0.99387	1.12193	1.10758	1	0.994276	-0.00828143	JGIv7b.000008129:7242662-7252458_XX|rdh5;JGIv7b.000014978:2584141-2589754_XX|rdh5	JGIv7b.000008129:7242662-7252458_XX|rdh5;JGIv7b.000014978:2584141-2589754_XX|rdh5	rdh5	>JGIv7b.000008129:7242662-7252458_XX|rdh5;>JGIv7b.000014978:2584141-2589754_XX|rdh5			0.0320858	-0.00615001	-0.0953936	JGIv7b.000008129_7242662-7252458_XX|rdh5
1.02366	0.953749	0.875111	1.24213	1.19683	1.09994	1.08114	1.4094	1	0.855315	-0.225473	JGIv7b.000008129:7258052-7278201_VV|cd63	JGIv7b.000008129:7258052-7278201_VV|cd63	cd63	>JGIv7b.000008129:7258052-7278201_VV|cd63			0.488942	-0.173163	-1.12308	JGIv7b.000008129_7258052-7278201_VV|cd63
1.13852	0.840582	1.3808	1.19419	1.07115	1.20564	1.32968	0.678128	1	1.0629	0.0880051	JGIv7b.000008129:7310754-7366883_XX|unnamed	JGIv7b.000008129:7310754-7366883_XX|unnamed	unnamed	>JGIv7b.000008129:7310754-7366883_XX|unnamed			0.0940614	0.0673747	0.26428	JGIv7b.000008129_7310754-7366883_XX|unnamed
0.768108	0.678267	0.834363	0.791694	0.835464	0.823843	0.788684	0.893865	1	0.919379	-0.121268	JGIv7b.000008129:7668201-7677434_VV|myl6	JGIv7b.000008129:7668201-7677434_VV|myl6	myl6	>JGIv7b.000008129:7668201-7677434_VV|myl6			0.517357	-0.067356	-1.20485	JGIv7b.000008129_7668201-7677434_VV|myl6
1.47606	1.25748	1.92647	1.24422	1.20135	1.142	1.20283	1.25923	1	1.22866	0.297088	JGIv7b.000008129:7693882-7749714_VV|esyt1	JGIv7b.000008129:7693882-7749714_VV|esyt1	esyt1	>JGIv7b.000008129:7693882-7749714_VV|esyt1			0.46023	0.274703	1.20606	JGIv7b.000008129_7693882-7749714_VV|esyt1
1.05796	1.07897	0.967139	1.12777	1.02293	0.961519	1.06067	1.04661	1	1.03424	0.048573	JGIv7b.000008129:7782246-7803199_VV|pa2g4	JGIv7b.000008129:7782246-7803199_VV|pa2g4	pa2g4	>JGIv7b.000008129:7782246-7803199_VV|pa2g4			0.239913	0.0350266	0.617269	JGIv7b.000008129_7782246-7803199_VV|pa2g4
1.08151	1.03437	1.06991	1.14026	0.990633	1.0159	0.982894	0.973104	1	1.09174	0.126629	JGIv7b.000008129:7898155-7903811_VV|rps26;JGIv7b.000014978:1762970-1767371_VV|rps26	JGIv7b.000008129:7898155-7903811_VV|rps26;JGIv7b.000014978:1762970-1767371_VV|rps26	rps26	>JGIv7b.000008129:7898155-7903811_VV|rps26;>JGIv7b.000014978:1762970-1767371_VV|rps26			1.07645	0.0908807	2.69681	JGIv7b.000008129_7898155-7903811_VV|rps26
0.937744	1.14947	0.83716	0.826603	0.891989	0.842498	0.905539	0.92793	1	1.0513	0.0721687	JGIv7b.000008129:8010199-8023383_VV|cdk2	JGIv7b.000008129:8010199-8023383_VV|cdk2	cdk2	>JGIv7b.000008129:8010199-8023383_VV|cdk2			0.14781	0.0457553	0.419962	JGIv7b.000008129_8010199-8023383_VV|cdk2
0.928326	0.923534	1.02925	0.832193	0.975051	0.950201	1.04814	0.926812	1	0.952079	-0.0708467	JGIv7b.000008129:8386730-8433238_VV|sarnp	JGIv7b.000008129:8386730-8433238_VV|sarnp	sarnp	>JGIv7b.000008129:8386730-8433238_VV|sarnp			0.271315	-0.0467253	-0.687228	JGIv7b.000008129_8386730-8433238_VV|sarnp
0.945018	1.04933	0.755883	1.02984	1.00925	1.04021	1.00331	0.984224	1	0.936358	-0.0948675	JGIv7b.000008129:8432101-8439382_VV|ormdl2;JGIv7b.000014978:1260399-1269919_VV|ormdl2	JGIv7b.000008129:8432101-8439382_VV|ormdl2;JGIv7b.000014978:1260399-1269919_VV|ormdl2	ormdl2	>JGIv7b.000008129:8432101-8439382_VV|ormdl2;>JGIv7b.000014978:1260399-1269919_VV|ormdl2			0.244539	-0.0642303	-0.668028	JGIv7b.000008129_8432101-8439382_VV|ormdl2
1.03713	0.921305	1.19751	0.99258	1.02045	1.05985	0.958285	1.04322	1	1.01635	0.0233912	JGIv7b.000008129:8927695-8934135_VV|atp5b;JGIv7b.000008129:8928976-8930118_VV|atp5b;JGIv7b.000008129:8931237-8931942_VV|atp5b	JGIv7b.000008129:8927695-8934135_VV|atp5b	atp5b	>JGIv7b.000008129:8927695-8934135_VV|atp5b			0.0632392	0.01668	0.188347	JGIv7b.000008129_8927695-8934135_VV|atp5b
0.973927	0.957446	1.0986	0.865736	0.929705	1.09273	0.863862	0.832524	1	1.04757	0.0670406	JGIv7b.000008129:9223539-9278132_XX|myo1a	JGIv7b.000008129:9223539-9278132_XX|myo1a	myo1a	>JGIv7b.000008129:9223539-9278132_XX|myo1a			0.155127	0.044222	0.41577	JGIv7b.000008129_9223539-9278132_XX|myo1a
0.864728	0.820105	0.863854	0.910226	0.825482	0.967152	0.772687	0.736608	1	1.04754	0.0670096	JGIv7b.000008355:2681502-2737540_VV|prep	JGIv7b.000008355:2681502-2737540_VV|prep	prep	>JGIv7b.000008355:2681502-2737540_VV|prep			0.188325	0.039246	0.515189	JGIv7b.000008355_2681502-2737540_VV|prep
1.16921	1.30013	1.04269	1.16482	1.23313	0.933185	1.34535	1.42084	1	0.948171	-0.0767809	JGIv7b.000008355:3956082-3981704_VV|sec63;JGIv7b.000008630:4665861-4693306_VV|sec63	JGIv7b.000008355:3956082-3981704_VV|sec63;JGIv7b.000008630:4665861-4693306_VV|sec63	sec63	>JGIv7b.000008355:3956082-3981704_VV|sec63;>JGIv7b.000008630:4665861-4693306_VV|sec63			0.136145	-0.0639117	-0.378622	JGIv7b.000008355_3956082-3981704_VV|sec63
0.951917	0.933655	1.07695	0.845147	0.940506	1.09867	0.978771	0.744077	1	1.01213	0.0173991	JGIv7b.000008630:1078322-1087895_VV|unnamed	JGIv7b.000008630:1078322-1087895_VV|unnamed	unnamed	>JGIv7b.000008630:1078322-1087895_VV|unnamed			0.0306497	0.0114113	0.0919397	JGIv7b.000008630_1078322-1087895_VV|unnamed
0.853274	0.811862	0.97929	0.76867	0.81542	0.815515	0.900737	0.730007	1	1.04642	0.0654663	JGIv7b.000008630:3093889-3172838_XV|lin28b	JGIv7b.000008630:3093889-3172838_XV|lin28b	lin28b	>JGIv7b.000008630:3093889-3172838_XV|lin28b			0.176546	0.0378544	0.467568	JGIv7b.000008630_3093889-3172838_XV|lin28b
1.04367	0.966258	1.04401	1.12074	1.05293	1.0072	1.1685	0.983101	1	0.991201	-0.0127499	JGIv7b.000008630:3351085-3428601_VV|prep	JGIv7b.000008630:3351085-3428601_VV|prep	prep	>JGIv7b.000008630:3351085-3428601_VV|prep			0.0429	-0.00926429	-0.126352	JGIv7b.000008630_3351085-3428601_VV|prep
1.01966	1.15264	1.25418	0.652163	1.09463	1.08239	1.03836	1.16313	1	0.931515	-0.102349	JGIv7b.000008630:4134750-4144508_VV|rtn4ip1	JGIv7b.000008630:4134750-4144508_VV|rtn4ip1	rtn4ip1	>JGIv7b.000008630:4134750-4144508_VV|rtn4ip1			0.137664	-0.0749657	-0.395337	JGIv7b.000008630_4134750-4144508_VV|rtn4ip1
0.829168	0.790698	0.802757	0.894049	0.735818	0.995344	0.635096	0.577014	1	1.12687	0.172315	JGIv7b.000008355:4141055-4159484_VV|snx3;JGIv7b.000008630:4835108-4856021_VV|snx3	JGIv7b.000008355:4141055-4159484_VV|snx3;JGIv7b.000008630:4835108-4856021_VV|snx3	snx3	>JGIv7b.000008355:4141055-4159484_VV|snx3;>JGIv7b.000008630:4835108-4856021_VV|snx3			0.256989	0.09335	0.692259	JGIv7b.000008355_4141055-4159484_VV|snx3
1.08378	1.02248	0.90127	1.3276	1.07943	0.671541	1.33571	1.23105	1	1.00403	0.00580178	JGIv7b.000008834:128739-137478_XX|rab34;JGIv7b.000098463:1457608-1463117_XX|rab34	JGIv7b.000008834:128739-137478_XX|rab34;JGIv7b.000098463:1457608-1463117_XX|rab34	rab34	>JGIv7b.000008834:128739-137478_XX|rab34;>JGIv7b.000098463:1457608-1463117_XX|rab34			0.00581995	0.00434965	0.0179693	JGIv7b.000008834_128739-137478_XX|rab34
1.03736	0.926882	1.0054	1.1798	0.99053	0.969804	0.864245	1.13754	1	1.04728	0.0666455	JGIv7b.000008834:247706-282982_VV|phactr4;JGIv7b.000098463:1565503-1597971_VV|phactr4	JGIv7b.000008834:247706-282982_VV|phactr4;JGIv7b.000098463:1565503-1597971_VV|phactr4	phactr4	>JGIv7b.000008834:247706-282982_VV|phactr4;>JGIv7b.000098463:1565503-1597971_VV|phactr4			0.16108	0.046831	0.428983	JGIv7b.000008834_247706-282982_VV|phactr4
0.972884	0.925934	1.01261	0.980109	0.964653	0.982761	0.912223	0.998976	1	1.00853	0.0122577	JGIv7b.000008834:3001418-3005176_VV|srsf1;JGIv7b.000027891:1366017-1371233_VV|srsf1	JGIv7b.000008834:3001418-3005176_VV|srsf1;JGIv7b.000027891:1366017-1371233_VV|srsf1	srsf1	>JGIv7b.000008834:3001418-3005176_VV|srsf1;>JGIv7b.000027891:1366017-1371233_VV|srsf1			0.0790202	0.00823098	0.224164	JGIv7b.000008834_3001418-3005176_VV|srsf1
1.06044	1.00314	1.08928	1.0889	0.988208	0.988852	1.03964	0.936133	1	1.07309	0.101776	JGIv7b.000008834:800770-820179_VV|nudc	JGIv7b.000008834:800770-820179_VV|nudc	nudc	>JGIv7b.000008834:800770-820179_VV|nudc			0.80665	0.0722317	1.74484	JGIv7b.000008834_800770-820179_VV|nudc
0.976609	0.929371	1.04879	0.951667	0.86326	0.958393	0.774764	0.856624	1	1.1313	0.177986	JGIv7b.000008834:856042-892189_VV|arid1a;JGIv7b.000195837:72129-119475_VV|arid1a	JGIv7b.000008834:856042-892189_VV|arid1a;JGIv7b.000195837:72129-119475_VV|arid1a	arid1a	>JGIv7b.000008834:856042-892189_VV|arid1a;>JGIv7b.000195837:72129-119475_VV|arid1a			0.788303	0.113349	1.75636	JGIv7b.000008834_856042-892189_VV|arid1a
1.09378	1.36432	1.10974	0.807274	1.03024	0.94855	0.965705	1.17646	1	1.06167	0.0863418	JGIv7b.000009266:11883074-11917682_VV|rgma;JGIv7b.000023872:3362091-3401764_VV|rgma	JGIv7b.000009266:11883074-11917682_VV|rgma;JGIv7b.000023872:3362091-3401764_VV|rgma	rgma	>JGIv7b.000009266:11883074-11917682_VV|rgma;>JGIv7b.000023872:3362091-3401764_VV|rgma			0.127927	0.0635397	0.359195	JGIv7b.000009266_11883074-11917682_VV|rgma
1.08916	1.08122	1.01573	1.17052	1.19114	1.15664	1.24521	1.17157	1	0.914382	-0.129132	JGIv7b.000009266:1281911-1364261_XV|dmxl2	JGIv7b.000009266:1281911-1364261_XV|dmxl2	dmxl2	>JGIv7b.000009266:1281911-1364261_XV|dmxl2			0.856926	-0.101983	-1.94056	JGIv7b.000009266_1281911-1364261_XV|dmxl2
0.885933	0.889576	0.864652	0.90357	0.903184	0.930837	0.873001	0.905715	1	0.980899	-0.0278234	JGIv7b.000009266:2431384-2470266_VV|myef2	JGIv7b.000009266:2431384-2470266_VV|myef2	myef2	>JGIv7b.000009266:2431384-2470266_VV|myef2			0.348546	-0.0172517	-0.852115	JGIv7b.000009266_2431384-2470266_VV|myef2
1.07943	1.11845	1.12168	0.998167	1.05071	1.06599	1.02081	1.06533	1	1.02734	0.0389083	JGIv7b.000009266:3470760-3514154_XV|sqrdl	JGIv7b.000009266:3470760-3514154_XV|sqrdl	sqrdl	>JGIv7b.000009266:3470760-3514154_XV|sqrdl			0.249865	0.0287223	0.663239	JGIv7b.000009266_3470760-3514154_XV|sqrdl
0.935292	1.03328	0.922277	0.850318	0.967026	1.05224	0.907146	0.941693	1	0.967183	-0.0481388	JGIv7b.000009266:4492226-4509899_VV|lmnb3	JGIv7b.000009266:4492226-4509899_VV|lmnb3	lmnb3	>JGIv7b.000009266:4492226-4509899_VV|lmnb3			0.174023	-0.0317347	-0.460613	JGIv7b.000009266_4492226-4509899_VV|lmnb3
0.967065	0.998447	0.941819	0.960929	1.01549	1.00539	1.01103	1.03005	1	0.952314	-0.0704913	JGIv7b.000009266:494639-596217_XX|myo5a	JGIv7b.000009266:494639-596217_XX|myo5a	myo5a	>JGIv7b.000009266:494639-596217_XX|myo5a			1.07984	-0.048425	-2.65651	JGIv7b.000009266_494639-596217_XX|myo5a
0.499953	0.455752	0.474443	0.569663	0.499517	0.65529	0.488383	0.354877	1	1.00087	0.0012587	JGIv7b.000007479:315533-328981_XX|stard5;JGIv7b.000009266:5543074-5555027_XV|stard5	JGIv7b.000007479:315533-328981_XX|stard5;JGIv7b.000009266:5543074-5555027_XV|stard5	stard5	>JGIv7b.000007479:315533-328981_XX|stard5;>JGIv7b.000009266:5543074-5555027_XV|stard5			0.0014708	0.000435988	0.0046488	JGIv7b.000007479_315533-328981_XX|stard5
0.981833	1.04648	0.87394	1.02508	0.942223	1.02984	0.898399	0.898429	1	1.04204	0.0594101	JGIv7b.000009266:5728827-5822238_VV|iqgap1	JGIv7b.000009266:5728827-5822238_VV|iqgap1	iqgap1	>JGIv7b.000009266:5728827-5822238_VV|iqgap1			0.220522	0.0396106	0.567746	JGIv7b.000009266_5728827-5822238_VV|iqgap1
0.938272	0.868091	1.02105	0.925676	0.882539	0.873308	0.834369	0.939941	1	1.06315	0.0883461	JGIv7b.000009266:5954327-6028357_VV|tp53bp1	JGIv7b.000009266:5954327-6028357_VV|tp53bp1	tp53bp1	>JGIv7b.000009266:5954327-6028357_VV|tp53bp1			0.433274	0.055733	1.02797	JGIv7b.000009266_5954327-6028357_VV|tp53bp1
0.674471	0.594588	0.683625	0.7452	0.703901	0.930673	0.606461	0.57457	1	0.95819	-0.0616168	JGIv7b.000009266:6082080-6110026_XX|map1a	JGIv7b.000009266:6082080-6110026_XX|map1a	map1a	>JGIv7b.000009266:6082080-6110026_XX|map1a			0.0824542	-0.0294303	-0.241489	JGIv7b.000009266_6082080-6110026_XX|map1a
1.02159	0.980759	1.06273	1.02129	1.03694	1.21526	0.884953	1.01062	1	0.985196	-0.0215179	JGIv7b.000009266:6267890-6279853_XX|ckmt1b	JGIv7b.000009266:6267890-6279853_XX|ckmt1b	ckmt1b	>JGIv7b.000009266:6267890-6279853_XX|ckmt1b			0.0507245	-0.0153514	-0.154874	JGIv7b.000009266_6267890-6279853_XX|ckmt1b
0.906855	0.905732	0.853853	0.960981	0.933777	0.95383	0.930402	0.917098	1	0.971169	-0.0422051	JGIv7b.000009266:6377281-6395667_VV|pdia3	JGIv7b.000009266:6377281-6395667_VV|pdia3	pdia3	>JGIv7b.000009266:6377281-6395667_VV|pdia3			0.316402	-0.0269213	-0.822254	JGIv7b.000009266_6377281-6395667_VV|pdia3
1.05336	1.08118	1.12228	0.956622	1.1398	1.13249	0.995045	1.29188	1	0.924159	-0.113788	JGIv7b.000009266:6647151-6654587_VV|mfap1;JGIv7b.000106789:1601339-1609354_VV|mfap1	JGIv7b.000009266:6647151-6654587_VV|mfap1;JGIv7b.000106789:1601339-1609354_VV|mfap1	mfap1	>JGIv7b.000009266:6647151-6654587_VV|mfap1;>JGIv7b.000106789:1601339-1609354_VV|mfap1			0.352905	-0.0864444	-0.871606	JGIv7b.000009266_6647151-6654587_VV|mfap1
1.03136	0.999268	1.07561	1.01919	0.879794	0.876445	0.766624	0.996312	1	1.17227	0.229305	JGIv7b.000009266:666779-695064_XX|gnb5;JGIv7b.000268638:1198112-1228720_XX|gnb5	JGIv7b.000009266:666779-695064_XX|gnb5;JGIv7b.000268638:1198112-1228720_XX|gnb5	gnb5	>JGIv7b.000009266:666779-695064_XX|gnb5;>JGIv7b.000268638:1198112-1228720_XX|gnb5			0.857907	0.151562	2.16036	JGIv7b.000009266_666779-695064_XX|gnb5
1.05162	0.949402	1.16366	1.04181	0.9869	0.909811	1.12676	0.92413	1	1.06558	0.0916427	JGIv7b.000009266:7102367-7118775_VV|unc45a	JGIv7b.000009266:7102367-7118775_VV|unc45a	unc45a	>JGIv7b.000009266:7102367-7118775_VV|unc45a			0.277591	0.0647237	0.691653	JGIv7b.000009266_7102367-7118775_VV|unc45a
0.958745	0.97389	0.914152	0.988194	0.999048	0.983675	1.00332	1.01015	1	0.959659	-0.0594068	JGIv7b.000009266:7446027-7465645_VV|idh2	JGIv7b.000009266:7446027-7465645_VV|idh2	idh2	>JGIv7b.000009266:7446027-7465645_VV|idh2			0.676488	-0.040303	-1.6776	JGIv7b.000009266_7446027-7465645_VV|idh2
1.16111	1.10655	1.19157	1.18522	0.989074	0.849447	0.952654	1.16512	1	1.17394	0.231359	JGIv7b.000009266:7586555-7616588_XX|ap3s2	JGIv7b.000009266:7586555-7616588_XX|ap3s2	ap3s2	>JGIv7b.000009266:7586555-7616588_XX|ap3s2			0.701377	0.17204	1.77603	JGIv7b.000009266_7586555-7616588_XX|ap3s2
1.23033	1.23825	1.30866	1.14407	1.11049	1.10658	0.930705	1.29418	1	1.10791	0.147847	JGIv7b.000009266:7738250-7741541_VV|mesdc2	JGIv7b.000009266:7738250-7741541_VV|mesdc2	mesdc2	>JGIv7b.000009266:7738250-7741541_VV|mesdc2			0.420178	0.119838	1.03966	JGIv7b.000009266_7738250-7741541_VV|mesdc2
1.00102	0.785788	0.97464	1.24264	1.25299	1.67576	1.22965	0.853555	1	0.798908	-0.323898	JGIv7b.000009266:7969378-8014836_XX|arnt2;JGIv7b.000106789:415988-456888_XX|arnt2	JGIv7b.000009266:7969378-8014836_XX|arnt2;JGIv7b.000106789:415988-456888_XX|arnt2	arnt2	>JGIv7b.000009266:7969378-8014836_XX|arnt2;>JGIv7b.000106789:415988-456888_XX|arnt2			0.376676	-0.251966	-0.926006	JGIv7b.000009266_7969378-8014836_XX|arnt2
1.07753	0.953345	1.11468	1.16456	1.10546	1.01593	1.19505	1.10539	1	0.974736	-0.0369167	JGIv7b.000009266:8979328-9013682_XX|acan	JGIv7b.000009266:8979328-9013682_XX|acan	acan	>JGIv7b.000009266:8979328-9013682_XX|acan			0.124096	-0.0279283	-0.340276	JGIv7b.000009266_8979328-9013682_XX|acan
0.994185	0.986438	1.01312	0.982998	0.993646	0.891889	1.00069	1.08836	1	1.00054	0.000782373	JGIv7b.000009266:937133-977431_VV|tmod3	JGIv7b.000009266:937133-977431_VV|tmod3	tmod3	>JGIv7b.000009266:937133-977431_VV|tmod3			0.0029001	0.000539045	0.0093556	JGIv7b.000009266_937133-977431_VV|tmod3
1.07612	1.09185	1.05478	1.08172	1.06337	1.09515	1.01745	1.0775	1	1.01199	0.0171953	JGIv7b.000009528:1180219-1193648_VV|hnrnpu;REV__JGIv7b.000216777:74414-275435_XV|pcsk5	JGIv7b.000009528:1180219-1193648_VV|hnrnpu	hnrnpu	>JGIv7b.000009528:1180219-1193648_VV|hnrnpu			0.181078	0.01275	0.4906	JGIv7b.000009528_1180219-1193648_VV|hnrnpu
1.21101	1.35172	0.95944	1.32188	1.19754	1.10676	1.21238	1.27349	1	1.01125	0.0161369	JGIv7b.000009528:1534843-1536755_VX|rpl11	JGIv7b.000009528:1534843-1536755_VX|rpl11	rpl11	>JGIv7b.000009528:1534843-1536755_VX|rpl11			0.0325315	0.01347	0.0996598	JGIv7b.000009528_1534843-1536755_VX|rpl11
0.846869	0.843338	0.810783	0.886485	0.907513	0.97647	0.825028	0.92104	1	0.933176	-0.0997795	JGIv7b.000009528:1568246-1645143_VX|akap12	JGIv7b.000009528:1568246-1645143_VX|akap12	akap12	>JGIv7b.000009528:1568246-1645143_VX|akap12			0.510206	-0.060644	-1.22829	JGIv7b.000009528_1568246-1645143_VX|akap12
1.40635	0.905278	2.12053	1.19324	1.22045	0.572393	1.637	1.45197	1	1.15232	0.204537	JGIv7b.000009528:2156505-2329077_XX|utrn	JGIv7b.000009528:2156505-2329077_XX|utrn	utrn	>JGIv7b.000009528:2156505-2329077_XX|utrn			0.139615	0.185895	0.377673	JGIv7b.000009528_2156505-2329077_XX|utrn
0.903412	0.866236	0.866023	0.977977	0.900794	0.960177	0.880005	0.862201	1	1.00291	0.00418633	JGIv7b.000009528:708639-723214_VV|tcp1	JGIv7b.000009528:708639-723214_VV|tcp1	tcp1	>JGIv7b.000009528:708639-723214_VV|tcp1			0.0180997	0.00261766	0.0546059	JGIv7b.000009528_708639-723214_VV|tcp1
1.06267	0.996382	1.04717	1.14446	1.1495	1.06777	1.19681	1.18392	1	0.924463	-0.113312	JGIv7b.000009528:727587-739405_VV|acat2	JGIv7b.000009528:727587-739405_VV|acat2	acat2	>JGIv7b.000009528:727587-739405_VV|acat2			0.657369	-0.0868293	-1.453	JGIv7b.000009528_727587-739405_VV|acat2
0.917026	0.876843	0.960191	0.914044	0.955949	0.935977	0.971926	0.959944	1	0.959283	-0.059971	JGIv7b.000009843:313672-431513_XX|l1cam	JGIv7b.000009843:313672-431513_XX|l1cam	l1cam	>JGIv7b.000009843:313672-431513_XX|l1cam			0.612745	-0.038923	-1.47876	JGIv7b.000009843_313672-431513_XX|l1cam
1.06047	1.19858	0.958097	1.02472	1.03802	0.952611	1.052	1.10944	1	1.02163	0.0308678	JGIv7b.000009843:558296-574574_VV|idh3g	JGIv7b.000009843:558296-574574_VV|idh3g	idh3g	>JGIv7b.000009843:558296-574574_VV|idh3g			0.0930856	0.0224486	0.263878	JGIv7b.000009843_558296-574574_VV|idh3g
1.00066	0.907034	1.25019	0.844745	0.863763	0.842439	0.743411	1.00544	1	1.15848	0.212239	JGIv7b.000009994:11468209-11600790_VV|trrap;JGIv7b.000023403:8513292-8641883_XV|trrap	JGIv7b.000009994:11468209-11600790_VV|trrap;JGIv7b.000023403:8513292-8641883_XV|trrap	trrap	>JGIv7b.000009994:11468209-11600790_VV|trrap;>JGIv7b.000023403:8513292-8641883_XV|trrap			0.380988	0.136893	0.928747	JGIv7b.000009994_11468209-11600790_VV|trrap
1.03941	0.984909	1.21824	0.915095	1.04367	1.03523	1.1586	0.937167	1	0.995927	-0.0058883	JGIv7b.000009994:12000111-12048048_XX|tecpr1;JGIv7b.000023403:8099558-8143803_XX|tecpr1	JGIv7b.000009994:12000111-12048048_XX|tecpr1;JGIv7b.000023403:8099558-8143803_XX|tecpr1	tecpr1	>JGIv7b.000009994:12000111-12048048_XX|tecpr1;>JGIv7b.000023403:8099558-8143803_XX|tecpr1			0.0124676	-0.004251	-0.0380151	JGIv7b.000009994_12000111-12048048_XX|tecpr1
1.28892	1.13615	1.63039	1.10023	1.46599	1.15523	2.028	1.21473	1	0.879219	-0.185706	JGIv7b.000009994:12229452-12233540_XX|ocm	JGIv7b.000009994:12229452-12233540_XX|ocm	ocm	>JGIv7b.000009994:12229452-12233540_XX|ocm			0.204064	-0.177063	-0.537501	JGIv7b.000009994_12229452-12233540_XX|ocm
1.39743	1.16043	1.68198	1.34988	1.40361	1.19534	1.77776	1.23774	1	0.995595	-0.00636954	JGIv7b.000009994:12244311-12277554_XX|ocm	JGIv7b.000009994:12244311-12277554_XX|ocm	ocm	>JGIv7b.000009994:12244311-12277554_XX|ocm			0.00839413	-0.00618339	-0.0255916	JGIv7b.000009994_12244311-12277554_XX|ocm
1.10537	1.11582	1.08873	1.11156	1.07081	0.997645	1.17515	1.03962	1	1.03228	0.0458336	JGIv7b.000009994:12492099-12499563_VV|aldob	JGIv7b.000009994:12492099-12499563_VV|aldob	aldob	>JGIv7b.000009994:12492099-12499563_VV|aldob			0.231855	0.034565	0.637525	JGIv7b.000009994_12492099-12499563_VV|aldob
1.01662	1.00689	0.916741	1.12622	1.18133	1.16579	1.18363	1.19456	1	0.860572	-0.216632	JGIv7b.000009994:12561300-12579624_VV|rac1;JGIv7b.000023403:7624694-7644857_VV|rac1	JGIv7b.000009994:12561300-12579624_VV|rac1;JGIv7b.000023403:7624694-7644857_VV|rac1	rac1	>JGIv7b.000009994:12561300-12579624_VV|rac1;>JGIv7b.000023403:7624694-7644857_VV|rac1			0.956808	-0.16471	-2.68943	JGIv7b.000009994_12561300-12579624_VV|rac1
1.2284	1.05468	1.70218	0.928327	1.05097	1.06395	1.07422	1.01475	1	1.16882	0.225049	JGIv7b.000000748:26017-55716_XX|cyth2;JGIv7b.000009994:12665720-12747652_XV|cyth3;JGIv7b.000023403:7468554-7569094_XV|cyth3;JGIv7b.000360123:183618-212965_XX|cyth2	JGIv7b.000009994:12665720-12747652_XV|cyth3;JGIv7b.000023403:7468554-7569094_XV|cyth3	cyth3	>JGIv7b.000009994:12665720-12747652_XV|cyth3;>JGIv7b.000023403:7468554-7569094_XV|cyth3			0.270391	0.177422	0.738075	JGIv7b.000009994_12665720-12747652_XV|cyth3
1.1882	1.25629	1.26816	1.04016	1.18715	1.10226	1.11103	1.34817	1	1.00088	0.00127545	JGIv7b.000009994:1521273-1540445_VX|naga;JGIv7b.000026364:1040767-1064601_VX|naga	JGIv7b.000009994:1521273-1540445_VX|naga;JGIv7b.000026364:1040767-1064601_VX|naga	naga	>JGIv7b.000009994:1521273-1540445_VX|naga;>JGIv7b.000026364:1040767-1064601_VX|naga			0.0031346	0.00104996	0.00959316	JGIv7b.000009994_1521273-1540445_VX|naga
1.03657	1.03843	1.05246	1.01883	1.13862	1.13957	1.05421	1.22209	1	0.910374	-0.135468	JGIv7b.000009994:1624735-1698616_VV|parn;JGIv7b.000026364:918399-992032_VV|parn	JGIv7b.000009994:1624735-1698616_VV|parn;JGIv7b.000026364:918399-992032_VV|parn	parn	>JGIv7b.000009994:1624735-1698616_VV|parn;>JGIv7b.000026364:918399-992032_VV|parn			0.781428	-0.10205	-2.06426	JGIv7b.000009994_1624735-1698616_VV|parn
1.04435	0.917279	1.09686	1.1189	1.1078	0.933651	1.34791	1.04183	1	0.942724	-0.0850933	JGIv7b.000009994:2937512-3230106_XV|snx29;JGIv7b.000023403:16042074-16093621_XV|snx29;JGIv7b.000291180:6985-258275_XX|snx29	JGIv7b.000009994:2937512-3230106_XV|snx29;JGIv7b.000023403:16042074-16093621_XV|snx29;JGIv7b.000291180:6985-258275_XX|snx29	snx29	>JGIv7b.000009994:2937512-3230106_XV|snx29;>JGIv7b.000023403:16042074-16093621_XV|snx29;>JGIv7b.000291180:6985-258275_XX|snx29			0.167329	-0.0634507	-0.454779	JGIv7b.000009994_2937512-3230106_XV|snx29
1.03534	1.14477	0.922484	1.03877	1.14924	1.03111	1.22479	1.19183	1	0.90089	-0.150578	JGIv7b.000009994:3268332-3288779_VV|gspt1;JGIv7b.000089040:1710438-1806495_XX|ncor2	JGIv7b.000009994:3268332-3288779_VV|gspt1	gspt1	>JGIv7b.000009994:3268332-3288779_VV|gspt1			0.57777	-0.113902	-1.29804	JGIv7b.000009994_3268332-3288779_VV|gspt1
1.0731	0.964331	1.08997	1.16499	1.2526	1.23899	1.31173	1.20708	1	0.856696	-0.223145	JGIv7b.000009994:3357395-3369318_VX|ntan1	JGIv7b.000009994:3357395-3369318_VX|ntan1	ntan1	>JGIv7b.000009994:3357395-3369318_VX|ntan1			1.14191	-0.179503	-2.71059	JGIv7b.000009994_3357395-3369318_VX|ntan1
1.1633	1.0499	1.62436	0.815628	1.09049	1.09127	1.19383	0.986374	1	1.06676	0.0932399	JGIv7b.000009994:3460815-3581754_XX|c16orf45;JGIv7b.000023403:15755365-15856207_XX|c16orf45	JGIv7b.000009994:3460815-3581754_XX|c16orf45;JGIv7b.000023403:15755365-15856207_XX|c16orf45	c16orf45	>JGIv7b.000009994:3460815-3581754_XX|c16orf45;>JGIv7b.000023403:15755365-15856207_XX|c16orf45			0.100347	0.0728047	0.294043	JGIv7b.000009994_3460815-3581754_XX|c16orf45
1.12261	1.08588	1.2274	1.05456	0.969672	0.888343	0.976314	1.04436	1	1.15772	0.211292	JGIv7b.000009994:3670816-3726979_XX|myh11	JGIv7b.000009994:3670816-3726979_XX|myh11	myh11	>JGIv7b.000009994:3670816-3726979_XX|myh11			1.02128	0.152941	2.19243	JGIv7b.000009994_3670816-3726979_XX|myh11
1.37776	1.59234	1.16135	1.37958	1.07001	1.0981	1.18573	0.9262	1	1.28761	0.364697	JGIv7b.000009994:3851293-3912381_XX|abcc6	JGIv7b.000009994:3851293-3912381_XX|abcc6	abcc6	>JGIv7b.000009994:3851293-3912381_XX|abcc6			0.932545	0.307747	2.10912	JGIv7b.000009994_3851293-3912381_XX|abcc6
0.967965	0.959235	1.01018	0.93448	0.984396	0.952091	0.999966	1.00113	1	0.983309	-0.0242834	JGIv7b.000009994:3917996-3959307_VV|nomo3	JGIv7b.000009994:3917996-3959307_VV|nomo3	nomo3	>JGIv7b.000009994:3917996-3959307_VV|nomo3			0.232393	-0.0164307	-0.596944	JGIv7b.000009994_3917996-3959307_VV|nomo3
1.10095	1.15936	0.965684	1.17781	1.07038	0.952872	1.14622	1.11205	1	1.02856	0.0406267	JGIv7b.000009994:4868423-4880051_VV|rps15a;JGIv7b.000023403:14662322-14671268_VV|rps15a	JGIv7b.000009994:4868423-4880051_VV|rps15a;JGIv7b.000023403:14662322-14671268_VV|rps15a	rps15a	>JGIv7b.000009994:4868423-4880051_VV|rps15a;>JGIv7b.000023403:14662322-14671268_VV|rps15a			0.123657	0.0305707	0.338588	JGIv7b.000009994_4868423-4880051_VV|rps15a
1.0231	0.898442	1.26562	0.905243	0.892422	0.802605	0.845082	1.02958	1	1.14643	0.197151	JGIv7b.000009994:8068803-8127816_VV|ints1	JGIv7b.000009994:8068803-8127816_VV|ints1	ints1	>JGIv7b.000009994:8068803-8127816_VV|ints1			0.381644	0.130679	0.934352	JGIv7b.000009994_8068803-8127816_VV|ints1
1.10535	0.982316	1.31597	1.01775	0.957521	1.15925	0.848057	0.865257	1	1.15438	0.207121	JGIv7b.000009994:9715638-9823281_XX|unnamed	JGIv7b.000009994:9715638-9823281_XX|unnamed	unnamed	>JGIv7b.000009994:9715638-9823281_XX|unnamed			0.432426	0.147824	1.01066	JGIv7b.000009994_9715638-9823281_XX|unnamed
1.01816	0.792062	1.20459	1.05782	0.902258	0.924009	0.930066	0.852699	1	1.12845	0.174349	JGIv7b.000009994:9932671-9969130_VV|heatr2;JGIv7b.000023403:10086713-10119251_VV|heatr2	JGIv7b.000009994:9932671-9969130_VV|heatr2;JGIv7b.000023403:10086713-10119251_VV|heatr2	heatr2	>JGIv7b.000009994:9932671-9969130_VV|heatr2;>JGIv7b.000023403:10086713-10119251_VV|heatr2			0.356941	0.115899	0.940316	JGIv7b.000009994_9932671-9969130_VV|heatr2
1.02652	0.958995	1.13977	0.980804	0.971727	0.936049	0.955302	1.02383	1	1.05639	0.079143	JGIv7b.000009994:9974377-10120520_XV|prkar1b;JGIv7b.000023403:9925381-10084318_XV|prkar1b	JGIv7b.000009994:9974377-10120520_XV|prkar1b;JGIv7b.000023403:9925381-10084318_XV|prkar1b	prkar1b	>JGIv7b.000009994:9974377-10120520_XV|prkar1b;>JGIv7b.000023403:9925381-10084318_XV|prkar1b			0.345718	0.054796	0.871269	JGIv7b.000009994_9974377-10120520_XV|prkar1b
0.972023	0.986433	1.01055	0.919087	0.955152	0.964934	0.933727	0.966796	1	1.01766	0.0252601	JGIv7b.000010177:143414-171011_XV|dync1li2	JGIv7b.000010177:143414-171011_XV|dync1li2	dync1li2	>JGIv7b.000010177:143414-171011_XV|dync1li2			0.21336	0.016871	0.573936	JGIv7b.000010177_143414-171011_XV|dync1li2
1.03889	1.35006	0.929183	0.837432	1.09888	0.870781	1.20319	1.22268	1	0.945406	-0.0809934	JGIv7b.000010177:470998-475977_VV|aprt	JGIv7b.000010177:470998-475977_VV|aprt	aprt	>JGIv7b.000010177:470998-475977_VV|aprt			0.110755	-0.059992	-0.307966	JGIv7b.000010177_470998-475977_VV|aprt
1.00793	1.03902	0.927477	1.05729	0.930429	0.943766	0.938834	0.908687	1	1.08329	0.115426	JGIv7b.000010177:880259-907993_VV|spg7	JGIv7b.000010177:880259-907993_VV|spg7	spg7	>JGIv7b.000010177:880259-907993_VV|spg7			0.720913	0.0775	1.84411	JGIv7b.000010177_880259-907993_VV|spg7
0.963056	0.877562	1.06223	0.949376	1.04418	0.976495	1.09506	1.06098	1	0.92231	-0.116677	JGIv7b.000010177:910456-915907_VV|rpl13	JGIv7b.000010177:910456-915907_VV|rpl13	rpl13	>JGIv7b.000010177:910456-915907_VV|rpl13			0.544513	-0.0811223	-1.2622	JGIv7b.000010177_910456-915907_VV|rpl13
1.04482	1.14483	1.02623	0.963391	0.93422	1.17119	0.759621	0.87185	1	1.11838	0.161416	JGIv7b.000010177:923690-982668_XX|cpne7	JGIv7b.000010177:923690-982668_XX|cpne7	cpne7	>JGIv7b.000010177:923690-982668_XX|cpne7			0.323506	0.110597	0.826223	JGIv7b.000010177_923690-982668_XX|cpne7
0.93683	0.911034	0.863957	1.0355	0.928892	0.959218	0.897711	0.929747	1	1.00855	0.0122769	JGIv7b.000010188:222297-225593_VX|rps2;JGIv7b.000074352:3007464-3008547_XX|unnamed	JGIv7b.000010188:222297-225593_VX|rps2	rps2	>JGIv7b.000010188:222297-225593_VX|rps2			0.0483805	0.00793835	0.146553	JGIv7b.000010188_222297-225593_VX|rps2
1.0472	1.03438	1.02823	1.07899	1.04534	0.969984	1.04614	1.1199	1	1.00178	0.0025629	JGIv7b.000010587:2450775-2457368_VV|rpl7;JGIv7b.000085380:908092-926974_VX|rpl7	JGIv7b.000010587:2450775-2457368_VV|rpl7;JGIv7b.000085380:908092-926974_VX|rpl7	rpl7	>JGIv7b.000010587:2450775-2457368_VV|rpl7;>JGIv7b.000085380:908092-926974_VX|rpl7			0.0128603	0.00185865	0.0402832	JGIv7b.000010587_2450775-2457368_VV|rpl7
0.846991	0.818723	0.848421	0.87383	0.796749	0.901846	0.727984	0.760417	1	1.06306	0.0882219	JGIv7b.000010587:2607137-2733325_XV|stau2	JGIv7b.000010587:2607137-2733325_XV|stau2	stau2	>JGIv7b.000010587:2607137-2733325_XV|stau2			0.347091	0.0502423	0.902004	JGIv7b.000010587_2607137-2733325_XV|stau2
1.12547	1.31913	1.39538	0.661907	1.12012	1.28456	0.801091	1.27472	1	1.00478	0.00687257	JGIv7b.000010587:2767173-2774297_VV|tceb1;JGIv7b.000044494:2688-8158_VV|tceb1	JGIv7b.000010587:2767173-2774297_VV|tceb1;JGIv7b.000044494:2688-8158_VV|tceb1	tceb1	>JGIv7b.000010587:2767173-2774297_VV|tceb1;>JGIv7b.000044494:2688-8158_VV|tceb1			0.00616723	0.00534868	0.0189506	JGIv7b.000010587_2767173-2774297_VV|tceb1
1.09774	1.12671	1.19638	0.970116	1.11678	0.935531	1.1899	1.2249	1	0.982949	-0.0248109	JGIv7b.000010587:510158-606111_XV|arfgef1;JGIv7b.000058038:104876-200959_XV|arfgef1	JGIv7b.000010587:510158-606111_XV|arfgef1;JGIv7b.000058038:104876-200959_XV|arfgef1	arfgef1	>JGIv7b.000010587:510158-606111_XV|arfgef1;>JGIv7b.000058038:104876-200959_XV|arfgef1			0.0579118	-0.0190417	-0.168367	JGIv7b.000010587_510158-606111_XV|arfgef1
1.13448	1.08999	1.07608	1.23738	1.08912	1.05822	1.08062	1.12851	1	1.04165	0.0588769	JGIv7b.000010944:1808989-1822426_VV|ndufb8	JGIv7b.000010944:1808989-1822426_VV|ndufb8	ndufb8	>JGIv7b.000010944:1808989-1822426_VV|ndufb8			0.316979	0.0453666	0.815753	JGIv7b.000010944_1808989-1822426_VV|ndufb8
1.05043	1.07653	1.13024	0.944528	1.05799	1.11946	0.992659	1.06186	1	0.992854	-0.0103464	JGIv7b.000010944:1827915-1886339_VV|sec31b	JGIv7b.000010944:1827915-1886339_VV|sec31b	sec31b	>JGIv7b.000010944:1827915-1886339_VV|sec31b			0.0383837	-0.00756033	-0.114133	JGIv7b.000010944_1827915-1886339_VV|sec31b
1.02289	0.8638	1.18433	1.02053	0.956202	1.04356	0.953595	0.87145	1	1.06974	0.0972595	JGIv7b.000000243:2123694-2172429_XV|sec24c;JGIv7b.000010944:192711-238601_VV|sec24d;JGIv7b.000024467:2131470-2178855_XV|sec24c	JGIv7b.000010944:192711-238601_VV|sec24d	sec24d	>JGIv7b.000010944:192711-238601_VV|sec24d			0.24432	0.066685	0.634859	JGIv7b.000010944_192711-238601_VV|sec24d
0.990262	0.944125	0.9745	1.05216	0.903901	0.960168	0.908866	0.842668	1	1.09554	0.131646	JGIv7b.000010944:2030301-2052787_XV|scd	JGIv7b.000010944:2030301-2052787_XV|scd	scd	>JGIv7b.000010944:2030301-2052787_XV|scd			0.856855	0.086361	1.84482	JGIv7b.000010944_2030301-2052787_XV|scd
0.942713	0.978573	0.940587	0.90898	0.926791	0.884326	1.0558	0.840248	1	1.01718	0.0245746	JGIv7b.000010944:2198116-2322953_XV|unnamed;JGIv7b.000016807:4578411-4749720_XV|pald1	JGIv7b.000010944:2198116-2322953_XV|unnamed;JGIv7b.000016807:4578411-4749720_XV|pald1	pald1	>JGIv7b.000010944:2198116-2322953_XV|unnamed;>JGIv7b.000016807:4578411-4749720_XV|pald1			0.078127	0.015922	0.231572	JGIv7b.000010944_2198116-2322953_XV|unnamed
1.02722	0.89518	1.22116	0.965306	1.04156	1.12109	1.01101	0.992566	1	0.986232	-0.0200008	JGIv7b.000010944:2380228-2391049_XV|eif4ebp2	JGIv7b.000010944:2380228-2391049_XV|eif4ebp2	eif4ebp2	>JGIv7b.000010944:2380228-2391049_XV|eif4ebp2			0.044393	-0.01434	-0.13417	JGIv7b.000010944_2380228-2391049_XV|eif4ebp2
1.09336	1.1133	1.0808	1.08597	0.986872	0.786237	1.09958	1.0748	1	1.1079	0.147829	JGIv7b.000010944:2975907-3025824_VV|ppa2	JGIv7b.000010944:2975907-3025824_VV|ppa2	ppa2	>JGIv7b.000010944:2975907-3025824_VV|ppa2			0.397138	0.106484	1.0535	JGIv7b.000010944_2975907-3025824_VV|ppa2
0.955019	0.90489	0.966008	0.99416	0.90261	0.949762	0.907843	0.850224	1	1.05806	0.0814277	JGIv7b.000010944:3079027-3091002_VV|sar1a;JGIv7b.000015893:4249266-4332999_VX|sar1b;JGIv7b.000016807:5574001-5589381_VV|sar1a	JGIv7b.000010944:3079027-3091002_VV|sar1a;JGIv7b.000016807:5574001-5589381_VV|sar1a	sar1a	>JGIv7b.000010944:3079027-3091002_VV|sar1a;>JGIv7b.000016807:5574001-5589381_VV|sar1a			0.599533	0.0524097	1.34129	JGIv7b.000010944_3079027-3091002_VV|sar1a
0.499726	0.561432	0.544413	0.393332	0.399269	0.421809	0.413005	0.362994	1	1.2516	0.323774	JGIv7b.000010944:3497722-3530364_VV|dnajb12	JGIv7b.000010944:3497722-3530364_VV|dnajb12	dnajb12	>JGIv7b.000010944:3497722-3530364_VV|dnajb12			0.714564	0.100456	1.77876	JGIv7b.000010944_3497722-3530364_VV|dnajb12
0.823793	0.789175	0.832915	0.84929	0.766669	0.852661	0.765174	0.682171	1	1.07451	0.103679	JGIv7b.000011063:2561283-2579333_XV|slc4a1ap	JGIv7b.000011063:2561283-2579333_XV|slc4a1ap	slc4a1ap	>JGIv7b.000011063:2561283-2579333_XV|slc4a1ap			0.433388	0.0571247	1.09037	JGIv7b.000011063_2561283-2579333_XV|slc4a1ap
1.13714	1.17271	1.2485	0.990199	1.11118	1.03428	1.13408	1.16517	1	1.02336	0.033317	JGIv7b.000011136:1457971-1482541_VV|tpmt;JGIv7b.000090265:149521-161459_XX|tpmt	JGIv7b.000011136:1457971-1482541_VV|tpmt	tpmt	>JGIv7b.000011136:1457971-1482541_VV|tpmt			0.106193	0.0259597	0.301061	JGIv7b.000011136_1457971-1482541_VV|tpmt
1.06237	1.13709	0.921097	1.12892	1.10664	1.07069	1.10286	1.14637	1	0.959995	-0.058901	JGIv7b.000011136:1660463-1724175_VV|nup153	JGIv7b.000011136:1660463-1724175_VV|nup153	nup153	>JGIv7b.000011136:1660463-1724175_VV|nup153			0.220637	-0.0442711	-0.598265	JGIv7b.000011136_1660463-1724175_VV|nup153
1.16672	1.02394	1.46199	1.01424	1.21598	1.04433	1.49067	1.11294	1	0.959492	-0.059657	JGIv7b.000011136:2296061-2335690_XV|gmpr;JGIv7b.000121479:20384-44124_XX|gmpr	JGIv7b.000011136:2296061-2335690_XV|gmpr	gmpr	>JGIv7b.000011136:2296061-2335690_XV|gmpr			0.086218	-0.0492566	-0.243085	JGIv7b.000011136_2296061-2335690_XV|gmpr
0.936666	0.905838	0.776621	1.12754	1.0404	1.35871	0.942725	0.819757	1	0.900297	-0.151527	JGIv7b.000011136:2342489-2364575_VV|dek	JGIv7b.000011136:2342489-2364575_VV|dek	dek	>JGIv7b.000011136:2342489-2364575_VV|dek			0.204984	-0.103731	-0.538614	JGIv7b.000011136_2342489-2364575_VV|dek
0.840291	0.824479	0.752903	0.94349	0.906632	1.03948	0.85775	0.822666	1	0.926827	-0.109629	JGIv7b.000011136:610078-627196_VV|sirt5	JGIv7b.000011136:610078-627196_VV|sirt5	sirt5	>JGIv7b.000011136:610078-627196_VV|sirt5			0.309307	-0.0663413	-0.760778	JGIv7b.000011136_610078-627196_VV|sirt5
0.916393	0.902308	0.874022	0.972849	0.867121	0.933796	0.816471	0.851096	1	1.05682	0.0797331	JGIv7b.000011199:2649617-2753335_VV|lpcat1	JGIv7b.000011199:2649617-2753335_VV|lpcat1	lpcat1	>JGIv7b.000011199:2649617-2753335_VV|lpcat1			0.466205	0.049272	1.08172	JGIv7b.000011199_2649617-2753335_VV|lpcat1
1.1384	1.16361	1.05826	1.19333	1.1018	1.15378	1.09007	1.06156	1	1.03322	0.0471408	JGIv7b.000011199:2826936-2859264_VV|nsun2	JGIv7b.000011199:2826936-2859264_VV|nsun2	nsun2	>JGIv7b.000011199:2826936-2859264_VV|nsun2			0.297423	0.0365967	0.743573	JGIv7b.000011199_2826936-2859264_VV|nsun2
0.938667	0.957031	0.984875	0.874096	0.96455	1.00743	0.861961	1.02426	1	0.973166	-0.0392426	JGIv7b.000011199:3389260-3706917_XX|gabbr2	JGIv7b.000011199:3389260-3706917_XX|gabbr2	gabbr2	>JGIv7b.000011199:3389260-3706917_XX|gabbr2			0.156044	-0.025883	-0.422009	JGIv7b.000011199_3389260-3706917_XX|gabbr2
0.867403	0.812867	1.04113	0.748211	0.98819	0.88859	1.00969	1.06629	1	0.877769	-0.188087	JGIv7b.000011199:4006211-4153197_VV|ctnnal1	JGIv7b.000011199:4006211-4153197_VV|ctnnal1	ctnnal1	>JGIv7b.000011199:4006211-4153197_VV|ctnnal1			0.494245	-0.120787	-1.17095	JGIv7b.000011199_4006211-4153197_VV|ctnnal1
0.909443	0.890286	0.906901	0.931142	0.960519	0.888381	1.02674	0.966436	1	0.946825	-0.0788309	JGIv7b.000011199:4155013-4173277_VV|fam206a	JGIv7b.000011199:4155013-4173277_VV|fam206a	fam206a	>JGIv7b.000011199:4155013-4173277_VV|fam206a			0.481648	-0.051076	-1.22279	JGIv7b.000011199_4155013-4173277_VV|fam206a
0.868768	0.866497	0.737288	1.00252	1.00306	1.10623	0.967515	0.935434	1	0.866118	-0.207364	JGIv7b.000011316:3151105-3204869_XX|gbe1	JGIv7b.000011316:3151105-3204869_XX|gbe1	gbe1	>JGIv7b.000011316:3151105-3204869_XX|gbe1			0.637758	-0.134291	-1.44722	JGIv7b.000011316_3151105-3204869_XX|gbe1
0.954024	1.08132	0.963727	0.817026	0.800672	0.769001	0.951572	0.681444	1	1.19153	0.252814	JGIv7b.000011316:6622992-6666292_VV|tbc1d23	JGIv7b.000011316:6622992-6666292_VV|tbc1d23	tbc1d23	>JGIv7b.000011316:6622992-6666292_VV|tbc1d23			0.625139	0.153352	1.38975	JGIv7b.000011316_6622992-6666292_VV|tbc1d23
1.11497	0.959711	1.12248	1.26271	0.956951	1.13021	0.962621	0.778021	1	1.16512	0.220485	JGIv7b.000011316:6713101-6749482_VV|tomm70a	JGIv7b.000011316:6713101-6749482_VV|tomm70a	tomm70a	>JGIv7b.000011316:6713101-6749482_VV|tomm70a			0.514824	0.158016	1.17748	JGIv7b.000011316_6713101-6749482_VV|tomm70a
0.961749	0.634078	1.12909	1.12208	0.724909	0.910458	0.729481	0.534787	1	1.32672	0.407862	JGIv7b.000011405:1052976-1056912_VV|lamtor1	JGIv7b.000011405:1052976-1056912_VV|lamtor1	lamtor1	>JGIv7b.000011405:1052976-1056912_VV|lamtor1			0.51743	0.236841	1.2053	JGIv7b.000011405_1052976-1056912_VV|lamtor1
1.20274	1.12599	1.52682	0.955415	1.11029	1.17008	1.0516	1.10918	1	1.08327	0.115395	JGIv7b.000011405:324526-361214_XV|dchs1;JGIv7b.000193309:105938-147917_XV|dchs1	JGIv7b.000011405:324526-361214_XV|dchs1;JGIv7b.000193309:105938-147917_XV|dchs1	dchs1	>JGIv7b.000011405:324526-361214_XV|dchs1;>JGIv7b.000193309:105938-147917_XV|dchs1			0.192111	0.092455	0.535116	JGIv7b.000011405_324526-361214_XV|dchs1
0.761311	0.726626	0.719474	0.837834	0.760911	0.965268	0.689372	0.628093	1	1.00053	0.000758836	JGIv7b.000011418:157936-166389_VV|mvp	JGIv7b.000011418:157936-166389_VV|mvp	mvp	>JGIv7b.000011418:157936-166389_VV|mvp			0.00114102	0.000400325	0.00362117	JGIv7b.000011418_157936-166389_VV|mvp
0.785286	0.762958	0.764608	0.828291	0.819652	0.983655	0.688209	0.787093	1	0.958072	-0.0617945	JGIv7b.000011418:224343-251340_XX|prrt2;JGIv7b.000045548:660246-695439_XX|prrt2	JGIv7b.000011418:224343-251340_XX|prrt2	prrt2	>JGIv7b.000011418:224343-251340_XX|prrt2			0.134171	-0.0343666	-0.384191	JGIv7b.000011418_224343-251340_XX|prrt2
1.05247	1.12521	0.904185	1.12802	1.02326	1.10871	1.04962	0.911456	1	1.02855	0.0406058	JGIv7b.000011418:283382-285950_VV|unnamed;JGIv7b.000011418:300601-302408_VV|unnamed;JGIv7b.000011418:444218-445694_VX|unnamed;JGIv7b.000037414:233182-233491_VV|csdc2;JGIv7b.000045548:416571-444794_VX|hist1h2bk;JGIv7b.000074488:1725890-1731454_VV|unnamed;JGIv7b.000074488:1733172-1733481_XV|csdc2;JGIv7b.000082179:749329-749638_VV|csdc2;JGIv7b.000111824:6760684-6774148_VV|unnamed;JGIv7b.000111824:67…	JGIv7b.000011418:283382-285950_VV|unnamed;JGIv7b.000011418:300601-302408_VV|unnamed;JGIv7b.000011418:444218-445694_VX|unnamed;JGIv7b.000037414:233182-233491_VV|csdc2;JGIv7b.000074488:1725890-1731454_VV|unnamed;JGIv7b.000074488:1733172-1733481_XV|csdc2;JGIv7b.000082179:749329-749638_VV|csdc2;JGIv7b.000111824:6760684-6774148_VV|unnamed;JGIv7b.000111824:6773536-6773845_VV|csdc2;JGIv7b.000197913:6726…	unnamed	>JGIv7b.000011418:283382-285950_VV|unnamed;>JGIv7b.000011418:300601-302408_VV|unnamed;>JGIv7b.000011418:444218-445694_VX|unnamed;>JGIv7b.000074488:1725890-1731454_VV|unnamed;>JGIv7b.000082179:749329-749638_VV|csdc;>JGIv7b.000111824:6773536-6773845_VV|csdc2			0.111665	0.0292097	0.309378	JGIv7b.000011418_283382-285950_VV|unnamed
0.754752	0.650171	0.647515	0.96657	0.73477	0.612965	0.950617	0.640729	1	1.02719	0.0387093	JGIv7b.000011316:6676910-6680130_VX|hist1h2aa;JGIv7b.000011316:6703069-6705224_VX|hist1h2aa;JGIv7b.000011418:302601-446493_VX|h2afx;JGIv7b.000074488:1728207-1729028_VV|hist1h2ah;JGIv7b.000074488:1731351-1732172_VV|hist1h2ah;JGIv7b.000160841:4236188-4238801_VX|hist1h2am	JGIv7b.000011418:302601-446493_VX|h2afx;JGIv7b.000074488:1728207-1729028_VV|hist1h2ah;JGIv7b.000074488:1731351-1732172_VV|hist1h2ah	hist1h2ah	>JGIv7b.000011418:302601-446493_VX|h2afx;>JGIv7b.000074488:1728207-1729028_VV|hist1h2ah;>JGIv7b.000074488:1731351-1732172_VV|hist1h2ah			0.0450868	0.0199817	0.131959	JGIv7b.000011418_302601-446493_VX|h2afx
0.990952	0.971954	1.07603	0.924871	0.960922	0.948481	1.04695	0.887334	1	1.03125	0.0443959	JGIv7b.000011418:34290-41186_XV|nudt9	JGIv7b.000011418:34290-41186_XV|nudt9	nudt9	>JGIv7b.000011418:34290-41186_XV|nudt9			0.176774	0.03003	0.465813	JGIv7b.000011418_34290-41186_XV|nudt9
1.12721	1.13026	1.22703	1.02433	1.07165	0.964978	1.04528	1.20469	1	1.05184	0.0729191	JGIv7b.000011418:83556-92307_VV|ppp4c;JGIv7b.000045548:824266-831500_VV|ppp4c	JGIv7b.000011418:83556-92307_VV|ppp4c;JGIv7b.000045548:824266-831500_VV|ppp4c	ppp4c	>JGIv7b.000011418:83556-92307_VV|ppp4c;>JGIv7b.000045548:824266-831500_VV|ppp4c			0.238149	0.0555574	0.606593	JGIv7b.000011418_83556-92307_VV|ppp4c
1.14236	1.2919	1.12167	1.01351	0.933196	0.844207	1.06446	0.890922	1	1.22414	0.291765	JGIv7b.000011605:618631-624768_XX|mgst1	JGIv7b.000011605:618631-624768_XX|mgst1	mgst1	>JGIv7b.000011605:618631-624768_XX|mgst1			0.920726	0.209164	1.98935	JGIv7b.000011605_618631-624768_XX|mgst1
1.00524	1.02902	1.04859	0.938113	0.975651	1.0447	0.939804	0.94245	1	1.03033	0.0431038	JGIv7b.000011605:669463-679578_VV|strap	JGIv7b.000011605:669463-679578_VV|strap	strap	>JGIv7b.000011605:669463-679578_VV|strap			0.240585	0.0295896	0.610261	JGIv7b.000011605_669463-679578_VV|strap
0.90297	0.880554	0.888481	0.939876	0.890454	1.06669	0.802344	0.802327	1	1.01406	0.020138	JGIv7b.000011605:76532-83016_VV|cmas	JGIv7b.000011605:76532-83016_VV|cmas	cmas	>JGIv7b.000011605:76532-83016_VV|cmas			0.0451478	0.0125167	0.138984	JGIv7b.000011605_76532-83016_VV|cmas
0.838474	0.930098	0.841114	0.744211	0.726353	0.75429	0.802108	0.622662	1	1.15436	0.207095	JGIv7b.000011701:116308-141190_VX|nup88;JGIv7b.000078587:17638-37287_VV|nup88	JGIv7b.000011701:116308-141190_VX|nup88	nup88	>JGIv7b.000011701:116308-141190_VX|nup88			0.670314	0.112121	1.47735	JGIv7b.000011701_116308-141190_VX|nup88
1.09975	1.10027	1.21508	0.983889	1.00442	1.00559	1.07344	0.934236	1	1.0949	0.130805	JGIv7b.000011701:156895-198893_XV|rabep1	JGIv7b.000011701:156895-198893_XV|rabep1	rabep1	>JGIv7b.000011701:156895-198893_XV|rabep1			0.520523	0.0953244	1.22358	JGIv7b.000011701_156895-198893_XV|rabep1
1.01438	0.940138	1.13362	0.969386	1.06529	0.974724	1.20496	1.01619	1	0.95221	-0.0706479	JGIv7b.000011978:538119-555284_VV|mrpl16	JGIv7b.000011978:538119-555284_VV|mrpl16	mrpl16	>JGIv7b.000011978:538119-555284_VV|mrpl16			0.211935	-0.05091	-0.547519	JGIv7b.000011978_538119-555284_VV|mrpl16
1.13979	1.19962	1.06826	1.15149	1.19586	1.26268	1.13251	1.19239	1	0.953113	-0.0692805	JGIv7b.000012020:13072526-13078353_VV|rpl7l1	JGIv7b.000012020:13072526-13078353_VV|rpl7l1	rpl7l1	>JGIv7b.000012020:13072526-13078353_VV|rpl7l1			0.448975	-0.05607	-1.0435	JGIv7b.000012020_13072526-13078353_VV|rpl7l1
0.826351	0.750222	0.794552	0.934279	0.695182	0.862895	0.652796	0.569855	1	1.18868	0.249364	JGIv7b.000012020:13087721-13093146_VV|cnpy3	JGIv7b.000012020:13087721-13093146_VV|cnpy3	cnpy3	>JGIv7b.000012020:13087721-13093146_VV|cnpy3			0.545916	0.131169	1.26918	JGIv7b.000012020_13087721-13093146_VV|cnpy3
0.809943	0.69386	0.56818	1.16779	0.991362	1.18947	0.982445	0.802171	1	0.817001	-0.291591	JGIv7b.000012020:13330176-13373437_XV|ttbk2;JGIv7b.000111824:6114394-6155779_XV|unnamed	JGIv7b.000012020:13330176-13373437_XV|ttbk2;JGIv7b.000111824:6114394-6155779_XV|unnamed	ttbk2	>JGIv7b.000012020:13330176-13373437_XV|ttbk2;>JGIv7b.000111824:6114394-6155779_XV|unnamed			0.3433	-0.181419	-0.847253	JGIv7b.000012020_13330176-13373437_XV|ttbk2
0.876755	0.964512	0.905327	0.760426	0.906859	0.908795	0.89928	0.912503	1	0.966804	-0.048705	JGIv7b.000012020:13390882-13443627_VV|cul9	JGIv7b.000012020:13390882-13443627_VV|cul9	cul9	>JGIv7b.000012020:13390882-13443627_VV|cul9			0.174608	-0.0301043	-0.495547	JGIv7b.000012020_13390882-13443627_VV|cul9
1.12405	1.04807	1.1067	1.21738	1.07809	1.11575	0.928026	1.19048	1	1.04264	0.0602348	JGIv7b.000012020:13487130-13519283_VV|ptk7	JGIv7b.000012020:13487130-13519283_VV|ptk7	ptk7	>JGIv7b.000012020:13487130-13519283_VV|ptk7			0.187245	0.0459647	0.496838	JGIv7b.000012020_13487130-13519283_VV|ptk7
1.05976	0.96965	1.2763	0.93332	0.960502	0.862683	1.06151	0.957312	1	1.10334	0.141873	JGIv7b.000012020:14892143-14918958_XV|spin1;JGIv7b.000013576:3609233-3629210_VV|spin1	JGIv7b.000012020:14892143-14918958_XV|spin1;JGIv7b.000013576:3609233-3629210_VV|spin1	spin1	>JGIv7b.000012020:14892143-14918958_XV|spin1;>JGIv7b.000013576:3609233-3629210_VV|spin1			0.320446	0.099255	0.806934	JGIv7b.000012020_14892143-14918958_XV|spin1
1.12945	1.03993	1.15526	1.19315	1.01274	1.02627	1.0409	0.971043	1	1.11524	0.157356	JGIv7b.000012020:2422847-2483322_VV|xrn2	JGIv7b.000012020:2422847-2483322_VV|xrn2	xrn2	>JGIv7b.000012020:2422847-2483322_VV|xrn2			0.955583	0.116709	2.29976	JGIv7b.000012020_2422847-2483322_VV|xrn2
1.029	1.02054	1.02871	1.03775	1.12302	1.08715	1.19654	1.08538	1	0.916277	-0.126145	JGIv7b.000012020:462556-507169_XV|pygm	JGIv7b.000012020:462556-507169_XV|pygm	pygm	>JGIv7b.000012020:462556-507169_XV|pygm			0.912285	-0.0940233	-2.53457	JGIv7b.000012020_462556-507169_XV|pygm
1.10161	1.18737	1.00686	1.11061	1.0937	0.957075	1.16308	1.16096	1	1.00723	0.0103943	JGIv7b.000012020:5482361-5541435_VV|xpo1	JGIv7b.000012020:5482361-5541435_VV|xpo1	xpo1	>JGIv7b.000012020:5482361-5541435_VV|xpo1			0.0308311	0.00790834	0.0919148	JGIv7b.000012020_5482361-5541435_VV|xpo1
0.972753	0.971713	0.982211	0.964334	0.957476	0.988933	0.949781	0.933713	1	1.01596	0.0228372	JGIv7b.000012020:5654759-5666124_VV|cct4	JGIv7b.000012020:5654759-5666124_VV|cct4	cct4	>JGIv7b.000012020:5654759-5666124_VV|cct4			0.342512	0.015277	0.888244	JGIv7b.000012020_5654759-5666124_VV|cct4
0.603719	0.684668	0.519198	0.60729	0.618695	0.446936	0.528008	0.881142	1	0.975793	-0.0353527	JGIv7b.000012020:5670401-5720478_VV|commd1	JGIv7b.000012020:5670401-5720478_VV|commd1	commd1	>JGIv7b.000012020:5670401-5720478_VV|commd1			0.0344927	-0.0149767	-0.105763	JGIv7b.000012020_5670401-5720478_VV|commd1
1.12021	1.22422	0.954459	1.18196	1.18964	1.29182	1.19893	1.07818	1	0.941638	-0.086756	JGIv7b.000012020:6422831-6435141_VV|mdh1	JGIv7b.000012020:6422831-6435141_VV|mdh1	mdh1	>JGIv7b.000012020:6422831-6435141_VV|mdh1			0.26411	-0.0694303	-0.666783	JGIv7b.000012020_6422831-6435141_VV|mdh1
1.05324	1.04012	1.02563	1.09398	1.08058	1.06058	1.07598	1.10519	1	0.974699	-0.0369716	JGIv7b.000012020:6491908-6540260_VV|ugp2	JGIv7b.000012020:6491908-6540260_VV|ugp2	ugp2	>JGIv7b.000012020:6491908-6540260_VV|ugp2			0.470063	-0.02734	-1.11291	JGIv7b.000012020_6491908-6540260_VV|ugp2
0.959916	0.997466	0.958636	0.923645	0.991136	1.02972	0.955577	0.988111	1	0.9685	-0.0461754	JGIv7b.000012020:7104526-7124369_XX|slc1a4	JGIv7b.000012020:7104526-7124369_XX|slc1a4	slc1a4	>JGIv7b.000012020:7104526-7124369_XX|slc1a4			0.443313	-0.0312203	-1.03216	JGIv7b.000012020_7104526-7124369_XX|slc1a4
0.771667	0.730421	0.709333	0.875246	0.735929	0.907492	0.655817	0.644478	1	1.04856	0.0684112	JGIv7b.000012020:7184397-7214437_VV|rab1a;JGIv7b.000111824:1896807-1923550_VV|rab1a	JGIv7b.000012020:7184397-7214437_VV|rab1a;JGIv7b.000111824:1896807-1923550_VV|rab1a	rab1a	>JGIv7b.000012020:7184397-7214437_VV|rab1a;>JGIv7b.000111824:1896807-1923550_VV|rab1a			0.128697	0.0357377	0.355807	JGIv7b.000012020_7184397-7214437_VV|rab1a
1.02614	1.12261	1.02566	0.930146	1.03581	1.079	1.0278	1.00064	1	0.99066	-0.0135383	JGIv7b.000012020:7238200-7271540_VV|actr2;JGIv7b.000111824:1945359-1970679_VV|actr2	JGIv7b.000012020:7238200-7271540_VV|actr2;JGIv7b.000111824:1945359-1970679_VV|actr2	actr2	>JGIv7b.000012020:7238200-7271540_VV|actr2;>JGIv7b.000111824:1945359-1970679_VV|actr2			0.0537591	-0.00967467	-0.160917	JGIv7b.000012020_7238200-7271540_VV|actr2
0.901341	0.837722	0.996223	0.870077	0.894378	0.79741	0.957075	0.92865	1	1.00778	0.0111872	JGIv7b.000012020:7855150-7987626_XV|meis1;JGIv7b.000039723:8671632-8701489_VV|meis3;JGIv7b.000050079:3222680-3256053_VV|meis3;JGIv7b.000111824:2369588-2542952_XV|meis1;JGIv7b.000203041:1793714-1892043_XV|meis2;JGIv7b.000265107:3317493-3428238_XV|meis2	JGIv7b.000012020:7855150-7987626_XV|meis1;JGIv7b.000039723:8671632-8701489_VV|meis3;JGIv7b.000050079:3222680-3256053_VV|meis3;JGIv7b.000111824:2369588-2542952_XV|meis1;JGIv7b.000203041:1793714-1892043_XV|meis2;JGIv7b.000265107:3317493-3428238_XV|meis2	meis1	>JGIv7b.000012020:7855150-7987626_XV|meis1;>JGIv7b.000039723:8671632-8701489_VV|meis;>JGIv7b.000050079:3222680-3256053_VV|meis3;>JGIv7b.000111824:2369588-2542952_XV|meis1;>JGIv7b.000203041:1793714-1892043_XV|meis2;>JGIv7b.000265107:3317493-3428238_XV|meis2			0.0341194	0.00696232	0.100957	JGIv7b.000012020_7855150-7987626_XV|meis1
0.927478	0.882971	1.05288	0.846582	0.869258	0.740171	0.898035	0.969567	1	1.06698	0.0935287	JGIv7b.000012020:788612-810708_VV|unnamed	JGIv7b.000012020:788612-810708_VV|unnamed	unnamed	>JGIv7b.000012020:788612-810708_VV|unnamed			0.247907	0.05822	0.626564	JGIv7b.000012020_788612-810708_VV|unnamed
0.918108	0.950052	0.788233	1.01604	0.955313	0.997555	0.874819	0.993564	1	0.961055	-0.0573086	JGIv7b.000012020:9484506-9498472_VV|snrpb2	JGIv7b.000012020:9484506-9498472_VV|snrpb2	snrpb2	>JGIv7b.000012020:9484506-9498472_VV|snrpb2			0.176226	-0.0372043	-0.472461	JGIv7b.000012020_9484506-9498472_VV|snrpb2
0.978454	1.00798	0.97444	0.952941	1.00199	1.05113	0.95955	0.995294	1	0.976509	-0.0342946	JGIv7b.000012423:1640219-1666973_VV|tab1	JGIv7b.000012423:1640219-1666973_VV|tab1	tab1	>JGIv7b.000012423:1640219-1666973_VV|tab1			0.301264	-0.0235377	-0.757082	JGIv7b.000012423_1640219-1666973_VV|tab1
1.10305	0.932292	1.3833	0.993559	0.89039	0.985475	0.861257	0.824437	1	1.23884	0.30899	JGIv7b.000012423:1678065-1692568_VV|syngr1;JGIv7b.000078978:3493921-3511398_VV|syngr1	JGIv7b.000012423:1678065-1692568_VV|syngr1;JGIv7b.000078978:3493921-3511398_VV|syngr1	syngr1	>JGIv7b.000012423:1678065-1692568_VV|syngr1;>JGIv7b.000078978:3493921-3511398_VV|syngr1			0.572067	0.212661	1.42341	JGIv7b.000012423_1678065-1692568_VV|syngr1
0.973308	0.985536	0.941992	0.992396	1.0001	0.914606	1.12758	0.958113	1	0.973211	-0.0391755	JGIv7b.000012423:1929594-1951468_XX|nptxr	JGIv7b.000012423:1929594-1951468_XX|nptxr	nptxr	>JGIv7b.000012423:1929594-1951468_XX|nptxr			0.140432	-0.0267917	-0.400741	JGIv7b.000012423_1929594-1951468_XX|nptxr
0.931998	0.943528	1.05198	0.800485	1.01384	0.955333	0.975187	1.111	1	0.919275	-0.121432	JGIv7b.000012423:2228597-2250612_VV|aco2	JGIv7b.000012423:2228597-2250612_VV|aco2	aco2	>JGIv7b.000012423:2228597-2250612_VV|aco2			0.386512	-0.0818423	-0.932867	JGIv7b.000012423_2228597-2250612_VV|aco2
1.00964	0.96165	1.06688	1.00039	1.04056	0.99479	0.980254	1.14663	1	0.970287	-0.0435164	JGIv7b.000012423:279659-384769_VV|tpr;JGIv7b.000078978:2173996-2205541_XV|tpr	JGIv7b.000012423:279659-384769_VV|tpr	tpr	>JGIv7b.000012423:279659-384769_VV|tpr			0.188827	-0.030918	-0.503241	JGIv7b.000012423_279659-384769_VV|tpr
1.14269	1.16826	1.05401	1.20579	1.1413	1.16921	1.129	1.1257	1	1.00121	0.00174758	JGIv7b.000012423:633733-647739_VV|krr1	JGIv7b.000012423:633733-647739_VV|krr1	krr1	>JGIv7b.000012423:633733-647739_VV|krr1			0.00915539	0.00138338	0.028979	JGIv7b.000012423_633733-647739_VV|krr1
1.18234	1.29244	1.06046	1.19412	1.25643	1.22777	1.04851	1.49301	1	0.941031	-0.0876853	JGIv7b.000012462:1013991-1016380_VV|rps27	JGIv7b.000012462:1013991-1016380_VV|rps27	rps27	>JGIv7b.000012462:1013991-1016380_VV|rps27			0.189948	-0.07409	-0.508976	JGIv7b.000012462_1013991-1016380_VV|rps27
1.06516	1.05668	1.05609	1.08271	1.04499	1.09225	1.04139	1.00133	1	1.0193	0.027581	JGIv7b.000012462:1023718-1044664_VV|tpm1	JGIv7b.000012462:1023718-1044664_VV|tpm1	tpm1	>JGIv7b.000012462:1023718-1044664_VV|tpm1			0.275311	0.02017	0.727283	JGIv7b.000012462_1023718-1044664_VV|tpm1
1.11868	0.985941	1.14539	1.22472	1.13311	0.987851	1.55543	0.856036	1	0.987272	-0.0184803	JGIv7b.000012462:1077785-1119946_VV|ubap2l	JGIv7b.000012462:1077785-1119946_VV|ubap2l	ubap2l	>JGIv7b.000012462:1077785-1119946_VV|ubap2l			0.0204725	-0.014422	-0.0638825	JGIv7b.000012462_1077785-1119946_VV|ubap2l
1.19529	1.16584	1.209	1.21103	1.08345	0.993151	1.10729	1.14991	1	1.10323	0.141728	JGIv7b.000012462:1289833-1329543_XX|lmna	JGIv7b.000012462:1289833-1329543_XX|lmna	lmna	>JGIv7b.000012462:1289833-1329543_XX|lmna			0.888767	0.11184	2.27958	JGIv7b.000012462_1289833-1329543_XX|lmna
0.99015	1.01778	0.89744	1.05523	0.968085	0.975736	0.957211	0.971307	1	1.02279	0.0325139	JGIv7b.000012462:1479250-1496832_VV|adar	JGIv7b.000012462:1479250-1496832_VV|adar	adar	>JGIv7b.000012462:1479250-1496832_VV|adar			0.161552	0.0220653	0.460409	JGIv7b.000012462_1479250-1496832_VV|adar
0.875355	0.889204	0.733482	1.00338	0.811308	1.07779	0.741027	0.615106	1	1.07894	0.10962	JGIv7b.000012462:1740580-1749439_VV|rbm8a	JGIv7b.000012462:1740580-1749439_VV|rbm8a	rbm8a	>JGIv7b.000012462:1740580-1749439_VV|rbm8a			0.147334	0.0640477	0.403519	JGIv7b.000012462_1740580-1749439_VV|rbm8a
1.01382	1.29649	1.07019	0.674785	0.823042	0.568476	0.977721	0.922928	1	1.2318	0.300767	JGIv7b.000012462:1782588-1783852_XX|ambp	JGIv7b.000012462:1782588-1783852_XX|ambp	ambp	>JGIv7b.000012462:1782588-1783852_XX|ambp			0.35228	0.19078	0.857881	JGIv7b.000012462_1782588-1783852_XX|ambp
1.05859	1.24567	0.996106	0.934003	1.28567	1.2115	1.40825	1.23725	1	0.823381	-0.280369	JGIv7b.000012462:179863-208352_XV|celf3;JGIv7b.000046492:1290177-1316698_XV|celf3	JGIv7b.000012462:179863-208352_XV|celf3;JGIv7b.000046492:1290177-1316698_XV|celf3	celf3	>JGIv7b.000012462:179863-208352_XV|celf3;>JGIv7b.000046492:1290177-1316698_XV|celf3			0.893758	-0.227074	-2.00061	JGIv7b.000012462_179863-208352_XV|celf3
0.945102	0.837443	0.966884	1.03098	0.979993	0.90272	0.8394	1.19786	1	0.964397	-0.0523014	JGIv7b.000012462:1839779-1853201_VV|ppox	JGIv7b.000012462:1839779-1853201_VV|ppox	ppox	>JGIv7b.000012462:1839779-1853201_VV|ppox			0.0984508	-0.034891	-0.28079	JGIv7b.000012462_1839779-1853201_VV|ppox
0.923886	1.10117	0.846439	0.824048	0.99151	1.20087	0.89829	0.87537	1	0.931797	-0.101913	JGIv7b.000012462:2631684-2654312_XX|unnamed;JGIv7b.000041091:89391-113851_XX|pcp4l1	JGIv7b.000012462:2631684-2654312_XX|unnamed;JGIv7b.000041091:89391-113851_XX|pcp4l1	pcp4l1	>JGIv7b.000012462:2631684-2654312_XX|unnamed;>JGIv7b.000041091:89391-113851_XX|pcp4l1			0.187601	-0.0676244	-0.491883	JGIv7b.000012462_2631684-2654312_XX|unnamed
0.941241	1.01768	0.902235	0.903808	1.0525	1.28118	0.963609	0.912708	1	0.894292	-0.161183	JGIv7b.000012462:2657252-2662749_XX|mpz	JGIv7b.000012462:2657252-2662749_XX|mpz	mpz	>JGIv7b.000012462:2657252-2662749_XX|mpz			0.355463	-0.111258	-0.916065	JGIv7b.000012462_2657252-2662749_XX|mpz
1.03702	1.38016	0.57715	1.15376	1.12676	1.15621	1.14317	1.08089	1	0.920361	-0.119728	JGIv7b.000012462:41369-46265_VV|psmb4	JGIv7b.000012462:41369-46265_VV|psmb4	psmb4	>JGIv7b.000012462:41369-46265_VV|psmb4			0.128437	-0.0897334	-0.373622	JGIv7b.000012462_41369-46265_VV|psmb4
1.00657	1.03959	0.938706	1.0414	0.968817	0.949412	0.984871	0.972168	1	1.03896	0.0551447	JGIv7b.000012462:493194-502650_VV|ilf2	JGIv7b.000012462:493194-502650_VV|ilf2	ilf2	>JGIv7b.000012462:493194-502650_VV|ilf2			0.416085	0.0377483	1.06383	JGIv7b.000012462_493194-502650_VV|ilf2
1.08032	0.98157	1.31563	0.943752	1.02331	1.06382	0.958864	1.04724	1	1.05571	0.0782147	JGIv7b.000012462:53848-76509_VV|pogz	JGIv7b.000012462:53848-76509_VV|pogz	pogz	>JGIv7b.000012462:53848-76509_VV|pogz			0.166094	0.0570093	0.465117	JGIv7b.000012462_53848-76509_VV|pogz
0.70966	0.639848	0.740312	0.74882	0.703046	0.819637	0.916204	0.373296	1	1.00941	0.0135096	JGIv7b.000012462:557088-567373_VV|chtop	JGIv7b.000012462:557088-567373_VV|chtop	chtop	>JGIv7b.000012462:557088-567373_VV|chtop			0.012164	0.00661434	0.0387172	JGIv7b.000012462_557088-567373_VV|chtop
1.06718	1.13225	0.975953	1.09333	1.37151	1.26143	1.29379	1.5593	1	0.778106	-0.361961	JGIv7b.000012462:572354-578964_XX|unnamed	JGIv7b.000012462:572354-578964_XX|unnamed	unnamed	>JGIv7b.000012462:572354-578964_XX|unnamed			1.18797	-0.304329	-2.88719	JGIv7b.000012462_572354-578964_XX|unnamed
0.973122	1.07828	0.887033	0.954053	1.17897	1.15673	1.17973	1.20046	1	0.825398	-0.276838	JGIv7b.000012518:10246358-10251862_VX|tuba4a	JGIv7b.000012518:10246358-10251862_VX|tuba4a	tuba4a	>JGIv7b.000012518:10246358-10251862_VX|tuba4a			1.21893	-0.205851	-3.5843	JGIv7b.000012518_10246358-10251862_VX|tuba4a
1.08668	1.00941	1.15889	1.09173	1.04257	1.0805	1.00933	1.03788	1	1.04231	0.0597785	JGIv7b.000012518:10512115-10525141_VV|gdi1	JGIv7b.000012518:10512115-10525141_VV|gdi1	gdi1	>JGIv7b.000012518:10512115-10525141_VV|gdi1			0.368572	0.0441067	0.920488	JGIv7b.000012518_10512115-10525141_VV|gdi1
1.14703	1.21155	1.16097	1.06857	1.03962	1.08347	0.903818	1.13157	1	1.10332	0.141848	JGIv7b.000012518:11187711-11236692_XX|itih2	JGIv7b.000012518:11187711-11236692_XX|itih2	itih2	>JGIv7b.000012518:11187711-11236692_XX|itih2			0.56983	0.107411	1.32662	JGIv7b.000012518_11187711-11236692_XX|itih2
0.833864	0.724212	0.954375	0.823005	0.838802	0.73256	0.899444	0.884402	1	0.994113	-0.0085182	JGIv7b.000012518:11250031-11261048_VV|atp5c1	JGIv7b.000012518:11250031-11261048_VV|atp5c1	atp5c1	>JGIv7b.000012518:11250031-11261048_VV|atp5c1			0.019194	-0.00493797	-0.0578549	JGIv7b.000012518_11250031-11261048_VV|atp5c1
0.974881	1.00216	0.931187	0.991297	1.06963	1.01029	1.117	1.0816	1	0.911419	-0.133813	JGIv7b.000012518:12728358-12750422_VV|dhtkd1	JGIv7b.000012518:12728358-12750422_VV|dhtkd1	dhtkd1	>JGIv7b.000012518:12728358-12750422_VV|dhtkd1			1.11818	-0.0947487	-2.46967	JGIv7b.000012518_12728358-12750422_VV|dhtkd1
1.23644	1.30959	1.34401	1.05573	1.02053	0.920733	0.98247	1.15838	1	1.21157	0.276881	JGIv7b.000012518:12755576-12768029_VV|nudt5	JGIv7b.000012518:12755576-12768029_VV|nudt5	nudt5	>JGIv7b.000012518:12755576-12768029_VV|nudt5			0.857231	0.215916	1.87001	JGIv7b.000012518_12755576-12768029_VV|nudt5
1.05386	0.941346	1.24069	0.979553	1.06198	1.16957	0.961468	1.05489	1	0.99236	-0.0110638	JGIv7b.000012518:13179034-13203882_XV|sephs1;JGIv7b.000033104:6058302-6077744_XV|sephs1	JGIv7b.000012518:13179034-13203882_XV|sephs1;JGIv7b.000033104:6058302-6077744_XV|sephs1	sephs1	>JGIv7b.000012518:13179034-13203882_XV|sephs1;>JGIv7b.000033104:6058302-6077744_XV|sephs1			0.0240419	-0.00811301	-0.0726546	JGIv7b.000012518_13179034-13203882_XV|sephs1
1.02371	0.861352	1.29651	0.913276	1.09875	1.00601	1.09661	1.19363	1	0.931707	-0.102052	JGIv7b.000012518:13285712-13449344_XV|frmd4a;JGIv7b.000033104:5921766-5951476_XV|frmd4a	JGIv7b.000012518:13285712-13449344_XV|frmd4a;JGIv7b.000033104:5921766-5951476_XV|frmd4a	frmd4a	>JGIv7b.000012518:13285712-13449344_XV|frmd4a;>JGIv7b.000033104:5921766-5951476_XV|frmd4a			0.186518	-0.0750373	-0.508639	JGIv7b.000012518_13285712-13449344_XV|frmd4a
1.07024	0.975844	1.29884	0.936027	0.926046	0.85681	1.01311	0.908219	1	1.15571	0.208774	JGIv7b.000007197:870260-892700_VV|scamp2;JGIv7b.000012518:1377335-1405245_VV|scamp2	JGIv7b.000007197:870260-892700_VV|scamp2;JGIv7b.000012518:1377335-1405245_VV|scamp2	scamp2	>JGIv7b.000007197:870260-892700_VV|scamp2;>JGIv7b.000012518:1377335-1405245_VV|scamp2			0.470037	0.144191	1.16525	JGIv7b.000007197_870260-892700_VV|scamp2
0.953431	0.951211	0.894852	1.01423	0.98229	0.89551	1.0117	1.03966	1	0.970621	-0.0430205	JGIv7b.000012518:13811498-13856203_VV|kiaa1324l	JGIv7b.000012518:13811498-13856203_VV|kiaa1324l	kiaa1324l	>JGIv7b.000012518:13811498-13856203_VV|kiaa1324l			0.19721	-0.028859	-0.515285	JGIv7b.000012518_13811498-13856203_VV|kiaa1324l
1.04505	0.957057	0.917896	1.2602	1.03596	1.01393	1.03637	1.05759	1	1.00877	0.0126004	JGIv7b.000012518:15250502-15553410_XX|cacna2d1	JGIv7b.000012518:15250502-15553410_XX|cacna2d1	cacna2d1	>JGIv7b.000012518:15250502-15553410_XX|cacna2d1			0.0264494	0.00908766	0.0834505	JGIv7b.000012518_15250502-15553410_XX|cacna2d1
1.15425	1.11229	1.07762	1.27284	1.09806	1.05313	1.08661	1.15444	1	1.05117	0.0719988	JGIv7b.000012518:16330886-16526018_XV|magi2	JGIv7b.000012518:16330886-16526018_XV|magi2	magi2	>JGIv7b.000012518:16330886-16526018_XV|magi2			0.332259	0.05619	0.837245	JGIv7b.000012518_16330886-16526018_XV|magi2
0.956603	0.982098	1.01456	0.87315	1.02266	0.954483	1.0318	1.08171	1	0.935402	-0.096341	JGIv7b.000012518:16966224-16975724_VV|pmpcb	JGIv7b.000012518:16966224-16975724_VV|pmpcb	pmpcb	>JGIv7b.000012518:16966224-16975724_VV|pmpcb			0.510196	-0.0660617	-1.16806	JGIv7b.000012518_16966224-16975724_VV|pmpcb
0.813295	0.923099	0.781231	0.735556	0.811165	0.96467	0.769955	0.698871	1	1.00263	0.00378334	JGIv7b.000012518:17569204-17583240_VV|rint1	JGIv7b.000012518:17569204-17583240_VV|rint1	rint1	>JGIv7b.000012518:17569204-17583240_VV|rint1			0.00712905	0.00212999	0.0218532	JGIv7b.000012518_17569204-17583240_VV|rint1
0.896435	0.941967	1.01339	0.733947	0.947584	1.05374	0.974529	0.814482	1	0.946022	-0.0800549	JGIv7b.000012518:17971057-18004433_XV|prkar2b	JGIv7b.000012518:17971057-18004433_XV|prkar2b	prkar2b	>JGIv7b.000012518:17971057-18004433_XV|prkar2b			0.177012	-0.051149	-0.467362	JGIv7b.000012518_17971057-18004433_XV|prkar2b
0.892805	0.972103	0.797321	0.908991	0.946211	0.933137	0.930264	0.975233	1	0.943558	-0.0838173	JGIv7b.000012518:18034162-18164035_VV|cog5;JGIv7b.000033104:1747376-1769403_XX|cog5	JGIv7b.000012518:18034162-18164035_VV|cog5	cog5	>JGIv7b.000012518:18034162-18164035_VV|cog5			0.389526	-0.0534063	-1.00526	JGIv7b.000012518_18034162-18164035_VV|cog5
0.933064	0.828288	1.10753	0.863375	0.958184	0.869466	0.938867	1.06622	1	0.973784	-0.0383267	JGIv7b.000012518:1828441-1845116_VV|anxa2	JGIv7b.000012518:1828441-1845116_VV|anxa2	anxa2	>JGIv7b.000012518:1828441-1845116_VV|anxa2			0.0838167	-0.02512	-0.239168	JGIv7b.000012518_1828441-1845116_VV|anxa2
0.874349	0.884932	0.712394	1.02572	0.865806	0.937241	0.823222	0.836954	1	1.00987	0.0141655	JGIv7b.000012518:18519504-18534114_VV|dld	JGIv7b.000012518:18519504-18534114_VV|dld	dld	>JGIv7b.000012518:18519504-18534114_VV|dld			0.028525	0.00854299	0.0876467	JGIv7b.000012518_18519504-18534114_VV|dld
0.815996	0.794015	0.811402	0.84257	0.790143	0.888949	0.746899	0.73458	1	1.03272	0.0464483	JGIv7b.000012518:18534073-18570812_VV|lamb1	JGIv7b.000012518:18534073-18570812_VV|lamb1	lamb1	>JGIv7b.000012518:18534073-18570812_VV|lamb1			0.180871	0.025853	0.501735	JGIv7b.000012518_18534073-18570812_VV|lamb1
0.904047	0.964705	0.873292	0.874144	0.915203	0.990401	0.772764	0.982444	1	0.98781	-0.017694	JGIv7b.000012518:224975-254648_XV|man2c1	JGIv7b.000012518:224975-254648_XV|man2c1	man2c1	>JGIv7b.000012518:224975-254648_XV|man2c1			0.047925	-0.011156	-0.144055	JGIv7b.000012518_224975-254648_XV|man2c1
1.04181	0.910208	1.45352	0.761703	0.952529	0.950337	1.0298	0.877451	1	1.09373	0.129257	JGIv7b.000012518:3025022-3040898_VV|adpgk	JGIv7b.000012518:3025022-3040898_VV|adpgk	adpgk	>JGIv7b.000012518:3025022-3040898_VV|adpgk			0.145599	0.089281	0.4156	JGIv7b.000012518_3025022-3040898_VV|adpgk
0.963259	1.13053	0.799177	0.960071	1.06136	1.08148	1.10296	0.999637	1	0.907572	-0.139917	JGIv7b.000012518:3072931-3100726_VV|arih1;JGIv7b.000253809:374192-412405_VV|arih1	JGIv7b.000012518:3072931-3100726_VV|arih1;JGIv7b.000253809:374192-412405_VV|arih1	arih1	>JGIv7b.000012518:3072931-3100726_VV|arih1;>JGIv7b.000253809:374192-412405_VV|arih1			0.380045	-0.0980997	-0.974059	JGIv7b.000012518_3072931-3100726_VV|arih1
1.00157	1.02855	0.936512	1.03964	1.1063	1.04662	1.06922	1.20307	1	0.905328	-0.143488	JGIv7b.000012518:3153261-3174095_VV|pkm	JGIv7b.000012518:3153261-3174095_VV|pkm	pkm	>JGIv7b.000012518:3153261-3174095_VV|pkm			0.797132	-0.104736	-1.78268	JGIv7b.000012518_3153261-3174095_VV|pkm
0.929155	1.0456	0.903642	0.838224	0.946234	0.840323	1.06308	0.935298	1	0.981951	-0.0262767	JGIv7b.000012518:3304185-3435148_XX|vps13c	JGIv7b.000012518:3304185-3435148_XX|vps13c	vps13c	>JGIv7b.000012518:3304185-3435148_XX|vps13c			0.0669609	-0.0170783	-0.192007	JGIv7b.000012518_3304185-3435148_XX|vps13c
0.605287	0.416146	0.422738	0.976978	0.562677	0.404977	0.840228	0.442826	1	1.07573	0.105313	JGIv7b.000012518:3505844-3624289_XV|tln2	JGIv7b.000012518:3505844-3624289_XV|tln2	tln2	>JGIv7b.000012518:3505844-3624289_XV|tln2			0.0634866	0.0426103	0.183501	JGIv7b.000012518_3505844-3624289_XV|tln2
0.979894	0.861545	1.13819	0.939948	0.854537	0.91387	0.84504	0.804701	1	1.1467	0.197483	JGIv7b.000012518:3826873-3964301_XV|herc1	JGIv7b.000012518:3826873-3964301_XV|herc1	herc1	>JGIv7b.000012518:3826873-3964301_XV|herc1			0.578097	0.125357	1.42009	JGIv7b.000012518_3826873-3964301_XV|herc1
0.913705	0.873436	1.06898	0.798698	0.951504	1.0702	0.867425	0.916888	1	0.960274	-0.0584823	JGIv7b.000012518:4125818-4143899_VV|idh3a	JGIv7b.000012518:4125818-4143899_VV|idh3a	idh3a	>JGIv7b.000012518:4125818-4143899_VV|idh3a			0.137419	-0.0377997	-0.373922	JGIv7b.000012518_4125818-4143899_VV|idh3a
0.707646	0.686507	1.04227	0.394162	0.678718	0.290123	0.962396	0.783634	1	1.04262	0.0602169	JGIv7b.000012518:4137973-4176826_XX|acsbg1	JGIv7b.000012518:4137973-4176826_XX|acsbg1	acsbg1	>JGIv7b.000012518:4137973-4176826_XX|acsbg1			0.035618	0.0289286	0.105261	JGIv7b.000012518_4137973-4176826_XX|acsbg1
1.19258	1.218	1.11876	1.24098	1.21348	1.11819	1.15551	1.36673	1	0.98278	-0.0250603	JGIv7b.000012518:4218351-4229127_XX|crabp2;JGIv7b.000253809:1204550-1218128_XX|crabp1	JGIv7b.000012518:4218351-4229127_XX|crabp2;JGIv7b.000253809:1204550-1218128_XX|crabp1	crabp2	>JGIv7b.000012518:4218351-4229127_XX|crabp2;>JGIv7b.000253809:1204550-1218128_XX|crabp1			0.083961	-0.0208966	-0.243016	JGIv7b.000012518_4218351-4229127_XX|crabp2
0.973386	1.01566	0.924831	0.979668	1.03418	1.05211	1.07499	0.975426	1	0.94122	-0.0873964	JGIv7b.000012518:4495612-4505780_VV|kti12	JGIv7b.000012518:4495612-4505780_VV|kti12	kti12	>JGIv7b.000012518:4495612-4505780_VV|kti12			0.6886	-0.060789	-1.5179	JGIv7b.000012518_4495612-4505780_VV|kti12
0.691116	0.672465	0.523049	0.877833	0.700559	0.744486	0.752548	0.604642	1	0.986521	-0.0195787	JGIv7b.000012518:4546441-4566689_VV|sec11a;JGIv7b.000253809:1424553-1438201_VV|sec11a	JGIv7b.000012518:4546441-4566689_VV|sec11a;JGIv7b.000253809:1424553-1438201_VV|sec11a	sec11a	>JGIv7b.000012518:4546441-4566689_VV|sec11a;>JGIv7b.000253809:1424553-1438201_VV|sec11a			0.0272325	-0.00944297	-0.0831997	JGIv7b.000012518_4546441-4566689_VV|sec11a
0.906105	0.878245	1.07392	0.766151	1.0409	1.0517	0.828507	1.24248	1	0.870505	-0.200075	JGIv7b.000012518:4927511-4952248_VV|etfa	JGIv7b.000012518:4927511-4952248_VV|etfa	etfa	>JGIv7b.000012518:4927511-4952248_VV|etfa			0.374332	-0.13479	-0.900649	JGIv7b.000012518_4927511-4952248_VV|etfa
1.2686	1.47392	1.30048	1.03139	0.987853	0.931208	0.861192	1.17116	1	1.2842	0.360865	JGIv7b.000012518:5000638-5008365_VV|fbxo22	JGIv7b.000012518:5000638-5008365_VV|fbxo22	fbxo22	>JGIv7b.000012518:5000638-5008365_VV|fbxo22			0.797229	0.280743	1.76215	JGIv7b.000012518_5000638-5008365_VV|fbxo22
1.16274	1.10423	1.27452	1.10946	1.12007	1.14532	1.17616	1.03874	1	1.03809	0.0539312	JGIv7b.000012518:5694555-5715126_XX|tymp	JGIv7b.000012518:5694555-5715126_XX|tymp	tymp	>JGIv7b.000012518:5694555-5715126_XX|tymp			0.239465	0.0426633	0.61203	JGIv7b.000012518_5694555-5715126_XX|tymp
1.05328	1.10913	0.946434	1.10429	0.967097	1.07626	0.957054	0.867977	1	1.08912	0.123163	JGIv7b.000012518:5818493-5898036_VV|sbf1	JGIv7b.000012518:5818493-5898036_VV|sbf1	sbf1	>JGIv7b.000012518:5818493-5898036_VV|sbf1			0.460949	0.0861877	1.06931	JGIv7b.000012518_5818493-5898036_VV|sbf1
2.15368	3.22853	2.03979	1.19273	1.26213	0.983269	1.47172	1.33141	1	1.70638	0.770942	JGIv7b.000012518:5906636-5955139_XV|ppp6r2	JGIv7b.000012518:5906636-5955139_XV|ppp6r2	ppp6r2	>JGIv7b.000012518:5906636-5955139_XV|ppp6r2			0.572923	0.89155	1.4663	JGIv7b.000012518_5906636-5955139_XV|ppp6r2
0.898445	0.879673	0.883962	0.931701	0.933588	0.828991	0.863413	1.10836	1	0.962357	-0.0553553	JGIv7b.000012518:6039913-6089129_VV|impdh1	JGIv7b.000012518:6039913-6089129_VV|impdh1	impdh1	>JGIv7b.000012518:6039913-6089129_VV|impdh1			0.136527	-0.0351427	-0.392586	JGIv7b.000012518_6039913-6089129_VV|impdh1
1.00744	0.990394	0.996085	1.03583	0.952194	0.948571	0.955637	0.952374	1	1.05802	0.0813612	JGIv7b.000012518:6225541-6606427_VV|snd1;REV__JGIv7b.000082179:600701-628770_VV|ilf3	JGIv7b.000012518:6225541-6606427_VV|snd1	snd1	>JGIv7b.000012518:6225541-6606427_VV|snd1			1.23516	0.0552423	3.82652	JGIv7b.000012518_6225541-6606427_VV|snd1
0.85859	0.852734	0.760257	0.962779	0.880453	0.922952	0.826904	0.891504	1	0.975168	-0.0362772	JGIv7b.000012518:634540-679583_XV|ap3b2	JGIv7b.000012518:634540-679583_XV|ap3b2	ap3b2	>JGIv7b.000012518:634540-679583_XV|ap3b2			0.119419	-0.0218633	-0.336327	JGIv7b.000012518_634540-679583_XV|ap3b2
1.03559	0.992221	1.01261	1.10193	1.01891	1.03007	1.05049	0.976169	1	1.01637	0.0234226	JGIv7b.000012518:7415663-7432618_VV|rbm28	JGIv7b.000012518:7415663-7432618_VV|rbm28	rbm28	>JGIv7b.000012518:7415663-7432618_VV|rbm28			0.152707	0.0166773	0.413532	JGIv7b.000012518_7415663-7432618_VV|rbm28
1.05814	1.03467	1.10092	1.03882	1.15782	1.0981	1.18028	1.19508	1	0.913904	-0.129885	JGIv7b.000012518:745770-772642_VV|snx1	JGIv7b.000012518:745770-772642_VV|snx1	snx1	>JGIv7b.000012518:745770-772642_VV|snx1			1.21645	-0.0996833	-2.69423	JGIv7b.000012518_745770-772642_VV|snx1
0.964141	1.05641	0.795502	1.04051	1.16937	1.24607	1.2472	1.01485	1	0.824493	-0.27842	JGIv7b.000012518:7755734-7757689_VV|atp6v1f;JGIv7b.000102557:351498-353836_XX|atp6v1f	JGIv7b.000012518:7755734-7757689_VV|atp6v1f;JGIv7b.000102557:351498-353836_XX|atp6v1f	atp6v1f	>JGIv7b.000012518:7755734-7757689_VV|atp6v1f;>JGIv7b.000102557:351498-353836_XX|atp6v1f			0.829799	-0.205233	-1.79311	JGIv7b.000012518_7755734-7757689_VV|atp6v1f
1.11096	1.14807	1.03619	1.14862	0.950662	1.06979	0.926611	0.855584	1	1.16862	0.224803	JGIv7b.000012518:7765999-7835230_XX|flnc	JGIv7b.000012518:7765999-7835230_XX|flnc	flnc	>JGIv7b.000012518:7765999-7835230_XX|flnc			0.960818	0.160298	2.18829	JGIv7b.000012518_7765999-7835230_XX|flnc
1.04455	1.07562	1.03232	1.02572	1.07108	1.12433	1.04509	1.04383	1	0.975231	-0.0361846	JGIv7b.000012518:7980568-8041964_VV|ahcyl2	JGIv7b.000012518:7980568-8041964_VV|ahcyl2	ahcyl2	>JGIv7b.000012518:7980568-8041964_VV|ahcyl2			0.347465	-0.02653	-0.859008	JGIv7b.000012518_7980568-8041964_VV|ahcyl2
0.957285	1.07391	0.97285	0.825095	0.927417	0.941006	0.956276	0.88497	1	1.03221	0.0457298	JGIv7b.000012518:8092070-8129552_VV|nrf1;JGIv7b.000104110:733248-756496_VV|nrf1	JGIv7b.000012518:8092070-8129552_VV|nrf1;JGIv7b.000104110:733248-756496_VV|nrf1	nrf1	>JGIv7b.000012518:8092070-8129552_VV|nrf1;>JGIv7b.000104110:733248-756496_VV|nrf1			0.139571	0.0298677	0.395971	JGIv7b.000012518_8092070-8129552_VV|nrf1
1.13583	1.0014	1.16734	1.23874	1.02659	0.929665	1.16115	0.988963	1	1.1064	0.145879	JGIv7b.000012518:811297-814706_VV|ppib	JGIv7b.000012518:811297-814706_VV|ppib	ppib	>JGIv7b.000012518:811297-814706_VV|ppib			0.480254	0.109234	1.10558	JGIv7b.000012518_811297-814706_VV|ppib
0.829016	0.828692	0.84723	0.811126	0.788491	0.744466	0.774031	0.846975	1	1.0514	0.0723063	JGIv7b.000012518:8237158-8252102_VV|zc3hc1	JGIv7b.000012518:8237158-8252102_VV|zc3hc1	zc3hc1	>JGIv7b.000012518:8237158-8252102_VV|zc3hc1			0.502675	0.0405253	1.2587	JGIv7b.000012518_8237158-8252102_VV|zc3hc1
0.981226	0.869071	0.953368	1.12124	0.896775	0.989634	0.913992	0.786699	1	1.09417	0.12984	JGIv7b.000012518:8368686-8388748_VV|cep41;JGIv7b.000104110:466457-495817_VV|tsga14	JGIv7b.000012518:8368686-8388748_VV|cep41	cep41	>JGIv7b.000012518:8368686-8388748_VV|cep41			0.370667	0.0844514	0.890239	JGIv7b.000012518_8368686-8388748_VV|cep41
1.04777	0.911911	1.11485	1.11656	0.981586	1.16284	0.769449	1.01247	1	1.06743	0.09414	JGIv7b.000012518:8808264-9048855_VV|exoc4;JGIv7b.000104110:65314-66009_XX|exoc4;JGIv7b.000104110:72020-76653_XX|unnamed	JGIv7b.000012518:8808264-9048855_VV|exoc4	exoc4	>JGIv7b.000012518:8808264-9048855_VV|exoc4			0.186417	0.0661873	0.496797	JGIv7b.000012518_8808264-9048855_VV|exoc4
0.999784	0.921893	1.04493	1.03253	0.918701	0.928432	0.953129	0.874542	1	1.08826	0.122022	JGIv7b.000012518:93606-102372_VV|mrpl18	JGIv7b.000012518:93606-102372_VV|mrpl18	mrpl18	>JGIv7b.000012518:93606-102372_VV|mrpl18			0.781448	0.0810833	1.78306	JGIv7b.000012518_93606-102372_VV|mrpl18
1.07877	1.04939	1.1462	1.04072	0.97301	0.951242	0.983771	0.984017	1	1.10869	0.148861	JGIv7b.000012879:1745417-1776813_VV|snx2	JGIv7b.000012879:1745417-1776813_VV|snx2	snx2	>JGIv7b.000012879:1745417-1776813_VV|snx2			1.11292	0.10576	2.97776	JGIv7b.000012879_1745417-1776813_VV|snx2
0.892766	0.862014	0.937869	0.878414	0.980244	1.21593	0.877315	0.847486	1	0.910759	-0.134859	JGIv7b.000012879:4079398-4109976_VV|ap3s1	JGIv7b.000012879:4079398-4109976_VV|ap3s1	ap3s1	>JGIv7b.000012879:4079398-4109976_VV|ap3s1			0.268983	-0.087478	-0.726662	JGIv7b.000012879_4079398-4109976_VV|ap3s1
1.00018	0.989291	0.99154	1.0197	0.951573	1.00986	0.899272	0.945586	1	1.05108	0.0718696	JGIv7b.000012879:445879-467287_VV|lmnb1	JGIv7b.000012879:445879-467287_VV|lmnb1	lmnb1	>JGIv7b.000012879:445879-467287_VV|lmnb1			0.57603	0.0486043	1.44987	JGIv7b.000012879_445879-467287_VV|lmnb1
0.980356	1.03453	0.838169	1.06837	0.964174	0.995441	0.933783	0.963297	1	1.01678	0.0240132	JGIv7b.000012879:505387-515074_VV|phax;JGIv7b.000332973:1487119-1501075_VV|phax	JGIv7b.000012879:505387-515074_VV|phax;JGIv7b.000332973:1487119-1501075_VV|phax	phax	>JGIv7b.000012879:505387-515074_VV|phax;>JGIv7b.000332973:1487119-1501075_VV|phax			0.0731105	0.0161827	0.21887	JGIv7b.000012879_505387-515074_VV|phax
1.01907	1.00975	0.993651	1.05382	1.10988	1.12467	1.16019	1.04477	1	0.918186	-0.123141	JGIv7b.000012879:516678-542265_VV|aldh7a1	JGIv7b.000012879:516678-542265_VV|aldh7a1	aldh7a1	>JGIv7b.000012879:516678-542265_VV|aldh7a1			1.00405	-0.090803	-2.35373	JGIv7b.000012879_516678-542265_VV|aldh7a1
1.21489	1.3483	1.29099	1.00538	1.11867	1.17895	1.07551	1.10154	1	1.08602	0.119045	JGIv7b.000012879:5649639-5677317_VV|wdr36;JGIv7b.000373399:1272-28632_VV|wdr36	JGIv7b.000012879:5649639-5677317_VV|wdr36;JGIv7b.000373399:1272-28632_VV|wdr36	wdr36	>JGIv7b.000012879:5649639-5677317_VV|wdr36;>JGIv7b.000373399:1272-28632_VV|wdr36			0.333534	0.0962234	0.870727	JGIv7b.000012879_5649639-5677317_VV|wdr36
0.996464	1.125	0.814613	1.04978	0.990978	1.01925	0.986161	0.967522	1	1.00554	0.00796562	JGIv7b.000012933:1400487-1406991_VV|mmgt1;JGIv7b.000050694:3783801-3789319_VV|mmgt1	JGIv7b.000012933:1400487-1406991_VV|mmgt1;JGIv7b.000050694:3783801-3789319_VV|mmgt1	mmgt1	>JGIv7b.000012933:1400487-1406991_VV|mmgt1;>JGIv7b.000050694:3783801-3789319_VV|mmgt1			0.0182573	0.00548665	0.0579382	JGIv7b.000012933_1400487-1406991_VV|mmgt1
1.07535	1.0141	1.35429	0.857664	0.881435	0.904002	1.07343	0.666872	1	1.22	0.286883	JGIv7b.000012933:1612412-1632421_VV|htatsf1;JGIv7b.000050694:4060420-4088022_XV|htatsf1	JGIv7b.000012933:1612412-1632421_VV|htatsf1	htatsf1	>JGIv7b.000012933:1612412-1632421_VV|htatsf1			0.439645	0.193917	1.03076	JGIv7b.000012933_1612412-1632421_VV|htatsf1
0.851774	0.787387	0.863414	0.904521	0.781624	0.940239	0.703453	0.701179	1	1.08975	0.123997	JGIv7b.000012933:1870437-1879210_VV|rbmx	JGIv7b.000012933:1870437-1879210_VV|rbmx	rbmx	>JGIv7b.000012933:1870437-1879210_VV|rbmx			0.317137	0.0701503	0.811794	JGIv7b.000012933_1870437-1879210_VV|rbmx
1.03368	1.08229	1.05626	0.962479	1.07248	1.08987	1.02851	1.09906	1	0.963819	-0.0531662	JGIv7b.000012933:2809127-2835619_VV|arhgap35	JGIv7b.000012933:2809127-2835619_VV|arhgap35	arhgap35	>JGIv7b.000012933:2809127-2835619_VV|arhgap35			0.372844	-0.0388037	-0.911048	JGIv7b.000012933_2809127-2835619_VV|arhgap35
0.937436	0.884783	0.940818	0.986708	1.00035	1.17589	0.8533	0.971852	1	0.937111	-0.0937084	JGIv7b.000012933:2849336-2855983_VV|ap2s1;JGIv7b.000050694:5283156-5287994_VV|ap2s1	JGIv7b.000012933:2849336-2855983_VV|ap2s1;JGIv7b.000050694:5283156-5287994_VV|ap2s1	ap2s1	>JGIv7b.000012933:2849336-2855983_VV|ap2s1;>JGIv7b.000050694:5283156-5287994_VV|ap2s1			0.236826	-0.062911	-0.637333	JGIv7b.000012933_2849336-2855983_VV|ap2s1
1.03958	1.05185	1.15371	0.913176	0.976329	1.05182	0.98248	0.894687	1	1.06478	0.0905596	JGIv7b.000012933:2979098-2991560_VV|ppp5c	JGIv7b.000012933:2979098-2991560_VV|ppp5c	ppp5c	>JGIv7b.000012933:2979098-2991560_VV|ppp5c			0.304548	0.0632496	0.760003	JGIv7b.000012933_2979098-2991560_VV|ppp5c
1.31836	1.24229	1.37982	1.33297	1.2306	1.11612	1.30913	1.26655	1	1.07131	0.0993825	JGIv7b.000012933:3101843-3120310_VX|eml1	JGIv7b.000012933:3101843-3120310_VX|eml1	eml1	>JGIv7b.000012933:3101843-3120310_VX|eml1			0.533802	0.0877601	1.23409	JGIv7b.000012933_3101843-3120310_VX|eml1
0.613529	0.498538	0.649041	0.693007	0.545837	0.632915	0.529068	0.475528	1	1.12401	0.168661	JGIv7b.000012933:3164329-3192391_VV|vasp	JGIv7b.000012933:3164329-3192391_VV|vasp	vasp	>JGIv7b.000012933:3164329-3192391_VV|vasp			0.377177	0.0676917	0.904461	JGIv7b.000012933_3164329-3192391_VV|vasp
1.11727	1.02545	1.08804	1.23832	1.15506	1.12875	1.04353	1.29291	1	0.96728	-0.0479941	JGIv7b.000012933:3552273-3580702_VV|sympk	JGIv7b.000012933:3552273-3580702_VV|sympk	sympk	>JGIv7b.000012933:3552273-3580702_VV|sympk			0.144984	-0.0377933	-0.390946	JGIv7b.000012933_3552273-3580702_VV|sympk
1.02592	0.997844	1.04292	1.037	0.94557	0.881674	0.903895	1.05114	1	1.08498	0.117664	JGIv7b.000012933:3630044-3650855_VV|clptm1	JGIv7b.000012933:3630044-3650855_VV|clptm1	clptm1	>JGIv7b.000012933:3630044-3650855_VV|clptm1			0.573732	0.0803517	1.46035	JGIv7b.000012933_3630044-3650855_VV|clptm1
1.19382	1.06857	1.55104	0.961854	1.01648	1.24055	0.682381	1.12652	1	1.17446	0.232	JGIv7b.000012933:3690182-3720449_XV|ppp1r37;JGIv7b.000050694:6172345-6201909_VV|ppp1r37	JGIv7b.000012933:3690182-3720449_XV|ppp1r37;JGIv7b.000050694:6172345-6201909_VV|ppp1r37	ppp1r37	>JGIv7b.000012933:3690182-3720449_XV|ppp1r37;>JGIv7b.000050694:6172345-6201909_VV|ppp1r37			0.287933	0.177338	0.713126	JGIv7b.000012933_3690182-3720449_XV|ppp1r37
0.856592	0.848449	0.758925	0.962402	0.904426	1.05875	0.809563	0.844964	1	0.947112	-0.0783937	JGIv7b.000012933:3751093-3760244_VV|tbcb	JGIv7b.000012933:3751093-3760244_VV|tbcb	tbcb	>JGIv7b.000012933:3751093-3760244_VV|tbcb			0.186077	-0.0478337	-0.490112	JGIv7b.000012933_3751093-3760244_VV|tbcb
1.03644	0.94917	1.10626	1.05389	0.99958	1.02679	1.00635	0.965601	1	1.03688	0.0522422	JGIv7b.000012933:3993840-4001236_VV|gnb2l1;JGIv7b.000050694:6440049-6445616_VV|gnb2l1	JGIv7b.000012933:3993840-4001236_VV|gnb2l1;JGIv7b.000050694:6440049-6445616_VV|gnb2l1	gnb2l1	>JGIv7b.000012933:3993840-4001236_VV|gnb2l1;>JGIv7b.000050694:6440049-6445616_VV|gnb2l1			0.285157	0.0368596	0.743762	JGIv7b.000012933_3993840-4001236_VV|gnb2l1
1.02811	1.05	0.990625	1.0437	0.968394	0.995813	1.02758	0.881788	1	1.06166	0.0863267	JGIv7b.000012933:4152989-4160735_VV|rps5;JGIv7b.000050694:6603541-6607798_VV|rps5	JGIv7b.000012933:4152989-4160735_VV|rps5;JGIv7b.000050694:6603541-6607798_VV|rps5	rps5	>JGIv7b.000012933:4152989-4160735_VV|rps5;>JGIv7b.000050694:6603541-6607798_VV|rps5			0.506739	0.0597146	1.24142	JGIv7b.000012933_4152989-4160735_VV|rps5
0.600349	0.435209	0.75028	0.615559	0.619856	0.730921	0.718138	0.410509	1	0.96853	-0.0461309	JGIv7b.000012933:4407414-4415838_VV|slc39a7;JGIv7b.000050694:6841905-6848186_VV|slc39a7	JGIv7b.000012933:4407414-4415838_VV|slc39a7;JGIv7b.000050694:6841905-6848186_VV|slc39a7	slc39a7	>JGIv7b.000012933:4407414-4415838_VV|slc39a7;>JGIv7b.000050694:6841905-6848186_VV|slc39a7			0.0480589	-0.0195066	-0.14041	JGIv7b.000012933_4407414-4415838_VV|slc39a7
0.988252	0.999972	0.999251	0.965532	0.947626	0.939914	0.94583	0.957133	1	1.04287	0.0605612	JGIv7b.000012933:4454491-4462201_VV|rps18;JGIv7b.000012933:4454787-4457230_VV|rps18;JGIv7b.000050694:6880127-6886542_VV|rps18	JGIv7b.000012933:4454491-4462201_VV|rps18;JGIv7b.000050694:6880127-6886542_VV|rps18	rps18	>JGIv7b.000012933:4454491-4462201_VV|rps18;>JGIv7b.000050694:6880127-6886542_VV|rps18			1.27765	0.040626	3.26735	JGIv7b.000012933_4454491-4462201_VV|rps18
0.884354	0.879957	0.873571	0.899533	0.852467	0.968466	0.746579	0.842357	1	1.0374	0.0529789	JGIv7b.000012933:4925507-4949689_VV|pbx2;JGIv7b.000047606:5463436-5557107_VV|pbx1;JGIv7b.000089755:323160-513435_XV|pbx3;JGIv7b.000403228:409199-579474_XX|pbx3	JGIv7b.000012933:4925507-4949689_VV|pbx2	pbx2	>JGIv7b.000012933:4925507-4949689_VV|pbx2			0.174054	0.0318863	0.49264	JGIv7b.000012933_4925507-4949689_VV|pbx2
1.14815	1.04689	1.26185	1.13571	1.02493	1.01244	1.03761	1.02473	1	1.12023	0.16379	JGIv7b.000012933:5345719-5353123_VV|nelfe;REV__JGIv7b.000075698:185695-211730_XV|fancg	JGIv7b.000012933:5345719-5353123_VV|nelfe	nelfe	>JGIv7b.000012933:5345719-5353123_VV|nelfe			0.732087	0.123223	1.96258	JGIv7b.000012933_5345719-5353123_VV|nelfe
1.0355	0.991421	1.30564	0.809438	0.959	1.12144	0.936679	0.818882	1	1.07977	0.110724	JGIv7b.000012933:5453259-5479804_VV|bag6	JGIv7b.000012933:5453259-5479804_VV|bag6	bag6	>JGIv7b.000012933:5453259-5479804_VV|bag6			0.167538	0.0764993	0.451115	JGIv7b.000012933_5453259-5479804_VV|bag6
2.09147	1.73688	3.08643	1.45111	1.63332	1.91474	1.14715	1.83807	1	1.2805	0.356712	JGIv7b.000012933:5485701-5554232_XV|prrc2a	JGIv7b.000012933:5485701-5554232_XV|prrc2a	prrc2a	>JGIv7b.000012933:5485701-5554232_XV|prrc2a			0.322855	0.458153	0.817779	JGIv7b.000012933_5485701-5554232_XV|prrc2a
0.714664	0.623391	0.865776	0.654826	0.748185	0.730784	0.843803	0.669968	1	0.955197	-0.0661293	JGIv7b.000013204:111433-125536_VV|rcc1;JGIv7b.000098463:1162412-1171623_VV|rcc1	JGIv7b.000013204:111433-125536_VV|rcc1;JGIv7b.000098463:1162412-1171623_VV|rcc1	rcc1	>JGIv7b.000013204:111433-125536_VV|rcc1;>JGIv7b.000098463:1162412-1171623_VV|rcc1			0.133482	-0.0335207	-0.366069	JGIv7b.000013204_111433-125536_VV|rcc1
0.908325	0.926648	0.876012	0.922316	1.03179	1.09837	1.01328	0.983724	1	0.880338	-0.18387	JGIv7b.000013204:759028-769741_XX|fabp3	JGIv7b.000013204:759028-769741_XX|fabp3	fabp3	>JGIv7b.000013204:759028-769741_XX|fabp3			1.29113	-0.123466	-3.24958	JGIv7b.000013204_759028-769741_XX|fabp3
1.27774	1.24258	1.46819	1.12245	1.13739	1.09775	1.09136	1.22307	1	1.12339	0.167863	JGIv7b.000013204:796741-806359_VV|snrnp40;JGIv7b.000098463:439745-448516_VV|snrnp40	JGIv7b.000013204:796741-806359_VV|snrnp40;JGIv7b.000098463:439745-448516_VV|snrnp40	snrnp40	>JGIv7b.000013204:796741-806359_VV|snrnp40;>JGIv7b.000098463:439745-448516_VV|snrnp40			0.52137	0.140347	1.27541	JGIv7b.000013204_796741-806359_VV|snrnp40
0.941373	0.916914	0.874065	1.03314	0.984521	0.983088	0.954755	1.01572	1	0.956174	-0.0646555	JGIv7b.000013204:851802-896426_VV|pum1;JGIv7b.000093416:2058687-2122491_VV|pum2;JGIv7b.000098463:338345-389342_VV|pum1;JGIv7b.000149890:16250-58027_VX|pum2	JGIv7b.000013204:851802-896426_VV|pum1;JGIv7b.000098463:338345-389342_VV|pum1	pum1	>JGIv7b.000013204:851802-896426_VV|pum1;>JGIv7b.000098463:338345-389342_VV|pum1			0.330424	-0.043148	-0.851369	JGIv7b.000013204_851802-896426_VV|pum1
0.921476	0.88018	0.993029	0.89122	0.89091	0.987892	0.832768	0.852069	1	1.03431	0.048668	JGIv7b.000013265:1145201-1171932_XX|matn4;JGIv7b.000093416:2363064-2373036_XX|matn3;JGIv7b.000149890:265778-274700_XX|matn3	JGIv7b.000013265:1145201-1171932_XX|matn4	matn4	>JGIv7b.000013265:1145201-1171932_XX|matn4			0.191982	0.0305667	0.504388	JGIv7b.000013265_1145201-1171932_XX|matn4
1.14686	1.15688	1.20841	1.0753	1.18475	1.15749	1.00912	1.38764	1	0.968021	-0.0468892	JGIv7b.000013265:1965390-1968983_XX|scrn2	JGIv7b.000013265:1965390-1968983_XX|scrn2	scrn2	>JGIv7b.000013265:1965390-1968983_XX|scrn2			0.113036	-0.0378867	-0.324551	JGIv7b.000013265_1965390-1968983_XX|scrn2
0.984502	1.01725	1.03403	0.902225	1.1746	1.21612	1.30108	1.0066	1	0.838159	-0.254704	JGIv7b.000013265:2292200-2328314_VV|npepps	JGIv7b.000013265:2292200-2328314_VV|npepps	npepps	>JGIv7b.000013265:2292200-2328314_VV|npepps			0.826655	-0.190098	-1.9635	JGIv7b.000013265_2292200-2328314_VV|npepps
0.95498	1.01953	0.77696	1.06845	0.928634	0.837789	0.919324	1.02879	1	1.02837	0.0403599	JGIv7b.000013265:2330051-2355791_VV|kpnb1;JGIv7b.000075417:5172665-5173122_VX|kpnb1;JGIv7b.000075417:5177025-5177975_VX|kpnb1;JGIv7b.000075417:5178170-5178743_VX|kpnb1	JGIv7b.000013265:2330051-2355791_VV|kpnb1	kpnb1	>JGIv7b.000013265:2330051-2355791_VV|kpnb1			0.087302	0.0263457	0.249121	JGIv7b.000013265_2330051-2355791_VV|kpnb1
1.06683	1.11161	1.03853	1.05035	1.0571	1.07446	0.95304	1.1438	1	1.0092	0.0132184	JGIv7b.000013265:2392057-2403435_VV|pip4k2a	JGIv7b.000013265:2392057-2403435_VV|pip4k2a	pip4k2a	>JGIv7b.000013265:2392057-2403435_VV|pip4k2a			0.0539922	0.00972998	0.161701	JGIv7b.000013265_2392057-2403435_VV|pip4k2a
0.896073	0.933871	0.692009	1.06234	0.870626	0.940865	0.810889	0.860125	1	1.02923	0.0415631	JGIv7b.000013265:2419157-2425074_VV|rpl23	JGIv7b.000013265:2419157-2425074_VV|rpl23	rpl23	>JGIv7b.000013265:2419157-2425074_VV|rpl23			0.0748007	0.025447	0.221309	JGIv7b.000013265_2419157-2425074_VV|rpl23
0.98692	0.892219	1.06832	1.00022	1.01161	1.08207	1.02436	0.928406	1	0.975591	-0.0356515	JGIv7b.000013265:2434289-2456325_VV|lasp1	JGIv7b.000013265:2434289-2456325_VV|lasp1	lasp1	>JGIv7b.000013265:2434289-2456325_VV|lasp1			0.133388	-0.0246923	-0.362618	JGIv7b.000013265_2434289-2456325_VV|lasp1
0.951697	0.854536	1.10605	0.894505	0.955816	0.921847	0.987995	0.957605	1	0.995691	-0.00623009	JGIv7b.000013265:2537245-2552379_XX|cacnb1	JGIv7b.000013265:2537245-2552379_XX|cacnb1	cacnb1	>JGIv7b.000013265:2537245-2552379_XX|cacnb1			0.0162261	-0.00411866	-0.0512644	JGIv7b.000013265_2537245-2552379_XX|cacnb1
0.906903	0.709519	1.08819	0.923001	0.773137	0.828498	0.869578	0.621335	1	1.17302	0.230225	JGIv7b.000013265:2562435-2570678_VV|rpl19;JGIv7b.000075417:5382053-5389088_VV|rpl19	JGIv7b.000013265:2562435-2570678_VV|rpl19;JGIv7b.000075417:5382053-5389088_VV|rpl19	rpl19	>JGIv7b.000013265:2562435-2570678_VV|rpl19;>JGIv7b.000075417:5382053-5389088_VV|rpl19			0.419947	0.133766	0.999379	JGIv7b.000013265_2562435-2570678_VV|rpl19
0.933679	0.920841	0.908303	0.971893	0.911273	1.07986	0.82005	0.833908	1	1.02459	0.0350438	JGIv7b.000013265:2985941-2992174_VV|psmd3	JGIv7b.000013265:2985941-2992174_VV|psmd3	psmd3	>JGIv7b.000013265:2985941-2992174_VV|psmd3			0.0872689	0.0224063	0.258733	JGIv7b.000013265_2985941-2992174_VV|psmd3
0.978793	1.05954	0.936549	0.940289	1.0124	1.04567	0.966974	1.02455	1	0.966806	-0.0487014	JGIv7b.000013265:3563927-3566941_XX|unnamed;JGIv7b.000075417:6499585-6502300_XX|unnamed	JGIv7b.000013265:3563927-3566941_XX|unnamed;JGIv7b.000075417:6499585-6502300_XX|unnamed	unnamed	>JGIv7b.000013265:3563927-3566941_XX|unnamed;>JGIv7b.000075417:6499585-6502300_XX|unnamed			0.2833	-0.0336053	-0.719054	JGIv7b.000013265_3563927-3566941_XX|unnamed
0.871822	0.901813	0.858191	0.855463	1.03057	1.07901	1.0692	0.9435	1	0.845961	-0.241336	JGIv7b.000013265:3763163-3769664_VX|krt19	JGIv7b.000013265:3763163-3769664_VX|krt19	krt19	>JGIv7b.000013265:3763163-3769664_VX|krt19			1.25657	-0.158748	-3.44065	JGIv7b.000013265_3763163-3769664_VX|krt19
1.12365	1.19335	1.15535	1.02224	0.941499	0.801534	1.1587	0.864262	1	1.19347	0.255157	JGIv7b.000013265:3953247-3968838_XV|fkbp10	JGIv7b.000013265:3953247-3968838_XV|fkbp10	fkbp10	>JGIv7b.000013265:3953247-3968838_XV|fkbp10			0.626848	0.182148	1.49658	JGIv7b.000013265_3953247-3968838_XV|fkbp10
1.01274	1.04812	0.933023	1.05709	1.03311	0.955184	1.04744	1.0967	1	0.980289	-0.0287211	JGIv7b.000013265:4010179-4019518_XV|cnp;REV__JGIv7b.000234964:21884-83885_XV|atp2c1;REV__JGIv7b.000355472:178-33798_VV|atp2c1	JGIv7b.000013265:4010179-4019518_XV|cnp	cnp	>JGIv7b.000013265:4010179-4019518_XV|cnp			0.129897	-0.0203636	-0.353639	JGIv7b.000013265_4010179-4019518_XV|cnp
1.08515	1.07982	0.989562	1.18608	1.03388	1.07807	1.05794	0.965641	1	1.04959	0.0698259	JGIv7b.000013265:4291431-4339061_XV|stat5b	JGIv7b.000013265:4291431-4339061_XV|stat5b	stat5b	>JGIv7b.000013265:4291431-4339061_XV|stat5b			0.307913	0.0512703	0.77088	JGIv7b.000013265_4291431-4339061_XV|stat5b
1.25316	1.92236	1.10878	0.728329	1.49883	1.52152	2.0658	0.909178	1	0.836088	-0.258273	JGIv7b.000013265:4392026-4410081_XX|ptrf	JGIv7b.000013265:4392026-4410081_XX|ptrf	ptrf	>JGIv7b.000013265:4392026-4410081_XX|ptrf			0.194182	-0.245676	-0.506113	JGIv7b.000013265_4392026-4410081_XX|ptrf
0.929491	0.929799	0.907912	0.950761	1.03085	1.02649	0.981402	1.08465	1	0.901676	-0.149318	JGIv7b.000013265:4423932-4459451_VV|atp6v0a1;JGIv7b.000039604:344396-406390_VX|tcirg1;JGIv7b.000089040:1345756-1367143_VX|atp6v0a2;JGIv7b.000098502:226634-243434_XX|atp6v0a4	JGIv7b.000013265:4423932-4459451_VV|atp6v0a1	atp6v0a1	>JGIv7b.000013265:4423932-4459451_VV|atp6v0a1			1.21576	-0.101357	-3.13373	JGIv7b.000013265_4423932-4459451_VV|atp6v0a1
1.04527	0.878083	1.2439	1.01383	0.963045	0.76717	1.18009	0.941874	1	1.08538	0.118202	JGIv7b.000013265:4585583-4594693_VV|hm13	JGIv7b.000013265:4585583-4594693_VV|hm13	hm13	>JGIv7b.000013265:4585583-4594693_VV|hm13			0.196889	0.0822263	0.512718	JGIv7b.000013265_4585583-4594693_VV|hm13
1.06149	1.01448	1.28756	0.882434	1.37327	1.12305	1.87289	1.12388	1	0.772964	-0.371526	JGIv7b.000013265:4668080-4704023_VX|c20orf112;JGIv7b.000075417:7842718-7848936_VV|c20orf112;JGIv7b.000169512:16608-166315_XV|nol4;JGIv7b.000230826:219178-389581_XV|nol4	JGIv7b.000013265:4668080-4704023_VX|c20orf112;JGIv7b.000075417:7842718-7848936_VV|c20orf112;JGIv7b.000169512:16608-166315_XV|nol4	c20orf112	>JGIv7b.000013265:4668080-4704023_VX|c20orf112;>JGIv7b.000075417:7842718-7848936_VV|c20orf112;>JGIv7b.000169512:16608-166315_XV|nol4			0.46165	-0.311782	-1.12626	JGIv7b.000013265_4668080-4704023_VX|c20orf112
1.0523	1.09814	1.27134	0.787425	1.1186	1.00784	1.20534	1.14262	1	0.940731	-0.0881459	JGIv7b.000013265:504656-529613_XX|unnamed	JGIv7b.000013265:504656-529613_XX|unnamed	unnamed	>JGIv7b.000013265:504656-529613_XX|unnamed			0.156367	-0.0662983	-0.433086	JGIv7b.000013265_504656-529613_XX|unnamed
0.71871	0.698755	0.703972	0.753403	0.737654	0.724063	0.773757	0.715143	1	0.974318	-0.0375352	JGIv7b.000013265:632522-640442_VV|phb	JGIv7b.000013265:632522-640442_VV|phb	phb	>JGIv7b.000013265:632522-640442_VV|phb			0.306019	-0.0189443	-0.751398	JGIv7b.000013265_632522-640442_VV|phb
1.08328	1.15111	0.96532	1.13342	0.982661	0.887428	0.970255	1.0903	1	1.1024	0.140645	JGIv7b.000013471:2286043-2302981_VV|rae1	JGIv7b.000013471:2286043-2302981_VV|rae1	rae1	>JGIv7b.000013471:2286043-2302981_VV|rae1			0.530729	0.100622	1.20498	JGIv7b.000013471_2286043-2302981_VV|rae1
1.05488	1.09444	0.749426	1.32078	1.00905	0.869454	0.976333	1.18137	1	1.04542	0.0640806	JGIv7b.000013471:3074788-3098021_XV|rbbp8nl	JGIv7b.000013471:3074788-3098021_XV|rbbp8nl	rbbp8nl	>JGIv7b.000013471:3074788-3098021_XV|rbbp8nl			0.0840142	0.0458297	0.241643	JGIv7b.000013471_3074788-3098021_XV|rbbp8nl
1.1331	1.06554	1.29488	1.03887	1.03596	1.02367	1.1215	0.962705	1	1.09377	0.129305	JGIv7b.000013471:3263446-3277647_VV|adrm1;JGIv7b.000018984:249733-268089_XX|unnamed	JGIv7b.000013471:3263446-3277647_VV|adrm1	adrm1	>JGIv7b.000013471:3263446-3277647_VV|adrm1			0.430119	0.0971383	1.03894	JGIv7b.000013471_3263446-3277647_VV|adrm1
1.17264	1.29036	1.14923	1.07832	1.18274	1.11914	1.14282	1.28625	1	0.99146	-0.0123728	JGIv7b.000013471:3408393-3414202_VV|psma7;JGIv7b.000014557:680115-688117_VV|psma7	JGIv7b.000013471:3408393-3414202_VV|psma7;JGIv7b.000014557:680115-688117_VV|psma7	psma7	>JGIv7b.000013471:3408393-3414202_VV|psma7;>JGIv7b.000014557:680115-688117_VV|psma7			0.0422509	-0.0101	-0.124236	JGIv7b.000013471_3408393-3414202_VV|psma7
0.850352	0.716056	0.590321	1.24468	0.837917	0.942792	0.270879	1.30008	1	1.01484	0.0212534	JGIv7b.000013471:3429700-3471852_XV|taf4;JGIv7b.000014557:630293-665863_XV|taf4	JGIv7b.000013471:3429700-3471852_XV|taf4;JGIv7b.000014557:630293-665863_XV|taf4	taf4	>JGIv7b.000013471:3429700-3471852_XV|taf4;>JGIv7b.000014557:630293-665863_XV|taf4			0.0112218	0.0124354	0.0343299	JGIv7b.000013471_3429700-3471852_XV|taf4
1.31895	1.10666	1.59399	1.25621	1.11788	1.02517	1.16608	1.16238	1	1.17987	0.238632	JGIv7b.000013471:5026432-5040975_VV|npepl1	JGIv7b.000013471:5026432-5040975_VV|npepl1	npepl1	>JGIv7b.000013471:5026432-5040975_VV|npepl1			0.528775	0.201077	1.32803	JGIv7b.000013471_5026432-5040975_VV|npepl1
0.616097	0.51353	0.667834	0.666927	0.569882	0.89858	0.453461	0.357604	1	1.0811	0.112495	JGIv7b.000013471:5043415-5053595_VV|stx16;JGIv7b.000020985:94171-108334_XV|stx16	JGIv7b.000013471:5043415-5053595_VV|stx16;JGIv7b.000020985:94171-108334_XV|stx16	stx16	>JGIv7b.000013471:5043415-5053595_VV|stx16;>JGIv7b.000020985:94171-108334_XV|stx16			0.0903079	0.0462153	0.265035	JGIv7b.000013471_5043415-5053595_VV|stx16
1.04709	1.08865	0.961795	1.09083	1.03759	0.973823	1.19583	0.943118	1	1.00916	0.0131508	JGIv7b.000013471:5431794-5442778_VV|unnamed	JGIv7b.000013471:5431794-5442778_VV|unnamed	unnamed	>JGIv7b.000013471:5431794-5442778_VV|unnamed			0.034922	0.00950132	0.105196	JGIv7b.000013471_5431794-5442778_VV|unnamed
0.897298	0.879492	0.806213	1.00619	0.838655	0.909016	0.853161	0.753788	1	1.06993	0.0975103	JGIv7b.000008834:157225-170991_VV|ythdf2;JGIv7b.000013471:5633355-5641570_VV|ythdf1;JGIv7b.000058038:1671592-1686652_VV|ythdf3;JGIv7b.000098463:1484738-1498998_VV|ythdf2;JGIv7b.000254613:947923-959371_VV|ythdf1	JGIv7b.000013471:5633355-5641570_VV|ythdf1;JGIv7b.000254613:947923-959371_VV|ythdf1	ythdf1	>JGIv7b.000013471:5633355-5641570_VV|ythdf1;>JGIv7b.000254613:947923-959371_VV|ythdf1			0.323469	0.0586433	0.792737	JGIv7b.000013471_5633355-5641570_VV|ythdf1
0.68845	0.642648	0.808959	0.613744	0.744808	0.961792	0.682063	0.59057	1	0.924332	-0.113517	JGIv7b.000013471:719239-753269_XX|unnamed	JGIv7b.000013471:719239-753269_XX|unnamed	unnamed	>JGIv7b.000013471:719239-753269_XX|unnamed			0.163172	-0.056358	-0.443224	JGIv7b.000013471_719239-753269_XX|unnamed
1.10024	1.038	1.24666	1.01605	1.12068	1.16151	1.14099	1.05954	1	0.981758	-0.0265605	JGIv7b.000013471:869105-879114_VV|pfdn4	JGIv7b.000013471:869105-879114_VV|pfdn4	pfdn4	>JGIv7b.000013471:869105-879114_VV|pfdn4			0.0882476	-0.0204434	-0.256149	JGIv7b.000013471_869105-879114_VV|pfdn4
0.997774	0.814841	1.20938	0.969101	1.10546	0.926041	1.7237	0.66664	1	0.902587	-0.147862	JGIv7b.000013523:1897215-1920988_VV|ppp4r2	JGIv7b.000013523:1897215-1920988_VV|ppp4r2	ppp4r2	>JGIv7b.000013523:1897215-1920988_VV|ppp4r2			0.110855	-0.107686	-0.318465	JGIv7b.000013523_1897215-1920988_VV|ppp4r2
1.1332	1.12289	1.24478	1.03193	0.991478	0.993483	0.983874	0.997076	1	1.14294	0.19275	JGIv7b.000013523:2772496-2792138_VV|arpc4;JGIv7b.000373396:674742-695276_VV|arpc4	JGIv7b.000013523:2772496-2792138_VV|arpc4;JGIv7b.000373396:674742-695276_VV|arpc4	arpc4	>JGIv7b.000013523:2772496-2792138_VV|arpc4;>JGIv7b.000373396:674742-695276_VV|arpc4			0.830441	0.141722	2.29375	JGIv7b.000013523_2772496-2792138_VV|arpc4
1.14266	1.40896	1.08078	0.93823	1.20961	1.27028	1.05486	1.3037	1	0.944646	-0.082154	JGIv7b.000013523:2802651-2838815_XV|acox2	JGIv7b.000013523:2802651-2838815_XV|acox2	acox2	>JGIv7b.000013523:2802651-2838815_XV|acox2			0.15363	-0.0669567	-0.419275	JGIv7b.000013523_2802651-2838815_XV|acox2
1.02426	0.989582	1.02707	1.05613	0.947554	1.12886	0.923536	0.790266	1	1.08095	0.112303	JGIv7b.000013523:3509601-3656139_XV|plxnb1	JGIv7b.000013523:3509601-3656139_XV|plxnb1	plxnb1	>JGIv7b.000013523:3509601-3656139_XV|plxnb1			0.284398	0.0767067	0.764432	JGIv7b.000013523_3509601-3656139_XV|plxnb1
0.988439	0.895413	1.12928	0.940625	1.02598	1.19915	0.993513	0.885271	1	0.963412	-0.0537755	JGIv7b.000013523:3883669-3901695_VV|creld1	JGIv7b.000013523:3883669-3901695_VV|creld1	creld1	>JGIv7b.000013523:3883669-3901695_VV|creld1			0.116565	-0.0375387	-0.321858	JGIv7b.000013523_3883669-3901695_VV|creld1
0.988451	1.08175	0.811582	1.07202	1.03173	0.978609	1.11142	1.00515	1	0.958055	-0.0618195	JGIv7b.000013523:4467943-4543750_XX|unnamed;JGIv7b.000277614:186939-277818_XX|unnamed	JGIv7b.000013523:4467943-4543750_XX|unnamed	unnamed	>JGIv7b.000013523:4467943-4543750_XX|unnamed			0.161995	-0.0432756	-0.444584	JGIv7b.000013523_4467943-4543750_XX|unnamed
0.948997	0.880188	1.09917	0.867633	0.875509	1.02179	0.870514	0.734224	1	1.08394	0.116281	JGIv7b.000013523:5361456-5463130_XV|qars	JGIv7b.000013523:5361456-5463130_XV|qars	qars	>JGIv7b.000013523:5361456-5463130_XV|qars			0.261249	0.0734876	0.656021	JGIv7b.000013523_5361456-5463130_XV|qars
1.12439	1.18919	1.11736	1.06663	1.18325	1.2796	1.04493	1.22522	1	0.950258	-0.0736081	JGIv7b.000013523:5508062-5537179_VV|ndufaf3	JGIv7b.000013523:5508062-5537179_VV|ndufaf3	ndufaf3	>JGIv7b.000013523:5508062-5537179_VV|ndufaf3			0.290001	-0.0588566	-0.741898	JGIv7b.000013523_5508062-5537179_VV|ndufaf3
0.668415	0.618207	0.572774	0.814265	0.673829	0.923017	0.584724	0.513747	1	0.991965	-0.0116384	JGIv7b.000013523:5826733-5845942_VV|slc25a20.2	JGIv7b.000013523:5826733-5845942_VV|slc25a20.2	slc25a20.2	>JGIv7b.000013523:5826733-5845942_VV|slc25a20.2			0.0120353	-0.00541401	-0.0369805	JGIv7b.000013523_5826733-5845942_VV|slc25a20.2
1.15061	1.53334	1.02148	0.897022	0.965436	0.979011	0.986431	0.930865	1	1.19181	0.253152	JGIv7b.000013523:5921989-5971549_VV|prkar2a	JGIv7b.000013523:5921989-5971549_VV|prkar2a	prkar2a	>JGIv7b.000013523:5921989-5971549_VV|prkar2a			0.354451	0.185178	0.947281	JGIv7b.000013523_5921989-5971549_VV|prkar2a
1.08368	1.07774	1.10599	1.06732	1.06417	1.0263	1.05677	1.10944	1	1.01834	0.0262146	JGIv7b.000013523:6962101-6992876_VV|copg1	JGIv7b.000013523:6962101-6992876_VV|copg1	copg1	>JGIv7b.000013523:6962101-6992876_VV|copg1			0.281604	0.0195134	0.725631	JGIv7b.000013523_6962101-6992876_VV|copg1
1.08384	1.18199	1.05437	1.01515	1.1214	1.09761	1.17229	1.09429	1	0.966506	-0.0491493	JGIv7b.000013523:7041744-7074198_VV|rab7a;JGIv7b.000277614:2426706-2460193_VV|rab7a	JGIv7b.000013523:7041744-7074198_VV|rab7a;JGIv7b.000277614:2426706-2460193_VV|rab7a	rab7a	>JGIv7b.000013523:7041744-7074198_VV|rab7a;>JGIv7b.000277614:2426706-2460193_VV|rab7a			0.256562	-0.03756	-0.665518	JGIv7b.000013523_7041744-7074198_VV|rab7a
0.766278	0.743787	0.762217	0.792829	0.714192	0.864945	0.658852	0.618779	1	1.07293	0.101555	JGIv7b.000013523:7085951-7103310_VV|rpn1	JGIv7b.000013523:7085951-7103310_VV|rpn1	rpn1	>JGIv7b.000013523:7085951-7103310_VV|rpn1			0.24628	0.0520857	0.671306	JGIv7b.000013523_7085951-7103310_VV|rpn1
0.956518	0.967737	0.911684	0.990132	0.994254	0.959547	1.03196	0.991254	1	0.962046	-0.0558224	JGIv7b.000013523:7863426-7872914_VV|sec61a1;JGIv7b.000277614:3110904-3122785_VV|sec61a1	JGIv7b.000013523:7863426-7872914_VV|sec61a1;JGIv7b.000277614:3110904-3122785_VV|sec61a1	sec61a1	>JGIv7b.000013523:7863426-7872914_VV|sec61a1;>JGIv7b.000277614:3110904-3122785_VV|sec61a1			0.528828	-0.037736	-1.20327	JGIv7b.000013523_7863426-7872914_VV|sec61a1
0.994662	1.1654	0.916241	0.902344	0.765307	0.563843	0.834489	0.897588	1	1.29969	0.378168	JGIv7b.000013523:7999049-8040918_XX|mgll;REV__JGIv7b.000086352:76861-166144_XX|arap1	JGIv7b.000013523:7999049-8040918_XX|mgll	mgll	>JGIv7b.000013523:7999049-8040918_XX|mgll			0.788235	0.229355	1.71993	JGIv7b.000013523_7999049-8040918_XX|mgll
1.02904	1.04875	0.920274	1.11809	1.03294	1.00606	1.05035	1.04241	1	0.996222	-0.0054602	JGIv7b.000013523:8126273-8157152_VV|mcm2	JGIv7b.000013523:8126273-8157152_VV|mcm2	mcm2	>JGIv7b.000013523:8126273-8157152_VV|mcm2			0.0208293	-0.00390196	-0.0655448	JGIv7b.000013523_8126273-8157152_VV|mcm2
1.20581	1.26753	1.24205	1.10785	1.10835	0.982872	1.07379	1.26839	1	1.08793	0.121588	JGIv7b.000013523:8231758-8460889_XX|chchd6	JGIv7b.000013523:8231758-8460889_XX|chchd6	chchd6	>JGIv7b.000013523:8231758-8460889_XX|chchd6			0.412136	0.0974593	0.997545	JGIv7b.000013523_8231758-8460889_XX|chchd6
1.0965	1.07412	1.12281	1.09257	1.08493	1.11812	1.06144	1.07522	1	1.01067	0.0153083	JGIv7b.000013523:9641118-9672744_VV|txnrd3	JGIv7b.000013523:9641118-9672744_VV|txnrd3	txnrd3	>JGIv7b.000013523:9641118-9672744_VV|txnrd3			0.200322	0.0115734	0.5214	JGIv7b.000013523_9641118-9672744_VV|txnrd3
0.914443	0.919879	0.973479	0.849971	0.870323	0.849749	0.919114	0.842107	1	1.05069	0.0713418	JGIv7b.000013523:9801965-9833025_VV|aldh1l1	JGIv7b.000013523:9801965-9833025_VV|aldh1l1	aldh1l1	>JGIv7b.000013523:9801965-9833025_VV|aldh1l1			0.428079	0.0441197	1.01793	JGIv7b.000013523_9801965-9833025_VV|aldh1l1
1.19678	1.1594	1.46585	0.965096	1.05147	1.04736	1.13433	0.972705	1	1.1382	0.18676	JGIv7b.000013576:200525-214452_VV|hnrnpk	JGIv7b.000013576:200525-214452_VV|hnrnpk	hnrnpk	>JGIv7b.000013576:200525-214452_VV|hnrnpk			0.368839	0.145317	0.949426	JGIv7b.000013576_200525-214452_VV|hnrnpk
1.16926	1.2946	0.963955	1.24924	1.20863	1.13914	1.16244	1.32432	1	0.967427	-0.0477747	JGIv7b.000013576:5121559-5155873_VV|sptlc1	JGIv7b.000013576:5121559-5155873_VV|sptlc1	sptlc1	>JGIv7b.000013576:5121559-5155873_VV|sptlc1			0.118572	-0.0393683	-0.331534	JGIv7b.000013576_5121559-5155873_VV|sptlc1
0.850553	0.881076	0.849919	0.820665	0.873278	1.07386	0.815283	0.730691	1	0.973978	-0.0380393	JGIv7b.000013576:5254851-5278766_VV|rabggta	JGIv7b.000013576:5254851-5278766_VV|rabggta	rabggta	>JGIv7b.000013576:5254851-5278766_VV|rabggta			0.0719574	-0.0227247	-0.217078	JGIv7b.000013576_5254851-5278766_VV|rabggta
1.05696	0.881927	1.34625	0.942715	1.06355	1.2287	1.03592	0.926034	1	0.993806	-0.00896343	JGIv7b.000013576:5358346-5362296_VV|nedd8;JGIv7b.000013576:5361225-5362181_VX|unnamed	JGIv7b.000013576:5358346-5362296_VV|nedd8;JGIv7b.000013576:5361225-5362181_VX|unnamed	nedd8	>JGIv7b.000013576:5358346-5362296_VV|nedd8;>JGIv7b.000013576:5361225-5362181_VX|unnamed			0.0126041	-0.00658733	-0.0386459	JGIv7b.000013576_5358346-5362296_VV|nedd8
1.02932	1.08071	0.959774	1.04747	0.979868	0.955729	0.956064	1.02781	1	1.05047	0.0710299	JGIv7b.000013576:5514442-5525809_XX|psme2;JGIv7b.000326511:334165-365358_XX|psme2	JGIv7b.000013576:5514442-5525809_XX|psme2	psme2	>JGIv7b.000013576:5514442-5525809_XX|psme2			0.486765	0.0494504	1.14177	JGIv7b.000013576_5514442-5525809_XX|psme2
1.24523	1.30523	1.3875	1.04297	1.087	0.880427	1.13715	1.24342	1	1.14557	0.196065	JGIv7b.000013576:5542629-5551639_VX|psme1	JGIv7b.000013576:5542629-5551639_VX|psme1	psme1	>JGIv7b.000013576:5542629-5551639_VX|psme1			0.455805	0.158234	1.05723	JGIv7b.000013576_5542629-5551639_VX|psme1
0.536446	0.329357	0.600549	0.679431	0.411926	0.461752	0.491607	0.282418	1	1.30229	0.381048	JGIv7b.000013576:5854063-5862015_XV|cmtm5	JGIv7b.000013576:5854063-5862015_XV|cmtm5	cmtm5	>JGIv7b.000013576:5854063-5862015_XV|cmtm5			0.415211	0.12452	0.999933	JGIv7b.000013576_5854063-5862015_XV|cmtm5
1.17571	0.951798	1.50208	1.07326	1.37915	1.19998	1.36306	1.5744	1	0.852493	-0.23024	JGIv7b.000013576:5975331-5984777_VV|ngdn	JGIv7b.000013576:5975331-5984777_VV|ngdn	ngdn	>JGIv7b.000013576:5975331-5984777_VV|ngdn			0.428011	-0.203434	-1.02222	JGIv7b.000013576_5975331-5984777_VV|ngdn
1.21545	1.18949	1.28306	1.1738	1.10685	1.01034	1.06321	1.247	1	1.09812	0.135031	JGIv7b.000013576:6326570-6339204_VV|prmt5	JGIv7b.000013576:6326570-6339204_VV|prmt5	prmt5	>JGIv7b.000013576:6326570-6339204_VV|prmt5			0.570257	0.1086	1.3675	JGIv7b.000013576_6326570-6339204_VV|prmt5
1.2143	1.18309	1.11359	1.34623	1.17072	1.07309	1.18823	1.25083	1	1.03723	0.0527369	JGIv7b.000013576:6389513-6394486_VV|psmb5	JGIv7b.000013576:6389513-6394486_VV|psmb5	psmb5	>JGIv7b.000013576:6389513-6394486_VV|psmb5			0.192274	0.0435867	0.504542	JGIv7b.000013576_6389513-6394486_VV|psmb5
1.01665	1.00714	1.09598	0.946831	0.996387	0.998097	0.937883	1.05318	1	1.02034	0.0290459	JGIv7b.000013576:6501409-6555563_VV|acin1	JGIv7b.000013576:6501409-6555563_VV|acin1	acin1	>JGIv7b.000013576:6501409-6555563_VV|acin1			0.136261	0.0202637	0.370897	JGIv7b.000013576_6501409-6555563_VV|acin1
1.09786	0.98236	1.34008	0.971134	1.02761	1.17232	0.848882	1.06162	1	1.06836	0.0954024	JGIv7b.000013576:851431-888647_VV|zcchc6;JGIv7b.000086871:2770218-2810479_VV|zcchc6	JGIv7b.000013576:851431-888647_VV|zcchc6;JGIv7b.000086871:2770218-2810479_VV|zcchc6	zcchc6	>JGIv7b.000013576:851431-888647_VV|zcchc6;>JGIv7b.000086871:2770218-2810479_VV|zcchc6			0.17197	0.0702507	0.456469	JGIv7b.000013576_851431-888647_VV|zcchc6
0.902372	0.897498	0.842928	0.966689	0.863181	0.846648	0.982882	0.760014	1	1.0454	0.0640581	JGIv7b.000013787:1461605-1474865_VV|mras;JGIv7b.000020345:1728920-1747329_VV|mras	JGIv7b.000013787:1461605-1474865_VV|mras;JGIv7b.000020345:1728920-1747329_VV|mras	mras	>JGIv7b.000013787:1461605-1474865_VV|mras;>JGIv7b.000020345:1728920-1747329_VV|mras			0.199124	0.0391903	0.52893	JGIv7b.000013787_1461605-1474865_VV|mras
1.49412	0.81807	2.10742	1.55688	1.03578	1.08257	1.13169	0.893077	1	1.44251	0.528583	JGIv7b.000013787:1574613-1580015_XX|myl1;JGIv7b.000075417:1630825-1640454_XX|myl4	JGIv7b.000013787:1574613-1580015_XX|myl1	myl1	>JGIv7b.000013787:1574613-1580015_XX|myl1			0.463241	0.458344	1.20445	JGIv7b.000013787_1574613-1580015_XX|myl1
1.35001	1.56564	1.32434	1.16004	1.23922	1.15245	1.313	1.2522	1	1.0894	0.123538	JGIv7b.000013787:3491523-3535314_VV|fn1	JGIv7b.000013787:3491523-3535314_VV|fn1	fn1	>JGIv7b.000013787:3491523-3535314_VV|fn1			0.342128	0.11079	0.874122	JGIv7b.000013787_3491523-3535314_VV|fn1
1.00518	1.02198	1.11022	0.883326	1.09502	1.03073	1.20411	1.05023	1	0.917949	-0.123514	JGIv7b.000013787:4162472-4163048_XV|agap1	JGIv7b.000013787:4162472-4163048_XV|agap1	agap1	>JGIv7b.000013787:4162472-4163048_XV|agap1			0.448386	-0.089848	-1.04677	JGIv7b.000013787_4162472-4163048_XV|agap1
1.01988	1.07598	1.05761	0.926056	1.0224	1.02433	1.04665	0.996219	1	0.997537	-0.00355703	JGIv7b.000013787:4859745-4913452_XX|unnamed	JGIv7b.000013787:4859745-4913452_XX|unnamed	unnamed	>JGIv7b.000013787:4859745-4913452_XX|unnamed			0.0162251	-0.00251768	-0.0509499	JGIv7b.000013787_4859745-4913452_XX|unnamed
1.16966	1.1393	1.06971	1.29998	1.03802	1.04445	1.10223	0.967377	1	1.12682	0.17226	JGIv7b.000013787:602324-673271_VV|fam207a	JGIv7b.000013787:602324-673271_VV|fam207a	fam207a	>JGIv7b.000013787:602324-673271_VV|fam207a			0.727798	0.131644	1.67527	JGIv7b.000013787_602324-673271_VV|fam207a
0.998965	0.968659	0.990937	1.0373	0.996606	1.05027	0.963891	0.975656	1	1.00237	0.00341184	JGIv7b.000013787:876226-1013452_XX|map2	JGIv7b.000013787:876226-1013452_XX|map2	map2	>JGIv7b.000013787:876226-1013452_XX|map2			0.0232385	0.00235967	0.0698798	JGIv7b.000013787_876226-1013452_XX|map2
1.0204	1.04683	1.01827	0.996098	1.05971	1.05725	1.08963	1.03225	1	0.962904	-0.0545356	JGIv7b.000013921:113830-144301_VX|numa1	JGIv7b.000013921:113830-144301_VX|numa1	numa1	>JGIv7b.000013921:113830-144301_VX|numa1			0.818277	-0.0393107	-1.77317	JGIv7b.000013921_113830-144301_VX|numa1
1.02408	1.02011	0.987252	1.06489	1.0233	1.04516	1.00189	1.02285	1	1.00077	0.0011049	JGIv7b.000013941:1414370-1633029_XV|gphn;JGIv7b.000114353:330556-331792_XX|gphn	JGIv7b.000013941:1414370-1633029_XV|gphn	gphn	>JGIv7b.000013941:1414370-1633029_XV|gphn			0.00986603	0.000784	0.0304634	JGIv7b.000013941_1414370-1633029_XV|gphn
1.07913	1.16553	1.01621	1.05565	0.984103	1.0541	1.02202	0.876188	1	1.09656	0.132988	JGIv7b.000013941:1645797-1698111_VV|mpp5	JGIv7b.000013941:1645797-1698111_VV|mpp5	mpp5	>JGIv7b.000013941:1645797-1698111_VV|mpp5			0.597704	0.0950273	1.34483	JGIv7b.000013941_1645797-1698111_VV|mpp5
1.03729	1.03351	0.974149	1.10421	0.977846	0.928645	1.06448	0.940414	1	1.06079	0.0851392	JGIv7b.000013941:1704374-1722019_VV|atp6v1d	JGIv7b.000013941:1704374-1722019_VV|atp6v1d	atp6v1d	>JGIv7b.000013941:1704374-1722019_VV|atp6v1d			0.443188	0.0594433	1.0346	JGIv7b.000013941_1704374-1722019_VV|atp6v1d
0.999315	0.974136	1.00561	1.0182	0.993978	0.929453	0.970832	1.08165	1	1.00537	0.00772559	JGIv7b.000013941:1721879-1733743_VV|eif2s1;JGIv7b.000013941:1739883-1761981_XX|unnamed;JGIv7b.000363286:505-3687_VV|eif2s1	JGIv7b.000013941:1721879-1733743_VV|eif2s1	eif2s1	>JGIv7b.000013941:1721879-1733743_VV|eif2s1			0.0366252	0.005337	0.112866	JGIv7b.000013941_1721879-1733743_VV|eif2s1
1.23076	1.23935	1.09784	1.3551	1.04426	0.890059	1.1782	1.06451	1	1.1786	0.237077	JGIv7b.000013941:80927-85532_XX|crp.2	JGIv7b.000013941:80927-85532_XX|crp.2	crp.2	>JGIv7b.000013941:80927-85532_XX|crp.2			0.763608	0.186507	1.66451	JGIv7b.000013941_80927-85532_XX|crp.2
1.41044	1.27363	1.43796	1.51974	1.26192	1.18478	1.30267	1.2983	1	1.1177	0.160532	JGIv7b.000013941:92621-93265_XX|crp.2	JGIv7b.000013941:92621-93265_XX|crp.2	crp.2	>JGIv7b.000013941:92621-93265_XX|crp.2			0.779273	0.148527	1.81104	JGIv7b.000013941_92621-93265_XX|crp.2
0.999399	1.00725	1.07896	0.911987	0.962657	1.02795	0.999717	0.860303	1	1.03817	0.0540394	JGIv7b.000014008:118256-125461_VV|ptges2;JGIv7b.000229341:82135-88295_XV|ptges2	JGIv7b.000014008:118256-125461_VV|ptges2	ptges2	>JGIv7b.000014008:118256-125461_VV|ptges2			0.1995	0.0367423	0.51836	JGIv7b.000014008_118256-125461_VV|ptges2
1.05967	1.02769	1.09728	1.05403	0.993163	0.979518	1.04407	0.9559	1	1.06696	0.0935086	JGIv7b.000014008:127789-136208_VV|ciz1	JGIv7b.000014008:127789-136208_VV|ciz1	ciz1	>JGIv7b.000014008:127789-136208_VV|ciz1			0.918145	0.066504	1.99983	JGIv7b.000014008_127789-136208_VV|ciz1
0.807773	0.795867	0.803734	0.823719	0.904389	0.964187	0.855222	0.893758	1	0.89317	-0.162993	JGIv7b.000014008:145138-196138_XV|dnm1	JGIv7b.000014008:145138-196138_XV|dnm1	dnm1	>JGIv7b.000014008:145138-196138_XV|dnm1			1.06773	-0.0966157	-2.93121	JGIv7b.000014008_145138-196138_XV|dnm1
1.51247	0.953572	2.52408	1.05975	1.08616	1.15388	0.941338	1.16327	1	1.39249	0.477664	JGIv7b.000014008:231232-254324_VX|gle1	JGIv7b.000014008:231232-254324_VX|gle1	gle1	>JGIv7b.000014008:231232-254324_VX|gle1			0.310179	0.426305	0.832807	JGIv7b.000014008_231232-254324_VX|gle1
0.927067	0.906671	0.891043	0.983486	0.9656	1.01788	0.953521	0.9254	1	0.960094	-0.0587531	JGIv7b.000014008:256138-292128_VV|sptan1;REV__JGIv7b.000051072:84107-108957_XX|unnamed	JGIv7b.000014008:256138-292128_VV|sptan1	sptan1	>JGIv7b.000014008:256138-292128_VV|sptan1			0.414174	-0.0385337	-0.973952	JGIv7b.000014008_256138-292128_VV|sptan1
1.14619	1.01613	1.38031	1.04214	0.999251	1.1224	0.961352	0.914001	1	1.14705	0.197931	JGIv7b.000014008:383006-490136_XV|fnbp1	JGIv7b.000014008:383006-490136_XV|fnbp1	fnbp1	>JGIv7b.000014008:383006-490136_XV|fnbp1			0.457366	0.146942	1.10332	JGIv7b.000014008_383006-490136_XV|fnbp1
0.881788	0.970626	0.779927	0.894811	0.87416	1.00405	0.813838	0.804592	1	1.00873	0.0125345	JGIv7b.000014555:14334-35282_VX|gpt2	JGIv7b.000014555:14334-35282_VX|gpt2	gpt2	>JGIv7b.000014555:14334-35282_VX|gpt2			0.0300049	0.00762798	0.0892917	JGIv7b.000014555_14334-35282_VX|gpt2
1.03977	1.10425	0.866767	1.14828	1.03953	0.939629	1.10442	1.07455	1	1.00022	0.000322866	JGIv7b.000014555:361312-372986_VV|eef1d	JGIv7b.000014555:361312-372986_VV|eef1d	eef1d	>JGIv7b.000014555:361312-372986_VV|eef1d			0.000739403	0.000232657	0.00230215	JGIv7b.000014555_361312-372986_VV|eef1d
1.00043	1.07612	0.85273	1.07245	0.914177	0.996213	0.953893	0.792425	1	1.09435	0.13008	JGIv7b.000014557:1716604-1733208_VV|rae1	JGIv7b.000014557:1716604-1733208_VV|rae1	rae1	>JGIv7b.000014557:1716604-1733208_VV|rae1			0.373383	0.0862563	0.89394	JGIv7b.000014557_1716604-1733208_VV|rae1
1.1823	1.06787	1.49558	0.983443	1.16404	1.21938	1.15646	1.11628	1	1.01568	0.0224527	JGIv7b.000014557:3067955-3079154_VX|pfdn4	JGIv7b.000014557:3067955-3079154_VX|pfdn4	pfdn4	>JGIv7b.000014557:3067955-3079154_VX|pfdn4			0.0363915	0.0182577	0.113163	JGIv7b.000014557_3067955-3079154_VX|pfdn4
0.888001	0.838443	0.924891	0.900669	0.864209	0.949545	0.828908	0.814175	1	1.02753	0.0391805	JGIv7b.000014557:3156926-3202544_XX|unnamed	JGIv7b.000014557:3156926-3202544_XX|unnamed	unnamed	>JGIv7b.000014557:3156926-3202544_XX|unnamed			0.177678	0.0237916	0.475688	JGIv7b.000014557_3156926-3202544_XX|unnamed
0.944973	0.943647	1.01785	0.873423	1.05509	1.28222	0.985456	0.897589	1	0.895634	-0.159018	JGIv7b.000002511:1154496-1167634_XV|dpm1;JGIv7b.000014557:4254597-4269361_XV|dpm1;JGIv7b.000058049:5566404-5572095_XX|unnamed	JGIv7b.000002511:1154496-1167634_XV|dpm1;JGIv7b.000014557:4254597-4269361_XV|dpm1	dpm1	>JGIv7b.000002511:1154496-1167634_XV|dpm1;>JGIv7b.000014557:4254597-4269361_XV|dpm1			0.346598	-0.110115	-0.89083	JGIv7b.000002511_1154496-1167634_XV|dpm1
1.059	0.988731	1.17966	1.00861	1.02952	1.00957	0.983761	1.09524	1	1.02863	0.040726	JGIv7b.000014557:4518541-4559881_VV|ptpn1	JGIv7b.000014557:4518541-4559881_VV|ptpn1	ptpn1	>JGIv7b.000014557:4518541-4559881_VV|ptpn1			0.155953	0.0294767	0.425114	JGIv7b.000014557_4518541-4559881_VV|ptpn1
1.02368	1.07758	0.995306	0.998154	1.0771	1.06428	1.10476	1.06225	1	0.950407	-0.0733829	JGIv7b.000014557:5067828-5078769_VV|ube2v1	JGIv7b.000014557:5067828-5078769_VV|ube2v1	ube2v1	>JGIv7b.000014557:5067828-5078769_VV|ube2v1			0.752916	-0.0534167	-1.7624	JGIv7b.000014557_5067828-5078769_VV|ube2v1
1.11848	1.08475	1.2045	1.06618	1.08568	1.09085	1.05425	1.11193	1	1.03021	0.0429407	JGIv7b.000014557:6611357-6652183_VV|cse1l	JGIv7b.000014557:6611357-6652183_VV|cse1l	cse1l	>JGIv7b.000014557:6611357-6652183_VV|cse1l			0.268651	0.0328	0.705306	JGIv7b.000014557_6611357-6652183_VV|cse1l
0.956046	0.950094	0.993794	0.924251	1.00015	1.06798	0.989894	0.94258	1	0.955902	-0.0650659	JGIv7b.000014557:7377413-7412395_XV|nsf	JGIv7b.000014557:7377413-7412395_XV|nsf	nsf	>JGIv7b.000014557:7377413-7412395_XV|nsf			0.436325	-0.044105	-1.05473	JGIv7b.000014557_7377413-7412395_XV|nsf
0.898993	0.92221	0.835527	0.939242	0.843245	0.946063	0.819024	0.764647	1	1.06611	0.0923586	JGIv7b.000014557:7532508-7542685_VV|psmc5;JGIv7b.000075417:475145-484358_VV|psmc5;JGIv7b.000088765:2347796-2573011_XV|spata5	JGIv7b.000014557:7532508-7542685_VV|psmc5;JGIv7b.000075417:475145-484358_VV|psmc5	psmc5	>JGIv7b.000014557:7532508-7542685_VV|psmc5;>JGIv7b.000075417:475145-484358_VV|psmc5			0.362543	0.0557483	0.890355	JGIv7b.000014557_7532508-7542685_VV|psmc5
1.29242	1.2397	1.18948	1.44807	0.988415	1.17787	1.04519	0.742186	1	1.30756	0.386882	JGIv7b.000014557:8085929-8092268_VV|dcaf7;JGIv7b.000075417:981220-992176_VV|dcaf7	JGIv7b.000014557:8085929-8092268_VV|dcaf7;JGIv7b.000075417:981220-992176_VV|dcaf7	dcaf7	>JGIv7b.000014557:8085929-8092268_VV|dcaf7;>JGIv7b.000075417:981220-992176_VV|dcaf7			0.888719	0.304001	2.00928	JGIv7b.000014557_8085929-8092268_VV|dcaf7
1.02874	1.02647	0.959064	1.10069	0.964867	0.985009	0.972163	0.937428	1	1.0662	0.0924788	JGIv7b.000014557:8584682-8603865_VV|ddx42	JGIv7b.000014557:8584682-8603865_VV|ddx42	ddx42	>JGIv7b.000014557:8584682-8603865_VV|ddx42			0.593932	0.0638746	1.47522	JGIv7b.000014557_8584682-8603865_VV|ddx42
0.769202	0.676491	0.833784	0.797332	0.798318	1.02604	0.708743	0.660172	1	0.963528	-0.053601	JGIv7b.000014557:8646381-8688504_XV|mapt	JGIv7b.000014557:8646381-8688504_XV|mapt	mapt	>JGIv7b.000014557:8646381-8688504_XV|mapt			0.0801658	-0.029116	-0.234468	JGIv7b.000014557_8646381-8688504_XV|mapt
1.21977	1.19423	1.19699	1.26809	1.21468	1.32879	1.20442	1.11082	1	1.00419	0.0060368	JGIv7b.000014557:8731110-8760143_VV|cdc27;JGIv7b.000075417:1750969-1772665_VV|cdc27	JGIv7b.000014557:8731110-8760143_VV|cdc27;JGIv7b.000075417:1750969-1772665_VV|cdc27	cdc27	>JGIv7b.000014557:8731110-8760143_VV|cdc27;>JGIv7b.000075417:1750969-1772665_VV|cdc27			0.0243826	0.00509334	0.0753442	JGIv7b.000014557_8731110-8760143_VV|cdc27
1.06958	1.07188	1.04603	1.09082	1.06129	1.05179	1.08612	1.04597	1	1.0078	0.0112164	JGIv7b.000014557:8763338-8778335_VV|nmt2	JGIv7b.000014557:8763338-8778335_VV|nmt2	nmt2	>JGIv7b.000014557:8763338-8778335_VV|nmt2			0.17394	0.00828334	0.459182	JGIv7b.000014557_8763338-8778335_VV|nmt2
1.01161	1.00662	0.983885	1.04433	1.04998	1.04044	1.01963	1.08988	1	0.963455	-0.0537108	JGIv7b.000014557:8979072-9006509_VV|psmd11	JGIv7b.000014557:8979072-9006509_VV|psmd11	psmd11	>JGIv7b.000014557:8979072-9006509_VV|psmd11			0.630283	-0.0383716	-1.40609	JGIv7b.000014557_8979072-9006509_VV|psmd11
0.976761	1.0643	0.945965	0.920018	0.969156	1.03799	1.08288	0.786598	1	1.00785	0.0112767	JGIv7b.000014557:9247821-9256966_XX|mpp2	JGIv7b.000014557:9247821-9256966_XX|mpp2	mpp2	>JGIv7b.000014557:9247821-9256966_XX|mpp2			0.0242853	0.00760498	0.0743174	JGIv7b.000014557_9247821-9256966_XX|mpp2
1.02324	0.949382	1.22351	0.896842	1.21511	1.10586	1.15087	1.3886	1	0.8421	-0.247936	JGIv7b.000014557:9336671-9360920_XX|col1a1	JGIv7b.000014557:9336671-9360920_XX|col1a1	col1a1	>JGIv7b.000014557:9336671-9360920_XX|col1a1			0.644396	-0.191865	-1.43207	JGIv7b.000014557_9336671-9360920_XX|col1a1
0.902698	0.860043	0.872953	0.975097	0.925499	0.973347	0.879099	0.924051	1	0.975363	-0.0359886	JGIv7b.000014557:9391281-9405590_XX|ppp1r9b	JGIv7b.000014557:9391281-9405590_XX|ppp1r9b	ppp1r9b	>JGIv7b.000014557:9391281-9405590_XX|ppp1r9b			0.190992	-0.0228013	-0.501759	JGIv7b.000014557_9391281-9405590_XX|ppp1r9b
0.82558	0.79199	0.791088	0.893663	0.777959	0.856073	0.738352	0.739453	1	1.06121	0.0857139	JGIv7b.000014557:9523189-9541961_VV|ubtf	JGIv7b.000014557:9523189-9541961_VV|ubtf	ubtf	>JGIv7b.000014557:9523189-9541961_VV|ubtf			0.386216	0.047621	0.919122	JGIv7b.000014557_9523189-9541961_VV|ubtf
1.04175	0.961014	1.09266	1.07158	1.01892	1.13485	0.83428	1.08762	1	1.02241	0.0319749	JGIv7b.000014660:1929751-1977195_VV|clcn3;JGIv7b.000014692:9114149-9174941_VV|clcn3	JGIv7b.000014660:1929751-1977195_VV|clcn3;JGIv7b.000014692:9114149-9174941_VV|clcn3	clcn3	>JGIv7b.000014660:1929751-1977195_VV|clcn3;>JGIv7b.000014692:9114149-9174941_VV|clcn3			0.0766076	0.0228346	0.224179	JGIv7b.000014660_1929751-1977195_VV|clcn3
0.787596	0.819544	0.709143	0.8341	0.919312	0.976007	0.900938	0.88099	1	0.856723	-0.223099	JGIv7b.000014660:750009-782671_XV|cpe	JGIv7b.000014660:750009-782671_XV|cpe	cpe	>JGIv7b.000014660:750009-782671_XV|cpe			1.22336	-0.131716	-2.69251	JGIv7b.000014660_750009-782671_XV|cpe
1.19346	1.06963	1.20261	1.30814	1.08787	1.08897	1.09117	1.08348	1	1.09706	0.13364	JGIv7b.000014692:2944358-2960752_VV|ufsp2	JGIv7b.000014692:2944358-2960752_VV|ufsp2	ufsp2	>JGIv7b.000014692:2944358-2960752_VV|ufsp2			0.57587	0.105587	1.52932	JGIv7b.000014692_2944358-2960752_VV|ufsp2
0.975021	0.94843	1.09343	0.883202	0.959924	0.957303	0.881188	1.04128	1	1.01573	0.0225131	JGIv7b.000014692:318588-427854_XV|efha2	JGIv7b.000014692:318588-427854_XV|efha2	efha2	>JGIv7b.000014692:318588-427854_XV|efha2			0.0676895	0.015097	0.194946	JGIv7b.000014692_318588-427854_XV|efha2
1.03501	1.0598	0.999762	1.04547	1.14602	1.26797	1.12594	1.04414	1	0.903138	-0.146982	JGIv7b.000014692:3519341-3547221_VV|casp3	JGIv7b.000014692:3519341-3547221_VV|casp3	casp3	>JGIv7b.000014692:3519341-3547221_VV|casp3			0.644226	-0.111006	-1.63607	JGIv7b.000014692_3519341-3547221_VV|casp3
1.04506	1.01721	1.00616	1.11182	0.935263	0.938684	0.937123	0.929982	1	1.1174	0.160146	JGIv7b.000014692:3939-89045_XX|tusc3;JGIv7b.000123719:2410113-2430362_VX|tusc3	JGIv7b.000014692:3939-89045_XX|tusc3;JGIv7b.000123719:2410113-2430362_VX|tusc3	tusc3	>JGIv7b.000014692:3939-89045_XX|tusc3;>JGIv7b.000123719:2410113-2430362_VX|tusc3			1.09134	0.1098	3.26425	JGIv7b.000014692_3939-89045_XX|tusc3
0.813874	0.911101	0.715214	0.815306	0.906159	0.916403	0.878484	0.923589	1	0.898158	-0.154959	JGIv7b.000014692:659018-713979_XX|slc7a2.1;JGIv7b.000123719:1817213-1871606_XX|slc7a2.1	JGIv7b.000014692:659018-713979_XX|slc7a2.1;JGIv7b.000123719:1817213-1871606_XX|slc7a2.1	slc7a2.1	>JGIv7b.000014692:659018-713979_XX|slc7a2.1;>JGIv7b.000123719:1817213-1871606_XX|slc7a2.1			0.618735	-0.092285	-1.58409	JGIv7b.000014692_659018-713979_XX|slc7a2.1
0.847297	0.982779	0.706807	0.852305	0.994244	1.01546	1.10045	0.866823	1	0.852202	-0.230733	JGIv7b.000006590:5419061-5440187_XX|il10rb;JGIv7b.000014692:6888734-6977443_XX|gpm6a	JGIv7b.000014692:6888734-6977443_XX|gpm6a	gpm6a	>JGIv7b.000014692:6888734-6977443_XX|gpm6a			0.627761	-0.146947	-1.4002	JGIv7b.000014692_6888734-6977443_XX|gpm6a
1.06764	1.11254	0.926513	1.16386	1.09053	1.07527	1.17532	1.02099	1	0.979011	-0.0306029	JGIv7b.000014692:7886158-7889756_VV|hmgb2	JGIv7b.000014692:7886158-7889756_VV|hmgb2	hmgb2	>JGIv7b.000014692:7886158-7889756_VV|hmgb2			0.0949453	-0.022889	-0.268975	JGIv7b.000014692_7886158-7889756_VV|hmgb2
1.0971	1.09572	1.17318	1.0224	1.02417	1.0605	1.0111	1.0009	1	1.07121	0.0992445	JGIv7b.000014660:1509430-1655572_XV|palld;JGIv7b.000014692:9437323-9583195_XV|palld	JGIv7b.000014660:1509430-1655572_XV|palld;JGIv7b.000014692:9437323-9583195_XV|palld	palld	>JGIv7b.000014660:1509430-1655572_XV|palld;>JGIv7b.000014692:9437323-9583195_XV|palld			0.637306	0.0729333	1.54316	JGIv7b.000014660_1509430-1655572_XV|palld
1.1577	0.903882	1.81392	0.755284	1.13707	1.17303	1.29937	0.938812	1	1.01814	0.0259337	JGIv7b.000014696:628414-634678_XX|dera	JGIv7b.000014696:628414-634678_XX|dera	dera	>JGIv7b.000014696:628414-634678_XX|dera			0.0189833	0.0206247	0.0593765	JGIv7b.000014696_628414-634678_XX|dera
1.11967	1.16255	1.2441	0.952368	1.1401	1.08484	1.10616	1.2293	1	0.982083	-0.0260833	JGIv7b.000014696:640504-647935_VV|strap	JGIv7b.000014696:640504-647935_VV|strap	strap	>JGIv7b.000014696:640504-647935_VV|strap			0.0715876	-0.0204274	-0.208715	JGIv7b.000014696_640504-647935_VV|strap
0.8711	0.780383	0.979822	0.853096	0.95158	0.991392	0.997432	0.865915	1	0.915426	-0.127486	JGIv7b.000014870:293675-305315_XX|nif	JGIv7b.000014870:293675-305315_XX|nif	nif	>JGIv7b.000014870:293675-305315_XX|nif			0.477077	-0.0804793	-1.11249	JGIv7b.000014870_293675-305315_XX|nif
0.913827	0.914325	0.977168	0.849988	0.970632	1.14275	0.888983	0.880163	1	0.941476	-0.0870034	JGIv7b.000014978:10577648-10687964_XV|tdrd3;JGIv7b.000221007:6042456-6137312_VV|tdrd3	JGIv7b.000014978:10577648-10687964_XV|tdrd3;JGIv7b.000221007:6042456-6137312_VV|tdrd3	tdrd3	>JGIv7b.000014978:10577648-10687964_XV|tdrd3;>JGIv7b.000221007:6042456-6137312_VV|tdrd3			0.228381	-0.056805	-0.606904	JGIv7b.000014978_10577648-10687964_XV|tdrd3
1.01652	1.06579	0.869747	1.11402	1.1169	1.03938	1.16611	1.1452	1	0.910128	-0.135859	JGIv7b.000014978:122871-188690_VX|myo1a	JGIv7b.000014978:122871-188690_VX|myo1a	myo1a	>JGIv7b.000014978:122871-188690_VX|myo1a			0.496103	-0.100378	-1.18976	JGIv7b.000014978_122871-188690_VX|myo1a
0.892786	0.825397	0.879462	0.973498	0.909046	0.946418	0.913783	0.866938	1	0.982112	-0.02604	JGIv7b.000014978:1269299-1309046_VV|sarnp	JGIv7b.000014978:1269299-1309046_VV|sarnp	sarnp	>JGIv7b.000014978:1269299-1309046_VV|sarnp			0.118248	-0.0162607	-0.331627	JGIv7b.000014978_1269299-1309046_VV|sarnp
1.10916	1.09819	1.32374	0.905544	1.12804	1.18585	1.12044	1.07784	1	0.983258	-0.0243576	JGIv7b.000014978:1509266-1590855_VV|dgka	JGIv7b.000014978:1509266-1590855_VV|dgka	dgka	>JGIv7b.000014978:1509266-1590855_VV|dgka			0.0495489	-0.0188854	-0.151249	JGIv7b.000014978_1509266-1590855_VV|dgka
0.842406	0.947324	0.710926	0.868969	0.80027	0.848826	0.797392	0.754593	1	1.05265	0.0740289	JGIv7b.000008129:7943426-7985762_XX|suox;JGIv7b.000014978:1609352-1701487_VV|suox	JGIv7b.000008129:7943426-7985762_XX|suox;JGIv7b.000014978:1609352-1701487_VV|suox	suox	>JGIv7b.000008129:7943426-7985762_XX|suox;>JGIv7b.000014978:1609352-1701487_VV|suox			0.209357	0.042136	0.564304	JGIv7b.000008129_7943426-7985762_XX|suox
0.948899	0.99545	0.876346	0.974901	1.03036	0.971187	0.994514	1.12537	1	0.920942	-0.118818	JGIv7b.000014978:1849845-1873411_VV|pa2g4	JGIv7b.000014978:1849845-1873411_VV|pa2g4	pa2g4	>JGIv7b.000014978:1849845-1873411_VV|pa2g4			0.596039	-0.081458	-1.34768	JGIv7b.000014978_1849845-1873411_VV|pa2g4
0.907001	0.99127	0.960643	0.769091	0.912784	0.907367	0.834155	0.99683	1	0.993665	-0.00916883	JGIv7b.000014978:1897472-1902250_VV|zc3h10	JGIv7b.000014978:1897472-1902250_VV|zc3h10	zc3h10	>JGIv7b.000014978:1897472-1902250_VV|zc3h10			0.0228191	-0.00578266	-0.0688921	JGIv7b.000014978_1897472-1902250_VV|zc3h10
1.0626	1.08658	1.11841	0.982812	1.0191	0.963237	0.988524	1.10555	1	1.04268	0.0602987	JGIv7b.000014978:2009669-2052569_XV|smarcc2	JGIv7b.000014978:2009669-2052569_XV|smarcc2	smarcc2	>JGIv7b.000014978:2009669-2052569_XV|smarcc2			0.293575	0.043497	0.7252	JGIv7b.000014978_2009669-2052569_XV|smarcc2
0.696837	0.699562	0.60336	0.78759	0.808494	0.930032	0.736829	0.758622	1	0.861895	-0.214416	JGIv7b.000014978:2292269-2313281_VV|cs	JGIv7b.000014978:2292269-2313281_VV|cs	cs	>JGIv7b.000014978:2292269-2313281_VV|cs			0.617183	-0.111657	-1.37831	JGIv7b.000014978_2292269-2313281_VV|cs
1.18513	1.19963	1.29714	1.05861	1.01282	1.00439	1.09108	0.942983	1	1.17013	0.226667	JGIv7b.000014978:2319754-2333538_VV|cnpy2	JGIv7b.000014978:2319754-2333538_VV|cnpy2	cnpy2	>JGIv7b.000014978:2319754-2333538_VV|cnpy2			0.937311	0.172309	2.11467	JGIv7b.000014978_2319754-2333538_VV|cnpy2
0.995594	1.0689	0.910873	1.00701	0.999967	0.999315	0.994746	1.00584	1	0.995627	-0.00632247	JGIv7b.000014978:2463292-2484652_VV|cd63	JGIv7b.000014978:2463292-2484652_VV|cd63	cd63	>JGIv7b.000014978:2463292-2484652_VV|cd63			0.0301248	-0.00437268	-0.0948793	JGIv7b.000014978_2463292-2484652_VV|cd63
1.11879	1.09449	1.16651	1.09538	1.10775	1.23976	1.198	0.885492	1	1.00997	0.0143104	JGIv7b.000008355:58180-64146_XX|des.2;JGIv7b.000014978:3126877-3143461_XX|prph	JGIv7b.000014978:3126877-3143461_XX|prph	prph	>JGIv7b.000014978:3126877-3143461_XX|prph			0.0309633	0.0110427	0.0966117	JGIv7b.000014978_3126877-3143461_XX|prph
0.967601	1.03747	0.880873	0.984461	1.10227	1.13886	1.11327	1.05467	1	0.877829	-0.187989	JGIv7b.000014978:3257425-3261234_VV|tuba1b	JGIv7b.000014978:3257425-3261234_VV|tuba1b	tuba1b	>JGIv7b.000014978:3257425-3261234_VV|tuba1b			1.09707	-0.134665	-2.57474	JGIv7b.000014978_3257425-3261234_VV|tuba1b
0.99844	1.07361	0.876351	1.04536	0.929928	0.964422	1.02126	0.804102	1	1.07367	0.102557	JGIv7b.000008129:5969701-6024809_XX|cacnb3;JGIv7b.000014978:3953700-4007126_XX|cacnb3	JGIv7b.000008129:5969701-6024809_XX|cacnb3;JGIv7b.000014978:3953700-4007126_XX|cacnb3	cacnb3	>JGIv7b.000008129:5969701-6024809_XX|cacnb3;>JGIv7b.000014978:3953700-4007126_XX|cacnb3			0.312456	0.0685123	0.765025	JGIv7b.000008129_5969701-6024809_XX|cacnb3
1.11077	1.05231	1.50239	0.777612	1.12018	1.18979	1.07894	1.09181	1	0.9916	-0.0121696	JGIv7b.000008129:5477425-5509798_XX|prpf40b;JGIv7b.000014978:4469688-4505093_XV|prpf40b	JGIv7b.000008129:5477425-5509798_XX|prpf40b;JGIv7b.000014978:4469688-4505093_XV|prpf40b	prpf40b	>JGIv7b.000008129:5477425-5509798_XX|prpf40b;>JGIv7b.000014978:4469688-4505093_XV|prpf40b			0.0137842	-0.00940935	-0.0439407	JGIv7b.000008129_5477425-5509798_XX|prpf40b
0.97201	0.905125	0.978854	1.03205	1.14888	0.96	1.28336	1.20328	1	0.84605	-0.241186	JGIv7b.000014978:5096274-5123372_VV|sucla2	JGIv7b.000014978:5096274-5123372_VV|sucla2	sucla2	>JGIv7b.000014978:5096274-5123372_VV|sucla2			0.692891	-0.17687	-1.70134	JGIv7b.000014978_5096274-5123372_VV|sucla2
1.01169	1.03358	0.971705	1.02978	0.980541	0.95452	0.951464	1.03564	1	1.03177	0.0451146	JGIv7b.000008129:8963711-8985903_VV|naca.2;JGIv7b.000014978:568236-588480_VV|naca.2	JGIv7b.000008129:8963711-8985903_VV|naca.2;JGIv7b.000014978:568236-588480_VV|naca.2	naca.2	>JGIv7b.000008129:8963711-8985903_VV|naca.2;>JGIv7b.000014978:568236-588480_VV|naca.2			0.379986	0.031147	0.914266	JGIv7b.000008129_8963711-8985903_VV|naca.2
1.04202	1.05969	1.06048	1.00589	1.05911	1.03355	1.05705	1.08674	1	0.983861	-0.023474	JGIv7b.000014978:642079-648008_VV|atp5b	JGIv7b.000014978:642079-648008_VV|atp5b	atp5b	>JGIv7b.000014978:642079-648008_VV|atp5b			0.290598	-0.0170933	-0.720254	JGIv7b.000014978_642079-648008_VV|atp5b
1.06187	1.09013	1.09529	1.00018	1.15598	1.01907	1.17682	1.27204	1	0.918588	-0.12251	JGIv7b.000014978:7550630-7710800_VV|vwa8	JGIv7b.000014978:7550630-7710800_VV|vwa8	vwa8	>JGIv7b.000014978:7550630-7710800_VV|vwa8			0.477373	-0.0941101	-1.17684	JGIv7b.000014978_7550630-7710800_VV|vwa8
0.999932	0.923522	1.10069	0.975583	1.05849	1.11732	1.09102	0.967118	1	0.944681	-0.0821008	JGIv7b.000008129:2252793-2272948_XX|sugt1;JGIv7b.000014978:7935983-7983562_VV|sugt1	JGIv7b.000014978:7935983-7983562_VV|sugt1	sugt1	>JGIv7b.000014978:7935983-7983562_VV|sugt1			0.345817	-0.0585543	-0.835758	JGIv7b.000014978_7935983-7983562_VV|sugt1
0.975147	0.832069	1.28494	0.808431	0.982105	1.01991	1.0317	0.894704	1	0.992915	-0.0102576	JGIv7b.000014978:990726-1023151_XV|stat2	JGIv7b.000014978:990726-1023151_XV|stat2	stat2	>JGIv7b.000014978:990726-1023151_XV|stat2			0.0136792	-0.00695799	-0.0431841	JGIv7b.000014978_990726-1023151_XV|stat2
1.15145	1.09369	1.15066	1.21	1.10074	1.10169	1.12732	1.07321	1	1.04607	0.064978	JGIv7b.000015038:1230927-1318094_XV|slc44a5;JGIv7b.000024235:5073621-5146504_XX|slc44a5	JGIv7b.000015038:1230927-1318094_XV|slc44a5;JGIv7b.000024235:5073621-5146504_XX|slc44a5	slc44a5	>JGIv7b.000015038:1230927-1318094_XV|slc44a5;>JGIv7b.000024235:5073621-5146504_XX|slc44a5			0.569362	0.05071	1.36919	JGIv7b.000015038_1230927-1318094_XV|slc44a5
1.02036	1.02486	1.02504	1.01119	1.06858	1.09275	1.00639	1.10661	1	0.954875	-0.0666165	JGIv7b.000015038:1326497-1336206_VV|acadm	JGIv7b.000015038:1326497-1336206_VV|acadm	acadm	>JGIv7b.000015038:1326497-1336206_VV|acadm			0.580807	-0.0482199	-1.52177	JGIv7b.000015038_1326497-1336206_VV|acadm
1.01732	1.05282	0.987107	1.01202	1.04882	1.0533	1.03187	1.0613	1	0.969959	-0.0440043	JGIv7b.000015038:2162505-2183313_VV|fubp1	JGIv7b.000015038:2162505-2183313_VV|fubp1	fubp1	>JGIv7b.000015038:2162505-2183313_VV|fubp1			0.62383	-0.0315077	-1.49521	JGIv7b.000015038_2162505-2183313_VV|fubp1
1.02356	1.0712	1.10251	0.89697	0.958115	0.713664	1.08629	1.07439	1	1.06831	0.0953254	JGIv7b.000015038:3545064-3668269_VV|lphn2;JGIv7b.000024235:2805740-2921913_XV|lphn2	JGIv7b.000015038:3545064-3668269_VV|lphn2;JGIv7b.000024235:2805740-2921913_XV|lphn2	lphn2	>JGIv7b.000015038:3545064-3668269_VV|lphn2;>JGIv7b.000024235:2805740-2921913_XV|lphn2			0.175554	0.0654453	0.474306	JGIv7b.000015038_3545064-3668269_VV|lphn2
1.0227	1.2141	1.02999	0.824001	1.07585	1.09966	1.23525	0.892626	1	0.950599	-0.0730919	JGIv7b.000015215:1248278-1296919_VV|arhgdig	JGIv7b.000015215:1248278-1296919_VV|arhgdig	arhgdig	>JGIv7b.000015215:1248278-1296919_VV|arhgdig			0.129661	-0.0531483	-0.353388	JGIv7b.000015215_1248278-1296919_VV|arhgdig
0.893194	0.822579	0.894575	0.962428	0.829664	0.835564	0.847557	0.80587	1	1.07657	0.106447	JGIv7b.000015215:225389-267973_VX|llgl1	JGIv7b.000015215:225389-267973_VX|llgl1	llgl1	>JGIv7b.000015215:225389-267973_VX|llgl1			0.598206	0.0635303	1.5042	JGIv7b.000015215_225389-267973_VX|llgl1
1.00987	1.05581	1.06229	0.911506	1.0683	1.08642	1.07008	1.0484	1	0.945304	-0.0811492	JGIv7b.000015215:448663-465149_VV|cops3	JGIv7b.000015215:448663-465149_VV|cops3	cops3	>JGIv7b.000015215:448663-465149_VV|cops3			0.44745	-0.0584314	-1.15858	JGIv7b.000015215_448663-465149_VV|cops3
0.767697	0.736874	0.716858	0.849359	0.826861	0.961815	0.722783	0.795984	1	0.928448	-0.107107	JGIv7b.000015415:1084612-1099104_VV|tomm40	JGIv7b.000015415:1084612-1099104_VV|tomm40	tomm40	>JGIv7b.000015415:1084612-1099104_VV|tomm40			0.285018	-0.0591637	-0.722786	JGIv7b.000015415_1084612-1099104_VV|tomm40
1.00885	1.08113	1.04123	0.904196	1.00155	1.08363	1.01269	0.908315	1	1.0073	0.0104873	JGIv7b.000015415:3352720-3376899_VV|gsk3a	JGIv7b.000015415:3352720-3376899_VV|gsk3a	gsk3a	>JGIv7b.000015415:3352720-3376899_VV|gsk3a			0.0333806	0.00730703	0.0988591	JGIv7b.000015415_3352720-3376899_VV|gsk3a
0.943967	0.924486	1.00569	0.901724	0.890941	0.899912	0.871136	0.901775	1	1.05952	0.083406	JGIv7b.000015415:3827419-3859032_XX|atp1a3;JGIv7b.000195950:298176-316053_XX|atp4a;JGIv7b.000307846:500107-510871_XX|atp4a	JGIv7b.000015415:3827419-3859032_XX|atp1a3	atp1a3	>JGIv7b.000015415:3827419-3859032_XX|atp1a3			0.63906	0.0530256	1.60319	JGIv7b.000015415_3827419-3859032_XX|atp1a3
0.710028	0.842698	0.5224	0.764987	1.01054	0.94663	0.910627	1.17436	1	0.702623	-0.509177	JGIv7b.000015416:1761876-1772541_VV|polr2c	JGIv7b.000015416:1761876-1772541_VV|polr2c	polr2c	>JGIv7b.000015416:1761876-1772541_VV|polr2c			1.10438	-0.300511	-2.36676	JGIv7b.000015416_1761876-1772541_VV|polr2c
0.962882	1.0364	0.955335	0.896912	1.054	1.07162	1.08541	1.00496	1	0.913553	-0.130439	JGIv7b.000015416:943689-963903_VV|got2	JGIv7b.000015416:943689-963903_VV|got2	got2	>JGIv7b.000015416:943689-963903_VV|got2			0.848523	-0.0911143	-1.91973	JGIv7b.000015416_943689-963903_VV|got2
0.99748	0.967277	0.995394	1.02977	0.985862	0.964689	0.992686	1.00021	1	1.01179	0.0169032	JGIv7b.000015416:971291-1035419_VV|cnot1;JGIv7b.000046631:4531594-4607922_VV|cnot1	JGIv7b.000015416:971291-1035419_VV|cnot1;JGIv7b.000046631:4531594-4607922_VV|cnot1	cnot1	>JGIv7b.000015416:971291-1035419_VV|cnot1;>JGIv7b.000046631:4531594-4607922_VV|cnot1			0.210009	0.0116187	0.551817	JGIv7b.000015416_971291-1035419_VV|cnot1
0.860672	0.889035	0.986912	0.70607	0.895082	0.899017	0.813792	0.972436	1	0.961557	-0.0565552	JGIv7b.000015436:2498612-2535449_XV|fmr1	JGIv7b.000015436:2498612-2535449_XV|fmr1	fmr1	>JGIv7b.000015436:2498612-2535449_XV|fmr1			0.131823	-0.0344093	-0.365252	JGIv7b.000015436_2498612-2535449_XV|fmr1
1.04068	1.06955	0.934535	1.11796	0.805965	0.921862	0.793095	0.702937	1	1.29122	0.36874	JGIv7b.000015436:292659-311673_VV|tspan6;JGIv7b.000167347:4595-21747_VV|tspan6	JGIv7b.000015436:292659-311673_VV|tspan6;JGIv7b.000167347:4595-21747_VV|tspan6	tspan6	>JGIv7b.000015436:292659-311673_VV|tspan6;>JGIv7b.000167347:4595-21747_VV|tspan6			1.29939	0.234717	2.79594	JGIv7b.000015436_292659-311673_VV|tspan6
0.91048	0.749323	0.902678	1.07944	0.836263	0.823817	0.911174	0.773797	1	1.08875	0.122672	JGIv7b.000015436:3592170-3641240_VV|mtm1	JGIv7b.000015436:3592170-3641240_VV|mtm1	mtm1	>JGIv7b.000015436:3592170-3641240_VV|mtm1			0.275306	0.0742177	0.717219	JGIv7b.000015436_3592170-3641240_VV|mtm1
1.09674	1.16282	1.0608	1.06661	1.12587	1.0481	1.07113	1.25838	1	0.97413	-0.0378143	JGIv7b.000015436:3780132-3783071_VV|hmgb3	JGIv7b.000015436:3780132-3783071_VV|hmgb3	hmgb3	>JGIv7b.000015436:3780132-3783071_VV|hmgb3			0.141467	-0.0291267	-0.391739	JGIv7b.000015436_3780132-3783071_VV|hmgb3
0.861995	0.887318	0.840325	0.858341	0.902946	0.945768	0.889558	0.873512	1	0.954647	-0.0669608	JGIv7b.000015436:5214548-5216712_VV|slc25a5	JGIv7b.000015436:5214548-5216712_VV|slc25a5	slc25a5	>JGIv7b.000015436:5214548-5216712_VV|slc25a5			0.695801	-0.0409514	-1.58534	JGIv7b.000015436_5214548-5216712_VV|slc25a5
0.983637	0.869242	1.09769	0.983978	1.01932	0.984647	0.979102	1.09421	1	0.964993	-0.0514091	JGIv7b.000015436:5345110-5382014_VV|sept6	JGIv7b.000015436:5345110-5382014_VV|sept6	42619	>JGIv7b.000015436:5345110-5382014_VV|sept6			0.17487	-0.035683	-0.470419	JGIv7b.000015436_5345110-5382014_VV|sept6
0.963748	0.995007	0.965842	0.930394	1.06096	0.995129	1.09432	1.09344	1	0.908371	-0.138647	JGIv7b.000015436:5456039-5470503_VV|pgk1	JGIv7b.000015436:5456039-5470503_VV|pgk1	pgk1	>JGIv7b.000015436:5456039-5470503_VV|pgk1			1.10662	-0.0972154	-2.56846	JGIv7b.000015436_5456039-5470503_VV|pgk1
1.15189	1.04532	1.06754	1.3428	1.16907	1.11017	1.19207	1.20497	1	0.985302	-0.0213625	JGIv7b.000015893:177328-205286_XV|hars	JGIv7b.000015893:177328-205286_XV|hars	hars	>JGIv7b.000015893:177328-205286_XV|hars			0.0568526	-0.0171833	-0.171539	JGIv7b.000015893_177328-205286_XV|hars
0.758289	0.722801	0.734792	0.817274	0.801419	1.069	0.674816	0.660441	1	0.946183	-0.0798089	JGIv7b.000015893:234655-261425_VV|hars2	JGIv7b.000015893:234655-261425_VV|hars2	hars2	>JGIv7b.000015893:234655-261425_VV|hars2			0.107632	-0.04313	-0.314567	JGIv7b.000015893_234655-261425_VV|hars2
1.0089	0.985715	1.01082	1.03016	1.11922	1.09413	1.0722	1.19133	1	0.90143	-0.149713	JGIv7b.000015893:3464775-3493997_XX|h2afy	JGIv7b.000015893:3464775-3493997_XX|h2afy	h2afy	>JGIv7b.000015893:3464775-3493997_XX|h2afy			1.08869	-0.110322	-2.84321	JGIv7b.000015893_3464775-3493997_XX|h2afy
1.11782	1.05567	1.23018	1.0676	1.07774	1.07813	1.12751	1.02757	1	1.03719	0.0526789	JGIv7b.000015893:347938-376972_VV|ik	JGIv7b.000015893:347938-376972_VV|ik	ik	>JGIv7b.000015893:347938-376972_VV|ik			0.242951	0.04008	0.633672	JGIv7b.000015893_347938-376972_VV|ik
1.15353	1.19288	1.35798	0.90973	1.15208	1.20185	1.24522	1.00916	1	1.00126	0.0018188	JGIv7b.000015893:373614-378311_VV|ndufa2	JGIv7b.000015893:373614-378311_VV|ndufa2	ndufa2	>JGIv7b.000015893:373614-378311_VV|ndufa2			0.00312136	0.00145334	0.00971181	JGIv7b.000015893_373614-378311_VV|ndufa2
1.01266	1.01578	0.904519	1.11769	0.923093	0.787632	0.889476	1.09217	1	1.09703	0.133607	JGIv7b.000015893:4151670-4201504_VV|ddx46	JGIv7b.000015893:4151670-4201504_VV|ddx46	ddx46	>JGIv7b.000015893:4151670-4201504_VV|ddx46			0.335868	0.0895703	0.824548	JGIv7b.000015893_4151670-4201504_VV|ddx46
0.96217	1.0613	0.931391	0.893819	0.891565	0.900378	0.820837	0.953481	1	1.07919	0.109951	JGIv7b.000015893:4211934-4226798_VV|camlg	JGIv7b.000015893:4211934-4226798_VV|camlg	camlg	>JGIv7b.000015893:4211934-4226798_VV|camlg			0.476142	0.0706047	1.10809	JGIv7b.000015893_4211934-4226798_VV|camlg
1.01317	1.05963	0.986197	0.993685	0.94786	0.915937	0.982552	0.945092	1	1.0689	0.0961308	JGIv7b.000014976:184174-297118_XV|sec24a;JGIv7b.000015893:4250403-4295172_VV|sec24a	JGIv7b.000014976:184174-297118_XV|sec24a;JGIv7b.000015893:4250403-4295172_VV|sec24a	sec24a	>JGIv7b.000014976:184174-297118_XV|sec24a;>JGIv7b.000015893:4250403-4295172_VV|sec24a			1.00197	0.0653103	2.15791	JGIv7b.000014976_184174-297118_XV|sec24a
0.846138	0.799225	0.811885	0.927303	0.828245	0.884641	0.827084	0.773009	1	1.0216	0.0308354	JGIv7b.000015893:4931426-4975367_VV|larp1;JGIv7b.000068717:274076-304523_VV|larp1b;JGIv7b.000088765:854519-879113_VV|larp1b	JGIv7b.000015893:4931426-4975367_VV|larp1	larp1	>JGIv7b.000015893:4931426-4975367_VV|larp1			0.12566	0.017893	0.344407	JGIv7b.000015893_4931426-4975367_VV|larp1
1.08802	1.00627	1.19438	1.06342	0.960106	0.929188	1.02502	0.926111	1	1.13323	0.180443	JGIv7b.000015893:5042295-5069508_VV|canx	JGIv7b.000015893:5042295-5069508_VV|canx	canx	>JGIv7b.000015893:5042295-5069508_VV|canx			0.869172	0.127917	1.98462	JGIv7b.000015893_5042295-5069508_VV|canx
1.08104	1.16716	0.943853	1.1321	1.0735	1.07403	1.12325	1.02323	1	1.00702	0.0100901	JGIv7b.000002585:33225-45095_XX|unnamed;JGIv7b.000015893:5218500-5261745_VV|ctnna1;JGIv7b.000062355:3146806-3147321_XX|unnamed	JGIv7b.000015893:5218500-5261745_VV|ctnna1	ctnna1	>JGIv7b.000015893:5218500-5261745_VV|ctnna1			0.0328574	0.00753434	0.100315	JGIv7b.000015893_5218500-5261745_VV|ctnna1
0.979167	0.81297	1.03629	1.08824	0.938786	1.10325	0.828126	0.884983	1	1.04301	0.0607576	JGIv7b.000015893:5269409-5295770_VV|hspa9	JGIv7b.000015893:5269409-5295770_VV|hspa9	hspa9	>JGIv7b.000015893:5269409-5295770_VV|hspa9			0.124109	0.0403803	0.339322	JGIv7b.000015893_5269409-5295770_VV|hspa9
0.716265	0.72034	0.585512	0.842943	0.708787	0.924539	0.568142	0.633679	1	1.01055	0.015142	JGIv7b.000015893:5306589-5316104_VV|npm1	JGIv7b.000015893:5306589-5316104_VV|npm1	npm1	>JGIv7b.000015893:5306589-5316104_VV|npm1			0.0186322	0.00747834	0.0564956	JGIv7b.000015893_5306589-5316104_VV|npm1
0.901353	0.903703	0.854012	0.946345	0.945562	1.00232	0.89295	0.941415	1	0.953246	-0.0690788	JGIv7b.000015893:5893016-5945235_XX|anxa6	JGIv7b.000015893:5893016-5945235_XX|anxa6	anxa6	>JGIv7b.000015893:5893016-5945235_XX|anxa6			0.459397	-0.0442084	-1.06815	JGIv7b.000015893_5893016-5945235_XX|anxa6
1.12873	1.07514	1.12185	1.1892	1.0518	1.07077	1.15304	0.93159	1	1.07314	0.10184	JGIv7b.000015893:6412330-6418462_VV|rps14;JGIv7b.000149890:2555904-2556503_VX|rps14;JGIv7b.000187759:620436-627420_VV|rps14	JGIv7b.000015893:6412330-6418462_VV|rps14;JGIv7b.000187759:620436-627420_VV|rps14	rps14	>JGIv7b.000015893:6412330-6418462_VV|rps14;>JGIv7b.000187759:620436-627420_VV|rps14			0.434667	0.07693	1.05946	JGIv7b.000015893_6412330-6418462_VV|rps14
0.927278	0.819053	0.932321	1.03046	0.921666	0.949701	0.95759	0.857707	1	1.00609	0.0087579	JGIv7b.000015893:6440536-6498048_VV|gemin5	JGIv7b.000015893:6440536-6498048_VV|gemin5	gemin5	>JGIv7b.000015893:6440536-6498048_VV|gemin5			0.0267584	0.005612	0.0813534	JGIv7b.000015893_6440536-6498048_VV|gemin5
1.02284	1.86058	0.712862	0.495084	1.16487	0.403706	1.55794	1.53296	1	0.878075	-0.187584	JGIv7b.000015893:6581443-6927800_XX|unnamed;JGIv7b.000029940:439500-666806_XX|unnamed	JGIv7b.000015893:6581443-6927800_XX|unnamed;JGIv7b.000029940:439500-666806_XX|unnamed	unnamed	>JGIv7b.000015893:6581443-6927800_XX|unnamed;>JGIv7b.000029940:439500-666806_XX|unnamed			0.0885939	-0.142027	-0.249401	JGIv7b.000015893_6581443-6927800_XX|unnamed
1.05019	1.08955	1.05801	1.00302	1.05891	1.01833	1.16107	0.997319	1	0.991772	-0.01192	JGIv7b.000015893:7018481-7137741_VV|cald1	JGIv7b.000015893:7018481-7137741_VV|cald1	cald1	>JGIv7b.000015893:7018481-7137741_VV|cald1			0.0510526	-0.00871297	-0.152011	JGIv7b.000015893_7018481-7137741_VV|cald1
1.32951	1.4015	1.30269	1.28435	1.25665	1.44153	1.0859	1.24253	1	1.05798	0.0813115	JGIv7b.000015893:7389025-7424572_VV|cd9	JGIv7b.000015893:7389025-7424572_VV|cd9	cd9	>JGIv7b.000015893:7389025-7424572_VV|cd9			0.251069	0.07286	0.667548	JGIv7b.000015893_7389025-7424572_VV|cd9
0.997466	0.993491	0.972497	1.02641	1.01676	1.017	1.0019	1.03138	1	0.981024	-0.0276396	JGIv7b.000016001:2696270-2736556_VV|dhx15;JGIv7b.000047509:847149-875614_VV|dhx15;JGIv7b.000080843:1491160-1505760_VX|dhx8;JGIv7b.000134683:600367-625475_VV|dhx16	JGIv7b.000016001:2696270-2736556_VV|dhx15;JGIv7b.000047509:847149-875614_VV|dhx15	dhx15	>JGIv7b.000016001:2696270-2736556_VV|dhx15;>JGIv7b.000047509:847149-875614_VV|dhx15			0.447404	-0.019294	-1.08093	JGIv7b.000016001_2696270-2736556_VV|dhx15
0.989099	0.864355	0.879483	1.22346	1.14345	1.10183	1.08681	1.24171	1	0.865013	-0.209206	JGIv7b.000016001:3139163-3142271_VV|unnamed	JGIv7b.000016001:3139163-3142271_VV|unnamed	unnamed	>JGIv7b.000016001:3139163-3142271_VV|unnamed			0.493717	-0.154351	-1.21334	JGIv7b.000016001_3139163-3142271_VV|unnamed
1.05406	0.911354	1.36798	0.882838	1.06303	1.16439	0.943054	1.08165	1	0.991558	-0.0122308	JGIv7b.000016001:341671-380943_VV|ncapg	JGIv7b.000016001:341671-380943_VV|ncapg	ncapg	>JGIv7b.000016001:341671-380943_VV|ncapg			0.017007	-0.008974	-0.0528122	JGIv7b.000016001_341671-380943_VV|ncapg
0.980146	0.886697	1.04448	1.00926	1.00663	1.0119	1.01569	0.99231	1	0.973687	-0.0384702	JGIv7b.000016001:4471498-4495901_XV|pcdh7;JGIv7b.000031653:7911098-7940659_XV|pcdh7	JGIv7b.000016001:4471498-4495901_XV|pcdh7;JGIv7b.000031653:7911098-7940659_XV|pcdh7	pcdh7	>JGIv7b.000016001:4471498-4495901_XV|pcdh7;>JGIv7b.000031653:7911098-7940659_XV|pcdh7			0.19604	-0.0264876	-0.547679	JGIv7b.000016001_4471498-4495901_XV|pcdh7
1.10257	1.10435	0.906879	1.29648	1.04694	1.13062	0.97406	1.03614	1	1.05314	0.0746911	JGIv7b.000016001:5964011-5994040_VV|rell1;JGIv7b.000031653:6451330-6484297_VV|rell1	JGIv7b.000016001:5964011-5994040_VV|rell1;JGIv7b.000031653:6451330-6484297_VV|rell1	rell1	>JGIv7b.000016001:5964011-5994040_VV|rell1;>JGIv7b.000031653:6451330-6484297_VV|rell1			0.166412	0.0556297	0.458489	JGIv7b.000016001_5964011-5994040_VV|rell1
1.04093	1.06143	1.11341	0.947938	1.05255	1.08844	1.04092	1.0283	1	0.988953	-0.0160258	JGIv7b.000016001:6001908-6023882_VV|pgm2	JGIv7b.000016001:6001908-6023882_VV|pgm2	pgm2	>JGIv7b.000016001:6001908-6023882_VV|pgm2			0.0755835	-0.0116273	-0.222859	JGIv7b.000016001_6001908-6023882_VV|pgm2
0.84246	0.822179	0.915347	0.789854	0.949326	0.871132	0.966947	1.0099	1	0.887429	-0.172296	JGIv7b.000015893:269062-291209_XV|ugdh.2;JGIv7b.000016001:6708797-6733209_VV|ugdh;JGIv7b.000031653:5880301-5900259_VV|ugdh	JGIv7b.000016001:6708797-6733209_VV|ugdh;JGIv7b.000031653:5880301-5900259_VV|ugdh	ugdh	>JGIv7b.000016001:6708797-6733209_VV|ugdh;>JGIv7b.000031653:5880301-5900259_VV|ugdh			0.893536	-0.106866	-1.92014	JGIv7b.000016001_6708797-6733209_VV|ugdh
1.02148	0.937356	1.15918	0.967905	1.04287	0.989641	0.989637	1.14933	1	0.97949	-0.029897	JGIv7b.000016001:6766506-6783963_VV|ube2k;JGIv7b.000031653:5815945-5846761_VV|ube2k	JGIv7b.000016001:6766506-6783963_VV|ube2k;JGIv7b.000031653:5815945-5846761_VV|ube2k	ube2k	>JGIv7b.000016001:6766506-6783963_VV|ube2k;>JGIv7b.000031653:5815945-5846761_VV|ube2k			0.0863849	-0.021389	-0.244521	JGIv7b.000016001_6766506-6783963_VV|ube2k
1.07562	1.05084	1.0399	1.13611	0.99878	0.942109	1.03308	1.02115	1	1.07693	0.106926	JGIv7b.000016001:6793299-6865020_VV|pds5a	JGIv7b.000016001:6793299-6865020_VV|pds5a	pds5a	>JGIv7b.000016001:6793299-6865020_VV|pds5a			0.855357	0.076837	1.84225	JGIv7b.000016001_6793299-6865020_VV|pds5a
1.20664	1.26673	1.15493	1.19825	1.13103	1.15284	1.13431	1.10595	1	1.06684	0.0933499	JGIv7b.000016001:7338005-7353420_VV|uchl1	JGIv7b.000016001:7338005-7353420_VV|uchl1	uchl1	>JGIv7b.000016001:7338005-7353420_VV|uchl1			0.878693	0.0756033	2.14259	JGIv7b.000016001_7338005-7353420_VV|uchl1
1.02321	1.06038	0.957863	1.05138	0.913044	0.911657	0.830282	0.997193	1	1.12066	0.164343	JGIv7b.000016004:1989941-2010859_VV|plod3;JGIv7b.000113187:705347-717255_XX|plod3	JGIv7b.000016004:1989941-2010859_VV|plod3;JGIv7b.000113187:705347-717255_XX|plod3	plod3	>JGIv7b.000016004:1989941-2010859_VV|plod3;>JGIv7b.000113187:705347-717255_XX|plod3			0.849933	0.110164	1.89031	JGIv7b.000016004_1989941-2010859_VV|plod3
0.897779	0.882736	0.78708	1.02352	0.755646	0.811936	0.72764	0.727361	1	1.18809	0.24865	JGIv7b.000016004:2099147-2105724_XX|eno3	JGIv7b.000016004:2099147-2105724_XX|eno3	eno3	>JGIv7b.000016004:2099147-2105724_XX|eno3			0.787196	0.142133	1.91524	JGIv7b.000016004_2099147-2105724_XX|eno3
1.09315	1.00913	1.17151	1.09882	0.979183	1.00283	1.00316	0.93156	1	1.11639	0.158845	JGIv7b.000016004:2580953-2593348_VV|acadvl	JGIv7b.000016004:2580953-2593348_VV|acadvl	acadvl	>JGIv7b.000016004:2580953-2593348_VV|acadvl			0.920332	0.11397	2.16456	JGIv7b.000016004_2580953-2593348_VV|acadvl
0.949598	1.02668	0.814034	1.00808	0.985865	0.966222	0.997097	0.994275	1	0.963213	-0.0540727	JGIv7b.000016004:272529-277051_XV|fis1	JGIv7b.000016004:272529-277051_XV|fis1	fis1	>JGIv7b.000016004:272529-277051_XV|fis1			0.188135	-0.0362667	-0.527862	JGIv7b.000016004_272529-277051_XV|fis1
0.832252	0.728432	1.00645	0.761873	0.891744	0.957598	1.03294	0.684694	1	0.933285	-0.0996097	JGIv7b.000016004:50209-57486_VX|psmb6	JGIv7b.000016004:50209-57486_VX|psmb6	psmb6	>JGIv7b.000016004:50209-57486_VX|psmb6			0.162403	-0.0594923	-0.433088	JGIv7b.000016004_50209-57486_VX|psmb6
1.12996	1.61117	0.854229	0.924494	0.896182	0.981858	0.705439	1.00125	1	1.26086	0.334413	JGIv7b.000016424:600268-615156_VV|dhx38;JGIv7b.000054743:398845-433993_VV|dhx38	JGIv7b.000016424:600268-615156_VV|dhx38;JGIv7b.000054743:398845-433993_VV|dhx38	dhx38	>JGIv7b.000016424:600268-615156_VV|dhx38;>JGIv7b.000054743:398845-433993_VV|dhx38			0.353445	0.233782	0.900306	JGIv7b.000016424_600268-615156_VV|dhx38
1.11867	1.02434	1.16432	1.16734	0.835599	1.02497	0.753013	0.728813	1	1.33876	0.420898	JGIv7b.000016424:628468-639703_VV|ist1	JGIv7b.000016424:628468-639703_VV|ist1	ist1	>JGIv7b.000016424:628468-639703_VV|ist1			1.11015	0.283068	2.67006	JGIv7b.000016424_628468-639703_VV|ist1
0.885048	0.872871	0.940507	0.841767	0.997148	1.05484	0.955872	0.980732	1	0.88758	-0.172051	JGIv7b.000016424:900601-908699_VV|tubb3	JGIv7b.000016424:900601-908699_VV|tubb3	tubb3	>JGIv7b.000016424:900601-908699_VV|tubb3			1.26339	-0.1121	-2.6927	JGIv7b.000016424_900601-908699_VV|tubb3
0.702445	0.632745	0.641413	0.833178	0.842421	1.00808	0.743169	0.776013	1	0.833842	-0.262155	JGIv7b.000016623:4242-12372_XV|atp6v1e1	JGIv7b.000016623:4242-12372_XV|atp6v1e1	atp6v1e1	>JGIv7b.000016623:4242-12372_XV|atp6v1e1			0.583829	-0.139975	-1.32089	JGIv7b.000016623_4242-12372_XV|atp6v1e1
0.92408	0.859321	1.07264	0.840279	0.954602	0.927824	0.911191	1.02479	1	0.968027	-0.0468811	JGIv7b.000016807:10026058-10107612_XV|gigyf2	JGIv7b.000016807:10026058-10107612_XV|gigyf2	gigyf2	>JGIv7b.000016807:10026058-10107612_XV|gigyf2			0.132519	-0.0305217	-0.370065	JGIv7b.000016807_10026058-10107612_XV|gigyf2
1.00032	0.963971	0.975563	1.06143	0.993095	0.953956	0.958028	1.0673	1	1.00728	0.0104604	JGIv7b.000016807:10195047-10293674_XX|kif1a	JGIv7b.000016807:10195047-10293674_XX|kif1a	kif1a	>JGIv7b.000016807:10195047-10293674_XX|kif1a			0.0514387	0.00722667	0.149947	JGIv7b.000016807_10195047-10293674_XX|kif1a
0.878768	0.825253	0.857109	0.953943	0.845779	0.927466	0.862477	0.747393	1	1.03901	0.0552027	JGIv7b.000016807:10366227-10403605_VV|hdlbp	JGIv7b.000016807:10366227-10403605_VV|hdlbp	hdlbp	>JGIv7b.000016807:10366227-10403605_VV|hdlbp			0.19219	0.0329897	0.504895	JGIv7b.000016807_10366227-10403605_VV|hdlbp
1.05515	1.06092	1.13448	0.970039	0.986255	0.935436	1.09161	0.931718	1	1.06985	0.097411	JGIv7b.000016807:10414674-10434426_VV|sept2	JGIv7b.000016807:10414674-10434426_VV|sept2	42615	>JGIv7b.000016807:10414674-10434426_VV|sept2			0.412023	0.0688917	0.970611	JGIv7b.000016807_10414674-10434426_VV|sept2
0.980704	0.967442	1.16053	0.814141	0.945551	0.922531	0.888662	1.02546	1	1.03718	0.052663	JGIv7b.000016807:10635907-10645209_VV|dtymk	JGIv7b.000016807:10635907-10645209_VV|dtymk	dtymk	>JGIv7b.000016807:10635907-10645209_VV|dtymk			0.113846	0.0351533	0.324512	JGIv7b.000016807_10635907-10645209_VV|dtymk
0.972594	0.93988	1.00344	0.974462	1.08455	1.26619	1.08601	0.901436	1	0.896776	-0.157181	JGIv7b.000016807:11118593-11172315_VV|acsl3	JGIv7b.000016807:11118593-11172315_VV|acsl3	acsl3	>JGIv7b.000016807:11118593-11172315_VV|acsl3			0.398568	-0.111951	-1.04736	JGIv7b.000016807_11118593-11172315_VV|acsl3
1.53131	1.07125	1.67892	1.84376	1.04105	0.849148	0.947672	1.32633	1	1.47093	0.556727	JGIv7b.000016807:11561787-11616321_VV|epha4;JGIv7b.000294828:446450-489490_VV|epha4	JGIv7b.000016807:11561787-11616321_VV|epha4;JGIv7b.000294828:446450-489490_VV|epha4	epha4	>JGIv7b.000016807:11561787-11616321_VV|epha4;>JGIv7b.000294828:446450-489490_VV|epha4			0.783228	0.49026	1.77447	JGIv7b.000016807_11561787-11616321_VV|epha4
0.949787	0.948892	0.967438	0.933032	0.952852	1.04585	0.886554	0.926152	1	0.996784	-0.00464763	JGIv7b.000016807:12611724-12657527_VV|cul3;JGIv7b.000023885:504138-552358_VV|cul3	JGIv7b.000016807:12611724-12657527_VV|cul3;JGIv7b.000023885:504138-552358_VV|cul3	cul3	>JGIv7b.000016807:12611724-12657527_VV|cul3;>JGIv7b.000023885:504138-552358_VV|cul3			0.0198478	-0.00306469	-0.0626666	JGIv7b.000016807_12611724-12657527_VV|cul3
0.969118	0.955591	0.923984	1.02778	1.03934	1.09482	1.06711	0.956077	1	0.93244	-0.100917	JGIv7b.000016807:1605188-1763194_VV|camk2g;JGIv7b.000286644:17414-30337_XX|camk2a	JGIv7b.000016807:1605188-1763194_VV|camk2g	camk2g	>JGIv7b.000016807:1605188-1763194_VV|camk2g			0.589624	-0.0702173	-1.3413	JGIv7b.000016807_1605188-1763194_VV|camk2g
0.974734	0.967162	0.956529	1.00051	1.03205	1.00178	1.01244	1.08193	1	0.944464	-0.0824329	JGIv7b.000016807:2510752-2551096_VV|sec24d	JGIv7b.000016807:2510752-2551096_VV|sec24d	sec24d	>JGIv7b.000016807:2510752-2551096_VV|sec24d			0.866459	-0.0573163	-2.01763	JGIv7b.000016807_2510752-2551096_VV|sec24d
1.13915	1.07045	1.11828	1.22871	0.99541	0.894245	1.14087	0.951114	1	1.1444	0.194591	JGIv7b.000010944:395809-540418_VV|gbf1;JGIv7b.000016807:2790611-2942562_VV|gbf1	JGIv7b.000010944:395809-540418_VV|gbf1;JGIv7b.000016807:2790611-2942562_VV|gbf1	gbf1	>JGIv7b.000010944:395809-540418_VV|gbf1;>JGIv7b.000016807:2790611-2942562_VV|gbf1			0.718563	0.143737	1.63219	JGIv7b.000010944_395809-540418_VV|gbf1
1.15118	1.08466	1.50767	0.86121	1.03561	0.871541	1.22727	1.00803	1	1.11159	0.152628	JGIv7b.000016807:3475032-3482894_VV|fbxl15	JGIv7b.000016807:3475032-3482894_VV|fbxl15	fbxl15	>JGIv7b.000016807:3475032-3482894_VV|fbxl15			0.201551	0.115566	0.534963	JGIv7b.000016807_3475032-3482894_VV|fbxl15
0.981191	1.09378	0.950005	0.899787	0.945422	0.81629	0.924845	1.09513	1	1.03783	0.0535756	JGIv7b.000016807:404408-421174_VV|psap	JGIv7b.000016807:404408-421174_VV|psap	psap	>JGIv7b.000016807:404408-421174_VV|psap			0.130781	0.035769	0.358329	JGIv7b.000016807_404408-421174_VV|psap
0.984974	1.01883	0.967885	0.968208	1.00871	0.973748	1.02689	1.02549	1	0.97647	-0.0343525	JGIv7b.000016807:4267535-4321401_VV|sec31b	JGIv7b.000016807:4267535-4321401_VV|sec31b	sec31b	>JGIv7b.000016807:4267535-4321401_VV|sec31b			0.414869	-0.023735	-0.97526	JGIv7b.000016807_4267535-4321401_VV|sec31b
0.92467	0.929587	0.861388	0.983036	0.991831	0.925943	0.997269	1.05228	1	0.932286	-0.101155	JGIv7b.000016807:4414998-4435304_VV|scd	JGIv7b.000016807:4414998-4435304_VV|scd	scd	>JGIv7b.000016807:4414998-4435304_VV|scd			0.590957	-0.0671603	-1.32306	JGIv7b.000016807_4414998-4435304_VV|scd
0.959295	1.07395	0.949735	0.854199	1.06752	1.01395	1.09099	1.09762	1	0.89862	-0.154217	JGIv7b.000016807:5495475-5540861_VV|ppa2	JGIv7b.000016807:5495475-5540861_VV|ppa2	ppa2	>JGIv7b.000016807:5495475-5540861_VV|ppa2			0.647435	-0.108225	-1.56731	JGIv7b.000016807_5495475-5540861_VV|ppa2
1.03531	1.02213	0.94187	1.14192	1.12653	1.14572	1.08081	1.15307	1	0.91902	-0.121832	JGIv7b.000016807:6513129-6546881_XX|rab6b	JGIv7b.000016807:6513129-6546881_XX|rab6b	rab6b	>JGIv7b.000016807:6513129-6546881_XX|rab6b			0.59636	-0.0912267	-1.45975	JGIv7b.000016807_6513129-6546881_XX|rab6b
0.852161	0.687221	0.822102	1.04716	0.924323	0.836945	0.831835	1.10419	1	0.92193	-0.117272	JGIv7b.000016807:6549465-6557293_VV|srprb	JGIv7b.000016807:6549465-6557293_VV|srprb	srprb	>JGIv7b.000016807:6549465-6557293_VV|srprb			0.200749	-0.0721623	-0.521979	JGIv7b.000016807_6549465-6557293_VV|srprb
0.710338	0.687077	0.615091	0.828846	0.662055	0.741937	0.642767	0.601461	1	1.07293	0.101555	JGIv7b.000016807:6566371-6596692_XX|tf	JGIv7b.000016807:6566371-6596692_XX|tf	tf	>JGIv7b.000016807:6566371-6596692_XX|tf			0.25063	0.048283	0.64063	JGIv7b.000016807_6566371-6596692_XX|tf
0.844042	0.784518	0.89021	0.857398	0.833845	0.883329	0.814802	0.803404	1	1.01223	0.0175356	JGIv7b.000016807:6777016-6818349_VX|pak2	JGIv7b.000016807:6777016-6818349_VX|pak2	pak2	>JGIv7b.000016807:6777016-6818349_VX|pak2			0.0905273	0.010197	0.255046	JGIv7b.000016807_6777016-6818349_VX|pak2
1.08148	1.099	1.04431	1.10113	1.08972	1.05809	1.07309	1.13798	1	0.992438	-0.0109505	JGIv7b.000016807:707490-720288_VX|h2afy2	JGIv7b.000016807:707490-720288_VX|h2afy2	h2afy2	>JGIv7b.000016807:707490-720288_VX|h2afy2			0.0952785	-0.00823998	-0.267794	JGIv7b.000016807_707490-720288_VX|h2afy2
1.11504	0.914504	1.42834	1.00227	0.971204	0.932192	0.9838	0.997619	1	1.1481	0.199247	JGIv7b.000016807:7283767-7369275_VV|trip12;JGIv7b.000044494:3924869-3992925_VX|trip12	JGIv7b.000016807:7283767-7369275_VV|trip12;JGIv7b.000044494:3924869-3992925_VX|trip12	trip12	>JGIv7b.000016807:7283767-7369275_VV|trip12;>JGIv7b.000044494:3924869-3992925_VX|trip12			0.336414	0.143834	0.899354	JGIv7b.000016807_7283767-7369275_VV|trip12
1.2911	1.43431	1.28954	1.14945	1.15712	0.939364	1.2031	1.32889	1	1.11579	0.158065	JGIv7b.000016807:8038507-8053452_XX|rbp1	JGIv7b.000016807:8038507-8053452_XX|rbp1	rbp1	>JGIv7b.000016807:8038507-8053452_XX|rbp1			0.396286	0.133982	0.948927	JGIv7b.000016807_8038507-8053452_XX|rbp1
0.961576	0.893248	0.958161	1.03332	0.949545	0.99397	0.973881	0.880784	1	1.01267	0.018165	JGIv7b.000016807:8523781-8543202_XV|cab39;JGIv7b.000044494:5321618-5346351_VV|cab39	JGIv7b.000016807:8523781-8543202_XV|cab39;JGIv7b.000044494:5321618-5346351_VV|cab39	cab39	>JGIv7b.000016807:8523781-8543202_XV|cab39;>JGIv7b.000044494:5321618-5346351_VV|cab39			0.0793177	0.0120313	0.225226	JGIv7b.000016807_8523781-8543202_XV|cab39
0.925626	0.929044	0.955437	0.892397	0.983963	0.994636	0.926953	1.0303	1	0.940712	-0.0881747	JGIv7b.000016807:9265934-9321172_XX|gpc1	JGIv7b.000016807:9265934-9321172_XX|gpc1	gpc1	>JGIv7b.000016807:9265934-9321172_XX|gpc1			0.721433	-0.058337	-1.64829	JGIv7b.000016807_9265934-9321172_XX|gpc1
0.539735	0.502352	0.482021	0.634831	0.588043	0.938921	0.4433	0.381908	1	0.917849	-0.123671	JGIv7b.000016863:1275778-1281533_VV|unnamed;JGIv7b.000079796:139842-145353_VV|unnamed	JGIv7b.000016863:1275778-1281533_VV|unnamed;JGIv7b.000079796:139842-145353_VV|unnamed	unnamed	>JGIv7b.000016863:1275778-1281533_VV|unnamed;>JGIv7b.000079796:139842-145353_VV|unnamed			0.0897028	-0.0483083	-0.264378	JGIv7b.000016863_1275778-1281533_VV|unnamed
1.03707	1.03172	1.04218	1.03731	1.03158	1.02755	1.00757	1.05963	1	1.00532	0.00765291	JGIv7b.000007555:490420-545090_VV|slk;JGIv7b.000016863:1753973-1797354_VV|slk	JGIv7b.000016863:1753973-1797354_VV|slk	slk	>JGIv7b.000016863:1753973-1797354_VV|slk			0.122402	0.00548665	0.354863	JGIv7b.000016863_1753973-1797354_VV|slk
0.941332	0.980327	0.649059	1.19461	1.27466	1.13593	1.18608	1.50196	1	0.738498	-0.437333	JGIv7b.000016863:264574-272682_XX|unnamed	JGIv7b.000016863:264574-272682_XX|unnamed	unnamed	>JGIv7b.000016863:264574-272682_XX|unnamed			0.767472	-0.333325	-1.70302	JGIv7b.000016863_264574-272682_XX|unnamed
1.21297	1.34024	1.0868	1.21188	1.18501	1.20699	1.10067	1.24736	1	1.0236	0.0336527	JGIv7b.000016863:3210219-3238927_VV|dusp11.2	JGIv7b.000016863:3210219-3238927_VV|dusp11.2	dusp11.2	>JGIv7b.000016863:3210219-3238927_VV|dusp11.2			0.117607	0.0279667	0.328069	JGIv7b.000016863_3210219-3238927_VV|dusp11.2
1.06165	1.06626	1.0906	1.02809	1.11649	1.08246	1.06607	1.20094	1	0.950882	-0.0726621	JGIv7b.000016863:3394620-3444204_VV|ide	JGIv7b.000016863:3394620-3444204_VV|ide	ide	>JGIv7b.000016863:3394620-3444204_VV|ide			0.482834	-0.05484	-1.1865	JGIv7b.000016863_3394620-3444204_VV|ide
1.16023	1.19206	1.18434	1.1043	1.11231	1.19299	1.03453	1.10941	1	1.04308	0.0608561	JGIv7b.000016863:5081206-5123956_VV|mki67	JGIv7b.000016863:5081206-5123956_VV|mki67	mki67	>JGIv7b.000016863:5081206-5123956_VV|mki67			0.364515	0.0479233	0.89274	JGIv7b.000016863_5081206-5123956_VV|mki67
0.962994	0.956614	0.920599	1.01177	1.01422	0.968432	1.00573	1.06851	1	0.949489	-0.0747771	JGIv7b.000016863:559630-579463_VV|actr1a;JGIv7b.000153221:23081-47386_VV|actr1a;REV__JGIv7b.000014557:5109523-5164788_XV|slc9a8	JGIv7b.000016863:559630-579463_VV|actr1a;JGIv7b.000153221:23081-47386_VV|actr1a	actr1a	>JGIv7b.000016863:559630-579463_VV|actr1a;>JGIv7b.000153221:23081-47386_VV|actr1a			0.57776	-0.0512297	-1.29892	JGIv7b.000016863_559630-579463_VV|actr1a
1.00721	0.969651	1.0447	1.00727	0.984795	0.925646	1.01014	1.0186	1	1.02276	0.0324644	JGIv7b.000016863:6459199-6492282_VV|glrx3	JGIv7b.000016863:6459199-6492282_VV|glrx3	glrx3	>JGIv7b.000016863:6459199-6492282_VV|glrx3			0.238296	0.0224117	0.609971	JGIv7b.000016863_6459199-6492282_VV|glrx3
1.64781	1.87194	1.88391	1.18757	1.43314	1.37064	1.44621	1.48258	1	1.14978	0.201364	JGIv7b.000016863:6494478-6496062_XX|uchl1	JGIv7b.000016863:6494478-6496062_XX|uchl1	uchl1	>JGIv7b.000016863:6494478-6496062_XX|uchl1			0.346786	0.214663	0.923308	JGIv7b.000016863_6494478-6496062_XX|uchl1
1.29973	1.32844	1.46094	1.10981	1.11773	1.01759	1.25304	1.08257	1	1.16283	0.217636	JGIv7b.000016863:7172043-7172333_XX|sbk1;JGIv7b.000058049:175145-175436_XX|unnamed;JGIv7b.000102974:4174162-4174453_XX|unnamed;JGIv7b.000177920:454598-454889_XX|unnamed;JGIv7b.000300794:120273-120564_XX|unnamed	JGIv7b.000016863:7172043-7172333_XX|sbk1;JGIv7b.000058049:175145-175436_XX|unnamed;JGIv7b.000102974:4174162-4174453_XX|unnamed;JGIv7b.000177920:454598-454889_XX|unnamed;JGIv7b.000300794:120273-120564_XX|unnamed	sbk1	>JGIv7b.000016863:7172043-7172333_XX|sbk1;>JGIv7b.000058049:175145-175436_XX|unnamed;>JGIv7b.000102974:4174162-4174453_XX|unnamed;>JGIv7b.000177920:454598-454889_XX|unnamed;>JGIv7b.000300794:120273-120564_XX|unnamed			0.647152	0.181997	1.46613	JGIv7b.000016863_7172043-7172333_XX|sbk1
1.02922	0.977117	1.17662	0.933937	1.01811	0.989161	1.07152	0.993637	1	1.01092	0.0156702	JGIv7b.000016863:7195606-7223200_XX|dpysl4	JGIv7b.000016863:7195606-7223200_XX|dpysl4	dpysl4	>JGIv7b.000016863:7195606-7223200_XX|dpysl4			0.0461946	0.0111187	0.140064	JGIv7b.000016863_7195606-7223200_XX|dpysl4
0.380332	0.301913	0.39883	0.440254	0.335762	0.445423	0.371126	0.190736	1	1.13274	0.179823	JGIv7b.000016863:821701-845011_VV|arl3.1;JGIv7b.000020754:230734-262609_VV|arl3.1	JGIv7b.000016863:821701-845011_VV|arl3.1;JGIv7b.000020754:230734-262609_VV|arl3.1	arl3.1	>JGIv7b.000016863:821701-845011_VV|arl3.1;>JGIv7b.000020754:230734-262609_VV|arl3.1			0.194333	0.0445707	0.518176	JGIv7b.000016863_821701-845011_VV|arl3.1
0.779043	0.8001	0.881373	0.655656	0.885521	0.879803	0.83078	0.945981	1	0.879756	-0.184824	JGIv7b.000016863:8495669-8514007_VV|oat.2	JGIv7b.000016863:8495669-8514007_VV|oat.2	oat.2	>JGIv7b.000016863:8495669-8514007_VV|oat.2			0.607732	-0.106478	-1.4396	JGIv7b.000016863_8495669-8514007_VV|oat.2
0.750399	0.853904	0.718501	0.678791	0.797896	0.718981	0.810824	0.863884	1	0.940471	-0.0885441	JGIv7b.000016863:9987331-9993120_XV|ado	JGIv7b.000016863:9987331-9993120_XV|ado	ado	>JGIv7b.000016863:9987331-9993120_XV|ado			0.280545	-0.0474977	-0.700219	JGIv7b.000016863_9987331-9993120_XV|ado
0.958023	1.06692	0.830052	0.977097	0.936781	0.83568	1.019	0.955663	1	1.02268	0.0323485	JGIv7b.000017127:1124296-1132717_VV|txndc9	JGIv7b.000017127:1124296-1132717_VV|txndc9	txndc9	>JGIv7b.000017127:1124296-1132717_VV|txndc9			0.0857595	0.021242	0.242767	JGIv7b.000017127_1124296-1132717_VV|txndc9
0.953042	0.914167	1.00507	0.939889	0.935226	0.93064	0.957503	0.917536	1	1.01905	0.0272242	JGIv7b.000017127:2167731-2214793_VV|mrps9	JGIv7b.000017127:2167731-2214793_VV|mrps9	mrps9	>JGIv7b.000017127:2167731-2214793_VV|mrps9			0.227421	0.0178156	0.603926	JGIv7b.000017127_2167731-2214793_VV|mrps9
1.13618	1.15645	1.07764	1.17445	1.02817	1.02738	0.942462	1.11468	1	1.10505	0.144107	JGIv7b.000017127:3627899-3632664_VV|rpl31;JGIv7b.000078302:1806775-1811716_VV|rpl31	JGIv7b.000017127:3627899-3632664_VV|rpl31;JGIv7b.000078302:1806775-1811716_VV|rpl31	rpl31	>JGIv7b.000017127:3627899-3632664_VV|rpl31;>JGIv7b.000078302:1806775-1811716_VV|rpl31			0.819533	0.108006	1.86454	JGIv7b.000017127_3627899-3632664_VV|rpl31
0.960629	0.976581	0.857217	1.04809	0.994539	1.05263	0.954052	0.976936	1	0.965904	-0.0500486	JGIv7b.000017127:4698072-4750922_VV|ranbp2	JGIv7b.000017127:4698072-4750922_VV|ranbp2	ranbp2	>JGIv7b.000017127:4698072-4750922_VV|ranbp2			0.20214	-0.03391	-0.537042	JGIv7b.000017127_4698072-4750922_VV|ranbp2
1.13269	1.08187	1.25946	1.05674	1.09213	1.06187	1.05885	1.15568	1	1.03714	0.0526041	JGIv7b.000017127:5435944-5493307_XV|gk;JGIv7b.000078302:3330558-3390685_VV|gk	JGIv7b.000017127:5435944-5493307_XV|gk;JGIv7b.000078302:3330558-3390685_VV|gk	gk	>JGIv7b.000017127:5435944-5493307_XV|gk;>JGIv7b.000078302:3330558-3390685_VV|gk			0.214683	0.0405567	0.568991	JGIv7b.000017127_5435944-5493307_XV|gk
1.26441	1.21706	1.39364	1.18254	1.10621	1.21624	1.11728	0.985117	1	1.14301	0.19284	JGIv7b.000017127:755071-830832_VV|inpp4a	JGIv7b.000017127:755071-830832_VV|inpp4a	inpp4a	>JGIv7b.000017127:755071-830832_VV|inpp4a			0.779343	0.158201	1.69063	JGIv7b.000017127_755071-830832_VV|inpp4a
0.746858	0.733379	0.704195	0.803	0.867701	0.800231	0.728011	1.07486	1	0.860732	-0.216363	JGIv7b.000017127:7964807-7990354_VV|prps2	JGIv7b.000017127:7964807-7990354_VV|prps2	prps2	>JGIv7b.000017127:7964807-7990354_VV|prps2			0.429399	-0.120843	-1.10211	JGIv7b.000017127_7964807-7990354_VV|prps2
1.08881	1.08741	1.20753	0.971495	1.15049	1.07182	1.28416	1.0955	1	0.946387	-0.0794982	JGIv7b.000017193:166098-173652_XV|tstd1	JGIv7b.000017193:166098-173652_XV|tstd1	tstd1	>JGIv7b.000017193:166098-173652_XV|tstd1			0.256255	-0.0616817	-0.644597	JGIv7b.000017193_166098-173652_XV|tstd1
0.986232	0.974407	1.03365	0.950639	0.959547	0.913231	1.01007	0.95534	1	1.02781	0.0395736	JGIv7b.000017434:2219443-2275126_VV|kif5b	JGIv7b.000017434:2219443-2275126_VV|kif5b	kif5b	>JGIv7b.000017434:2219443-2275126_VV|kif5b			0.288168	0.026685	0.714438	JGIv7b.000017434_2219443-2275126_VV|kif5b
0.978449	1.57728	0.871102	0.486965	1.35477	1.60699	1.74532	0.712013	1	0.722223	-0.469484	JGIv7b.000017434:3276926-3694632_VV|pard3;JGIv7b.000052573:5345193-5740809_VV|pard3	JGIv7b.000017434:3276926-3694632_VV|pard3;JGIv7b.000052573:5345193-5740809_VV|pard3	pard3	>JGIv7b.000017434:3276926-3694632_VV|pard3;>JGIv7b.000052573:5345193-5740809_VV|pard3			0.342485	-0.376325	-0.827485	JGIv7b.000017434_3276926-3694632_VV|pard3
0.961277	1.05671	0.62664	1.20048	0.962932	1.01243	0.865866	1.0105	1	0.998281	-0.00248221	JGIv7b.000017434:3833614-3922237_XV|ccny;JGIv7b.000052573:5852035-5920092_VV|ccny	JGIv7b.000017434:3833614-3922237_XV|ccny;JGIv7b.000052573:5852035-5920092_VV|ccny	ccny	>JGIv7b.000017434:3833614-3922237_XV|ccny;>JGIv7b.000052573:5852035-5920092_VV|ccny			0.00289267	-0.0016553	-0.00924278	JGIv7b.000017434_3833614-3922237_XV|ccny
0.884325	0.887655	0.840334	0.924987	0.882971	0.90887	0.925541	0.814502	1	1.00153	0.00221116	JGIv7b.000017434:5105579-5146763_VV|pitrm1	JGIv7b.000017434:5105579-5146763_VV|pitrm1	pitrm1	>JGIv7b.000017434:5105579-5146763_VV|pitrm1			0.0104657	0.00135436	0.0319659	JGIv7b.000017434_5105579-5146763_VV|pitrm1
0.92147	0.964995	0.817022	0.982393	1.05274	1.10103	0.988367	1.06882	1	0.875307	-0.192139	JGIv7b.000017434:5151451-5220605_XV|pfkp	JGIv7b.000017434:5151451-5220605_XV|pfkp	pfkp	>JGIv7b.000017434:5151451-5220605_XV|pfkp			0.939925	-0.131269	-2.10877	JGIv7b.000017434_5151451-5220605_XV|pfkp
1.00541	1.04009	0.979262	0.996878	1.03904	1.03729	1.01718	1.06265	1	0.967634	-0.0474673	JGIv7b.000017836:11653-53039_VV|hspa9	JGIv7b.000017836:11653-53039_VV|hspa9	hspa9	>JGIv7b.000017836:11653-53039_VV|hspa9			0.670822	-0.03363	-1.50459	JGIv7b.000017836_11653-53039_VV|hspa9
1.01584	0.989467	1.00716	1.05088	1.17629	1.15086	1.09264	1.28536	1	0.863595	-0.211573	JGIv7b.000017836:1354106-1381045_VX|vdac1	JGIv7b.000017836:1354106-1381045_VX|vdac1	vdac1	>JGIv7b.000017836:1354106-1381045_VX|vdac1			1.02116	-0.160451	-2.67797	JGIv7b.000017836_1354106-1381045_VX|vdac1
0.964838	0.943047	1.09488	0.856586	1.06642	0.975006	1.18054	1.0437	1	0.904748	-0.144411	JGIv7b.000017836:1567483-1578227_VV|skp1;JGIv7b.000137507:222295-240639_VV|skp1	JGIv7b.000017836:1567483-1578227_VV|skp1;JGIv7b.000137507:222295-240639_VV|skp1	skp1	>JGIv7b.000017836:1567483-1578227_VV|skp1;>JGIv7b.000137507:222295-240639_VV|skp1			0.476844	-0.101578	-1.10176	JGIv7b.000017836_1567483-1578227_VV|skp1
0.515884	0.396735	0.531427	0.61949	0.470372	0.672245	0.432327	0.306545	1	1.09676	0.133243	JGIv7b.000017836:1585705-1597244_VV|ppp2ca;JGIv7b.000120511:173577-175663_VX|ppp2ca	JGIv7b.000017836:1585705-1597244_VV|ppp2ca	ppp2ca	>JGIv7b.000017836:1585705-1597244_VV|ppp2ca			0.131608	0.0455117	0.3632	JGIv7b.000017836_1585705-1597244_VV|ppp2ca
0.984281	0.997963	0.920411	1.03447	1.10284	1.1057	1.02723	1.1756	1	0.892494	-0.164085	JGIv7b.000017836:281743-332069_VV|larp1	JGIv7b.000017836:281743-332069_VV|larp1	larp1	>JGIv7b.000017836:281743-332069_VV|larp1			1.00449	-0.118562	-2.17648	JGIv7b.000017836_281743-332069_VV|larp1
1.09422	1.10726	1.05567	1.11974	1.08316	1.08971	1.10577	1.05399	1	1.01022	0.0146653	JGIv7b.000017836:556625-584948_VV|etf1	JGIv7b.000017836:556625-584948_VV|etf1	etf1	>JGIv7b.000017836:556625-584948_VV|etf1			0.167051	0.0110667	0.444902	JGIv7b.000017836_556625-584948_VV|etf1
0.84637	0.885656	0.794239	0.859214	0.857735	0.887956	0.821046	0.864202	1	0.98675	-0.0192435	JGIv7b.000017836:67760-110941_VV|ctnna1	JGIv7b.000017836:67760-110941_VV|ctnna1	ctnna1	>JGIv7b.000017836:67760-110941_VV|ctnna1			0.123217	-0.011365	-0.339413	JGIv7b.000017836_67760-110941_VV|ctnna1
1.03961	0.950473	1.15387	1.01449	0.970969	0.884862	1.02967	0.998376	1	1.07069	0.0985462	JGIv7b.000017914:10365-16518_VV|ppan	JGIv7b.000017914:10365-16518_VV|ppan	ppan	>JGIv7b.000017914:10365-16518_VV|ppan			0.384031	0.0686417	0.922173	JGIv7b.000017914_10365-16518_VV|ppan
1.15289	1.20427	0.975666	1.27874	1.174	1.12979	1.16849	1.22372	1	0.98202	-0.026175	JGIv7b.000017914:269972-290454_VV|pin1	JGIv7b.000017914:269972-290454_VV|pin1	pin1	>JGIv7b.000017914:269972-290454_VV|pin1			0.0745526	-0.021108	-0.221793	JGIv7b.000017914_269972-290454_VV|pin1
1.17396	1.229	1.09382	1.19907	1.20437	1.12513	1.2937	1.19429	1	0.97475	-0.0368953	JGIv7b.000005925:5029497-5030556_XX|unnamed;JGIv7b.000018184:1469186-1653681_XX|ppfia2	JGIv7b.000018184:1469186-1653681_XX|ppfia2	ppfia2	>JGIv7b.000018184:1469186-1653681_XX|ppfia2			0.180896	-0.0304101	-0.47645	JGIv7b.000018184_1469186-1653681_XX|ppfia2
1.25709	1.30651	1.3243	1.14046	1.06749	1.16606	1.14078	0.895617	1	1.17762	0.235871	JGIv7b.000005925:5215530-5216694_XX|unnamed;JGIv7b.000018184:1661287-1727414_XX|acss3	JGIv7b.000018184:1661287-1727414_XX|acss3	acss3	>JGIv7b.000018184:1661287-1727414_XX|acss3			0.816064	0.189604	1.81901	JGIv7b.000018184_1661287-1727414_XX|acss3
0.917505	0.926635	0.857424	0.968455	0.977182	1.00418	0.947815	0.979551	1	0.938929	-0.0909118	JGIv7b.000018184:2707513-2713534_VV|slc25a3	JGIv7b.000018184:2707513-2713534_VV|slc25a3	slc25a3	>JGIv7b.000018184:2707513-2713534_VV|slc25a3			0.699625	-0.0596773	-1.64611	JGIv7b.000018184_2707513-2713534_VV|slc25a3
0.971273	1.00043	0.893579	1.01981	0.944593	0.963744	0.904732	0.965304	1	1.02824	0.0401835	JGIv7b.000018184:2725432-2739328_VV|tmpo	JGIv7b.000018184:2725432-2739328_VV|tmpo	tmpo	>JGIv7b.000018184:2725432-2739328_VV|tmpo			0.230858	0.0266797	0.606071	JGIv7b.000018184_2725432-2739328_VV|tmpo
1.0338	1.18252	0.838441	1.08045	1.1459	1.18143	1.08456	1.1717	1	0.902179	-0.148515	JGIv7b.000018184:3792289-3824195_VV|lta4h	JGIv7b.000018184:3792289-3824195_VV|lta4h	lta4h	>JGIv7b.000018184:3792289-3824195_VV|lta4h			0.410638	-0.112093	-1.05177	JGIv7b.000018184_3792289-3824195_VV|lta4h
1.32826	1.33237	1.40224	1.25016	1.20165	1.42224	1.13452	1.0482	1	1.10536	0.144513	JGIv7b.000018184:3864338-3896228_VV|appl2	JGIv7b.000018184:3864338-3896228_VV|appl2	appl2	>JGIv7b.000018184:3864338-3896228_VV|appl2			0.415528	0.126603	1.0436	JGIv7b.000018184_3864338-3896228_VV|appl2
0.97718	1.01961	0.90469	1.00724	0.9243	0.923974	0.924126	0.9248	1	1.05721	0.0802632	JGIv7b.000018184:4883230-4894127_VV|hsp90b1	JGIv7b.000018184:4883230-4894127_VV|hsp90b1	hsp90b1	>JGIv7b.000018184:4883230-4894127_VV|hsp90b1			0.547222	0.05288	1.4519	JGIv7b.000018184_4883230-4894127_VV|hsp90b1
0.999156	0.989166	0.959351	1.04895	0.914338	0.901649	0.867753	0.973611	1	1.09276	0.127982	JGIv7b.000018192:11472-28401_VX|pex5	JGIv7b.000018192:11472-28401_VX|pex5	pex5	>JGIv7b.000018192:11472-28401_VX|pex5			0.965073	0.084818	2.07676	JGIv7b.000018192_11472-28401_VX|pex5
0.996556	1.00041	1.0402	0.949058	0.936747	0.954966	1.01468	0.840595	1	1.06385	0.0892914	JGIv7b.000018192:1335257-1385326_VV|pten;JGIv7b.000079772:6191675-6237069_VV|pten	JGIv7b.000018192:1335257-1385326_VV|pten;JGIv7b.000079772:6191675-6237069_VV|pten	pten	>JGIv7b.000018192:1335257-1385326_VV|pten;>JGIv7b.000079772:6191675-6237069_VV|pten			0.426318	0.059809	1.04045	JGIv7b.000018192_1335257-1385326_VV|pten
1.01299	1.0482	0.903034	1.08773	1.04709	1.02955	1.00708	1.10464	1	0.967432	-0.0477684	JGIv7b.000018192:161709-174220_VV|phb2	JGIv7b.000018192:161709-174220_VV|phb2	phb2	>JGIv7b.000018192:161709-174220_VV|phb2			0.202154	-0.034102	-0.537671	JGIv7b.000018192_161709-174220_VV|phb2
0.99055	0.960212	1.17442	0.837018	1.03607	0.998887	1.05666	1.05265	1	0.956069	-0.0648137	JGIv7b.000018192:260446-267871_VV|tpi1	JGIv7b.000018192:260446-267871_VV|tpi1	tpi1	>JGIv7b.000018192:260446-267871_VV|tpi1			0.15997	-0.0455157	-0.453714	JGIv7b.000018192_260446-267871_VV|tpi1
1.00771	1.02322	1.00359	0.996319	1.02829	1.02921	1.01856	1.0371	1	0.979986	-0.0291672	JGIv7b.000018192:271745-294591_VV|usp5;JGIv7b.000030987:511187-562827_XV|usp13;JGIv7b.000168805:149814-213187_XX|usp13	JGIv7b.000018192:271745-294591_VV|usp5	usp5	>JGIv7b.000018192:271745-294591_VV|usp5			0.957405	-0.0205804	-2.12947	JGIv7b.000018192_271745-294591_VV|usp5
0.896242	0.943757	0.854718	0.890252	0.993789	0.860637	1.10037	1.02036	1	0.901844	-0.149051	JGIv7b.000018192:3884966-4011533_XV|ank3	JGIv7b.000018192:3884966-4011533_XV|ank3	ank3	>JGIv7b.000018192:3884966-4011533_XV|ank3			0.52353	-0.0975467	-1.29941	JGIv7b.000018192_3884966-4011533_XV|ank3
1.06809	1.05525	1.05561	1.09342	1.1178	1.13243	0.985298	1.23567	1	0.955532	-0.0656235	JGIv7b.000018192:618987-646690_VV|ncapd2	JGIv7b.000018192:618987-646690_VV|ncapd2	ncapd2	>JGIv7b.000018192:618987-646690_VV|ncapd2			0.246996	-0.049706	-0.674062	JGIv7b.000018192_618987-646690_VV|ncapd2
0.961016	0.919489	0.977129	0.98643	1.05927	1.11453	1.07068	0.992587	1	0.907247	-0.140432	JGIv7b.000018192:658128-663972_VX|gapdh	JGIv7b.000018192:658128-663972_VX|gapdh	gapdh	>JGIv7b.000018192:658128-663972_VX|gapdh			1.03739	-0.0982497	-2.37587	JGIv7b.000018192_658128-663972_VX|gapdh
1.09619	1.03358	1.03764	1.21736	1.10631	1.24061	0.993947	1.08438	1	0.990853	-0.0132565	JGIv7b.000018192:711858-735184_VV|chd4;JGIv7b.000063696:436499-486612_XX|chd3;JGIv7b.000083691:1409501-1475533_XX|chd3;JGIv7b.000087017:2993119-3127720_XV|chd5;JGIv7b.000208071:3112204-3246213_XV|chd5	JGIv7b.000018192:711858-735184_VV|chd4;JGIv7b.000083691:1409501-1475533_XX|chd3	chd4	>JGIv7b.000018192:711858-735184_VV|chd4;>JGIv7b.000083691:1409501-1475533_XX|chd3			0.0363443	-0.010119	-0.10749	JGIv7b.000018192_711858-735184_VV|chd4
1.76206	1.4273	1.79139	2.06748	1.59044	1.36618	1.91309	1.49205	1	1.10791	0.147834	JGIv7b.000018201:554442-664758_VV|pepd	JGIv7b.000018201:554442-664758_VV|pepd	pepd	>JGIv7b.000018201:554442-664758_VV|pepd			0.277255	0.171617	0.690826	JGIv7b.000018201_554442-664758_VV|pepd
1.12496	0.967932	1.18587	1.22108	1.00848	1.03712	0.921117	1.06719	1	1.11551	0.157698	JGIv7b.000018239:466644-483866_VX|ccdc90b	JGIv7b.000018239:466644-483866_VX|ccdc90b	ccdc90b	>JGIv7b.000018239:466644-483866_VX|ccdc90b			0.543748	0.116485	1.28238	JGIv7b.000018239_466644-483866_VX|ccdc90b
0.880452	0.898011	0.793447	0.949897	0.947513	0.871609	0.922089	1.04884	1	0.929224	-0.105901	JGIv7b.000018274:402843-446764_VV|nup210	JGIv7b.000018274:402843-446764_VV|nup210	nup210	>JGIv7b.000018274:402843-446764_VV|nup210			0.405548	-0.067061	-0.958409	JGIv7b.000018274_402843-446764_VV|nup210
0.725151	0.727994	0.738885	0.708574	0.702112	0.852098	0.644365	0.609874	1	1.03281	0.0465796	JGIv7b.000018274:608573-646573_XV|iqsec1	JGIv7b.000018274:608573-646573_XV|iqsec1	iqsec1	>JGIv7b.000018274:608573-646573_XV|iqsec1			0.102277	0.0230387	0.30247	JGIv7b.000018274_608573-646573_XV|iqsec1
0.965402	0.992261	0.955182	0.948763	0.927437	0.948086	0.909102	0.925122	1	1.04094	0.0578811	JGIv7b.000018726:1791500-1834269_VV|dnmt1	JGIv7b.000018726:1791500-1834269_VV|dnmt1	dnmt1	>JGIv7b.000018726:1791500-1834269_VV|dnmt1			0.999299	0.0379653	2.15015	JGIv7b.000018726_1791500-1834269_VV|dnmt1
0.932779	0.868709	0.94057	0.989058	0.888324	1.01332	0.848328	0.803323	1	1.05004	0.0704499	JGIv7b.000018726:1838805-1850471_VV|eif3g	JGIv7b.000018726:1838805-1850471_VV|eif3g	eif3g	>JGIv7b.000018726:1838805-1850471_VV|eif3g			0.234188	0.0444554	0.610816	JGIv7b.000018726_1838805-1850471_VV|eif3g
1.04033	1.11818	1.20396	0.798842	1.01443	1.11617	0.829726	1.09738	1	1.02553	0.0363749	JGIv7b.000017914:36379-147529_XX|col5a3;JGIv7b.000018726:1899124-2039832_XX|col5a3	JGIv7b.000017914:36379-147529_XX|col5a3;JGIv7b.000018726:1899124-2039832_XX|col5a3	col5a3	>JGIv7b.000017914:36379-147529_XX|col5a3;>JGIv7b.000018726:1899124-2039832_XX|col5a3			0.0578515	0.025902	0.168075	JGIv7b.000017914_36379-147529_XX|col5a3
1.11716	1.18891	1.05842	1.10414	1.08632	1.11327	1.22919	0.916496	1	1.02839	0.0403841	JGIv7b.000018726:42593-115157_VV|dnm2	JGIv7b.000018726:42593-115157_VV|dnm2	dnm2	>JGIv7b.000018726:42593-115157_VV|dnm2			0.109053	0.030838	0.311653	JGIv7b.000018726_42593-115157_VV|dnm2
0.993109	1.02838	0.882528	1.06842	1.00019	1.05422	0.943056	1.00328	1	0.992925	-0.0102429	JGIv7b.000018726:603618-627367_VV|ilf3;REV__JGIv7b.000012518:6225541-6606427_VV|snd1;REV__JGIv7b.000140447:264499-631950_VX|snd1	JGIv7b.000018726:603618-627367_VV|ilf3	ilf3	>JGIv7b.000018726:603618-627367_VV|ilf3			0.036298	-0.00707597	-0.108889	JGIv7b.000018726_603618-627367_VV|ilf3
1.10537	1.06538	1.1081	1.14262	1.13259	1.12881	1.16662	1.10235	1	0.975961	-0.0351049	JGIv7b.000018726:657294-688810_VX|slc44a2;JGIv7b.000082179:672809-706657_XV|slc44a2	JGIv7b.000018726:657294-688810_VX|slc44a2;JGIv7b.000082179:672809-706657_XV|slc44a2	slc44a2	>JGIv7b.000018726:657294-688810_VX|slc44a2;>JGIv7b.000082179:672809-706657_XV|slc44a2			0.393606	-0.0272267	-0.935612	JGIv7b.000018726_657294-688810_VX|slc44a2
0.947943	1.03932	0.811158	0.993352	0.969892	0.979613	0.929992	1.00007	1	0.97737	-0.0330228	JGIv7b.000018726:745604-756676_VV|kri1	JGIv7b.000018726:745604-756676_VV|kri1	kri1	>JGIv7b.000018726:745604-756676_VV|kri1			0.103814	-0.0219483	-0.301868	JGIv7b.000018726_745604-756676_VV|kri1
0.930284	0.979631	0.822038	0.989183	0.899986	0.907007	0.882723	0.910228	1	1.03366	0.0477687	JGIv7b.000018892:1087356-1142173_XV|dpysl3	JGIv7b.000018892:1087356-1142173_XV|dpysl3	dpysl3	>JGIv7b.000018892:1087356-1142173_XV|dpysl3			0.197923	0.030298	0.552036	JGIv7b.000018892_1087356-1142173_XV|dpysl3
0.667307	0.664562	0.65138	0.68598	0.666705	0.850922	0.570147	0.579045	1	1.0009	0.00130353	JGIv7b.000005925:13991662-13999470_XX|bnip1;JGIv7b.000018892:1383172-1392411_XX|bnip1	JGIv7b.000005925:13991662-13999470_XX|bnip1;JGIv7b.000018892:1383172-1392411_XX|bnip1	bnip1	>JGIv7b.000005925:13991662-13999470_XX|bnip1;>JGIv7b.000018892:1383172-1392411_XX|bnip1			0.00200659	0.000602682	0.00650182	JGIv7b.000005925_13991662-13999470_XX|bnip1
0.912656	0.840303	0.946177	0.951489	0.944586	0.969251	0.934386	0.930122	1	0.966197	-0.049611	JGIv7b.000018892:1793289-1840707_XV|cpeb4	JGIv7b.000018892:1793289-1840707_XV|cpeb4	cpeb4	>JGIv7b.000018892:1793289-1840707_XV|cpeb4			0.32125	-0.03193	-0.834304	JGIv7b.000018892_1793289-1840707_XV|cpeb4
1.01336	1.11965	0.883683	1.03674	1.09122	1.02203	1.11894	1.13268	1	0.928649	-0.106794	JGIv7b.000018892:2719938-2735661_VV|sfxn1	JGIv7b.000018892:2719938-2735661_VV|sfxn1	sfxn1	>JGIv7b.000018892:2719938-2735661_VV|sfxn1			0.409439	-0.077859	-1.00607	JGIv7b.000018892_2719938-2735661_VV|sfxn1
1.0928	1.12015	1.07866	1.0796	1.18913	1.17882	1.00722	1.38134	1	0.918997	-0.121869	JGIv7b.000018892:2786372-2854046_XV|ergic1;JGIv7b.000040421:942868-1013603_VV|ergic1	JGIv7b.000018892:2786372-2854046_XV|ergic1;JGIv7b.000040421:942868-1013603_VV|ergic1	ergic1	>JGIv7b.000018892:2786372-2854046_XV|ergic1;>JGIv7b.000040421:942868-1013603_VV|ergic1			0.330196	-0.0963234	-0.883834	JGIv7b.000018892_2786372-2854046_XV|ergic1
1.19527	1.08421	1.31825	1.18336	0.993356	1.16171	1.01669	0.801667	1	1.20327	0.266958	JGIv7b.000018892:3198653-3304123_XV|sh3pxd2b	JGIv7b.000018892:3198653-3304123_XV|sh3pxd2b	sh3pxd2b	>JGIv7b.000018892:3198653-3304123_XV|sh3pxd2b			0.716098	0.201918	1.61982	JGIv7b.000018892_3198653-3304123_XV|sh3pxd2b
0.94363	0.797721	0.945509	1.08766	0.87563	0.829589	0.924866	0.872436	1	1.07766	0.107899	JGIv7b.000018892:4464070-4497824_VV|csnk1a1	JGIv7b.000018892:4464070-4497824_VV|csnk1a1	csnk1a1	>JGIv7b.000018892:4464070-4497824_VV|csnk1a1			0.293834	0.0679997	0.771663	JGIv7b.000018892_4464070-4497824_VV|csnk1a1
0.989007	0.944767	1.05379	0.968463	0.977165	1.01561	0.972133	0.943751	1	1.01212	0.0173785	JGIv7b.000018892:4974736-5005864_VV|lars;JGIv7b.000040421:3202899-3233574_XV|lars	JGIv7b.000018892:4974736-5005864_VV|lars	lars	>JGIv7b.000018892:4974736-5005864_VV|lars			0.107915	0.011842	0.302485	JGIv7b.000018892_4974736-5005864_VV|lars
0.902777	0.862268	1.0464	0.799663	1.05687	1.00536	1.08736	1.0779	1	0.854196	-0.227361	JGIv7b.000018892:5717069-5886115_XX|kctd16	JGIv7b.000018892:5717069-5886115_XX|kctd16	kctd16	>JGIv7b.000018892:5717069-5886115_XX|kctd16			0.787514	-0.154096	-1.96427	JGIv7b.000018892_5717069-5886115_XX|kctd16
0.90239	0.884898	0.928973	0.893299	0.89162	1.04069	0.809846	0.824325	1	1.01208	0.0173216	JGIv7b.000018892:5918486-5922752_XX|unnamed	JGIv7b.000018892:5918486-5922752_XX|unnamed	unnamed	>JGIv7b.000018892:5918486-5922752_XX|unnamed			0.0460431	0.0107697	0.141959	JGIv7b.000018892_5918486-5922752_XX|unnamed
0.857243	0.804835	0.95631	0.810583	1.02085	0.946023	1.05722	1.05931	1	0.839733	-0.251997	JGIv7b.000018892:6873005-6926626_VV|sept8	JGIv7b.000018892:6873005-6926626_VV|sept8	42621	>JGIv7b.000018892:6873005-6926626_VV|sept8			1.205	-0.163608	-2.63456	JGIv7b.000018892_6873005-6926626_VV|sept8
0.913919	0.934038	0.857958	0.94976	0.974563	1.0448	0.946284	0.932604	1	0.937773	-0.0926892	JGIv7b.000018892:7205759-7233178_VV|hspa4;JGIv7b.000113187:619084-621561_VX|unnamed	JGIv7b.000018892:7205759-7233178_VV|hspa4	hspa4	>JGIv7b.000018892:7205759-7233178_VV|hspa4			0.593794	-0.060644	-1.33861	JGIv7b.000018892_7205759-7233178_VV|hspa4
0.640485	0.668988	0.598826	0.653642	0.618161	0.811812	0.548268	0.494404	1	1.03611	0.0511821	JGIv7b.000018892:8811004-8916991_XX|acsl6;JGIv7b.000020641:2826635-2852639_XX|acsl5	JGIv7b.000018892:8811004-8916991_XX|acsl6	acsl6	>JGIv7b.000018892:8811004-8916991_XX|acsl6			0.0741629	0.022324	0.222458	JGIv7b.000018892_8811004-8916991_XX|acsl6
1.15236	1.23782	1.12026	1.09899	1.19249	1.02218	1.15482	1.40046	1	0.966348	-0.0493858	JGIv7b.000018892:9189069-9226660_XX|tgfbi	JGIv7b.000018892:9189069-9226660_XX|tgfbi	tgfbi	>JGIv7b.000018892:9189069-9226660_XX|tgfbi			0.118496	-0.04013	-0.337441	JGIv7b.000018892_9189069-9226660_XX|tgfbi
1.11954	1.11898	1.11951	1.12013	1.06722	1.07498	1.03994	1.08673	1	1.04903	0.069053	JGIv7b.000018892:9280998-9292185_VV|mat2b	JGIv7b.000018892:9280998-9292185_VV|mat2b	mat2b	>JGIv7b.000018892:9280998-9292185_VV|mat2b			1.18648	0.0523233	3.72203	JGIv7b.000018892_9280998-9292185_VV|mat2b
0.996073	1.01119	0.936379	1.04065	0.999604	1.04321	1.08609	0.869513	1	0.996467	-0.00510568	JGIv7b.000019026:79655-121088_XX|nlgn2	JGIv7b.000019026:79655-121088_XX|nlgn2	nlgn2	>JGIv7b.000019026:79655-121088_XX|nlgn2			0.0156169	-0.0035313	-0.0482909	JGIv7b.000019026_79655-121088_XX|nlgn2
0.964582	0.886294	1.1921	0.815352	0.941059	1.11093	0.807212	0.905034	1	1.025	0.0356192	JGIv7b.000019169:2322483-2365323_VV|avl9	JGIv7b.000019169:2322483-2365323_VV|avl9	avl9	>JGIv7b.000019169:2322483-2365323_VV|avl9			0.0553057	0.0235234	0.160908	JGIv7b.000019169_2322483-2365323_VV|avl9
0.910178	0.888259	0.972817	0.869459	0.973077	0.954476	0.958845	1.00591	1	0.935361	-0.0964047	JGIv7b.000019169:587318-673657_XX|amph;JGIv7b.000133382:4130323-4149949_XX|bin2	JGIv7b.000019169:587318-673657_XX|amph	amph	>JGIv7b.000019169:587318-673657_XX|amph			0.751732	-0.0628987	-1.75708	JGIv7b.000019169_587318-673657_XX|amph
0.947888	0.98147	0.855613	1.00658	0.921332	0.950945	0.884819	0.928233	1	1.02882	0.0409945	JGIv7b.000019169:99841-294947_VV|elmo2	JGIv7b.000019169:99841-294947_VV|elmo2	elmo2	>JGIv7b.000019169:99841-294947_VV|elmo2			0.193853	0.0265553	0.525103	JGIv7b.000019169_99841-294947_VV|elmo2
0.91642	0.887125	0.991542	0.870593	0.980107	1.00086	0.965132	0.97433	1	0.93502	-0.0969308	JGIv7b.000019259:2276087-2339386_XV|fam135a;JGIv7b.000052702:4469805-4538863_XV|fam135a	JGIv7b.000019259:2276087-2339386_XV|fam135a;JGIv7b.000052702:4469805-4538863_XV|fam135a	fam135a	>JGIv7b.000019259:2276087-2339386_XV|fam135a;>JGIv7b.000052702:4469805-4538863_XV|fam135a			0.638664	-0.0636873	-1.61854	JGIv7b.000019259_2276087-2339386_XV|fam135a
0.918714	0.973954	0.873801	0.908388	0.906769	0.850962	0.942052	0.927293	1	1.01317	0.0188813	JGIv7b.000019259:2365097-2454854_VV|smap1	JGIv7b.000019259:2365097-2454854_VV|smap1	smap1	>JGIv7b.000019259:2365097-2454854_VV|smap1			0.105718	0.0119453	0.293249	JGIv7b.000019259_2365097-2454854_VV|smap1
1.3484	1.02825	1.81298	1.20396	1.20962	1.23815	1.31117	1.07953	1	1.11473	0.156695	JGIv7b.000019305:24692-27069_VX|cox6b1	JGIv7b.000019305:24692-27069_VX|cox6b1	cox6b1	>JGIv7b.000019305:24692-27069_VX|cox6b1			0.204701	0.13878	0.560952	JGIv7b.000019305_24692-27069_VX|cox6b1
0.977261	0.976452	0.948732	1.0066	0.926829	1.03293	0.937188	0.810369	1	1.05441	0.0764412	JGIv7b.000019375:2046186-2066151_VV|rlim	JGIv7b.000019375:2046186-2066151_VV|rlim	rlim	>JGIv7b.000019375:2046186-2066151_VV|rlim			0.284288	0.0504323	0.75739	JGIv7b.000019375_2046186-2066151_VV|rlim
1.25307	1.20665	1.38561	1.16696	1.30647	1.37626	1.29431	1.24883	1	0.959131	-0.0601995	JGIv7b.000019916:97759-100560_XX|fxyd1;JGIv7b.000323905:66056-85250_XX|fxyd1	JGIv7b.000019916:97759-100560_XX|fxyd1;JGIv7b.000323905:66056-85250_XX|fxyd1	fxyd1	>JGIv7b.000019916:97759-100560_XX|fxyd1;>JGIv7b.000323905:66056-85250_XX|fxyd1			0.271176	-0.0533933	-0.694362	JGIv7b.000019916_97759-100560_XX|fxyd1
0.935578	0.977231	1.01295	0.816552	1.15903	0.993287	1.2143	1.26949	1	0.80721	-0.308983	JGIv7b.000020052:581614-620891_XX|col1a2	JGIv7b.000020052:581614-620891_XX|col1a2	col1a2	>JGIv7b.000020052:581614-620891_XX|col1a2			0.979837	-0.223448	-2.1532	JGIv7b.000020052_581614-620891_XX|col1a2
0.905864	0.901169	1.01197	0.804454	0.840411	0.831814	0.879004	0.810416	1	1.07788	0.108199	JGIv7b.000020052:667988-718122_XX|sgce	JGIv7b.000020052:667988-718122_XX|sgce	sgce	>JGIv7b.000020052:667988-718122_XX|sgce			0.406609	0.065453	1.03431	JGIv7b.000020052_667988-718122_XX|sgce
1.04024	1.05096	1.10423	0.965528	0.873508	0.954588	0.926848	0.739087	1	1.19088	0.252023	JGIv7b.000013787:1413014-1451726_XV|armc8;JGIv7b.000020345:1749830-1799390_XV|armc8	JGIv7b.000013787:1413014-1451726_XV|armc8;JGIv7b.000020345:1749830-1799390_XV|armc8	armc8	>JGIv7b.000013787:1413014-1451726_XV|armc8;>JGIv7b.000020345:1749830-1799390_XV|armc8			0.930379	0.166732	2.11523	JGIv7b.000013787_1413014-1451726_XV|armc8
0.918105	0.956603	0.850751	0.94696	0.981018	1.08141	0.929882	0.931761	1	0.93587	-0.0956205	JGIv7b.000020345:2090667-2220573_XX|map2	JGIv7b.000020345:2090667-2220573_XX|map2	map2	>JGIv7b.000020345:2090667-2220573_XX|map2			0.437887	-0.062913	-1.03966	JGIv7b.000020345_2090667-2220573_XX|map2
1.92214	3.13672	1.47772	1.15199	0.972765	0.925398	1.10217	0.890726	1	1.97596	0.982553	JGIv7b.000020345:2297819-2341543_VV|adarb1	JGIv7b.000020345:2297819-2341543_VV|adarb1	adarb1	>JGIv7b.000020345:2297819-2341543_VV|adarb1			0.582347	0.949379	1.5362	JGIv7b.000020345_2297819-2341543_VV|adarb1
1.20816	1.08991	1.32706	1.2075	1.10284	1.00846	1.17951	1.12054	1	1.0955	0.131588	JGIv7b.000020345:3213503-3312284_XV|raph1;JGIv7b.000139113:2702952-2800547_XV|raph1	JGIv7b.000020345:3213503-3312284_XV|raph1;JGIv7b.000139113:2702952-2800547_XV|raph1	raph1	>JGIv7b.000020345:3213503-3312284_XV|raph1;>JGIv7b.000139113:2702952-2800547_XV|raph1			0.540456	0.10532	1.24092	JGIv7b.000020345_3213503-3312284_XV|raph1
1.22188	1.1429	1.24404	1.27871	1.10484	1.19793	0.887807	1.22877	1	1.10594	0.145275	JGIv7b.000020345:3329022-3364323_VV|abi2	JGIv7b.000020345:3329022-3364323_VV|abi2	abi2	>JGIv7b.000020345:3329022-3364323_VV|abi2			0.398131	0.117048	1.00685	JGIv7b.000020345_3329022-3364323_VV|abi2
1.10858	1.09096	1.13967	1.09511	1.1081	1.03296	1.08015	1.21118	1	1.00044	0.000629142	JGIv7b.000020345:3466913-3471130_VV|ndufb3	JGIv7b.000020345:3466913-3471130_VV|ndufb3	ndufb3	>JGIv7b.000020345:3466913-3471130_VV|ndufb3			0.0027258	0.000483354	0.00870209	JGIv7b.000020345_3466913-3471130_VV|ndufb3
0.856492	0.895868	0.810338	0.863271	0.847738	0.964022	0.816136	0.763056	1	1.01033	0.0148219	JGIv7b.000020345:3565025-3597108_VV|bzw1	JGIv7b.000020345:3565025-3597108_VV|bzw1	bzw1	>JGIv7b.000020345:3565025-3597108_VV|bzw1			0.0445528	0.00875435	0.134501	JGIv7b.000020345_3565025-3597108_VV|bzw1
1.01938	1.06945	0.909821	1.07886	1.00605	0.980974	1.03568	1.00149	1	1.01325	0.0189886	JGIv7b.000020345:4617295-4636092_VV|nop58	JGIv7b.000020345:4617295-4636092_VV|nop58	nop58	>JGIv7b.000020345:4617295-4636092_VV|nop58			0.0786378	0.013329	0.233354	JGIv7b.000020345_4617295-4636092_VV|nop58
1.09587	1.04175	1.12386	1.12199	1.01781	0.979374	1.01621	1.05786	1	1.07669	0.106597	JGIv7b.000020505:309402-340222_XV|fam120c	JGIv7b.000020505:309402-340222_XV|fam120c	fam120c	>JGIv7b.000020505:309402-340222_XV|fam120c			1.02862	0.078052	2.21081	JGIv7b.000020505_309402-340222_XV|fam120c
1.04335	0.911095	1.26449	0.954464	1.06275	1.0399	1.09995	1.04839	1	0.981748	-0.026575	JGIv7b.000020641:1167767-1210110_XX|hspa12a	JGIv7b.000020641:1167767-1210110_XX|hspa12a	hspa12a	>JGIv7b.000020641:1167767-1210110_XX|hspa12a			0.0562151	-0.019397	-0.171887	JGIv7b.000020641_1167767-1210110_XX|hspa12a
0.910236	1.01939	0.789453	0.921866	1.05081	0.920048	1.03989	1.19248	1	0.866227	-0.207183	JGIv7b.000020641:1300684-1319009_XX|unnamed	JGIv7b.000020641:1300684-1319009_XX|unnamed	unnamed	>JGIv7b.000020641:1300684-1319009_XX|unnamed			0.607756	-0.14057	-1.36184	JGIv7b.000020641_1300684-1319009_XX|unnamed
1.16871	1.24164	1.04776	1.21674	1.19437	1.04695	1.22494	1.31123	1	0.978516	-0.0313328	JGIv7b.000020641:151065-160724_VV|prdx3	JGIv7b.000020641:151065-160724_VV|prdx3	prdx3	>JGIv7b.000020641:151065-160724_VV|prdx3			0.0922566	-0.02566	-0.259695	JGIv7b.000020641_151065-160724_VV|prdx3
0.746176	0.726367	0.681177	0.830983	0.767018	0.839365	0.693151	0.768538	1	0.972827	-0.0397451	JGIv7b.000007045:2084118-2093352_VX|fam160b1;JGIv7b.000020641:2211148-2223781_VV|fam160b1	JGIv7b.000007045:2084118-2093352_VX|fam160b1;JGIv7b.000020641:2211148-2223781_VV|fam160b1	fam160b1	>JGIv7b.000007045:2084118-2093352_VX|fam160b1;>JGIv7b.000020641:2211148-2223781_VV|fam160b1			0.124496	-0.0208423	-0.340337	JGIv7b.000007045_2084118-2093352_VX|fam160b1
0.942394	0.984879	0.916097	0.926206	1.03508	1.02242	0.970186	1.11264	1	0.910453	-0.135343	JGIv7b.000020641:223280-243424_VV|tial1	JGIv7b.000020641:223280-243424_VV|tial1	tial1	>JGIv7b.000020641:223280-243424_VV|tial1			0.846901	-0.092688	-1.9802	JGIv7b.000020641_223280-243424_VV|tial1
1.02449	0.990617	1.08306	0.999807	0.99333	1.00658	0.983941	0.989468	1	1.03137	0.044568	JGIv7b.000020641:3573901-3596062_VV|smc3	JGIv7b.000020641:3573901-3596062_VV|smc3	smc3	>JGIv7b.000020641:3573901-3596062_VV|smc3			0.396621	0.031165	1.03257	JGIv7b.000020641_3573901-3596062_VV|smc3
1.09653	1.16075	1.16135	0.967482	1.02862	1.20544	0.806284	1.07414	1	1.06602	0.0922298	JGIv7b.000020641:364837-375788_VV|mcmbp	JGIv7b.000020641:364837-375788_VV|mcmbp	mcmbp	>JGIv7b.000020641:364837-375788_VV|mcmbp			0.189678	0.067906	0.506728	JGIv7b.000020641_364837-375788_VV|mcmbp
0.987171	0.917064	1.02933	1.01512	0.835516	0.963657	0.821231	0.721659	1	1.18151	0.240634	JGIv7b.000020641:410445-434295_VV|eif3a	JGIv7b.000020641:410445-434295_VV|eif3a	eif3a	>JGIv7b.000020641:410445-434295_VV|eif3a			0.821648	0.151656	1.92963	JGIv7b.000020641_410445-434295_VV|eif3a
1.07742	1.05244	1.17737	1.00245	1.11755	1.13855	1.14691	1.0672	1	0.964088	-0.0527629	JGIv7b.000020641:4555741-4597798_VV|add3	JGIv7b.000020641:4555741-4597798_VV|add3	add3	>JGIv7b.000020641:4555741-4597798_VV|add3			0.268162	-0.0401333	-0.693871	JGIv7b.000020641_4555741-4597798_VV|add3
0.98807	1.1511	1.07306	0.740049	0.806646	0.861538	0.616914	0.941486	1	1.22491	0.292677	JGIv7b.000020754:262591-278154_VV|sfxn2	JGIv7b.000020754:262591-278154_VV|sfxn2	sfxn2	>JGIv7b.000020754:262591-278154_VV|sfxn2			0.491687	0.181424	1.13794	JGIv7b.000020754_262591-278154_VV|sfxn2
0.800315	0.670067	0.512889	1.21799	1.37701	1.09363	1.40737	1.63002	1	0.581199	-0.782895	JGIv7b.000020754:527982-547309_XX|as3mt	JGIv7b.000020754:527982-547309_XX|as3mt	as3mt	>JGIv7b.000020754:527982-547309_XX|as3mt			0.995677	-0.576691	-2.18158	JGIv7b.000020754_527982-547309_XX|as3mt
0.976547	1.07451	0.908285	0.946847	0.994994	0.965752	1.00562	1.01361	1	0.981461	-0.0269979	JGIv7b.000020985:229477-247030_VX|vapb	JGIv7b.000020985:229477-247030_VX|vapb	vapb	>JGIv7b.000020985:229477-247030_VX|vapb			0.122723	-0.0184467	-0.352265	JGIv7b.000020985_229477-247030_VX|vapb
0.892315	0.874426	0.927632	0.874887	0.837566	0.831182	0.795253	0.886264	1	1.06537	0.0913496	JGIv7b.000020985:273460-297811_VV|ppp4r1l	JGIv7b.000020985:273460-297811_VV|ppp4r1l	ppp4r1l	>JGIv7b.000020985:273460-297811_VV|ppp4r1l			0.767357	0.0547487	1.72077	JGIv7b.000020985_273460-297811_VV|ppp4r1l
0.986108	0.982008	1.04064	0.935677	0.949396	0.965439	0.97829	0.90446	1	1.03867	0.0547357	JGIv7b.000021370:313339-349430_VV|psmb7	JGIv7b.000021370:313339-349430_VV|psmb7	psmb7	>JGIv7b.000021370:313339-349430_VV|psmb7			0.406474	0.036712	0.967148	JGIv7b.000021370_313339-349430_VV|psmb7
0.825347	0.815606	0.771478	0.888957	0.864516	0.918673	0.867678	0.807198	1	0.954692	-0.0668924	JGIv7b.000021583:134326-146580_VV|pdha1	JGIv7b.000021583:134326-146580_VV|pdha1	pdha1	>JGIv7b.000021583:134326-146580_VV|pdha1			0.344924	-0.0391693	-0.832846	JGIv7b.000021583_134326-146580_VV|pdha1
0.834354	0.937242	0.713608	0.852212	0.889256	1.01269	0.794411	0.860666	1	0.938261	-0.0919386	JGIv7b.000021583:178823-204209_VV|apoo	JGIv7b.000021583:178823-204209_VV|apoo	apoo	>JGIv7b.000021583:178823-204209_VV|apoo			0.235143	-0.0549016	-0.598235	JGIv7b.000021583_178823-204209_VV|apoo
0.981753	0.999995	0.842143	1.10312	0.950533	0.963188	1.0329	0.855511	1	1.03284	0.0466229	JGIv7b.000021594:291046-293082_VV|hist2h3d;JGIv7b.000045548:12919-13544_VV|h3f3c;JGIv7b.000075398:541757-546677_VV|cenpa;JGIv7b.000197913:671657-674721_VV|hist2h3d;JGIv7b.000256136:345787-346755_VV|unnamed;JGIv7b.000256136:389611-397358_VX|h3f3c;JGIv7b.000256136:405364-415978_XX|h3f3c;JGIv7b.000276800:12678-13613_VV|unnamed	JGIv7b.000021594:291046-293082_VV|hist2h3d;JGIv7b.000197913:671657-674721_VV|hist2h3d	hist2h3d	>JGIv7b.000021594:291046-293082_VV|hist2h3d;>JGIv7b.000197913:671657-674721_VV|hist2h3d			0.123206	0.0312197	0.340205	JGIv7b.000021594_291046-293082_VV|hist2h3d
1.01432	0.882186	0.946924	1.21384	0.989018	0.992956	0.910857	1.06324	1	1.02558	0.0364399	JGIv7b.000021594:543450-680595_VX|unnamed	JGIv7b.000021594:543450-680595_VX|unnamed	unnamed	>JGIv7b.000021594:543450-680595_VX|unnamed			0.078217	0.025299	0.228666	JGIv7b.000021594_543450-680595_VX|unnamed
0.851061	0.861076	0.888705	0.803403	0.864077	0.867541	0.887931	0.836759	1	0.984937	-0.0218968	JGIv7b.000005228:1280310-1390433_VV|tns3;JGIv7b.000005732:8259822-8343291_XV|tenc1;JGIv7b.000021603:1045265-1252580_XV|tns1	JGIv7b.000021603:1045265-1252580_XV|tns1	tns1	>JGIv7b.000021603:1045265-1252580_XV|tns1			0.165045	-0.0130156	-0.445737	JGIv7b.000021603_1045265-1252580_XV|tns1
1.0264	1.04951	1.02349	1.0062	1.02904	0.957911	0.980564	1.14865	1	0.997433	-0.00370832	JGIv7b.000021603:10981768-11055097_VV|gpd2	JGIv7b.000021603:10981768-11055097_VV|gpd2	gpd2	>JGIv7b.000021603:10981768-11055097_VV|gpd2			0.0135233	-0.00264172	-0.0429804	JGIv7b.000021603_10981768-11055097_VV|gpd2
1.282	1.27986	1.46706	1.09908	1.11007	0.942955	1.12973	1.25754	1	1.15488	0.207739	JGIv7b.000021603:1295584-1314370_VV|arpc2	JGIv7b.000021603:1295584-1314370_VV|arpc2	arpc2	>JGIv7b.000021603:1295584-1314370_VV|arpc2			0.539923	0.171925	1.22713	JGIv7b.000021603_1295584-1314370_VV|arpc2
0.975877	0.957772	1.22779	0.742068	1.03598	1.18046	0.92178	1.00571	1	0.941981	-0.0862301	JGIv7b.000021603:1315853-1325522_VV|unnamed;JGIv7b.000127187:2193123-2205085_XV|unnamed	JGIv7b.000021603:1315853-1325522_VV|unnamed;JGIv7b.000127187:2193123-2205085_XV|unnamed	unnamed	>JGIv7b.000021603:1315853-1325522_VV|unnamed;>JGIv7b.000127187:2193123-2205085_XV|unnamed			0.13592	-0.0601067	-0.37605	JGIv7b.000021603_1315853-1325522_VV|unnamed
1.02211	1.02327	0.909674	1.13339	1.05757	0.939417	1.04677	1.18651	1	0.966476	-0.0491949	JGIv7b.000021603:190799-211092_XV|xrcc5	JGIv7b.000021603:190799-211092_XV|xrcc5	xrcc5	>JGIv7b.000021603:190799-211092_XV|xrcc5			0.135616	-0.0354543	-0.367879	JGIv7b.000021603_190799-211092_XV|xrcc5
0.975807	0.984501	1.01351	0.929409	0.919056	0.790147	1.03518	0.931841	1	1.06175	0.0864426	JGIv7b.000021603:2668137-2685865_VV|ubxn4	JGIv7b.000021603:2668137-2685865_VV|ubxn4	ubxn4	>JGIv7b.000021603:2668137-2685865_VV|ubxn4			0.287664	0.0567507	0.754826	JGIv7b.000021603_2668137-2685865_VV|ubxn4
1.12567	1.09441	1.14678	1.13581	1.12755	1.09345	1.14198	1.14721	1	0.998333	-0.00240747	JGIv7b.000021603:2829866-2844452_VV|tuba4b	JGIv7b.000021603:2829866-2844452_VV|tuba4b	tuba4b	>JGIv7b.000021603:2829866-2844452_VV|tuba4b			0.0269541	-0.00188001	-0.0803687	JGIv7b.000021603_2829866-2844452_VV|tuba4b
0.847477	0.924986	0.858954	0.758492	1.01808	1.00346	1.1385	0.912275	1	0.832428	-0.264602	JGIv7b.000021603:2908366-2942684_XX|ptprn	JGIv7b.000021603:2908366-2942684_XX|ptprn	ptprn	>JGIv7b.000021603:2908366-2942684_XX|ptprn			0.955099	-0.170601	-2.09029	JGIv7b.000021603_2908366-2942684_XX|ptprn
0.965911	0.972619	1.01052	0.914595	1.0339	1.01999	1.04629	1.03542	1	0.934241	-0.098134	JGIv7b.000021603:2948801-2965690_VX|dnpep	JGIv7b.000021603:2948801-2965690_VX|dnpep	dnpep	>JGIv7b.000021603:2948801-2965690_VX|dnpep			0.897466	-0.0679887	-2.35106	JGIv7b.000021603_2948801-2965690_VX|dnpep
0.881269	0.939182	0.910265	0.794359	1.02662	0.970802	1.00728	1.10179	1	0.858414	-0.220254	JGIv7b.000021603:3141058-3145798_XX|tuba1c	JGIv7b.000021603:3141058-3145798_XX|tuba1c	tuba1c	>JGIv7b.000021603:3141058-3145798_XX|tuba1c			1.15237	-0.145355	-2.46352	JGIv7b.000021603_3141058-3145798_XX|tuba1c
1.08914	0.996205	1.31865	0.952566	0.928893	0.961962	1.04581	0.778907	1	1.17251	0.229606	JGIv7b.000021603:3558169-3575559_XV|abcb6	JGIv7b.000021603:3558169-3575559_XV|abcb6	abcb6	>JGIv7b.000021603:3558169-3575559_XV|abcb6			0.49039	0.160247	1.14646	JGIv7b.000021603_3558169-3575559_XV|abcb6
1.28178	1.35315	1.35231	1.13989	1.42165	1.25116	1.70198	1.3118	1	0.901619	-0.149411	JGIv7b.000021603:4210489-4257833_VV|bcs1l;JGIv7b.000021603:4212318-4212642_VX|bcs1l;JGIv7b.000021603:4239791-4240871_XX|bcs1l	JGIv7b.000021603:4210489-4257833_VV|bcs1l	bcs1l	>JGIv7b.000021603:4210489-4257833_VV|bcs1l			0.354133	-0.139863	-0.884811	JGIv7b.000021603_4210489-4257833_VV|bcs1l
1.25884	1.24349	1.28462	1.24841	1.27994	1.27051	1.20968	1.35964	1	0.983512	-0.023985	JGIv7b.000021603:4272787-4318379_XV|plcd4;JGIv7b.000060608:222479-241470_XX|plcd4	JGIv7b.000021603:4272787-4318379_XV|plcd4;JGIv7b.000060608:222479-241470_XX|plcd4	plcd4	>JGIv7b.000021603:4272787-4318379_XV|plcd4;>JGIv7b.000060608:222479-241470_XX|plcd4			0.166325	-0.0211033	-0.464464	JGIv7b.000021603_4272787-4318379_XV|plcd4
1.04685	0.912795	1.13927	1.08847	1.08351	1.03982	1.11269	1.09802	1	0.966161	-0.0496646	JGIv7b.000021603:4387853-4409277_VV|ctdsp1;JGIv7b.000060608:360960-382226_XV|ctdsp1	JGIv7b.000021603:4387853-4409277_VV|ctdsp1;JGIv7b.000060608:360960-382226_XV|ctdsp1	ctdsp1	>JGIv7b.000021603:4387853-4409277_VV|ctdsp1;>JGIv7b.000060608:360960-382226_XV|ctdsp1			0.184483	-0.036665	-0.508328	JGIv7b.000021603_4387853-4409277_VV|ctdsp1
1.02606	1.01647	1.16336	0.898351	0.988926	1.0069	0.990319	0.969559	1	1.03755	0.0531811	JGIv7b.000021603:4591283-4651850_VV|dars	JGIv7b.000021603:4591283-4651850_VV|dars	dars	>JGIv7b.000021603:4591283-4651850_VV|dars			0.169304	0.0371343	0.479716	JGIv7b.000021603_4591283-4651850_VV|dars
1.28578	1.25914	1.28336	1.31485	1.31651	1.06188	1.47208	1.41557	1	0.976661	-0.0340709	JGIv7b.000021603:5049707-5056127_XX|hnmt;JGIv7b.000060608:980086-991010_XX|hnmt	JGIv7b.000021603:5049707-5056127_XX|hnmt	hnmt	>JGIv7b.000021603:5049707-5056127_XX|hnmt			0.0789553	-0.0307267	-0.237519	JGIv7b.000021603_5049707-5056127_XX|hnmt
0.749215	0.798659	0.8586	0.590387	0.759603	0.541766	0.938664	0.798379	1	0.986325	-0.0198652	JGIv7b.000004321:15893199-15987290_VV|zeb2;JGIv7b.000021603:7451077-7549424_VV|zeb2	JGIv7b.000004321:15893199-15987290_VV|zeb2;JGIv7b.000021603:7451077-7549424_VV|zeb2	zeb2	>JGIv7b.000004321:15893199-15987290_VV|zeb2;>JGIv7b.000021603:7451077-7549424_VV|zeb2			0.0243324	-0.0103877	-0.073252	JGIv7b.000004321_15893199-15987290_VV|zeb2
1.10065	1.06704	1.16526	1.06965	1.07839	1.0799	1.10726	1.04801	1	1.02064	0.0294768	JGIv7b.000004321:13649842-13756360_XV|fmnl2;JGIv7b.000008129:5512385-5583590_XV|fmnl3;JGIv7b.000014557:8853945-8880651_XX|fmnl1;JGIv7b.000014978:4390637-4462397_VV|fmnl3;JGIv7b.000021603:9743883-9852071_XV|fmnl2	JGIv7b.000004321:13649842-13756360_XV|fmnl2;JGIv7b.000021603:9743883-9852071_XV|fmnl2	fmnl2	>JGIv7b.000004321:13649842-13756360_XV|fmnl2;>JGIv7b.000021603:9743883-9852071_XV|fmnl2			0.232711	0.02226	0.608711	JGIv7b.000004321_13649842-13756360_XV|fmnl2
0.866006	0.9695	0.684528	0.943989	0.827354	0.795	0.85487	0.832192	1	1.04672	0.0658717	JGIv7b.000021603:9867831-9890300_VV|prpf40a	JGIv7b.000021603:9867831-9890300_VV|prpf40a	prpf40a	>JGIv7b.000021603:9867831-9890300_VV|prpf40a			0.145862	0.0386516	0.416978	JGIv7b.000021603_9867831-9890300_VV|prpf40a
0.922359	1.03773	0.793416	0.93593	1.0688	1.04942	1.05322	1.10375	1	0.862988	-0.212588	JGIv7b.000021980:1713643-1747302_VV|pola2	JGIv7b.000021980:1713643-1747302_VV|pola2	pola2	>JGIv7b.000021980:1713643-1747302_VV|pola2			0.773091	-0.146438	-2.00642	JGIv7b.000021980_1713643-1747302_VV|pola2
1.07027	0.971492	0.996625	1.24269	1.00009	1.07915	0.960049	0.961079	1	1.07017	0.0978398	JGIv7b.000021980:1899850-1907590_XX|tm7sf2	JGIv7b.000021980:1899850-1907590_XX|tm7sf2	tm7sf2	>JGIv7b.000021980:1899850-1907590_XX|tm7sf2			0.286016	0.0701763	0.73778	JGIv7b.000021980_1899850-1907590_XX|tm7sf2
1.13535	1.04705	1.37543	0.983576	1.09623	1.08905	1.14702	1.05261	1	1.03569	0.0505935	JGIv7b.000021980:1920908-1925433_VV|fau;JGIv7b.000135227:37975-43476_VV|fau	JGIv7b.000021980:1920908-1925433_VV|fau;JGIv7b.000135227:37975-43476_VV|fau	fau	>JGIv7b.000021980:1920908-1925433_VV|fau;>JGIv7b.000135227:37975-43476_VV|fau			0.107567	0.0391253	0.314254	JGIv7b.000021980_1920908-1925433_VV|fau
1.00363	0.842169	1.26532	0.903411	0.905049	0.893496	0.867653	0.953998	1	1.10893	0.149164	JGIv7b.000021980:1925533-1933399_VV|mrpl49	JGIv7b.000021980:1925533-1933399_VV|mrpl49	mrpl49	>JGIv7b.000021980:1925533-1933399_VV|mrpl49			0.27153	0.0985843	0.733031	JGIv7b.000021980_1925533-1933399_VV|mrpl49
0.974344	0.905948	1.09262	0.924463	1.01659	0.984809	0.962583	1.10237	1	0.958446	-0.0612315	JGIv7b.000021980:1932396-1957267_VV|prpf39.2	JGIv7b.000021980:1932396-1957267_VV|prpf39.2	prpf39.2	>JGIv7b.000021980:1932396-1957267_VV|prpf39.2			0.222526	-0.0422437	-0.574506	JGIv7b.000021980_1932396-1957267_VV|prpf39.2
0.89799	0.872457	0.924188	0.897324	0.920609	0.9873	0.886428	0.888098	1	0.97543	-0.0358892	JGIv7b.000021980:2050331-2096389_XX|slc25a22;JGIv7b.000047533:5565840-5592232_XX|slc25a22;JGIv7b.000248633:713423-737625_XV|slc25a22	JGIv7b.000021980:2050331-2096389_XX|slc25a22	slc25a22	>JGIv7b.000021980:2050331-2096389_XX|slc25a22			0.234294	-0.022619	-0.618993	JGIv7b.000021980_2050331-2096389_XX|slc25a22
0.921691	0.903139	0.846765	1.01517	0.964114	1.06305	0.915732	0.913561	1	0.955998	-0.0649206	JGIv7b.000021980:2952935-3018542_XV|ap2a2;REV__JGIv7b.000061444:750494-801340_XX|plcb2	JGIv7b.000021980:2952935-3018542_XV|ap2a2	ap2a2	>JGIv7b.000021980:2952935-3018542_XV|ap2a2			0.238766	-0.042423	-0.606238	JGIv7b.000021980_2952935-3018542_XV|ap2a2
1.13124	1.17758	1.39112	0.825027	0.867251	0.805772	0.82628	0.9697	1	1.3044	0.383387	JGIv7b.000021980:405771-414647_VV|zfpl1	JGIv7b.000021980:405771-414647_VV|zfpl1	zfpl1	>JGIv7b.000021980:405771-414647_VV|zfpl1			0.608244	0.263992	1.52668	JGIv7b.000021980_405771-414647_VV|zfpl1
1.09679	1.19965	0.892448	1.19826	0.976801	1.10544	0.940494	0.884468	1	1.12284	0.167146	JGIv7b.000021980:875453-882101_VV|arl2	JGIv7b.000021980:875453-882101_VV|arl2	arl2	>JGIv7b.000021980:875453-882101_VV|arl2			0.410201	0.119985	0.985034	JGIv7b.000021980_875453-882101_VV|arl2
0.710828	0.668371	0.671085	0.793027	0.677986	0.870371	0.584397	0.579191	1	1.04844	0.0682436	JGIv7b.000021980:954015-972692_VV|taldo1;JGIv7b.000021980:956260-957562_VX|taldo1	JGIv7b.000021980:954015-972692_VV|taldo1	taldo1	>JGIv7b.000021980:954015-972692_VV|taldo1			0.110027	0.0328413	0.313915	JGIv7b.000021980_954015-972692_VV|taldo1
0.953225	0.951174	0.75474	1.15376	0.923903	0.911419	0.852241	1.00805	1	1.03174	0.0450744	JGIv7b.000022011:144634-166378_VV|magt1;JGIv7b.000036991:244895-259049_VV|magt1	JGIv7b.000022011:144634-166378_VV|magt1;JGIv7b.000036991:244895-259049_VV|magt1	magt1	>JGIv7b.000022011:144634-166378_VV|magt1;>JGIv7b.000036991:244895-259049_VV|magt1			0.0808354	0.0293214	0.236808	JGIv7b.000022011_144634-166378_VV|magt1
1.10699	1.15372	1.08738	1.07987	1.07885	1.08541	1.12267	1.02847	1	1.02608	0.0371479	JGIv7b.000022127:1566812-1590732_XV|ca2	JGIv7b.000022127:1566812-1590732_XV|ca2	ca2	>JGIv7b.000022127:1566812-1590732_XV|ca2			0.318923	0.02814	0.780207	JGIv7b.000022127_1566812-1590732_XV|ca2
1.10305	1.19028	1.0882	1.03068	1.14691	1.10461	0.926078	1.41003	1	0.961764	-0.0562446	JGIv7b.000022127:2872515-2880201_XX|pmp2	JGIv7b.000022127:2872515-2880201_XX|pmp2	pmp2	>JGIv7b.000022127:2872515-2880201_XX|pmp2			0.10153	-0.0438527	-0.294702	JGIv7b.000022127_2872515-2880201_XX|pmp2
0.960506	1.0037	0.770167	1.10765	1.05692	0.943812	1.15147	1.07548	1	0.908777	-0.138001	JGIv7b.000022127:3191303-3243558_VV|tpd52;JGIv7b.000192622:87530-138760_VV|tpd52	JGIv7b.000022127:3191303-3243558_VV|tpd52;JGIv7b.000192622:87530-138760_VV|tpd52	tpd52	>JGIv7b.000022127:3191303-3243558_VV|tpd52;>JGIv7b.000192622:87530-138760_VV|tpd52			0.333033	-0.096415	-0.825621	JGIv7b.000022127_3191303-3243558_VV|tpd52
0.96178	0.988299	0.976115	0.920927	1.00021	0.958749	0.987251	1.05464	1	0.961575	-0.0565284	JGIv7b.000022127:492241-524795_VV|decr1	JGIv7b.000022127:492241-524795_VV|decr1	decr1	>JGIv7b.000022127:492241-524795_VV|decr1			0.466807	-0.038433	-1.09236	JGIv7b.000022127_492241-524795_VV|decr1
0.855845	0.761831	0.976084	0.829621	0.900306	1.07082	0.950153	0.679944	1	0.950616	-0.0730648	JGIv7b.000022185:1186287-1230083_VV|map3k7;JGIv7b.000131887:704343-764994_VV|map3k7	JGIv7b.000022185:1186287-1230083_VV|map3k7;JGIv7b.000131887:704343-764994_VV|map3k7	map3k7	>JGIv7b.000022185:1186287-1230083_VV|map3k7;>JGIv7b.000131887:704343-764994_VV|map3k7			0.120737	-0.0444603	-0.337533	JGIv7b.000022185_1186287-1230083_VV|map3k7
0.99303	0.87504	1.1352	0.968851	0.846261	0.80546	0.845081	0.888242	1	1.17343	0.230735	JGIv7b.000022185:570105-588747_VV|ube2j1	JGIv7b.000022185:570105-588747_VV|ube2j1	ube2j1	>JGIv7b.000022185:570105-588747_VV|ube2j1			0.730807	0.146769	1.84069	JGIv7b.000022185_570105-588747_VV|ube2j1
1.00882	1.02495	1.07305	0.928471	1.00375	0.939779	1.07615	0.995308	1	1.00506	0.00728027	JGIv7b.000022185:732889-858182_VV|mdn1	JGIv7b.000022185:732889-858182_VV|mdn1	mdn1	>JGIv7b.000022185:732889-858182_VV|mdn1			0.0293919	0.00507806	0.0874165	JGIv7b.000022185_732889-858182_VV|mdn1
0.91082	0.940078	0.751713	1.04067	1.10622	1.00873	1.14851	1.16143	1	0.82336	-0.280404	JGIv7b.000022286:49917-98370_XV|gdpd1	JGIv7b.000022286:49917-98370_XV|gdpd1	gdpd1	>JGIv7b.000022286:49917-98370_XV|gdpd1			0.87347	-0.195403	-1.99827	JGIv7b.000022286_49917-98370_XV|gdpd1
0.911438	0.929612	0.876409	0.928292	0.937257	0.875647	0.942358	0.993766	1	0.972452	-0.0403007	JGIv7b.000022415:1833598-1849497_VV|rheb	JGIv7b.000022415:1833598-1849497_VV|rheb	rheb	>JGIv7b.000022415:1833598-1849497_VV|rheb			0.259677	-0.0258194	-0.672034	JGIv7b.000022415_1833598-1849497_VV|rheb
0.927195	1.01344	0.844384	0.923762	1.05961	0.94699	1.07515	1.1567	1	0.875032	-0.192593	JGIv7b.000022415:213352-243219_XX|ppp2r1a;JGIv7b.000129653:26841-36290_VX|ppp2r1a	JGIv7b.000022415:213352-243219_XX|ppp2r1a	ppp2r1a	>JGIv7b.000022415:213352-243219_XX|ppp2r1a			0.772289	-0.132418	-1.69408	JGIv7b.000022415_213352-243219_XX|ppp2r1a
1.0677	0.953426	1.38631	0.863352	0.955318	0.830673	0.856201	1.17908	1	1.11763	0.160448	JGIv7b.000022415:2911871-3511793_XX|dpp6	JGIv7b.000022415:2911871-3511793_XX|dpp6	dpp6	>JGIv7b.000022415:2911871-3511793_XX|dpp6			0.220723	0.112378	0.571793	JGIv7b.000022415_2911871-3511793_XX|dpp6
0.987136	0.898997	0.984562	1.07785	0.935532	0.914623	0.963287	0.928687	1	1.05516	0.0774618	JGIv7b.000022415:5200533-5260246_VV|dnajb6;JGIv7b.000052573:9231245-9301909_XV|dnajb6	JGIv7b.000022415:5200533-5260246_VV|dnajb6;JGIv7b.000052573:9231245-9301909_XV|dnajb6	dnajb6	>JGIv7b.000022415:5200533-5260246_VV|dnajb6;>JGIv7b.000052573:9231245-9301909_XV|dnajb6			0.371088	0.051604	0.962182	JGIv7b.000022415_5200533-5260246_VV|dnajb6
0.924163	1.01391	1.32533	0.433248	0.810579	1.0575	0.699839	0.674398	1	1.14013	0.189194	JGIv7b.000022415:6019940-6070967_VV|ncapg2	JGIv7b.000022415:6019940-6070967_VV|ncapg2	ncapg2	>JGIv7b.000022415:6019940-6070967_VV|ncapg2			0.141472	0.113584	0.392773	JGIv7b.000022415_6019940-6070967_VV|ncapg2
0.797619	0.7391	0.77665	0.877107	0.765005	0.880015	0.704212	0.710787	1	1.04263	0.0602312	JGIv7b.000023165:155879-172201_VV|tmco1	JGIv7b.000023165:155879-172201_VV|tmco1	tmco1	>JGIv7b.000023165:155879-172201_VV|tmco1			0.173171	0.0326143	0.460889	JGIv7b.000023165_155879-172201_VV|tmco1
0.958085	0.926533	1.02401	0.923713	1.02135	0.914441	1.02465	1.12497	1	0.938054	-0.0922565	JGIv7b.000023165:1649090-1671813_VV|uchl5	JGIv7b.000023165:1649090-1671813_VV|uchl5	uchl5	>JGIv7b.000023165:1649090-1671813_VV|uchl5			0.370476	-0.0632683	-0.91478	JGIv7b.000023165_1649090-1671813_VV|uchl5
0.949411	0.987656	0.99755	0.863027	0.915326	1.03362	0.937924	0.774435	1	1.03724	0.0527466	JGIv7b.000023165:184990-204210_VV|aldh9a1	JGIv7b.000023165:184990-204210_VV|aldh9a1	aldh9a1	>JGIv7b.000023165:184990-204210_VV|aldh9a1			0.142353	0.0340847	0.390992	JGIv7b.000023165_184990-204210_VV|aldh9a1
1.14408	1.05934	1.10507	1.26782	1.00842	1.11537	0.967595	0.942285	1	1.13453	0.182092	JGIv7b.000023165:3612687-3629510_VV|st13	JGIv7b.000023165:3612687-3629510_VV|st13	st13	>JGIv7b.000023165:3612687-3629510_VV|st13			0.744924	0.13566	1.63132	JGIv7b.000023165_3612687-3629510_VV|st13
0.894173	0.961587	0.868008	0.852925	1.00404	1.09631	0.853258	1.06256	1	0.890573	-0.167194	JGIv7b.000023165:3801004-3813893_XX|sept3	JGIv7b.000023165:3801004-3813893_XX|sept3	42616	>JGIv7b.000023165:3801004-3813893_XX|sept3			0.54436	-0.109869	-1.31942	JGIv7b.000023165_3801004-3813893_XX|sept3
1.08794	1.07843	1.04378	1.14161	1.04227	1.19039	0.987254	0.949167	1	1.04382	0.0618695	JGIv7b.000023165:3887700-3901680_XV|mcm5	JGIv7b.000023165:3887700-3901680_XV|mcm5	mcm5	>JGIv7b.000023165:3887700-3901680_XV|mcm5			0.211299	0.0456697	0.569719	JGIv7b.000023165_3887700-3901680_XV|mcm5
1.19237	1.09563	1.26594	1.21555	1.06597	0.993261	1.10919	1.09545	1	1.11858	0.161673	JGIv7b.000023165:3967326-3979281_VV|txn2;JGIv7b.000245044:7065796-7081701_VV|txn2	JGIv7b.000023165:3967326-3979281_VV|txn2;JGIv7b.000245044:7065796-7081701_VV|txn2	txn2	>JGIv7b.000023165:3967326-3979281_VV|txn2;>JGIv7b.000245044:7065796-7081701_VV|txn2			0.922949	0.126406	2.02706	JGIv7b.000023165_3967326-3979281_VV|txn2
1.14553	1.08985	1.34341	1.00332	1.08276	1.04532	1.12653	1.07644	1	1.05797	0.0812931	JGIv7b.000023165:4075469-4129927_VV|myh9	JGIv7b.000023165:4075469-4129927_VV|myh9	myh9	>JGIv7b.000023165:4075469-4129927_VV|myh9			0.218482	0.0627633	0.59916	JGIv7b.000023165_4075469-4129927_VV|myh9
0.979537	0.984367	0.99878	0.955464	0.991106	0.975952	0.999808	0.997559	1	0.988327	-0.0169399	JGIv7b.000023165:4151218-4157219_VV|rpsa;JGIv7b.000245044:6896234-6902872_VV|rpsa	JGIv7b.000023165:4151218-4157219_VV|rpsa;JGIv7b.000245044:6896234-6902872_VV|rpsa	rpsa	>JGIv7b.000023165:4151218-4157219_VV|rpsa;>JGIv7b.000245044:6896234-6902872_VV|rpsa			0.31155	-0.0115693	-0.779963	JGIv7b.000023165_4151218-4157219_VV|rpsa
0.987259	0.984018	0.753429	1.22433	0.971418	1.01364	0.961714	0.9389	1	1.01631	0.0233364	JGIv7b.000023165:4369930-4388906_VV|luc7l2	JGIv7b.000023165:4369930-4388906_VV|luc7l2	luc7l2	>JGIv7b.000023165:4369930-4388906_VV|luc7l2			0.0369342	0.015841	0.115011	JGIv7b.000023165_4369930-4388906_VV|luc7l2
1.02823	1.03727	0.962449	1.08498	1.03412	1.02435	0.909543	1.16846	1	0.994309	-0.00823313	JGIv7b.000023165:4401748-4426208_VV|poldip3	JGIv7b.000023165:4401748-4426208_VV|poldip3	poldip3	>JGIv7b.000023165:4401748-4426208_VV|poldip3			0.0231405	-0.00588469	-0.0709363	JGIv7b.000023165_4401748-4426208_VV|poldip3
1.01796	0.936686	1.11382	1.00338	0.954046	0.964927	0.87205	1.02516	1	1.067	0.0935535	JGIv7b.000023165:4863346-4918836_VV|atf7ip	JGIv7b.000023165:4863346-4918836_VV|atf7ip	atf7ip	>JGIv7b.000023165:4863346-4918836_VV|atf7ip			0.394932	0.0639163	0.937212	JGIv7b.000023165_4863346-4918836_VV|atf7ip
1.03473	1.03235	1.01396	1.05788	1.07563	1.00165	1.00918	1.21607	1	0.961973	-0.055932	JGIv7b.000023165:5576208-5578419_VV|nhp2l1	JGIv7b.000023165:5576208-5578419_VV|nhp2l1	nhp2l1	>JGIv7b.000023165:5576208-5578419_VV|nhp2l1			0.206639	-0.0409033	-0.572901	JGIv7b.000023165_5576208-5578419_VV|nhp2l1
1.73207	1.82087	1.75113	1.62422	1.69767	1.94459	1.86478	1.28363	1	1.02027	0.0289468	JGIv7b.000023165:5646145-5668984_VV|trmt1l	JGIv7b.000023165:5646145-5668984_VV|trmt1l	trmt1l	>JGIv7b.000023165:5646145-5668984_VV|trmt1l			0.0523761	0.0344067	0.159214	JGIv7b.000023165_5646145-5668984_VV|trmt1l
1.03777	0.987057	1.07662	1.04962	0.974117	0.962184	0.918557	1.04161	1	1.06534	0.0913137	JGIv7b.000023165:5714538-5758584_VV|cdc73;JGIv7b.000245044:4992799-5036162_VV|cdc73	JGIv7b.000023165:5714538-5758584_VV|cdc73;JGIv7b.000245044:4992799-5036162_VV|cdc73	cdc73	>JGIv7b.000023165:5714538-5758584_VV|cdc73;>JGIv7b.000245044:4992799-5036162_VV|cdc73			0.631149	0.0636487	1.42286	JGIv7b.000023165_5714538-5758584_VV|cdc73
1.13568	1.17096	1.30323	0.932842	0.951206	0.826813	0.945215	1.08159	1	1.19393	0.255723	JGIv7b.000023165:95780-130624_VV|uck2;JGIv7b.000078978:1678809-1717644_VV|uck2	JGIv7b.000023165:95780-130624_VV|uck2;JGIv7b.000078978:1678809-1717644_VV|uck2	uck2	>JGIv7b.000023165:95780-130624_VV|uck2;>JGIv7b.000078978:1678809-1717644_VV|uck2			0.618076	0.184471	1.40815	JGIv7b.000023165_95780-130624_VV|uck2
1.06635	1.11543	1.01947	1.06415	0.967831	0.911864	1.00013	0.9915	1	1.10179	0.139853	JGIv7b.000023206:508422-511722_VV|rpp38	JGIv7b.000023206:508422-511722_VV|rpp38	rpp38	>JGIv7b.000023206:508422-511722_VV|rpp38			1.17354	0.0985186	2.49605	JGIv7b.000023206_508422-511722_VV|rpp38
1.17351	1.19352	1.12445	1.20255	1.11003	1.07849	1.05722	1.19438	1	1.05718	0.0802274	JGIv7b.000023206:550965-580966_XV|crot	JGIv7b.000023206:550965-580966_XV|crot	crot	>JGIv7b.000023206:550965-580966_XV|crot			0.548911	0.0634766	1.28905	JGIv7b.000023206_550965-580966_XV|crot
1.04923	0.952673	1.30513	0.889894	1.04585	0.92776	1.0804	1.12938	1	1.00324	0.00466282	JGIv7b.000023301:163983-182163_VV|seh1l;JGIv7b.000044494:1010804-1032288_VV|seh1l	JGIv7b.000023301:163983-182163_VV|seh1l;JGIv7b.000044494:1010804-1032288_VV|seh1l	seh1l	>JGIv7b.000023301:163983-182163_VV|seh1l;>JGIv7b.000044494:1010804-1032288_VV|seh1l			0.00760233	0.00338568	0.023713	JGIv7b.000023301_163983-182163_VV|seh1l
1.0293	1.15868	0.850063	1.07915	0.955558	1.02917	0.942339	0.895164	1	1.07717	0.107245	JGIv7b.000023301:1814631-1853534_VV|tmx3	JGIv7b.000023301:1814631-1853534_VV|tmx3	tmx3	>JGIv7b.000023301:1814631-1853534_VV|tmx3			0.28264	0.07374	0.733795	JGIv7b.000023301_1814631-1853534_VV|tmx3
0.99252	0.97666	1.03388	0.967021	1.03589	1.034	1.00637	1.06731	1	0.95813	-0.0617069	JGIv7b.000023301:3131680-3146699_VV|cndp2	JGIv7b.000023301:3131680-3146699_VV|cndp2	cndp2	>JGIv7b.000023301:3131680-3146699_VV|cndp2			0.722597	-0.043373	-1.58824	JGIv7b.000023301_3131680-3146699_VV|cndp2
1.01914	1.07899	0.946046	1.03237	1.02498	0.944105	1.015	1.11583	1	0.994299	-0.00824777	JGIv7b.000023301:4403291-4486753_VV|mbp;JGIv7b.000267922:727085-760998_XV|fam179b	JGIv7b.000023301:4403291-4486753_VV|mbp	mbp	>JGIv7b.000023301:4403291-4486753_VV|mbp			0.0310175	-0.005843	-0.0923978	JGIv7b.000023301_4403291-4486753_VV|mbp
0.923003	0.890158	0.839092	1.03976	0.786392	0.783797	0.761265	0.814115	1	1.17372	0.231087	JGIv7b.000000939:6021618-6059536_VV|znf598;JGIv7b.000023403:1171365-1197374_VV|znf598	JGIv7b.000000939:6021618-6059536_VV|znf598;JGIv7b.000023403:1171365-1197374_VV|znf598	znf598	>JGIv7b.000000939:6021618-6059536_VV|znf598;>JGIv7b.000023403:1171365-1197374_VV|znf598			0.840806	0.136611	2.19889	JGIv7b.000000939_6021618-6059536_VV|znf598
1.24341	1.06535	1.48265	1.18222	1.05909	1.05839	1.08667	1.03222	1	1.17403	0.231468	JGIv7b.000023403:13101949-13124313_VV|eif3b	JGIv7b.000023403:13101949-13124313_VV|eif3b	eif3b	>JGIv7b.000023403:13101949-13124313_VV|eif3b			0.560052	0.184313	1.47123	JGIv7b.000023403_13101949-13124313_VV|eif3b
1.0682	1.1249	1.26055	0.819141	1.03615	1.07682	1.09432	0.937295	1	1.03093	0.0439518	JGIv7b.000023403:15501478-15584550_VV|nomo3	JGIv7b.000023403:15501478-15584550_VV|nomo3	nomo3	>JGIv7b.000023403:15501478-15584550_VV|nomo3			0.0780363	0.032052	0.229476	JGIv7b.000023403_15501478-15584550_VV|nomo3
0.942773	0.979993	0.882068	0.966259	1.02099	1.0439	1.00199	1.01709	1	0.923388	-0.114991	JGIv7b.000023403:15940886-15959391_VV|rsl1d1	JGIv7b.000023403:15940886-15959391_VV|rsl1d1	rsl1d1	>JGIv7b.000023403:15940886-15959391_VV|rsl1d1			0.956009	-0.07822	-2.37228	JGIv7b.000023403_15940886-15959391_VV|rsl1d1
1.1007	1.08837	1.01385	1.19989	0.974493	1.07205	0.926662	0.924766	1	1.12951	0.175702	JGIv7b.000023403:15958681-15965998_VV|thumpd1	JGIv7b.000023403:15958681-15965998_VV|thumpd1	thumpd1	>JGIv7b.000023403:15958681-15965998_VV|thumpd1			0.799103	0.126211	1.73332	JGIv7b.000023403_15958681-15965998_VV|thumpd1
0.878015	0.806205	0.974953	0.852886	0.925299	0.958469	0.882232	0.935197	1	0.948898	-0.0756751	JGIv7b.000023403:1947238-2111424_XX|caskin1;JGIv7b.000071264:1260507-1307001_XV|caskin2;JGIv7b.000227943:245433-272161_XV|caskin2	JGIv7b.000023403:1947238-2111424_XX|caskin1	caskin1	>JGIv7b.000023403:1947238-2111424_XX|caskin1			0.338371	-0.0472847	-0.857642	JGIv7b.000023403_1947238-2111424_XX|caskin1
0.911211	1.06292	0.868782	0.80193	0.932367	0.936687	0.970721	0.889692	1	0.977309	-0.0331128	JGIv7b.000023403:2230210-2379457_XX|prkcb	JGIv7b.000023403:2230210-2379457_XX|prkcb	prkcb	>JGIv7b.000023403:2230210-2379457_XX|prkcb			0.0879804	-0.021156	-0.258884	JGIv7b.000023403_2230210-2379457_XX|prkcb
0.806549	0.876318	0.861894	0.681435	0.833538	0.800567	0.646478	1.05357	1	0.967621	-0.0474864	JGIv7b.000023403:2918576-2929477_XV|dnaja3	JGIv7b.000023403:2918576-2929477_XV|dnaja3	dnaja3	>JGIv7b.000023403:2918576-2929477_XV|dnaja3			0.0688752	-0.0269893	-0.201095	JGIv7b.000023403_2918576-2929477_XV|dnaja3
0.930591	0.947478	0.736316	1.10798	1.06451	1.08588	1.00912	1.09852	1	0.8742	-0.193965	JGIv7b.000000939:4044755-4051241_VV|pam16;JGIv7b.000023403:3015497-3027565_VV|pam16	JGIv7b.000000939:4044755-4051241_VV|pam16;JGIv7b.000023403:3015497-3027565_VV|pam16	pam16	>JGIv7b.000000939:4044755-4051241_VV|pam16;>JGIv7b.000023403:3015497-3027565_VV|pam16			0.469786	-0.133915	-1.20441	JGIv7b.000000939_4044755-4051241_VV|pam16
1.00101	1.10289	1.0189	0.88125	0.977483	1.09356	0.980983	0.857907	1	1.02407	0.0343172	JGIv7b.000023403:4196652-4202702_VV|mrps34	JGIv7b.000023403:4196652-4202702_VV|mrps34	mrps34	>JGIv7b.000023403:4196652-4202702_VV|mrps34			0.089173	0.02353	0.250768	JGIv7b.000023403_4196652-4202702_VV|mrps34
1.11635	1.05139	1.28233	1.01533	0.916492	1.07378	0.935692	0.740003	1	1.21807	0.284596	JGIv7b.000000939:2492209-2499058_VV|rnps1;JGIv7b.000023403:4325519-4335623_VV|rnps1	JGIv7b.000000939:2492209-2499058_VV|rnps1;JGIv7b.000023403:4325519-4335623_VV|rnps1	rnps1	>JGIv7b.000000939:2492209-2499058_VV|rnps1;>JGIv7b.000023403:4325519-4335623_VV|rnps1			0.710391	0.199858	1.56198	JGIv7b.000000939_2492209-2499058_VV|rnps1
1.12196	1.05889	1.34771	0.95929	1.07924	1.06716	1.31348	0.85708	1	1.03959	0.0560098	JGIv7b.000023403:5146466-5256609_VV|mapk8ip3	JGIv7b.000023403:5146466-5256609_VV|mapk8ip3	mapk8ip3	>JGIv7b.000023403:5146466-5256609_VV|mapk8ip3			0.0860406	0.0427233	0.242801	JGIv7b.000023403_5146466-5256609_VV|mapk8ip3
0.963378	0.942908	0.941427	1.0058	0.892068	0.860713	0.901823	0.913668	1	1.07994	0.110949	JGIv7b.000023403:7692757-7702928_XX|aldob	JGIv7b.000023403:7692757-7702928_XX|aldob	aldob	>JGIv7b.000023403:7692757-7702928_XX|aldob			1.22536	0.0713103	2.68084	JGIv7b.000023403_7692757-7702928_XX|aldob
0.684288	0.687048	0.681275	0.684541	0.757093	1.08569	0.625508	0.560082	1	0.903836	-0.145868	JGIv7b.000023403:7711797-7719216_VV|aimp2	JGIv7b.000023403:7711797-7719216_VV|aimp2	aimp2	>JGIv7b.000023403:7711797-7719216_VV|aimp2			0.153178	-0.0728053	-0.440207	JGIv7b.000023403_7711797-7719216_VV|aimp2
1.08983	1.0469	1.24178	0.980823	1.29564	1.09301	1.66929	1.12462	1	0.841155	-0.249556	JGIv7b.000009994:12326382-12332719_XX|unnamed;JGIv7b.000023403:7867353-7879888_XX|unnamed	JGIv7b.000023403:7867353-7879888_XX|unnamed	unnamed	>JGIv7b.000023403:7867353-7879888_XX|unnamed			0.405778	-0.205806	-1.01489	JGIv7b.000023403_7867353-7879888_XX|unnamed
1.31636	1.36533	1.5589	1.02484	1.30976	0.944674	1.66471	1.31989	1	1.00504	0.00725017	JGIv7b.000023403:7908526-7914061_XX|ocm	JGIv7b.000023403:7908526-7914061_XX|ocm	ocm	>JGIv7b.000023403:7908526-7914061_XX|ocm			0.00830558	0.00659863	0.0253797	JGIv7b.000023403_7908526-7914061_XX|ocm
1.11927	1.12571	1.14779	1.08431	1.0079	0.992849	1.0949	0.935962	1	1.11049	0.1512	JGIv7b.000001187:5288749-5301344_XV|nr2f1;JGIv7b.000023872:1918398-1926688_XV|nr2f2;JGIv7b.000058049:1090829-1096410_XV|nr2f2;JGIv7b.000060118:848922-865193_XV|nr2f1;JGIv7b.000070461:3102969-3123236_VV|nr2f6;JGIv7b.000115163:685098-702384_XV|nr2f5;JGIv7b.000131854:2197821-2214311_XV|nr2f5;JGIv7b.000163107:1004758-1021381_VV|nr2f6	JGIv7b.000001187:5288749-5301344_XV|nr2f1;JGIv7b.000023872:1918398-1926688_XV|nr2f2;JGIv7b.000058049:1090829-1096410_XV|nr2f2;JGIv7b.000060118:848922-865193_XV|nr2f1;JGIv7b.000115163:685098-702384_XV|nr2f5;JGIv7b.000131854:2197821-2214311_XV|nr2f5	nr2f2	>JGIv7b.000001187:5288749-5301344_XV|nr2f1;>JGIv7b.000023872:1918398-1926688_XV|nr2f2;>JGIv7b.000058049:1090829-1096410_XV|nr2f2;>JGIv7b.000060118:848922-865193_XV|nr2f1;>JGIv7b.000115163:685098-702384_XV|nr2f5;>JGIv7b.000131854:2197821-2214311_XV|nr2f5			0.901953	0.111366	2.2238	JGIv7b.000001187_5288749-5301344_XV|nr2f1
1.10851	1.04784	1.11358	1.16411	1.09699	1.06969	1.10656	1.11472	1	1.0105	0.0150714	JGIv7b.000023872:832384-997061_XV|igf1r;JGIv7b.000026819:1066028-1101864_VX|insrr;JGIv7b.000041091:3820740-3852735_VX|insrr;JGIv7b.000058049:2046145-2211963_XV|igf1r	JGIv7b.000023872:832384-997061_XV|igf1r;JGIv7b.000058049:2046145-2211963_XV|igf1r	igf1r	>JGIv7b.000023872:832384-997061_XV|igf1r;>JGIv7b.000058049:2046145-2211963_XV|igf1r			0.1108	0.01152	0.316496	JGIv7b.000023872_832384-997061_XV|igf1r
0.757443	0.748423	0.606181	0.917726	0.820709	1.02111	0.699444	0.741572	1	0.922914	-0.115732	JGIv7b.000016807:12493964-12528837_VX|serpine2;JGIv7b.000023885:378367-412896_VX|serpine2	JGIv7b.000016807:12493964-12528837_VX|serpine2;JGIv7b.000023885:378367-412896_VX|serpine2	serpine2	>JGIv7b.000016807:12493964-12528837_VX|serpine2;>JGIv7b.000023885:378367-412896_VX|serpine2			0.177418	-0.0632654	-0.467712	JGIv7b.000016807_12493964-12528837_VX|serpine2
1.18646	1.30282	1.19936	1.0572	1.02344	1.25117	0.80674	1.0124	1	1.15929	0.213242	JGIv7b.000023937:913481-1006513_XV|ophn1	JGIv7b.000023937:913481-1006513_XV|ophn1	ophn1	>JGIv7b.000023937:913481-1006513_XV|ophn1			0.462219	0.163023	1.11028	JGIv7b.000023937_913481-1006513_XV|ophn1
[truncated: 2,674 more rows]

## Sheet: Regenerative_DE
Ranking	Gene symbol	Fold Change (transected/sham)	Log2(Fold Change)	|log2FC|	Welch's T-test p-value	Protein IDs	Majority protein IDs	Fasta headers_complete	1dpt (mean)	1dps (mean)	Welch's T-test Difference	(-)Log Welch's T-test p-value
[truncated: 172 more rows]

[truncated: 4 more sheets: Regenerative-top15, Non-Regenerative_all, Non-Regenerative_DE, Non-Regenerative-top15]
