# Supplementary material for: Quantitative Proteomics After Spinal Cord Injury (SCI) in a Regenerative and a Nonregenerative Stage in the Frog Xenopus laevis
Source: Mol Cell Proteomics. 2018 Jan 22;17(4):592–606. doi: 10.1074/mcp.RA117.000215 (PMC5880103; doi:10.1074/mcp.RA117.000215)
Supplement: Supplemental Data [file supp_RA117.000215_4818_1_supp_46818_p1scml.xls]

## Sheet: R1-BP-level5
GO ID	GO Name	FDR	#SeqTest	SeqTest	#SeqRef	Parents (ACC)	Parents (Name)	(-)log10FDR
GO:0048666	neuron development	4.8e-21	18	atp2b4, stxbp1, pacsin1, sec13, cdk16, gas7, camsap2, map1b, nefh, cntnap1, map1b, apoa1, unnamed, rab11a, slc1a3, atp6v0d1, syt1, nefm	21	GO:0030182, GO:0048468	neuron differentiation, cell development	20.3188
GO:0046903	secretion	9.7e-17	16	fgb, fgb, exoc3, pnp, stxbp1, pnp, sec13, exoc7, cdk16, rbp4, fga, scg5, rab11a, snf8, syt1, syn1	28	GO:0044765	single-organism transport	16.0132
GO:0031175	neuron projection development	2.2e-14	13	stxbp1, pacsin1, cdk16, camsap2, map1b, nefh, cntnap1, map1b, apoa1, unnamed, rab11a, syt1, nefm	18	GO:0048666, GO:0030030	neuron development, cell projection organization	13.6576
GO:0007399	nervous system development	2.9e-14	23	atp2b4, stxbp1, ppp3r1, pacsin1, ina, sec13, cdk16, gas7, camsap2, map1b, nefh, cntnap1, map1b, apoa1, unnamed, rab11a, slc1a3, atp6v0d1, sncb, syt1, nefm, thoc6, gap43	145	GO:0048731	system development	13.5376
GO:0030154	cell differentiation	1.6e-12	26	cfl1, ppp3r1, pnp, sec13, atp6ap1.2, cdk16, gas7, nefh, map1b, rab11a, slc1a3, pnp, atp2b4, stxbp1, pacsin1, camsap2, map1b, cntnap1, apoa1, unnamed, atp6v0d1, aldoc, sncb, syt1, nefm, gap43	246	GO:0048869	cellular developmental process	11.7959
GO:0051046	regulation of secretion	1e-10	9	fgb, scg5, fgb, stxbp1, cdk16, rbp4, snf8, syt1, fga	9	GO:0046903, GO:0051049	secretion, regulation of transport	10
GO:0000902	cell morphogenesis	1.9e-10	13	cfl1, atp2b4, stxbp1, pacsin1, vdac3, fn1, map1b, cntnap1, map1b, rab11a, slc1a3, atp6v0d1, syt1	47	GO:0032989	cellular component morphogenesis	9.72125
GO:0071702	organic substance transport	3.7e-10	28	fgb, fgb, ppp3r1, pnp, timm9, ywhab, sec13, cdk16, snx30, scg5, nsf, rab11a, slc1a3, kpna1, slc32a1, nup85, snf8, ppm1b, unnamed, ranbp3, gdi1, pnp, alyref, rbp4, rufy1, apoa1, apoe, thoc6	382	GO:0006810	transport	9.4318
GO:0070201	regulation of establishment of protein localization	2.6e-09	8	fgb, fgb, ppp3r1, rab11a, cdk16, rbp4, ppm1b, ranbp3	9	GO:0045184, GO:0032880	establishment of protein localization, regulation of protein localization	8.58503
GO:0023061	signal release	2.6e-09	8	fgb, scg5, fgb, stxbp1, cdk16, rbp4, syt1, syn1	9	GO:0032940, GO:0007267	secretion by cell, cell-cell signaling	8.58503
GO:0051223	regulation of protein transport	2.6e-09	8	fgb, fgb, ppp3r1, rab11a, cdk16, rbp4, ppm1b, ranbp3	9	GO:0051049, GO:0070201, GO:0015031	regulation of transport, regulation of establishment of protein localization, protein transport	8.58503
GO:0099536	synaptic signaling	2.6e-09	8	atp2b4, stxbp1, rab11a, slc1a3, sncb, syt1, syn1, unnamed	9	GO:0007267	cell-cell signaling	8.58503
GO:0006887	exocytosis	4e-09	9	fgb, fgb, exoc3, stxbp1, rab11a, exoc7, cdk16, snf8, syt1	17	GO:0016192, GO:0032940	vesicle-mediated transport, secretion by cell	8.39794
GO:0006796	phosphate-containing compound metabolic process	4.8e-09	26	fgb, hk1, fgb, adk, ppp3r1, marcks, pnp, nt5c1b, ywhab, rbm26, cdk16, impa2, atp5c1, hk1, ppm1b, nt5c1a, cdk5rap3, pnp, atp2b4, uqcrc1, ckmt1b, gpd1, aldoc, ckb, dclk2, btrc	372	GO:0006793	phosphorus metabolic process	8.31876
GO:0032990	cell part morphogenesis	2.9e-08	9	stxbp1, pacsin1, vdac3, rab11a, atp6v0d1, map1b, syt1, cntnap1, map1b	23	GO:0032989	cellular component morphogenesis	7.5376
GO:0048858	cell projection morphogenesis	2.9e-08	9	stxbp1, pacsin1, vdac3, rab11a, atp6v0d1, map1b, syt1, cntnap1, map1b	23	GO:0032990, GO:0000902, GO:0030030	cell part morphogenesis, cell morphogenesis, cell projection organization	7.5376
GO:0016192	vesicle-mediated transport	3.3e-08	17	fgb, fgb, exoc3, stxbp1, pacsin1, exoc7, cdk16, rab39b, rufy1, snx30, vtn, vamp3, sh3gl2, nsf, rab11a, snf8, syt1	159	GO:0006810	transport	7.48149
GO:0051336	regulation of hydrolase activity	5.6e-08	10	cdk5rap3, gdi1, apoa1, rab3gap2, rbm26, pzp, rap1gds1, c3, hrg, a2m	37	GO:0050790	regulation of catalytic activity	7.25181
GO:0009306	protein secretion	1.8e-07	6	fgb, fgb, pnp, pnp, cdk16, rbp4	5	GO:0032940, GO:0015031	secretion by cell, protein transport	6.74473
GO:0048878	chemical homeostasis	2e-07	9	hk1, atp2b4, apoa1, rab11a, cdk16, hk1, rbp4, rap1gds1, atp1a1	31	GO:0042592	homeostatic process	6.69897
GO:0043086	negative regulation of catalytic activity	2.4e-07	7	scg5, cdk5rap3, rbm26, pzp, c3, hrg, a2m	12	GO:0050790, GO:0044092	regulation of catalytic activity, negative regulation of molecular function	6.61979
GO:0071705	nitrogen compound transport	3.8e-07	10	fgb, fgb, alyref, slc1a3, slc32a1, cdk16, nup85, rbp4, thoc6, unnamed	48	GO:0006810	transport	6.42022
GO:0043069	negative regulation of programmed cell death	4.3e-07	8	fgb, fgb, stxbp1, vdac2, mtdh, sncb, thoc6, ckmt1b	23	GO:0043067, GO:0060548, GO:0012501	regulation of programmed cell death, negative regulation of cell death, programmed cell death	6.36653
GO:0015031	protein transport	5.1e-07	21	fgb, gdi1, fgb, pnp, ppp3r1, pnp, timm9, ywhab, sec13, cdk16, rbp4, rufy1, snx30, scg5, nsf, rab11a, kpna1, nup85, snf8, ppm1b, ranbp3	313	GO:0045184, GO:0008104, GO:0071702	establishment of protein localization, protein localization, organic substance transport	6.29243
GO:0034613	cellular protein localization	1.1e-06	16	cdk5rap3, stxbp1, ppp3r1, pacsin1, rab3gap2, timm9, ywhab, cntnap1, scg5, nsf, rab11a, kpna1, nup85, snf8, ppm1b, ranbp3	184	GO:0008104, GO:0070727	protein localization, cellular macromolecule localization	5.95861
GO:0017157	regulation of exocytosis	1.3e-06	5	fgb, fgb, stxbp1, snf8, syt1	3	GO:0006887, GO:1903530, GO:0060627	exocytosis, regulation of secretion by cell, regulation of vesicle-mediated transport	5.88606
GO:0055085	transmembrane transport	1.4e-06	14	atp2b4, vdac3, vdac2, timm9, sv2a, atp6ap1.2, atp1a1, slc1a3, atp6v0d1, kcnc1, slc32a1, atp5c1, unnamed, atp6v1e1	138	GO:0006810	transport	5.85387
GO:1990138	neuron projection extension	1.6e-06	4	rab11a, map1b, syt1, map1b	0	GO:0048588, GO:0060560, GO:0048812	developmental cell growth, developmental growth involved in morphogenesis, neuron projection morphogenesis	5.79588
GO:0030168	platelet activation	2.6e-06	5	fgb, fgb, stxbp1, fgg, fga	4	GO:0007596, GO:0001775	blood coagulation, cell activation	5.58503
GO:0009914	hormone transport	2.6e-06	5	fgb, scg5, fgb, cdk16, rbp4	4	GO:0044765, GO:0010817	single-organism transport, regulation of hormone levels	5.58503
GO:0051246	regulation of protein metabolic process	5e-06	14	fgb, cdk5rap3, fgb, rab3gap2, ywhab, f2, pzp, srrt, eif3b, snf8, c3, hrg, btrc, a2m	156	GO:0080090, GO:0019538, GO:0060255	regulation of primary metabolic process, protein metabolic process, regulation of macromolecule metabolic process	5.30103
GO:0016050	vesicle organization	5e-06	5	stxbp1, atp6v0d1, snf8, syt1, snx30	5	GO:0006996	organelle organization	5.30103
GO:0032386	regulation of intracellular transport	5e-06	5	ppp3r1, ppm1b, map1b, map1b, ranbp3	5	GO:0046907, GO:0051049, GO:0060341	intracellular transport, regulation of transport, regulation of cellular localization	5.30103
GO:0000904	cell morphogenesis involved in differentiation	6.6e-06	6	atp2b4, stxbp1, rab11a, slc1a3, map1b, map1b	13	GO:0000902, GO:0048468	cell morphogenesis, cell development	5.18046
GO:0031346	positive regulation of cell projection organization	6.9e-06	4	rab11a, map1b, syt1, map1b	1	GO:0031344, GO:0051130, GO:0030030	regulation of cell projection organization, positive regulation of cellular component organization, cell projection organization	5.16115
GO:0007009	plasma membrane organization	6.9e-06	4	stxbp1, nsf, pacsin1, rab11a	1	GO:0044802, GO:0010256	single-organism membrane organization, endomembrane system organization	5.16115
GO:0043269	regulation of ion transport	6.9e-06	4	atp2b4, vdac3, vdac2, kcnc1	1	GO:0051049, GO:0006811	regulation of transport, ion transport	5.16115
GO:0072657	protein localization to membrane	7.2e-06	7	stxbp1, ppp3r1, nsf, pacsin1, rab11a, rab3gap2, timm9	24	GO:0034613, GO:0044802, GO:1902580	cellular protein localization, single-organism membrane organization, single-organism cellular localization	5.14267
GO:0022604	regulation of cell morphogenesis	7.2e-06	7	cfl1, vdac3, rab11a, fn1, map1b, syt1, map1b	24	GO:0022603, GO:0000902, GO:0051128	regulation of anatomical structure morphogenesis, cell morphogenesis, regulation of cellular component organization	5.14267
GO:0072594	establishment of protein localization to organelle	1.1e-05	8	ppp3r1, rab11a, rab3gap2, timm9, kpna1, nup85, snf8, ppm1b	40	GO:0033365, GO:0045184	protein localization to organelle, establishment of protein localization	4.95861
GO:0090087	regulation of peptide transport	1.8e-05	4	fgb, fgb, cdk16, rbp4	2	GO:0015833, GO:0051049	peptide transport, regulation of transport	4.74473
GO:0008361	regulation of cell size	1.8e-05	4	atp2b4, rab11a, map1b, map1b	2	GO:0032535	regulation of cellular component size	4.74473
GO:0045921	positive regulation of exocytosis	1.8e-05	4	fgb, fgb, stxbp1, snf8	2	GO:1903532, GO:0006887, GO:0017157	positive regulation of secretion by cell, exocytosis, regulation of exocytosis	4.74473
GO:2001233	regulation of apoptotic signaling pathway	1.8e-05	4	fgb, fgb, ppp3r1, vdac2	2	GO:0042981, GO:0009966, GO:0097190	regulation of apoptotic process, regulation of signal transduction, apoptotic signaling pathway	4.74473
GO:0090276	regulation of peptide hormone secretion	1.8e-05	4	fgb, fgb, cdk16, rbp4	2	GO:0030072, GO:0002791, GO:0046883	peptide hormone secretion, regulation of peptide secretion, regulation of hormone secretion	4.74473
GO:0032268	regulation of cellular protein metabolic process	1.9e-05	13	fgb, cdk5rap3, fgb, rab3gap2, ywhab, f2, pzp, srrt, eif3b, c3, hrg, btrc, a2m	151	GO:0031323, GO:0051246, GO:0044267	regulation of cellular metabolic process, regulation of protein metabolic process, cellular protein metabolic process	4.72125
GO:0007599	hemostasis	1.9e-05	6	fgb, fgb, stxbp1, fgg, f2, fga	17	GO:0050878	regulation of body fluid levels	4.72125
GO:0007596	blood coagulation	1.9e-05	6	fgb, fgb, stxbp1, fgg, f2, fga	17	GO:0050817, GO:0007599, GO:0042060	coagulation, hemostasis, wound healing	4.72125
GO:0031344	regulation of cell projection organization	3e-05	5	vdac3, rab11a, map1b, syt1, map1b	9	GO:0051128, GO:0030030	regulation of cellular component organization, cell projection organization	4.52288
GO:0042060	wound healing	3.3e-05	6	fgb, fgb, stxbp1, fgg, f2, fga	19	GO:0009611	response to wounding	4.48149
GO:0032269	negative regulation of cellular protein metabolic process	3.3e-05	7	cdk5rap3, ywhab, pzp, c3, hrg, srrt, a2m	32	GO:0032268, GO:0031324, GO:0051248, GO:0044267	regulation of cellular protein metabolic process, negative regulation of cellular metabolic process, negative regulation of protein metabolic process, cellular protein metabolic process	4.48149
GO:0051248	negative regulation of protein metabolic process	3.3e-05	7	cdk5rap3, ywhab, pzp, c3, hrg, srrt, a2m	32	GO:0051246, GO:0019538, GO:0010605	regulation of protein metabolic process, protein metabolic process, negative regulation of macromolecule metabolic process	4.48149
GO:0055082	cellular chemical homeostasis	4e-05	6	hk1, atp2b4, cdk16, hk1, rap1gds1, atp1a1	20	GO:0019725, GO:0048878	cellular homeostasis, chemical homeostasis	4.39794
GO:0043085	positive regulation of catalytic activity	5e-05	6	gdi1, apoa1, rfc3, rab3gap2, ywhab, rap1gds1	21	GO:0050790, GO:0044093	regulation of catalytic activity, positive regulation of molecular function	4.30103
GO:0043412	macromolecule modification	6.7e-05	19	fgb, cdk5rap3, fgb, ppp3r1, rab3gap2, ywhab, cdk16, cmtr1, nedd4l, stt3a, mdh2, uba5, pus7, rnf181, ppm1b, dclk2, nop58, btrc, fkbp10	367	GO:0043170	macromolecule metabolic process	4.17393
GO:0006811	ion transport	6.7e-05	11	atp2b4, atp1b3, vdac3, vdac2, slc1a3, atp6v0d1, atp6ap1.2, kcnc1, atp5c1, atp1a1, atp6v1e1	119	GO:0006810	transport	4.17393
GO:0045773	positive regulation of axon extension	7.1e-05	3	rab11a, map1b, map1b	0	GO:0030516, GO:0048675, GO:0030307, GO:0048639, GO:0050772	regulation of axon extension, axon extension, positive regulation of cell growth, positive regulation of developmental growth, positive regulation of axonogenesis	4.14874
GO:0051648	vesicle localization	7.1e-05	4	sh3gl2, pacsin1, rab11a, syt1	4	GO:0051640	organelle localization	4.14874
GO:0061387	regulation of extent of cell growth	7.1e-05	3	rab11a, map1b, map1b	0	GO:0008361, GO:0001558	regulation of cell size, regulation of cell growth	4.14874
GO:0034762	regulation of transmembrane transport	7.1e-05	3	vdac3, vdac2, kcnc1	0	GO:0051049, GO:0055085	regulation of transport, transmembrane transport	4.14874
GO:0051650	establishment of vesicle localization	7.1e-05	4	sh3gl2, pacsin1, rab11a, syt1	4	GO:0051648, GO:0051656, GO:0051649	vesicle localization, establishment of organelle localization, establishment of localization in cell	4.14874
GO:0030516	regulation of axon extension	7.1e-05	3	rab11a, map1b, map1b	0	GO:0061387, GO:0048675, GO:0048638, GO:0050770	regulation of extent of cell growth, axon extension, regulation of developmental growth, regulation of axonogenesis	4.14874
GO:0010770	positive regulation of cell morphogenesis involved in differentiation	7.1e-05	3	rab11a, map1b, map1b	0	GO:0010720, GO:0010769, GO:0000904, GO:0051130	positive regulation of cell development, regulation of cell morphogenesis involved in differentiation, cell morphogenesis involved in differentiation, positive regulation of cellular component organization	4.14874
GO:1903034	regulation of response to wounding	7.1e-05	3	fgb, fgb, f2	0	GO:0080134, GO:0009611	regulation of response to stress, response to wounding	4.14874
GO:0043067	regulation of programmed cell death	7.2e-05	9	fgb, fgb, stxbp1, ppp3r1, vdac2, mtdh, sncb, thoc6, ckmt1b	75	GO:0012501, GO:0010941	programmed cell death, regulation of cell death	4.14267
GO:1902582	single-organism intracellular transport	7.5e-05	7	ppp3r1, timm9, kpna1, nup85, ppm1b, map1b, map1b	38	GO:0046907, GO:0044765, GO:1902580	intracellular transport, single-organism transport, single-organism cellular localization	4.12494
GO:0006836	neurotransmitter transport	9.9e-05	5	stxbp1, slc32a1, syt1, syn1, unnamed	13	GO:0044765	single-organism transport	4.00436
GO:0051169	nuclear transport	0.0001	6	ppp3r1, kpna1, nup85, ppm1b, thoc6, ranbp3	25	GO:0046907	intracellular transport	4
GO:1903827	regulation of cellular protein localization	0.00011	4	cdk5rap3, ppp3r1, ppm1b, ranbp3	5	GO:0034613, GO:0032880, GO:0060341	cellular protein localization, regulation of protein localization, regulation of cellular localization	3.95861
GO:0050708	regulation of protein secretion	0.00011	4	fgb, fgb, cdk16, rbp4	5	GO:0009306, GO:1903530, GO:0051223	protein secretion, regulation of secretion by cell, regulation of protein transport	3.95861
GO:0097190	apoptotic signaling pathway	0.00011	4	fgb, fgb, ppp3r1, vdac2	5	GO:0006915, GO:0007165	apoptotic process, signal transduction	3.95861
GO:0006753	nucleoside phosphate metabolic process	0.00016	12	nt5c1a, hk1, pnp, adk, atp2b4, pnp, nt5c1b, gpd1, atp5c1, aldoc, hk1, uqcrc1	162	GO:0006796, GO:0055086, GO:0019637	phosphate-containing compound metabolic process, nucleobase-containing small molecule metabolic process, organophosphate metabolic process	3.79588
GO:0090277	positive regulation of peptide hormone secretion	0.00023	3	fgb, fgb, rbp4	1	GO:0030072, GO:0046887, GO:0090276, GO:0002793	peptide hormone secretion, positive regulation of hormone secretion, regulation of peptide hormone secretion, positive regulation of peptide secretion	3.63827
GO:0048489	synaptic vesicle transport	0.00023	3	sh3gl2, pacsin1, syt1	1	GO:0016192, GO:0097479, GO:0044765, GO:0097480, GO:1902580	vesicle-mediated transport, synaptic vesicle localization, single-organism transport, establishment of synaptic vesicle localization, single-organism cellular localization	3.63827
GO:0002793	positive regulation of peptide secretion	0.00023	3	fgb, fgb, rbp4	1	GO:0002790, GO:0002791, GO:0051047	peptide secretion, regulation of peptide secretion, positive regulation of secretion	3.63827
GO:0048488	synaptic vesicle endocytosis	0.00023	3	sh3gl2, pacsin1, syt1	1	GO:0099003, GO:0036465, GO:0051649, GO:0072583	vesicle-mediated transport in synapse, synaptic vesicle recycling, establishment of localization in cell, clathrin-dependent endocytosis	3.63827
GO:0050905	neuromuscular process	0.00023	3	atp2b4, slc1a3, cntnap1	1	GO:0050877	neurological system process	3.63827
GO:0099504	synaptic vesicle cycle	0.00023	3	sh3gl2, pacsin1, syt1	1	GO:0006810, GO:0051649	transport, establishment of localization in cell	3.63827
GO:0010038	response to metal ion	0.00023	3	fgb, fgb, atp6v0d1	1	GO:0010035	response to inorganic substance	3.63827
GO:0044267	cellular protein metabolic process	0.00023	26	fgb, fgb, ppp3r1, ywhab, cdk16, nedd4l, eif3b, stt3a, mdh2, rnf181, snf8, ppm1b, c3, fkbp10, a2m, cdk5rap3, mrpl12, rab3gap2, f2, pzp, srrt, uba5, dclk2, hrg, btrc, ctsv	698	GO:0019538, GO:0044260	protein metabolic process, cellular macromolecule metabolic process	3.63827
GO:0072521	purine-containing compound metabolic process	0.00046	10	hk1, pnp, adk, atp2b4, pnp, gpd1, atp5c1, aldoc, hk1, uqcrc1	126	GO:1901564, GO:0046483, GO:0006725, GO:0034641, GO:1901360	organonitrogen compound metabolic process, heterocycle metabolic process, cellular aromatic compound metabolic process, cellular nitrogen compound metabolic process, organic cyclic compound metabolic process	3.33724
GO:0034109	homotypic cell-cell adhesion	0.00051	3	fgb, fgb, stxbp1	2	GO:0016337	single organismal cell-cell adhesion	3.29243
GO:2001234	negative regulation of apoptotic signaling pathway	0.00051	3	fgb, fgb, vdac2	2	GO:0043066, GO:0009968, GO:0097190, GO:2001233	negative regulation of apoptotic process, negative regulation of signal transduction, apoptotic signaling pathway, regulation of apoptotic signaling pathway	3.29243
GO:1902531	regulation of intracellular signal transduction	0.00055	8	fgb, cdk5rap3, fgb, vdac2, sec13, mtdh, ppm1b, btrc	78	GO:0009966, GO:0035556	regulation of signal transduction, intracellular signal transduction	3.25964
GO:0065003	macromolecular complex assembly	0.00057	11	fgb, eif3b, fgb, fgg, apoa1, vdac2, picalm.2, kcnc1, add2, fga, atpaf2	159	GO:0043933, GO:0022607	macromolecular complex subunit organization, cellular component assembly	3.24413
GO:0012501	programmed cell death	0.00064	10	fgb, cdk5rap3, fgb, stxbp1, ppp3r1, vdac2, mtdh, sncb, thoc6, ckmt1b	132	GO:0008219	cell death	3.19382
GO:0031329	regulation of cellular catabolic process	0.00065	4	cdk5rap3, apoa1, gpd1, btrc	10	GO:0031323, GO:0009894, GO:0044248	regulation of cellular metabolic process, regulation of catabolic process, cellular catabolic process	3.18709
GO:0051247	positive regulation of protein metabolic process	0.0008	6	fgb, cdk5rap3, fgb, rab3gap2, snf8, btrc	40	GO:0051246, GO:0019538, GO:0010604	regulation of protein metabolic process, protein metabolic process, positive regulation of macromolecule metabolic process	3.09691
GO:0010720	positive regulation of cell development	0.00083	4	rab11a, map1b, syt1, map1b	11	GO:0060284, GO:0045597, GO:0048468	regulation of cell development, positive regulation of cell differentiation, cell development	3.08092
GO:0051604	protein maturation	0.00083	4	fgb, scg5, fgb, uqcrc1	11	GO:0019538, GO:0010467	protein metabolic process, gene expression	3.08092
GO:0050769	positive regulation of neurogenesis	0.00083	4	rab11a, map1b, syt1, map1b	11	GO:0010720, GO:0022008, GO:0051962, GO:0050767	positive regulation of cell development, neurogenesis, positive regulation of nervous system development, regulation of neurogenesis	3.08092
GO:0090150	establishment of protein localization to membrane	0.00086	5	ppp3r1, nsf, rab11a, rab3gap2, timm9	24	GO:0045184, GO:0072657	establishment of protein localization, protein localization to membrane	3.0655
GO:0036211	protein modification process	0.00086	16	fgb, cdk5rap3, fgb, ppp3r1, rab3gap2, ywhab, cdk16, nedd4l, stt3a, mdh2, uba5, rnf181, ppm1b, dclk2, btrc, fkbp10	341	GO:0019538, GO:0043412	protein metabolic process, macromolecule modification	3.0655
GO:0050714	positive regulation of protein secretion	0.00092	3	fgb, fgb, rbp4	3	GO:1903532, GO:0050708, GO:0009306, GO:0051222	positive regulation of secretion by cell, regulation of protein secretion, protein secretion, positive regulation of protein transport	3.03621
GO:0030100	regulation of endocytosis	0.00092	3	sh3gl2, pacsin1, rufy1	3	GO:0060627, GO:0006897, GO:0051128	regulation of vesicle-mediated transport, endocytosis, regulation of cellular component organization	3.03621
GO:0017038	protein import	0.00099	5	ppp3r1, timm9, kpna1, nup85, ppm1b	25	GO:0044765, GO:0015031	single-organism transport, protein transport	3.00436
GO:0035556	intracellular signal transduction	0.0011	17	fgb, cdk5rap3, gdi1, fgb, ppp3r1, vdac2, sec13, rhog, mtdh, rab39b, rufy1, rab11a, ppm1b, rap1gds1, dclk2, arhgap5, btrc	387	GO:0007165	signal transduction	2.95861
GO:0015849	organic acid transport	0.0015	3	slc1a3, slc32a1, unnamed	4	GO:0044765, GO:0071702	single-organism transport, organic substance transport	2.82391
GO:1902533	positive regulation of intracellular signal transduction	0.0015	5	fgb, cdk5rap3, fgb, sec13, mtdh	28	GO:1902531, GO:0009967, GO:0035556	regulation of intracellular signal transduction, positive regulation of signal transduction, intracellular signal transduction	2.82391
GO:0010638	positive regulation of organelle organization	0.0015	3	cfl1, ppp3r1, rab3gap2	4	GO:0033043, GO:0006996, GO:0051130	regulation of organelle organization, organelle organization, positive regulation of cellular component organization	2.82391
GO:0033043	regulation of organelle organization	0.0016	6	cfl1, ppp3r1, vdac3, rab3gap2, add2, snf8	47	GO:0006996, GO:0051128	organelle organization, regulation of cellular component organization	2.79588
GO:0009116	nucleoside metabolic process	0.0016	9	hk1, pnp, adk, pnp, gpd1, atp5c1, aldoc, hk1, uqcrc1	121	GO:1901564, GO:1901657, GO:0055086	organonitrogen compound metabolic process, glycosyl compound metabolic process, nucleobase-containing small molecule metabolic process	2.79588
GO:0071822	protein complex subunit organization	0.0017	10	fgb, cfl1, fgb, fgg, vdac2, picalm.2, kcnc1, add2, fga, atpaf2	152	GO:0043933	macromolecular complex subunit organization	2.76955
GO:0061045	negative regulation of wound healing	0.0023	2	fgb, fgb	0	GO:0061041, GO:0042060, GO:1903035, GO:0032102	regulation of wound healing, wound healing, negative regulation of response to wounding, negative regulation of response to external stimulus	2.63827
GO:0071805	potassium ion transmembrane transport	0.0023	2	kcnc1, atp1a1	0	GO:0098662, GO:0071804	inorganic cation transmembrane transport, cellular potassium ion transport	2.63827
GO:0070665	positive regulation of leukocyte proliferation	0.0023	2	pnp, pnp	0	GO:0070663, GO:0070661, GO:0008284	regulation of leukocyte proliferation, leukocyte proliferation, positive regulation of cell proliferation	2.63827
GO:0034114	regulation of heterotypic cell-cell adhesion	0.0023	2	fgb, fgb	0	GO:0034113, GO:0022407	heterotypic cell-cell adhesion, regulation of cell-cell adhesion	2.63827
GO:0045110	intermediate filament bundle assembly	0.0023	2	unnamed, nefh	0	GO:0045109, GO:0022607	intermediate filament organization, cellular component assembly	2.63827
GO:0051249	regulation of lymphocyte activation	0.0023	2	pnp, pnp	0	GO:0046649, GO:0002694	lymphocyte activation, regulation of leukocyte activation	2.63827
GO:1903037	regulation of leukocyte cell-cell adhesion	0.0023	2	pnp, pnp	0	GO:0007159, GO:0022407	leukocyte cell-cell adhesion, regulation of cell-cell adhesion	2.63827
GO:1902105	regulation of leukocyte differentiation	0.0023	2	pnp, pnp	0	GO:0045595, GO:0002521, GO:1903706	regulation of cell differentiation, leukocyte differentiation, regulation of hemopoiesis	2.63827
GO:0046651	lymphocyte proliferation	0.0023	2	pnp, pnp	0	GO:0032943, GO:0046649	mononuclear cell proliferation, lymphocyte activation	2.63827
GO:0046415	urate metabolic process	0.0023	2	pnp, pnp	0	GO:0006082	organic acid metabolic process	2.63827
GO:0034643	establishment of mitochondrion localization, microtubule-mediated	0.0023	2	map1b, map1b	0	GO:0051654, GO:1902580, GO:0007017	establishment of mitochondrion localization, single-organism cellular localization, microtubule-based process	2.63827
GO:0045907	positive regulation of vasoconstriction	0.0023	2	fgb, fgb	0	GO:0019229, GO:0042310, GO:1903524	regulation of vasoconstriction, vasoconstriction, positive regulation of blood circulation	2.63827
GO:0042730	fibrinolysis	0.0023	2	fgb, fgb	0	GO:0030195	negative regulation of blood coagulation	2.63827
GO:0051251	positive regulation of lymphocyte activation	0.0023	2	pnp, pnp	0	GO:0002696, GO:0051249, GO:0046649	positive regulation of leukocyte activation, regulation of lymphocyte activation, lymphocyte activation	2.63827
GO:0034116	positive regulation of heterotypic cell-cell adhesion	0.0023	2	fgb, fgb	0	GO:0022409, GO:0034113, GO:0034114	positive regulation of cell-cell adhesion, heterotypic cell-cell adhesion, regulation of heterotypic cell-cell adhesion	2.63827
GO:0034418	urate biosynthetic process	0.0023	2	pnp, pnp	0	GO:0044283, GO:0046415, GO:1901576	small molecule biosynthetic process, urate metabolic process, organic substance biosynthetic process	2.63827
GO:0046835	carbohydrate phosphorylation	0.0023	2	hk1, hk1	0	GO:0044262, GO:0016310	cellular carbohydrate metabolic process, phosphorylation	2.63827
GO:0019731	antibacterial humoral response	0.0023	2	fgb, fgb	0	GO:0042742, GO:0019730	defense response to bacterium, antimicrobial humoral response	2.63827
GO:0051654	establishment of mitochondrion localization	0.0023	2	map1b, map1b	0	GO:0051656, GO:0051646, GO:0051649	establishment of organelle localization, mitochondrion localization, establishment of localization in cell	2.63827
GO:1902107	positive regulation of leukocyte differentiation	0.0023	2	pnp, pnp	0	GO:0002521, GO:0045597, GO:1903708, GO:1902105	leukocyte differentiation, positive regulation of cell differentiation, positive regulation of hemopoiesis, regulation of leukocyte differentiation	2.63827
GO:0032623	interleukin-2 production	0.0023	2	pnp, pnp	0	GO:0001816	cytokine production	2.63827
GO:0072384	organelle transport along microtubule	0.0023	2	map1b, map1b	0	GO:0010970, GO:0051656	transport along microtubule, establishment of organelle localization	2.63827
GO:0070663	regulation of leukocyte proliferation	0.0023	2	pnp, pnp	0	GO:0042127, GO:0070661	regulation of cell proliferation, leukocyte proliferation	2.63827
GO:0034113	heterotypic cell-cell adhesion	0.0023	2	fgb, fgb	0	GO:0016337	single organismal cell-cell adhesion	2.63827
GO:0050688	regulation of defense response to virus	0.0023	2	slc1a3, ppm1b	0	GO:0032101, GO:0031347, GO:0002697, GO:0050792, GO:0002831, GO:0051607	regulation of response to external stimulus, regulation of defense response, regulation of immune effector process, regulation of viral process, regulation of response to biotic stimulus, defense response to virus	2.63827
GO:1903039	positive regulation of leukocyte cell-cell adhesion	0.0023	2	pnp, pnp	0	GO:0007159, GO:1903037, GO:0022409	leukocyte cell-cell adhesion, regulation of leukocyte cell-cell adhesion, positive regulation of cell-cell adhesion	2.63827
GO:0055113	epiboly involved in gastrulation with mouth forming second	0.0023	2	cdk5rap3, cfl1	0	GO:0001702, GO:0048598, GO:0090504	gastrulation with mouth forming second, embryonic morphogenesis, epiboly	2.63827
GO:0045104	intermediate filament cytoskeleton organization	0.0023	2	unnamed, nefh	0	GO:0007010, GO:1902589, GO:0045103	cytoskeleton organization, single-organism organelle organization, intermediate filament-based process	2.63827
GO:0032943	mononuclear cell proliferation	0.0023	2	pnp, pnp	0	GO:0070661	leukocyte proliferation	2.63827
GO:0051036	regulation of endosome size	0.0023	2	rab11a, snf8	0	GO:0032535	regulation of cellular component size	2.63827
GO:0072524	pyridine-containing compound metabolic process	0.0025	6	hk1, pnp, pnp, gpd1, aldoc, hk1	55	GO:1901564, GO:0046483, GO:0034641, GO:1901360	organonitrogen compound metabolic process, heterocycle metabolic process, cellular nitrogen compound metabolic process, organic cyclic compound metabolic process	2.60206
GO:0022904	respiratory electron transport chain	0.0025	3	sdha, gpd1, uqcrc1	6	GO:0045333, GO:0022900	cellular respiration, electron transport chain	2.60206
GO:0044283	small molecule biosynthetic process	0.0025	7	pnp, apoa1, pnp, slc1a3, gpd1, pddc1, rbp4	79	GO:0044711, GO:0044281	single-organism biosynthetic process, small molecule metabolic process	2.60206
GO:0007010	cytoskeleton organization	0.003	9	cfl1, unnamed, pacsin1, rab11a, add2, map1b, nefh, cntnap1, map1b	139	GO:0006996	organelle organization	2.52288
GO:0006461	protein complex assembly	0.0031	9	fgb, fgb, fgg, vdac2, picalm.2, kcnc1, add2, fga, atpaf2	140	GO:0071822, GO:0070271, GO:0065003	protein complex subunit organization, protein complex biogenesis, macromolecular complex assembly	2.50864
GO:0070925	organelle assembly	0.0031	5	cfl1, vdac3, rab11a, rab3gap2, atp6v0d1	36	GO:0006996, GO:0022607	organelle organization, cellular component assembly	2.50864
GO:1902532	negative regulation of intracellular signal transduction	0.0034	3	cdk5rap3, vdac2, ppm1b	7	GO:0009968, GO:1902531, GO:0035556	negative regulation of signal transduction, regulation of intracellular signal transduction, intracellular signal transduction	2.46852
GO:0019693	ribose phosphate metabolic process	0.0042	8	hk1, adk, atp2b4, gpd1, atp5c1, aldoc, hk1, uqcrc1	116	GO:0006796, GO:0019637, GO:1901135	phosphate-containing compound metabolic process, organophosphate metabolic process, carbohydrate derivative metabolic process	2.37675
GO:0043094	cellular metabolic compound salvage	0.0046	3	pnp, adk, pnp	8	GO:0044249	cellular biosynthetic process	2.33724
GO:0032270	positive regulation of cellular protein metabolic process	0.0046	5	fgb, cdk5rap3, fgb, rab3gap2, btrc	40	GO:0031325, GO:0051247, GO:0032268, GO:0044267	positive regulation of cellular metabolic process, positive regulation of protein metabolic process, regulation of cellular protein metabolic process, cellular protein metabolic process	2.33724
GO:0042176	regulation of protein catabolic process	0.0046	3	cdk5rap3, snf8, btrc	8	GO:0051246, GO:0030163, GO:0009894	regulation of protein metabolic process, protein catabolic process, regulation of catabolic process	2.33724
GO:0060429	epithelium development	0.005	6	cdk5rap3, cfl1, atp2b4, ppp3r1, atp6v0d1, aldoc	64	GO:0009888	tissue development	2.30103
GO:0006886	intracellular protein transport	0.0057	9	scg5, ppp3r1, timm9, ywhab, kpna1, nup85, snf8, ppm1b, ranbp3	154	GO:0046907, GO:0034613, GO:0015031	intracellular transport, cellular protein localization, protein transport	2.24413
GO:0070586	cell-cell adhesion involved in gastrulation	0.006	2	cdk5rap3, cfl1	1	GO:0098742, GO:0007369, GO:0016337	cell-cell adhesion via plasma-membrane adhesion molecules, gastrulation, single organismal cell-cell adhesion	2.22185
GO:0046683	response to organophosphorus	0.006	2	rfc3, gpd1	1	GO:0010033	response to organic substance	2.22185
GO:0034097	response to cytokine	0.006	2	gpd1, nup85	1	GO:0010033	response to organic substance	2.22185
GO:0031331	positive regulation of cellular catabolic process	0.006	2	apoa1, gpd1	1	GO:0031325, GO:0009896, GO:0044248, GO:0031329	positive regulation of cellular metabolic process, positive regulation of catabolic process, cellular catabolic process, regulation of cellular catabolic process	2.22185
GO:0061339	establishment or maintenance of monopolar cell polarity	0.006	2	map1b, map1b	1	GO:0007163	establishment or maintenance of cell polarity	2.22185
GO:0051646	mitochondrion localization	0.006	2	map1b, map1b	1	GO:0051640	organelle localization	2.22185
GO:0010563	negative regulation of phosphorus metabolic process	0.0072	3	cdk5rap3, ywhab, rbm26	10	GO:0051174, GO:0031324, GO:0006793	regulation of phosphorus metabolic process, negative regulation of cellular metabolic process, phosphorus metabolic process	2.14267
GO:0014070	response to organic cyclic compound	0.0072	3	gpd1, btrc, srrt	10	GO:0010033	response to organic substance	2.14267
GO:0045333	cellular respiration	0.0091	4	sdha, gpd1, mdh2, uqcrc1	27	GO:0015980	energy derivation by oxidation of organic compounds	2.04096
GO:0043436	oxoacid metabolic process	0.011	10	hk1, cryl1, apoa1, sdha, slc1a3, gpd1, mdh2, pddc1, aldoc, hk1	208	GO:0006082	organic acid metabolic process	1.95861
GO:0031333	negative regulation of protein complex assembly	0.011	2	vdac2, add2	2	GO:0043254, GO:0051129, GO:0006461	regulation of protein complex assembly, negative regulation of cellular component organization, protein complex assembly	1.95861
GO:0006954	inflammatory response	0.011	3	fn1, f2, c3	12	GO:0006952	defense response	1.95861
GO:0001889	liver development	0.011	2	sec13, rbp4	2	GO:0048732, GO:0061008	gland development, hepaticobiliary system development	1.95861
GO:0031347	regulation of defense response	0.011	2	slc1a3, ppm1b	2	GO:0080134, GO:0006952	regulation of response to stress, defense response	1.95861
GO:0008544	epidermis development	0.011	2	atp2b4, atp6v0d1	2	GO:0009888	tissue development	1.95861
GO:0042110	T cell activation	0.011	2	pnp, pnp	2	GO:0070489, GO:0046649	T cell aggregation, lymphocyte activation	1.95861
GO:0071426	ribonucleoprotein complex export from nucleus	0.011	2	nup85, thoc6	2	GO:0071166, GO:0051168	ribonucleoprotein complex localization, nuclear export	1.95861
GO:0008366	axon ensheathment	0.011	2	ppp3r1, cntnap1	2	GO:0007272	ensheathment of neurons	1.95861
GO:1901658	glycosyl compound catabolic process	0.011	2	pnp, pnp	2	GO:1901657, GO:1901136, GO:0044712	glycosyl compound metabolic process, carbohydrate derivative catabolic process, single-organism catabolic process	1.95861
GO:0050663	cytokine secretion	0.011	2	pnp, pnp	2	GO:0009306, GO:0001816	protein secretion, cytokine production	1.95861
GO:0061008	hepaticobiliary system development	0.011	2	sec13, rbp4	2	GO:0048731	system development	1.95861
GO:0030098	lymphocyte differentiation	0.011	2	pnp, pnp	2	GO:0002521, GO:0046649	leukocyte differentiation, lymphocyte activation	1.95861
GO:0046434	organophosphate catabolic process	0.011	3	impa2, nt5c1b, gpd1	12	GO:0019637, GO:1901575	organophosphate metabolic process, organic substance catabolic process	1.95861
GO:0060284	regulation of cell development	0.012	4	rab11a, map1b, syt1, map1b	30	GO:0045595, GO:0048468	regulation of cell differentiation, cell development	1.92082
GO:0071310	cellular response to organic substance	0.012	6	cdk5rap3, gpd1, cdk16, nup85, btrc, srrt	79	GO:0070887, GO:0010033	cellular response to chemical stimulus, response to organic substance	1.92082
GO:0051174	regulation of phosphorus metabolic process	0.015	6	fgb, cdk5rap3, fgb, ywhab, gpd1, rbm26	83	GO:0031323, GO:0006793	regulation of cellular metabolic process, phosphorus metabolic process	1.82391
GO:0030705	cytoskeleton-dependent intracellular transport	0.016	2	map1b, map1b	3	GO:0046907	intracellular transport	1.79588
GO:0007159	leukocyte cell-cell adhesion	0.016	2	pnp, pnp	3	GO:0016337	single organismal cell-cell adhesion	1.79588
GO:1903522	regulation of blood circulation	0.016	2	fgb, fgb	3	GO:0044057, GO:0008015	regulation of system process, blood circulation	1.79588
GO:0019058	viral life cycle	0.016	2	snf8, thoc6	3	GO:0016032	viral process	1.79588
GO:1901215	negative regulation of neuron death	0.016	2	stxbp1, sncb	3	GO:1901214, GO:0060548, GO:0070997	regulation of neuron death, negative regulation of cell death, neuron death	1.79588
GO:0051960	regulation of nervous system development	0.016	4	rab11a, map1b, syt1, map1b	33	GO:0007399, GO:2000026	nervous system development, regulation of multicellular organismal development	1.79588
GO:0006732	coenzyme metabolic process	0.016	6	hk1, pnp, pnp, gpd1, aldoc, hk1	85	GO:0051186	cofactor metabolic process	1.79588
GO:0042692	muscle cell differentiation	0.016	2	cfl1, apoa1	3	GO:0030154, GO:0061061	cell differentiation, muscle structure development	1.79588
GO:1901136	carbohydrate derivative catabolic process	0.017	3	pnp, pnp, gpd1	15	GO:1901135, GO:1901575	carbohydrate derivative metabolic process, organic substance catabolic process	1.76955
GO:0002009	morphogenesis of an epithelium	0.017	4	cdk5rap3, cfl1, ppp3r1, atp6v0d1	34	GO:0048729, GO:0060429	tissue morphogenesis, epithelium development	1.76955
GO:0072359	circulatory system development	0.018	4	ppp3r1, rab11a, atp6v0d1, mtdh	35	GO:0048731	system development	1.74473
GO:0006508	proteolysis	0.018	15	fgb, fgb, f2, pzp, unnamed, uqcrc1, unnamed, scg5, rnf181, snf8, c3, hrg, btrc, ctsv, a2m	440	GO:0019538	protein metabolic process	1.74473
GO:0072358	cardiovascular system development	0.022	3	ppp3r1, rab11a, mtdh	17	GO:0048731, GO:0072359	system development, circulatory system development	1.65758
GO:0001944	vasculature development	0.022	3	ppp3r1, rab11a, mtdh	17	GO:0048731, GO:0072358	system development, cardiovascular system development	1.65758
GO:0046824	positive regulation of nucleocytoplasmic transport	0.023	2	ppp3r1, ranbp3	4	GO:0032388, GO:0006913, GO:0046822	positive regulation of intracellular transport, nucleocytoplasmic transport, regulation of nucleocytoplasmic transport	1.63827
GO:0030097	hemopoiesis	0.028	3	pnp, pnp, add2	19	GO:0048534	hematopoietic or lymphoid organ development	1.55284
GO:0042157	lipoprotein metabolic process	0.028	3	apoa1, rab3gap2, apoe	19	GO:0043170	macromolecule metabolic process	1.55284
GO:1901214	regulation of neuron death	0.031	2	stxbp1, sncb	5	GO:0070997, GO:0010941	neuron death, regulation of cell death	1.50864
GO:0030031	cell projection assembly	0.031	3	vdac3, atp6v0d1, nup85	20	GO:0022607, GO:0030030	cellular component assembly, cell projection organization	1.50864
GO:0001654	eye development	0.031	3	atp6v0d1, sec13, rbp4	20	GO:0007423	sensory organ development	1.50864
GO:0034655	nucleobase-containing compound catabolic process	0.031	4	pnp, pnp, nt5c1b, skiv2l	42	GO:0006139, GO:0019439, GO:0044270, GO:0046700, GO:1901361	nucleobase-containing compound metabolic process, aromatic compound catabolic process, cellular nitrogen compound catabolic process, heterocycle catabolic process, organic cyclic compound catabolic process	1.50864
GO:0000165	MAPK cascade	0.031	3	fgb, cdk5rap3, fgb	20	GO:0023014, GO:0035556	signal transduction by protein phosphorylation, intracellular signal transduction	1.50864
GO:0031328	positive regulation of cellular biosynthetic process	0.032	7	cdk5rap3, ppp3r1, apoa1, rfc3, rab3gap2, nup85, btrc	135	GO:0031326, GO:0031325, GO:0044249, GO:0009891	regulation of cellular biosynthetic process, positive regulation of cellular metabolic process, cellular biosynthetic process, positive regulation of biosynthetic process	1.49485
GO:0006757	ATP generation from ADP	0.033	4	hk1, gpd1, aldoc, hk1	43	GO:0006165, GO:0006091, GO:0046031, GO:0046034	nucleoside diphosphate phosphorylation, generation of precursor metabolites and energy, ADP metabolic process, ATP metabolic process	1.48149
GO:0016052	carbohydrate catabolic process	0.039	4	hk1, gpd1, aldoc, hk1	45	GO:0005975, GO:1901575	carbohydrate metabolic process, organic substance catabolic process	1.40894
GO:0044724	single-organism carbohydrate catabolic process	0.039	4	hk1, gpd1, aldoc, hk1	45	GO:0016052, GO:0044712, GO:0044723	carbohydrate catabolic process, single-organism catabolic process, single-organism carbohydrate metabolic process	1.40894
GO:0070997	neuron death	0.039	2	stxbp1, sncb	6	GO:0008219	cell death	1.40894
GO:0030010	establishment of cell polarity	0.039	2	map1b, map1b	6	GO:0007163	establishment or maintenance of cell polarity	1.40894
GO:0060249	anatomical structure homeostasis	0.039	2	cfl1, rbp4	6	GO:0042592	homeostatic process	1.40894
GO:0010562	positive regulation of phosphorus metabolic process	0.046	3	fgb, fgb, gpd1	24	GO:0051174, GO:0031325, GO:0006793	regulation of phosphorus metabolic process, positive regulation of cellular metabolic process, phosphorus metabolic process	1.33724
GO:0006818	hydrogen transport	0.048	4	atp6v0d1, atp6ap1.2, atp5c1, atp6v1e1	49	GO:0044765	single-organism transport	1.31876
GO:0019439	aromatic compound catabolic process	0.048	4	pnp, pnp, nt5c1b, skiv2l	49	GO:0006725, GO:0044248	cellular aromatic compound metabolic process, cellular catabolic process	1.31876
GO:0007029	endoplasmic reticulum organization	0.048	2	rab3gap2, sec13	7	GO:0006996, GO:0010256	organelle organization, endomembrane system organization	1.31876

## Sheet: R1-BP-level5-exclusive
GO ID	GO Name	FDR	#SeqTest	SeqTest	#SeqRef	Parents (ACC)	Parents (Name)	(-)log10FDR
GO:0051223	regulation of protein transport	2.6e-09	8	fgb, fgb, ppp3r1, rab11a, cdk16, rbp4, ppm1b, ranbp3	9	GO:0051049, GO:0070201, GO:0015031	regulation of transport, regulation of establishment of protein localization, protein transport	8.58503
GO:0099536	synaptic signaling	2.6e-09	8	atp2b4, stxbp1, rab11a, slc1a3, sncb, syt1, syn1, unnamed	9	GO:0007267	cell-cell signaling	8.58503
GO:0009306	protein secretion	1.8e-07	6	fgb, fgb, pnp, pnp, cdk16, rbp4	5	GO:0032940, GO:0015031	secretion by cell, protein transport	6.74473
GO:0043069	negative regulation of programmed cell death	4.3e-07	8	fgb, fgb, stxbp1, vdac2, mtdh, sncb, thoc6, ckmt1b	23	GO:0043067, GO:0060548, GO:0012501	regulation of programmed cell death, negative regulation of cell death, programmed cell death	6.36653
GO:0015031	protein transport	5.1e-07	21	fgb, gdi1, fgb, pnp, ppp3r1, pnp, timm9, ywhab, sec13, cdk16, rbp4, rufy1, snx30, scg5, nsf, rab11a, kpna1, nup85, snf8, ppm1b, ranbp3	313	GO:0045184, GO:0008104, GO:0071702	establishment of protein localization, protein localization, organic substance transport	6.29243
GO:0034613	cellular protein localization	1.1e-06	16	cdk5rap3, stxbp1, ppp3r1, pacsin1, rab3gap2, timm9, ywhab, cntnap1, scg5, nsf, rab11a, kpna1, nup85, snf8, ppm1b, ranbp3	184	GO:0008104, GO:0070727	protein localization, cellular macromolecule localization	5.95861
GO:1990138	neuron projection extension	1.6e-06	4	rab11a, map1b, syt1, map1b	0	GO:0048588, GO:0060560, GO:0048812	developmental cell growth, developmental growth involved in morphogenesis, neuron projection morphogenesis	5.79588
GO:0016050	vesicle organization	5e-06	5	stxbp1, atp6v0d1, snf8, syt1, snx30	5	GO:0006996	organelle organization	5.30103
GO:0032386	regulation of intracellular transport	5e-06	5	ppp3r1, ppm1b, map1b, map1b, ranbp3	5	GO:0046907, GO:0051049, GO:0060341	intracellular transport, regulation of transport, regulation of cellular localization	5.30103
GO:0072657	protein localization to membrane	7.2e-06	7	stxbp1, ppp3r1, nsf, pacsin1, rab11a, rab3gap2, timm9	24	GO:0034613, GO:0044802, GO:1902580	cellular protein localization, single-organism membrane organization, single-organism cellular localization	5.14267
GO:0022604	regulation of cell morphogenesis	7.2e-06	7	cfl1, vdac3, rab11a, fn1, map1b, syt1, map1b	24	GO:0022603, GO:0000902, GO:0051128	regulation of anatomical structure morphogenesis, cell morphogenesis, regulation of cellular component organization	5.14267
GO:0072594	establishment of protein localization to organelle	1.1e-05	8	ppp3r1, rab11a, rab3gap2, timm9, kpna1, nup85, snf8, ppm1b	40	GO:0033365, GO:0045184	protein localization to organelle, establishment of protein localization	4.95861
GO:0008361	regulation of cell size	1.8e-05	4	atp2b4, rab11a, map1b, map1b	2	GO:0032535	regulation of cellular component size	4.74473
GO:0045921	positive regulation of exocytosis	1.8e-05	4	fgb, fgb, stxbp1, snf8	2	GO:1903532, GO:0006887, GO:0017157	positive regulation of secretion by cell, exocytosis, regulation of exocytosis	4.74473
GO:0045773	positive regulation of axon extension	7.1e-05	3	rab11a, map1b, map1b	0	GO:0030516, GO:0048675, GO:0030307, GO:0048639, GO:0050772	regulation of axon extension, axon extension, positive regulation of cell growth, positive regulation of developmental growth, positive regulation of axonogenesis	4.14874
GO:0061387	regulation of extent of cell growth	7.1e-05	3	rab11a, map1b, map1b	0	GO:0008361, GO:0001558	regulation of cell size, regulation of cell growth	4.14874
GO:0030516	regulation of axon extension	7.1e-05	3	rab11a, map1b, map1b	0	GO:0061387, GO:0048675, GO:0048638, GO:0050770	regulation of extent of cell growth, axon extension, regulation of developmental growth, regulation of axonogenesis	4.14874
GO:0010770	positive regulation of cell morphogenesis involved in differentiation	7.1e-05	3	rab11a, map1b, map1b	0	GO:0010720, GO:0010769, GO:0000904, GO:0051130	positive regulation of cell development, regulation of cell morphogenesis involved in differentiation, cell morphogenesis involved in differentiation, positive regulation of cellular component organization	4.14874
GO:1902582	single-organism intracellular transport	7.5e-05	7	ppp3r1, timm9, kpna1, nup85, ppm1b, map1b, map1b	38	GO:0046907, GO:0044765, GO:1902580	intracellular transport, single-organism transport, single-organism cellular localization	4.12494
GO:0006836	neurotransmitter transport	9.9e-05	5	stxbp1, slc32a1, syt1, syn1, unnamed	13	GO:0044765	single-organism transport	4.00436
GO:0051169	nuclear transport	0.0001	6	ppp3r1, kpna1, nup85, ppm1b, thoc6, ranbp3	25	GO:0046907	intracellular transport	4
GO:1903827	regulation of cellular protein localization	0.00011	4	cdk5rap3, ppp3r1, ppm1b, ranbp3	5	GO:0034613, GO:0032880, GO:0060341	cellular protein localization, regulation of protein localization, regulation of cellular localization	3.95861
GO:0050708	regulation of protein secretion	0.00011	4	fgb, fgb, cdk16, rbp4	5	GO:0009306, GO:1903530, GO:0051223	protein secretion, regulation of secretion by cell, regulation of protein transport	3.95861
GO:0006753	nucleoside phosphate metabolic process	0.00016	12	nt5c1a, hk1, pnp, adk, atp2b4, pnp, nt5c1b, gpd1, atp5c1, aldoc, hk1, uqcrc1	162	GO:0006796, GO:0055086, GO:0019637	phosphate-containing compound metabolic process, nucleobase-containing small molecule metabolic process, organophosphate metabolic process	3.79588
GO:0048489	synaptic vesicle transport	0.00023	3	sh3gl2, pacsin1, syt1	1	GO:0016192, GO:0097479, GO:0044765, GO:0097480, GO:1902580	vesicle-mediated transport, synaptic vesicle localization, single-organism transport, establishment of synaptic vesicle localization, single-organism cellular localization	3.63827
GO:0048488	synaptic vesicle endocytosis	0.00023	3	sh3gl2, pacsin1, syt1	1	GO:0099003, GO:0036465, GO:0051649, GO:0072583	vesicle-mediated transport in synapse, synaptic vesicle recycling, establishment of localization in cell, clathrin-dependent endocytosis	3.63827
GO:0099504	synaptic vesicle cycle	0.00023	3	sh3gl2, pacsin1, syt1	1	GO:0006810, GO:0051649	transport, establishment of localization in cell	3.63827
GO:0072521	purine-containing compound metabolic process	0.00046	10	hk1, pnp, adk, atp2b4, pnp, gpd1, atp5c1, aldoc, hk1, uqcrc1	126	GO:1901564, GO:0046483, GO:0006725, GO:0034641, GO:1901360	organonitrogen compound metabolic process, heterocycle metabolic process, cellular aromatic compound metabolic process, cellular nitrogen compound metabolic process, organic cyclic compound metabolic process	3.33724
GO:2001234	negative regulation of apoptotic signaling pathway	0.00051	3	fgb, fgb, vdac2	2	GO:0043066, GO:0009968, GO:0097190, GO:2001233	negative regulation of apoptotic process, negative regulation of signal transduction, apoptotic signaling pathway, regulation of apoptotic signaling pathway	3.29243
GO:0012501	programmed cell death	0.00064	10	fgb, cdk5rap3, fgb, stxbp1, ppp3r1, vdac2, mtdh, sncb, thoc6, ckmt1b	132	GO:0008219	cell death	3.19382
GO:0090150	establishment of protein localization to membrane	0.00086	5	ppp3r1, nsf, rab11a, rab3gap2, timm9	24	GO:0045184, GO:0072657	establishment of protein localization, protein localization to membrane	3.0655
GO:0017038	protein import	0.00099	5	ppp3r1, timm9, kpna1, nup85, ppm1b	25	GO:0044765, GO:0015031	single-organism transport, protein transport	3.00436
GO:0035556	intracellular signal transduction	0.0011	17	fgb, cdk5rap3, gdi1, fgb, ppp3r1, vdac2, sec13, rhog, mtdh, rab39b, rufy1, rab11a, ppm1b, rap1gds1, dclk2, arhgap5, btrc	387	GO:0007165	signal transduction	2.95861
GO:0015849	organic acid transport	0.0015	3	slc1a3, slc32a1, unnamed	4	GO:0044765, GO:0071702	single-organism transport, organic substance transport	2.82391
GO:0033043	regulation of organelle organization	0.0016	6	cfl1, ppp3r1, vdac3, rab3gap2, add2, snf8	47	GO:0006996, GO:0051128	organelle organization, regulation of cellular component organization	2.79588
GO:0009116	nucleoside metabolic process	0.0016	9	hk1, pnp, adk, pnp, gpd1, atp5c1, aldoc, hk1, uqcrc1	121	GO:1901564, GO:1901657, GO:0055086	organonitrogen compound metabolic process, glycosyl compound metabolic process, nucleobase-containing small molecule metabolic process	2.79588
GO:0071805	potassium ion transmembrane transport	0.0023	2	kcnc1, atp1a1	0	GO:0098662, GO:0071804	inorganic cation transmembrane transport, cellular potassium ion transport	2.63827
GO:0070665	positive regulation of leukocyte proliferation	0.0023	2	pnp, pnp	0	GO:0070663, GO:0070661, GO:0008284	regulation of leukocyte proliferation, leukocyte proliferation, positive regulation of cell proliferation	2.63827
GO:0034114	regulation of heterotypic cell-cell adhesion	0.0023	2	fgb, fgb	0	GO:0034113, GO:0022407	heterotypic cell-cell adhesion, regulation of cell-cell adhesion	2.63827
GO:0045110	intermediate filament bundle assembly	0.0023	2	unnamed, nefh	0	GO:0045109, GO:0022607	intermediate filament organization, cellular component assembly	2.63827
GO:0051249	regulation of lymphocyte activation	0.0023	2	pnp, pnp	0	GO:0046649, GO:0002694	lymphocyte activation, regulation of leukocyte activation	2.63827
GO:1903037	regulation of leukocyte cell-cell adhesion	0.0023	2	pnp, pnp	0	GO:0007159, GO:0022407	leukocyte cell-cell adhesion, regulation of cell-cell adhesion	2.63827
GO:1902105	regulation of leukocyte differentiation	0.0023	2	pnp, pnp	0	GO:0045595, GO:0002521, GO:1903706	regulation of cell differentiation, leukocyte differentiation, regulation of hemopoiesis	2.63827
GO:0046651	lymphocyte proliferation	0.0023	2	pnp, pnp	0	GO:0032943, GO:0046649	mononuclear cell proliferation, lymphocyte activation	2.63827
GO:0046415	urate metabolic process	0.0023	2	pnp, pnp	0	GO:0006082	organic acid metabolic process	2.63827
GO:0034643	establishment of mitochondrion localization, microtubule-mediated	0.0023	2	map1b, map1b	0	GO:0051654, GO:1902580, GO:0007017	establishment of mitochondrion localization, single-organism cellular localization, microtubule-based process	2.63827
GO:0045907	positive regulation of vasoconstriction	0.0023	2	fgb, fgb	0	GO:0019229, GO:0042310, GO:1903524	regulation of vasoconstriction, vasoconstriction, positive regulation of blood circulation	2.63827
GO:0051251	positive regulation of lymphocyte activation	0.0023	2	pnp, pnp	0	GO:0002696, GO:0051249, GO:0046649	positive regulation of leukocyte activation, regulation of lymphocyte activation, lymphocyte activation	2.63827
GO:0034116	positive regulation of heterotypic cell-cell adhesion	0.0023	2	fgb, fgb	0	GO:0022409, GO:0034113, GO:0034114	positive regulation of cell-cell adhesion, heterotypic cell-cell adhesion, regulation of heterotypic cell-cell adhesion	2.63827
GO:0034418	urate biosynthetic process	0.0023	2	pnp, pnp	0	GO:0044283, GO:0046415, GO:1901576	small molecule biosynthetic process, urate metabolic process, organic substance biosynthetic process	2.63827
GO:0046835	carbohydrate phosphorylation	0.0023	2	hk1, hk1	0	GO:0044262, GO:0016310	cellular carbohydrate metabolic process, phosphorylation	2.63827
GO:0019731	antibacterial humoral response	0.0023	2	fgb, fgb	0	GO:0042742, GO:0019730	defense response to bacterium, antimicrobial humoral response	2.63827
GO:0051654	establishment of mitochondrion localization	0.0023	2	map1b, map1b	0	GO:0051656, GO:0051646, GO:0051649	establishment of organelle localization, mitochondrion localization, establishment of localization in cell	2.63827
GO:1902107	positive regulation of leukocyte differentiation	0.0023	2	pnp, pnp	0	GO:0002521, GO:0045597, GO:1903708, GO:1902105	leukocyte differentiation, positive regulation of cell differentiation, positive regulation of hemopoiesis, regulation of leukocyte differentiation	2.63827
GO:0032623	interleukin-2 production	0.0023	2	pnp, pnp	0	GO:0001816	cytokine production	2.63827
GO:0072384	organelle transport along microtubule	0.0023	2	map1b, map1b	0	GO:0010970, GO:0051656	transport along microtubule, establishment of organelle localization	2.63827
GO:0070663	regulation of leukocyte proliferation	0.0023	2	pnp, pnp	0	GO:0042127, GO:0070661	regulation of cell proliferation, leukocyte proliferation	2.63827
GO:0034113	heterotypic cell-cell adhesion	0.0023	2	fgb, fgb	0	GO:0016337	single organismal cell-cell adhesion	2.63827
GO:0050688	regulation of defense response to virus	0.0023	2	slc1a3, ppm1b	0	GO:0032101, GO:0031347, GO:0002697, GO:0050792, GO:0002831, GO:0051607	regulation of response to external stimulus, regulation of defense response, regulation of immune effector process, regulation of viral process, regulation of response to biotic stimulus, defense response to virus	2.63827
GO:1903039	positive regulation of leukocyte cell-cell adhesion	0.0023	2	pnp, pnp	0	GO:0007159, GO:1903037, GO:0022409	leukocyte cell-cell adhesion, regulation of leukocyte cell-cell adhesion, positive regulation of cell-cell adhesion	2.63827
GO:0055113	epiboly involved in gastrulation with mouth forming second	0.0023	2	cdk5rap3, cfl1	0	GO:0001702, GO:0048598, GO:0090504	gastrulation with mouth forming second, embryonic morphogenesis, epiboly	2.63827
GO:0045104	intermediate filament cytoskeleton organization	0.0023	2	unnamed, nefh	0	GO:0007010, GO:1902589, GO:0045103	cytoskeleton organization, single-organism organelle organization, intermediate filament-based process	2.63827
GO:0032943	mononuclear cell proliferation	0.0023	2	pnp, pnp	0	GO:0070661	leukocyte proliferation	2.63827
GO:0051036	regulation of endosome size	0.0023	2	rab11a, snf8	0	GO:0032535	regulation of cellular component size	2.63827
GO:0072524	pyridine-containing compound metabolic process	0.0025	6	hk1, pnp, pnp, gpd1, aldoc, hk1	55	GO:1901564, GO:0046483, GO:0034641, GO:1901360	organonitrogen compound metabolic process, heterocycle metabolic process, cellular nitrogen compound metabolic process, organic cyclic compound metabolic process	2.60206
GO:0022904	respiratory electron transport chain	0.0025	3	sdha, gpd1, uqcrc1	6	GO:0045333, GO:0022900	cellular respiration, electron transport chain	2.60206
GO:0007010	cytoskeleton organization	0.003	9	cfl1, unnamed, pacsin1, rab11a, add2, map1b, nefh, cntnap1, map1b	139	GO:0006996	organelle organization	2.52288
GO:0070925	organelle assembly	0.0031	5	cfl1, vdac3, rab11a, rab3gap2, atp6v0d1	36	GO:0006996, GO:0022607	organelle organization, cellular component assembly	2.50864
GO:1902532	negative regulation of intracellular signal transduction	0.0034	3	cdk5rap3, vdac2, ppm1b	7	GO:0009968, GO:1902531, GO:0035556	negative regulation of signal transduction, regulation of intracellular signal transduction, intracellular signal transduction	2.46852
GO:0019693	ribose phosphate metabolic process	0.0042	8	hk1, adk, atp2b4, gpd1, atp5c1, aldoc, hk1, uqcrc1	116	GO:0006796, GO:0019637, GO:1901135	phosphate-containing compound metabolic process, organophosphate metabolic process, carbohydrate derivative metabolic process	2.37675
GO:0043094	cellular metabolic compound salvage	0.0046	3	pnp, adk, pnp	8	GO:0044249	cellular biosynthetic process	2.33724
GO:0042176	regulation of protein catabolic process	0.0046	3	cdk5rap3, snf8, btrc	8	GO:0051246, GO:0030163, GO:0009894	regulation of protein metabolic process, protein catabolic process, regulation of catabolic process	2.33724
GO:0060429	epithelium development	0.005	6	cdk5rap3, cfl1, atp2b4, ppp3r1, atp6v0d1, aldoc	64	GO:0009888	tissue development	2.30103
GO:0006886	intracellular protein transport	0.0057	9	scg5, ppp3r1, timm9, ywhab, kpna1, nup85, snf8, ppm1b, ranbp3	154	GO:0046907, GO:0034613, GO:0015031	intracellular transport, cellular protein localization, protein transport	2.24413
GO:0070586	cell-cell adhesion involved in gastrulation	0.006	2	cdk5rap3, cfl1	1	GO:0098742, GO:0007369, GO:0016337	cell-cell adhesion via plasma-membrane adhesion molecules, gastrulation, single organismal cell-cell adhesion	2.22185
GO:0046683	response to organophosphorus	0.006	2	rfc3, gpd1	1	GO:0010033	response to organic substance	2.22185
GO:0034097	response to cytokine	0.006	2	gpd1, nup85	1	GO:0010033	response to organic substance	2.22185
GO:0061339	establishment or maintenance of monopolar cell polarity	0.006	2	map1b, map1b	1	GO:0007163	establishment or maintenance of cell polarity	2.22185
GO:0051646	mitochondrion localization	0.006	2	map1b, map1b	1	GO:0051640	organelle localization	2.22185
GO:0045333	cellular respiration	0.0091	4	sdha, gpd1, mdh2, uqcrc1	27	GO:0015980	energy derivation by oxidation of organic compounds	2.04096
GO:0043436	oxoacid metabolic process	0.011	10	hk1, cryl1, apoa1, sdha, slc1a3, gpd1, mdh2, pddc1, aldoc, hk1	208	GO:0006082	organic acid metabolic process	1.95861
GO:0031333	negative regulation of protein complex assembly	0.011	2	vdac2, add2	2	GO:0043254, GO:0051129, GO:0006461	regulation of protein complex assembly, negative regulation of cellular component organization, protein complex assembly	1.95861
GO:0001889	liver development	0.011	2	sec13, rbp4	2	GO:0048732, GO:0061008	gland development, hepaticobiliary system development	1.95861
GO:0008544	epidermis development	0.011	2	atp2b4, atp6v0d1	2	GO:0009888	tissue development	1.95861
GO:0042110	T cell activation	0.011	2	pnp, pnp	2	GO:0070489, GO:0046649	T cell aggregation, lymphocyte activation	1.95861
GO:0071426	ribonucleoprotein complex export from nucleus	0.011	2	nup85, thoc6	2	GO:0071166, GO:0051168	ribonucleoprotein complex localization, nuclear export	1.95861
GO:0008366	axon ensheathment	0.011	2	ppp3r1, cntnap1	2	GO:0007272	ensheathment of neurons	1.95861
GO:1901658	glycosyl compound catabolic process	0.011	2	pnp, pnp	2	GO:1901657, GO:1901136, GO:0044712	glycosyl compound metabolic process, carbohydrate derivative catabolic process, single-organism catabolic process	1.95861
GO:0050663	cytokine secretion	0.011	2	pnp, pnp	2	GO:0009306, GO:0001816	protein secretion, cytokine production	1.95861
GO:0061008	hepaticobiliary system development	0.011	2	sec13, rbp4	2	GO:0048731	system development	1.95861
GO:0030098	lymphocyte differentiation	0.011	2	pnp, pnp	2	GO:0002521, GO:0046649	leukocyte differentiation, lymphocyte activation	1.95861
GO:0046434	organophosphate catabolic process	0.011	3	impa2, nt5c1b, gpd1	12	GO:0019637, GO:1901575	organophosphate metabolic process, organic substance catabolic process	1.95861
GO:0030705	cytoskeleton-dependent intracellular transport	0.016	2	map1b, map1b	3	GO:0046907	intracellular transport	1.79588
GO:0007159	leukocyte cell-cell adhesion	0.016	2	pnp, pnp	3	GO:0016337	single organismal cell-cell adhesion	1.79588
GO:1903522	regulation of blood circulation	0.016	2	fgb, fgb	3	GO:0044057, GO:0008015	regulation of system process, blood circulation	1.79588
GO:0019058	viral life cycle	0.016	2	snf8, thoc6	3	GO:0016032	viral process	1.79588
GO:1901215	negative regulation of neuron death	0.016	2	stxbp1, sncb	3	GO:1901214, GO:0060548, GO:0070997	regulation of neuron death, negative regulation of cell death, neuron death	1.79588
GO:0006732	coenzyme metabolic process	0.016	6	hk1, pnp, pnp, gpd1, aldoc, hk1	85	GO:0051186	cofactor metabolic process	1.79588
GO:1901136	carbohydrate derivative catabolic process	0.017	3	pnp, pnp, gpd1	15	GO:1901135, GO:1901575	carbohydrate derivative metabolic process, organic substance catabolic process	1.76955
GO:0002009	morphogenesis of an epithelium	0.017	4	cdk5rap3, cfl1, ppp3r1, atp6v0d1	34	GO:0048729, GO:0060429	tissue morphogenesis, epithelium development	1.76955
GO:0046824	positive regulation of nucleocytoplasmic transport	0.023	2	ppp3r1, ranbp3	4	GO:0032388, GO:0006913, GO:0046822	positive regulation of intracellular transport, nucleocytoplasmic transport, regulation of nucleocytoplasmic transport	1.63827
GO:1901214	regulation of neuron death	0.031	2	stxbp1, sncb	5	GO:0070997, GO:0010941	neuron death, regulation of cell death	1.50864
GO:0030031	cell projection assembly	0.031	3	vdac3, atp6v0d1, nup85	20	GO:0022607, GO:0030030	cellular component assembly, cell projection organization	1.50864
GO:0001654	eye development	0.031	3	atp6v0d1, sec13, rbp4	20	GO:0007423	sensory organ development	1.50864
GO:0034655	nucleobase-containing compound catabolic process	0.031	4	pnp, pnp, nt5c1b, skiv2l	42	GO:0006139, GO:0019439, GO:0044270, GO:0046700, GO:1901361	nucleobase-containing compound metabolic process, aromatic compound catabolic process, cellular nitrogen compound catabolic process, heterocycle catabolic process, organic cyclic compound catabolic process	1.50864
GO:0031328	positive regulation of cellular biosynthetic process	0.032	7	cdk5rap3, ppp3r1, apoa1, rfc3, rab3gap2, nup85, btrc	135	GO:0031326, GO:0031325, GO:0044249, GO:0009891	regulation of cellular biosynthetic process, positive regulation of cellular metabolic process, cellular biosynthetic process, positive regulation of biosynthetic process	1.49485
GO:0006757	ATP generation from ADP	0.033	4	hk1, gpd1, aldoc, hk1	43	GO:0006165, GO:0006091, GO:0046031, GO:0046034	nucleoside diphosphate phosphorylation, generation of precursor metabolites and energy, ADP metabolic process, ATP metabolic process	1.48149
GO:0016052	carbohydrate catabolic process	0.039	4	hk1, gpd1, aldoc, hk1	45	GO:0005975, GO:1901575	carbohydrate metabolic process, organic substance catabolic process	1.40894
GO:0044724	single-organism carbohydrate catabolic process	0.039	4	hk1, gpd1, aldoc, hk1	45	GO:0016052, GO:0044712, GO:0044723	carbohydrate catabolic process, single-organism catabolic process, single-organism carbohydrate metabolic process	1.40894
GO:0070997	neuron death	0.039	2	stxbp1, sncb	6	GO:0008219	cell death	1.40894
GO:0030010	establishment of cell polarity	0.039	2	map1b, map1b	6	GO:0007163	establishment or maintenance of cell polarity	1.40894
GO:0006818	hydrogen transport	0.048	4	atp6v0d1, atp6ap1.2, atp5c1, atp6v1e1	49	GO:0044765	single-organism transport	1.31876
GO:0019439	aromatic compound catabolic process	0.048	4	pnp, pnp, nt5c1b, skiv2l	49	GO:0006725, GO:0044248	cellular aromatic compound metabolic process, cellular catabolic process	1.31876
GO:0007029	endoplasmic reticulum organization	0.048	2	rab3gap2, sec13	7	GO:0006996, GO:0010256	organelle organization, endomembrane system organization	1.31876

## Sheet: NR1-BP-level5
GO ID	GO Name	FDR	#SeqTest	SeqTest	#SeqRef	Parents (ACC)	Parents (Name)	(-)log10FDR
GO:0051336	regulation of hydrolase activity	2.6e-33	31	fetub, unnamed, hrg, acap2, rock2, serpina3, serpina1, dnajb11, ahsg, serpinc1, serpina1, apoa1, trappc4, c3, unnamed, sema4d, a2m, rhoc, unnamed, git2, app, iqsec1, itih3, eif2b3, arfgap1, thbs1, serpinc1, apoa1, pzp, ahsg, c4a	37	GO:0050790	regulation of catalytic activity	32.585
GO:0043086	negative regulation of catalytic activity	1.4e-26	21	anxa3, ubash3b, fetub, unnamed, hrg, app, itih3, rock2, thbs1, serpinc1, serpina3, serpina1, ahsg, serpinc1, pzp, serpina1, ahsg, c3, c4a, unnamed, a2m	12	GO:0044092, GO:0050790	negative regulation of molecular function, regulation of catalytic activity	25.8539
GO:0051248	negative regulation of protein metabolic process	1.7e-26	25	ubash3b, fetub, glg1, hrg, rock2, ago4, serpina3, serpina1, ahsg, serpinc1, serpina1, mrpl44, c3, unnamed, a2m, unnamed, app, itih3, fmr1, thbs1, serpinc1, ybx1, pzp, ahsg, c4a	32	GO:0010605, GO:0051246, GO:0019538	negative regulation of macromolecule metabolic process, regulation of protein metabolic process, protein metabolic process	25.7696
GO:0032269	negative regulation of cellular protein metabolic process	1.7e-26	25	ubash3b, fetub, glg1, hrg, rock2, ago4, serpina3, serpina1, ahsg, serpinc1, serpina1, mrpl44, c3, unnamed, a2m, unnamed, app, itih3, fmr1, thbs1, serpinc1, ybx1, pzp, ahsg, c4a	32	GO:0051248, GO:0032268, GO:0031324, GO:0044267	negative regulation of protein metabolic process, regulation of cellular protein metabolic process, negative regulation of cellular metabolic process, cellular protein metabolic process	25.7696
GO:0032268	regulation of cellular protein metabolic process	1.5e-23	35	fgb, ubash3b, fetub, glg1, c6.1, hrg, rock2, ago4, serpina3, serpina1, ahsg, serpinc1, serpina1, mrpl44, eef2.1, c3, unnamed, sema4d, a2m, gprc5b, unnamed, f2, app, itih3, elp3, fmr1, cartpt, thbs1, serpinc1, ybx1, f2, pzp, grm4, ahsg, c4a	151	GO:0031323, GO:0051246, GO:0044267	regulation of cellular metabolic process, regulation of protein metabolic process, cellular protein metabolic process	22.8239
GO:0051246	regulation of protein metabolic process	3.6e-23	35	fgb, ubash3b, fetub, glg1, c6.1, hrg, rock2, ago4, serpina3, serpina1, ahsg, serpinc1, serpina1, mrpl44, eef2.1, c3, unnamed, sema4d, a2m, gprc5b, unnamed, f2, app, itih3, elp3, fmr1, cartpt, thbs1, serpinc1, ybx1, f2, pzp, grm4, ahsg, c4a	156	GO:0060255, GO:0080090, GO:0019538	regulation of macromolecule metabolic process, regulation of primary metabolic process, protein metabolic process	22.4437
GO:0044267	cellular protein metabolic process	1.7e-15	52	fetub, glg1, plg, c6.1, rock2, ago4, mrpl44, nmt2, eef2.1, c3, unnamed, sema4d, eif4h, a2m, fnta, gprc5b, map2k4, f2, psma2, itih3, f13a1, eif2b3, cartpt, serpinc1, ybx1, f2, rpl7l1, c4a, fgb, grk4, ubash3b, nmt2, hrg, c16orf80, ube3b, serpina3, serpina1, rpl12, ahsg, serpinc1, serpina1, unnamed, rpl28, app, elp3, fmr1, slk, thbs1, pzp, grm4, hmbs.2, ahsg	698	GO:0044260, GO:0019538	cellular macromolecule metabolic process, protein metabolic process	14.7696
GO:0043085	positive regulation of catalytic activity	3.6e-15	15	unnamed, gprc5b, rhoc, git2, acap2, iqsec1, eif2b3, arfgap1, cartpt, thbs1, dnajb11, apoa1, apoa1, grm4, trappc4	21	GO:0044093, GO:0050790	positive regulation of molecular function, regulation of catalytic activity	14.4437
GO:1903034	regulation of response to wounding	2.6e-14	9	fgb, ubash3b, f2, serpinc1, plg, f2, plg, thbs1, serpinc1	0	GO:0080134, GO:0009611	regulation of response to stress, response to wounding	13.585
GO:0042060	wound healing	2.6e-14	14	fgb, ubash3b, rhoc, fgg, plg, f2, f13a1, thbs1, serpinc1, f2, fgg, serpinc1, fga, plg	19	GO:0009611	response to wounding	13.585
GO:0007596	blood coagulation	1.9e-13	13	fgb, ubash3b, fgg, plg, f2, f13a1, thbs1, serpinc1, f2, fgg, serpinc1, fga, plg	17	GO:0042060, GO:0007599, GO:0050817	wound healing, hemostasis, coagulation	12.7212
GO:0007599	hemostasis	1.9e-13	13	fgb, ubash3b, fgg, plg, f2, f13a1, thbs1, serpinc1, f2, fgg, serpinc1, fga, plg	17	GO:0050878	regulation of body fluid levels	12.7212
GO:0048666	neuron development	2.2e-11	12	unnamed, apoa1, gprc5b, lingo1, apoa1, ache, app, ctnna2, trappc4, ugt8, fmr1, sema4d	21	GO:0048468, GO:0030182	cell development, neuron differentiation	10.6576
GO:0031175	neuron projection development	1.2e-10	11	unnamed, apoa1, gprc5b, lingo1, apoa1, app, ctnna2, trappc4, ugt8, fmr1, sema4d	18	GO:0030030, GO:0048666	cell projection organization, neuron development	9.92082
GO:0006508	proteolysis	3.4e-10	34	fgb, fetub, glg1, plg, c6.1, hrg, rbmx, cfb, ube3b, serpina3, serpina1, cndp1, ahsg, serpinc1, serpina1, darmin, unnamed, c3, unnamed, a2m, unnamed, atxn3, f2, app, psma2, itih3, fmr1, thbs1, serpinc1, f2, pzp, plg, ahsg, c4a	440	GO:0019538	protein metabolic process	9.46852
GO:0042692	muscle cell differentiation	4.5e-09	7	apoa1, bin1, plg, apoa1, ache, ctnna2, plg	3	GO:0061061, GO:0030154	muscle structure development, cell differentiation	8.34679
GO:0030154	cell differentiation	7.2e-09	24	ttr, ubash3b, unnamed, glg1, gprc5b, bin1, kcnab2, lingo1, plg, ache, rbmx, app, eif2b3, rock2, fmr1, apoa1, tes, apoa1, eef2.1, ctnna2, plg, trappc4, ugt8, sema4d	246	GO:0048869	cellular developmental process	8.14267
GO:0048878	chemical homeostasis	8.9e-09	11	ubash3b, tf, unnamed, apoa1, gprc5b, apoa1, app, rbp4, cp, tf, cartpt	31	GO:0042592	homeostatic process	8.05061
GO:0061045	negative regulation of wound healing	1e-07	5	fgb, ubash3b, plg, plg, thbs1	0	GO:1903035, GO:0042060, GO:0061041, GO:0032102	negative regulation of response to wounding, wound healing, regulation of wound healing, negative regulation of response to external stimulus	7
GO:0007399	nervous system development	2.8e-07	17	unnamed, gprc5b, bin1, lingo1, ache, app, eif2b3, fmr1, arcn1, apoa1, apoa1, ctnna2, trappc4, ugt8, thoc6, sema4d, gpr37l1	145	GO:0048731	system development	6.55284
GO:0043269	regulation of ion transport	5.4e-07	5	ubash3b, kcnab2, fmr1, ttyh1, thbs1	1	GO:0006811, GO:0051049	ion transport, regulation of transport	6.26761
GO:0032270	positive regulation of cellular protein metabolic process	8e-07	10	fgb, gprc5b, c6.1, grm4, eef2.1, rock2, fmr1, sema4d, cartpt, thbs1	40	GO:0032268, GO:0031325, GO:0051247, GO:0044267	regulation of cellular protein metabolic process, positive regulation of cellular metabolic process, positive regulation of protein metabolic process, cellular protein metabolic process	6.09691
GO:0042157	lipoprotein metabolic process	8e-07	8	unnamed, apob, apoa1, apob, apoa1, nmt2, nmt2, dynll1	19	GO:0043170	macromolecule metabolic process	6.09691
GO:0051247	positive regulation of protein metabolic process	8e-07	10	fgb, gprc5b, c6.1, grm4, eef2.1, rock2, fmr1, sema4d, cartpt, thbs1	40	GO:0051246, GO:0010604, GO:0019538	regulation of protein metabolic process, positive regulation of macromolecule metabolic process, protein metabolic process	6.09691
GO:0006954	inflammatory response	1.1e-06	7	f2, gprc5b, fn1, f2, c6.1, c3, thbs1	12	GO:0006952	defense response	5.95861
GO:0048858	cell projection morphogenesis	2.4e-06	8	lingo1, app, ctnna2, ugt8, sept7, fmr1, sema4d, c16orf80	23	GO:0030030, GO:0000902, GO:0032990	cell projection organization, cell morphogenesis, cell part morphogenesis	5.61979
GO:0032990	cell part morphogenesis	2.4e-06	8	lingo1, app, ctnna2, ugt8, sept7, fmr1, sema4d, c16orf80	23	GO:0032989	cellular component morphogenesis	5.61979
GO:0010562	positive regulation of phosphorus metabolic process	3.1e-06	8	fgb, gprc5b, grm4, rock2, fmr1, sema4d, cartpt, thbs1	24	GO:0006793, GO:0051174, GO:0031325	phosphorus metabolic process, regulation of phosphorus metabolic process, positive regulation of cellular metabolic process	5.50864
GO:0016042	lipid catabolic process	3.1e-06	8	unnamed, apob, apoa1, abcd3, apob, apoa1, neu3, eci1	24	GO:1901575, GO:0044712, GO:0006629	organic substance catabolic process, single-organism catabolic process, lipid metabolic process	5.50864
GO:0042730	fibrinolysis	3.8e-06	4	fgb, plg, plg, thbs1	0	GO:0030195	negative regulation of blood coagulation	5.42022
GO:0015669	gas transport	3.8e-06	4	hbg1, hba1, hbz, hba1	0	GO:0044765	single-organism transport	5.42022
GO:0071825	protein-lipid complex subunit organization	3.8e-06	4	unnamed, apoa1, bin1, apoa1	0	GO:0043933	macromolecular complex subunit organization	5.42022
GO:0034762	regulation of transmembrane transport	3.8e-06	4	ubash3b, kcnab2, fmr1, thbs1	0	GO:0051049, GO:0055085	regulation of transport, transmembrane transport	5.42022
GO:0030168	platelet activation	7.7e-06	5	fgb, ubash3b, fgg, fgg, fga	4	GO:0001775, GO:0007596	cell activation, blood coagulation	5.11351
GO:0006638	neutral lipid metabolic process	7.7e-06	5	unnamed, apob, apoa1, apob, apoa1	4	GO:0044255	cellular lipid metabolic process	5.11351
GO:0006066	alcohol metabolic process	1.3e-05	8	ttr, unnamed, impa2, apoa1, isyna1, apoa1, ttr, rbp4	31	GO:1901615, GO:0044281	organic hydroxy compound metabolic process, small molecule metabolic process	4.88606
GO:0030258	lipid modification	1.3e-05	7	unnamed, impa2, apoa1, abcd3, pik3c2a, apoa1, eci1	20	GO:0044255	cellular lipid metabolic process	4.88606
GO:0046486	glycerolipid metabolic process	1.3e-05	8	unnamed, apob, impa2, apoa1, pik3c2a, apob, apoa1, inpp4a	31	GO:0044255	cellular lipid metabolic process	4.88606
GO:0032368	regulation of lipid transport	1.6e-05	4	unnamed, apoa1, apoa1, thbs1	1	GO:0006869, GO:0051049	lipid transport, regulation of transport	4.79588
GO:0044242	cellular lipid catabolic process	1.6e-05	6	unnamed, apoa1, abcd3, apoa1, neu3, eci1	12	GO:0016042, GO:0044248, GO:0044255	lipid catabolic process, cellular catabolic process, cellular lipid metabolic process	4.79588
GO:0031331	positive regulation of cellular catabolic process	1.6e-05	4	unnamed, apoa1, apoa1, fmr1	1	GO:0044248, GO:0009896, GO:0031329, GO:0031325	cellular catabolic process, positive regulation of catabolic process, regulation of cellular catabolic process, positive regulation of cellular metabolic process	4.79588
GO:0001667	ameboidal-type cell migration	1.6e-05	7	anxa3, tes, dynll1, sept7, rock2, sema4d, thbs1	21	GO:0016477	cell migration	4.79588
GO:0065003	macromolecular complex assembly	1.9e-05	15	fgb, ttr, unnamed, bin1, fgg, rbmx, ttr, kctd16, rpl12, fgg, apoa1, apoa1, fga, trappc4, eif4h	159	GO:0043933, GO:0022607	macromolecular complex subunit organization, cellular component assembly	4.72125
GO:0043412	macromolecule modification	1.9e-05	23	fgb, fnta, grk4, ubash3b, ppt2, gprc5b, map2k4, nmt2, app, f13a1, elp3, rock2, fmr1, slk, cartpt, thbs1, c16orf80, ube3b, dnajb11, grm4, nmt2, hmbs.2, sema4d	367	GO:0043170	macromolecule metabolic process	4.72125
GO:0006869	lipid transport	2e-05	7	unnamed, apob, apoa1, abcd3, apob, apoa1, thbs1	22	GO:0010876, GO:0044765, GO:0071702	lipid localization, single-organism transport, organic substance transport	4.69897
GO:0000902	cell morphogenesis	2e-05	9	fn1, lingo1, app, ctnna2, ugt8, sept7, fmr1, sema4d, c16orf80	47	GO:0032989	cellular component morphogenesis	4.69897
GO:0006811	ion transport	2.3e-05	13	ubash3b, slc12a5, tf, ano10, kcnab2, cp, fmr1, thbs1, unnamed, abcd3, slc12a6, tf, ttyh1	119	GO:0006810	transport	4.63827
GO:0015850	organic hydroxy compound transport	2.3e-05	5	unnamed, apob, apoa1, apob, apoa1	6	GO:0044765, GO:0071702	single-organism transport, organic substance transport	4.63827
GO:0051174	regulation of phosphorus metabolic process	2.9e-05	11	fgb, ubash3b, gprc5b, grm4, app, elp3, rock2, fmr1, sema4d, cartpt, thbs1	83	GO:0006793, GO:0031323	phosphorus metabolic process, regulation of cellular metabolic process	4.5376
GO:0036211	protein modification process	7.1e-05	21	fgb, fnta, grk4, ubash3b, gprc5b, map2k4, nmt2, app, f13a1, elp3, rock2, fmr1, slk, cartpt, thbs1, c16orf80, ube3b, grm4, nmt2, hmbs.2, sema4d	341	GO:0043412, GO:0019538	macromolecule modification, protein metabolic process	4.14874
GO:0006796	phosphate-containing compound metabolic process	7.4e-05	22	fgb, nt5c1a, grk4, ubash3b, gprc5b, kcnab2, map2k4, isyna1, git2, app, elp3, rock2, fmr1, slk, cartpt, thbs1, impa2, pik3c2a, grm4, inpp4a, gmpr, sema4d	372	GO:0006793	phosphorus metabolic process	4.13077
GO:1901342	regulation of vasculature development	9.2e-05	4	anxa3, plg, rock2, thbs1	3	GO:2000026, GO:0001944	regulation of multicellular organismal development, vasculature development	4.03621
GO:0045765	regulation of angiogenesis	9.2e-05	4	anxa3, plg, rock2, thbs1	3	GO:0001525, GO:1901342, GO:0022603	angiogenesis, regulation of vasculature development, regulation of anatomical structure morphogenesis	4.03621
GO:0031102	neuron projection regeneration	0.00012	3	unnamed, apoa1, apoa1	0	GO:0031175, GO:0033554, GO:0031099	neuron projection development, cellular response to stress, regeneration	3.92082
GO:0045923	positive regulation of fatty acid metabolic process	0.00012	3	unnamed, apoa1, apoa1	0	GO:0019217, GO:0006631, GO:0045834, GO:0031325	regulation of fatty acid metabolic process, fatty acid metabolic process, positive regulation of lipid metabolic process, positive regulation of cellular metabolic process	3.92082
GO:0050996	positive regulation of lipid catabolic process	0.00012	3	unnamed, apoa1, apoa1	0	GO:0016042, GO:0009896, GO:0045834, GO:0050994	lipid catabolic process, positive regulation of catabolic process, positive regulation of lipid metabolic process, regulation of lipid catabolic process	3.92082
GO:0010595	positive regulation of endothelial cell migration	0.00012	3	anxa3, rock2, thbs1	0	GO:0010594, GO:0010634, GO:0043542	regulation of endothelial cell migration, positive regulation of epithelial cell migration, endothelial cell migration	3.92082
GO:2000181	negative regulation of blood vessel morphogenesis	0.00012	3	plg, rock2, thbs1	0	GO:0048514, GO:1901343, GO:0022603	blood vessel morphogenesis, negative regulation of vasculature development, regulation of anatomical structure morphogenesis	3.92082
GO:0034380	high-density lipoprotein particle assembly	0.00012	3	unnamed, apoa1, apoa1	0	GO:0034377	plasma lipoprotein particle assembly	3.92082
GO:0016525	negative regulation of angiogenesis	0.00012	3	plg, rock2, thbs1	0	GO:0001525, GO:0045765, GO:2000181	angiogenesis, regulation of angiogenesis, negative regulation of blood vessel morphogenesis	3.92082
GO:0090132	epithelium migration	0.00012	3	anxa3, rock2, thbs1	0	GO:0090130	tissue migration	3.92082
GO:0010594	regulation of endothelial cell migration	0.00012	3	anxa3, rock2, thbs1	0	GO:0010632, GO:0043542	regulation of epithelial cell migration, endothelial cell migration	3.92082
GO:0010873	positive regulation of cholesterol esterification	0.00012	3	unnamed, apoa1, apoa1	0	GO:0034435, GO:0010872, GO:0045940, GO:0031325	cholesterol esterification, regulation of cholesterol esterification, positive regulation of steroid metabolic process, positive regulation of cellular metabolic process	3.92082
GO:0010565	regulation of cellular ketone metabolic process	0.00012	3	unnamed, apoa1, apoa1	0	GO:0042180, GO:0031323	cellular ketone metabolic process, regulation of cellular metabolic process	3.92082
GO:0015748	organophosphate ester transport	0.00012	3	unnamed, apoa1, apoa1	0	GO:0044765, GO:0071702	single-organism transport, organic substance transport	3.92082
GO:0050994	regulation of lipid catabolic process	0.00012	3	unnamed, apoa1, apoa1	0	GO:0016042, GO:0019216, GO:0009894	lipid catabolic process, regulation of lipid metabolic process, regulation of catabolic process	3.92082
GO:0030299	intestinal cholesterol absorption	0.00012	3	unnamed, apoa1, apoa1	0	GO:0044241, GO:0098856, GO:0030301	lipid digestion, intestinal lipid absorption, cholesterol transport	3.92082
GO:1904478	regulation of intestinal absorption	0.00012	3	unnamed, apoa1, apoa1	0	GO:0044058, GO:0050892, GO:0051049	regulation of digestive system process, intestinal absorption, regulation of transport	3.92082
GO:0044241	lipid digestion	0.00012	3	unnamed, apoa1, apoa1	0	GO:0007586	digestion	3.92082
GO:0034367	macromolecular complex remodeling	0.00012	3	unnamed, apoa1, apoa1	0	GO:0043933	macromolecular complex subunit organization	3.92082
GO:0046470	phosphatidylcholine metabolic process	0.00012	3	unnamed, apoa1, apoa1	0	GO:0097164	ammonium ion metabolic process	3.92082
GO:0044058	regulation of digestive system process	0.00012	3	unnamed, apoa1, apoa1	0	GO:0022600, GO:0044057	digestive system process, regulation of system process	3.92082
GO:0045940	positive regulation of steroid metabolic process	0.00012	3	unnamed, apoa1, apoa1	0	GO:0019218, GO:0045834, GO:0008202	regulation of steroid metabolic process, positive regulation of lipid metabolic process, steroid metabolic process	3.92082
GO:1904729	regulation of intestinal lipid absorption	0.00012	3	unnamed, apoa1, apoa1	0	GO:0032368, GO:0098856, GO:1904478	regulation of lipid transport, intestinal lipid absorption, regulation of intestinal absorption	3.92082
GO:0034370	triglyceride-rich lipoprotein particle remodeling	0.00012	3	unnamed, apoa1, apoa1	0	GO:0034369	plasma lipoprotein particle remodeling	3.92082
GO:0050892	intestinal absorption	0.00012	3	unnamed, apoa1, apoa1	0	GO:0006810, GO:0022600, GO:0007586	transport, digestive system process, digestion	3.92082
GO:0042572	retinol metabolic process	0.00012	3	ttr, ttr, rbp4	0	GO:0034308, GO:0034754, GO:0001523	primary alcohol metabolic process, cellular hormone metabolic process, retinoid metabolic process	3.92082
GO:0009914	hormone transport	0.00014	4	fgb, ttr, ttr, rbp4	4	GO:0010817, GO:0044765	regulation of hormone levels, single-organism transport	3.85387
GO:0030335	positive regulation of cell migration	0.00025	4	anxa3, rock2, sema4d, thbs1	5	GO:0030334, GO:0016477, GO:2000147	regulation of cell migration, cell migration, positive regulation of cell motility	3.60206
GO:0060249	anatomical structure homeostasis	0.0004	4	ubash3b, plg, plg, rbp4	6	GO:0042592	homeostatic process	3.39794
GO:0031346	positive regulation of cell projection organization	0.00042	3	gprc5b, fmr1, sema4d	1	GO:0030030, GO:0031344, GO:0051130	cell projection organization, regulation of cell projection organization, positive regulation of cellular component organization	3.37675
GO:0010872	regulation of cholesterol esterification	0.00042	3	unnamed, apoa1, apoa1	1	GO:0034435, GO:0019218, GO:0031323	cholesterol esterification, regulation of steroid metabolic process, regulation of cellular metabolic process	3.37675
GO:0007417	central nervous system development	0.00053	6	bin1, ctnna2, eif2b3, fmr1, arcn1, thoc6	28	GO:0048731, GO:0007399	system development, nervous system development	3.27572
GO:1902533	positive regulation of intracellular signal transduction	0.00053	6	fgb, gprc5b, rhoc, grm4, cartpt, thbs1	28	GO:0009967, GO:0035556, GO:1902531	positive regulation of signal transduction, intracellular signal transduction, regulation of intracellular signal transduction	3.27572
GO:2001233	regulation of apoptotic signaling pathway	0.00098	3	fgb, nmt2, thbs1	2	GO:0097190, GO:0009966, GO:0042981	apoptotic signaling pathway, regulation of signal transduction, regulation of apoptotic process	3.00877
GO:0051046	regulation of secretion	0.0011	4	fgb, fgg, rbp4, fmr1	9	GO:0046903, GO:0051049	secretion, regulation of transport	2.95861
GO:0031329	regulation of cellular catabolic process	0.0015	4	unnamed, apoa1, apoa1, fmr1	10	GO:0044248, GO:0009894, GO:0031323	cellular catabolic process, regulation of catabolic process, regulation of cellular metabolic process	2.82391
GO:0051338	regulation of transferase activity	0.0016	7	ubash3b, gprc5b, grm4, app, elp3, cartpt, thbs1	53	GO:0050790	regulation of catalytic activity	2.79588
GO:0046890	regulation of lipid biosynthetic process	0.0018	3	unnamed, apoa1, apoa1	3	GO:0009889, GO:0019216, GO:0008610	regulation of biosynthetic process, regulation of lipid metabolic process, lipid biosynthetic process	2.74473
GO:0090208	positive regulation of triglyceride metabolic process	0.0018	3	unnamed, apoa1, apoa1	3	GO:0045834, GO:0090207, GO:0031325, GO:0006641	positive regulation of lipid metabolic process, regulation of triglyceride metabolic process, positive regulation of cellular metabolic process, triglyceride metabolic process	2.74473
GO:0090207	regulation of triglyceride metabolic process	0.0018	3	unnamed, apoa1, apoa1	3	GO:0019216, GO:0031323, GO:0006641	regulation of lipid metabolic process, regulation of cellular metabolic process, triglyceride metabolic process	2.74473
GO:0046889	positive regulation of lipid biosynthetic process	0.0018	3	unnamed, apoa1, apoa1	3	GO:0045834, GO:0046890, GO:0008610, GO:0009891	positive regulation of lipid metabolic process, regulation of lipid biosynthetic process, lipid biosynthetic process, positive regulation of biosynthetic process	2.74473
GO:0051604	protein maturation	0.0019	4	fgb, glg1, c6.1, thbs1	11	GO:0010467, GO:0019538	gene expression, protein metabolic process	2.72125
GO:0050769	positive regulation of neurogenesis	0.0019	4	gprc5b, bin1, fmr1, sema4d	11	GO:0010720, GO:0051962, GO:0022008, GO:0050767	positive regulation of cell development, positive regulation of nervous system development, neurogenesis, regulation of neurogenesis	2.72125
GO:0030334	regulation of cell migration	0.0019	4	anxa3, rock2, sema4d, thbs1	11	GO:2000145, GO:0016477	regulation of cell motility, cell migration	2.72125
GO:0010720	positive regulation of cell development	0.0019	4	gprc5b, bin1, fmr1, sema4d	11	GO:0048468, GO:0060284, GO:0045597	cell development, regulation of cell development, positive regulation of cell differentiation	2.72125
GO:0034329	cell junction assembly	0.0029	3	rhoc, ugt8, rock2	4	GO:0034330, GO:0022607	cell junction organization, cellular component assembly	2.5376
GO:0071822	protein complex subunit organization	0.0029	11	fgb, ttr, fgg, dstn, fgg, fga, rbmx, ttr, trappc4, kctd16, eif4h	152	GO:0043933	macromolecular complex subunit organization	2.5376
GO:1901617	organic hydroxy compound biosynthetic process	0.0031	4	unnamed, apoa1, isyna1, apoa1	13	GO:1901576, GO:1901615	organic substance biosynthetic process, organic hydroxy compound metabolic process	2.50864
GO:0000904	cell morphogenesis involved in differentiation	0.0031	4	lingo1, app, ctnna2, sema4d	13	GO:0048468, GO:0000902	cell development, cell morphogenesis	2.50864
GO:0034248	regulation of cellular amide metabolic process	0.0031	7	ybx1, mrpl44, app, eef2.1, fmr1, ago4, thbs1	60	GO:0031323, GO:0051171, GO:0043603	regulation of cellular metabolic process, regulation of nitrogen compound metabolic process, cellular amide metabolic process	2.50864
GO:0090303	positive regulation of wound healing	0.004	2	plg, thbs1	0	GO:0042060, GO:1903036, GO:0061041	wound healing, positive regulation of response to wounding, regulation of wound healing	2.39794
GO:0046903	secretion	0.004	5	fgb, anxa3, fgg, rbp4, fmr1	28	GO:0044765	single-organism transport	2.39794
GO:0016192	vesicle-mediated transport	0.004	11	fgb, anxa3, bin1, snx27, app, susd2, trappc4, fmr1, arcn1, vps11, thbs1	159	GO:0006810	transport	2.39794
GO:2001235	positive regulation of apoptotic signaling pathway	0.004	2	nmt2, thbs1	0	GO:0009967, GO:0097190, GO:2001233, GO:0043065	positive regulation of signal transduction, apoptotic signaling pathway, regulation of apoptotic signaling pathway, positive regulation of apoptotic process	2.39794
GO:0019216	regulation of lipid metabolic process	0.004	3	unnamed, apoa1, apoa1	5	GO:0006629, GO:0080090	lipid metabolic process, regulation of primary metabolic process	2.39794
GO:2000266	regulation of blood coagulation, intrinsic pathway	0.004	2	serpinc1, serpinc1	0	GO:0007597, GO:2000257, GO:0030193	blood coagulation, intrinsic pathway, regulation of protein activation cascade, regulation of blood coagulation	2.39794
GO:0034766	negative regulation of ion transmembrane transport	0.004	2	fmr1, thbs1	0	GO:0034765, GO:0043271, GO:0034763, GO:0034220	regulation of ion transmembrane transport, negative regulation of ion transport, negative regulation of transmembrane transport, ion transmembrane transport	2.39794
GO:0046716	muscle cell cellular homeostasis	0.004	2	plg, plg	0	GO:0060249, GO:0019725	anatomical structure homeostasis, cellular homeostasis	2.39794
GO:0097190	apoptotic signaling pathway	0.004	3	fgb, nmt2, thbs1	5	GO:0006915, GO:0007165	apoptotic process, signal transduction	2.39794
GO:0051917	regulation of fibrinolysis	0.004	2	plg, thbs1	0	GO:0042730, GO:0030193	fibrinolysis, regulation of blood coagulation	2.39794
GO:0001894	tissue homeostasis	0.004	2	ubash3b, rbp4	0	GO:0060249, GO:0048871	anatomical structure homeostasis, multicellular organismal homeostasis	2.39794
GO:0045216	cell-cell junction organization	0.004	3	rhoc, ugt8, rock2	5	GO:0034330	cell junction organization	2.39794
GO:0071702	organic substance transport	0.0045	18	fgb, ttr, unnamed, apob, snx27, ttr, rbp4, fmr1, arcn1, thbs1, apoa1, abcd3, cby1, apob, dscr3, apoa1, thoc6, vps11	382	GO:0006810	transport	2.34679
GO:0055085	transmembrane transport	0.0045	10	ubash3b, slc12a5, ano10, abcd3, slc12a6, kcnab2, fmr1, ttyh1, thbs1, unnamed	138	GO:0006810	transport	2.34679
GO:0060284	regulation of cell development	0.0048	5	gprc5b, bin1, rock2, fmr1, sema4d	30	GO:0048468, GO:0045595	cell development, regulation of cell differentiation	2.31876
GO:0006461	protein complex assembly	0.0049	10	fgb, ttr, fgg, fgg, fga, rbmx, ttr, trappc4, kctd16, eif4h	140	GO:0070271, GO:0065003, GO:0071822	protein complex biogenesis, macromolecular complex assembly, protein complex subunit organization	2.3098
GO:0071705	nitrogen compound transport	0.0051	6	fgb, ttr, ttr, rbp4, fmr1, thoc6	48	GO:0006810	transport	2.29243
GO:0072358	cardiovascular system development	0.0059	4	anxa3, plg, rock2, thbs1	17	GO:0048731, GO:0072359	system development, circulatory system development	2.22915
GO:0001944	vasculature development	0.0059	4	anxa3, plg, rock2, thbs1	17	GO:0072358, GO:0048731	cardiovascular system development, system development	2.22915
GO:0051960	regulation of nervous system development	0.0068	5	gprc5b, bin1, fmr1, sema4d, gpr37l1	33	GO:2000026, GO:0007399	regulation of multicellular organismal development, nervous system development	2.16749
GO:0034250	positive regulation of cellular amide metabolic process	0.0073	3	eef2.1, fmr1, thbs1	7	GO:0051173, GO:0043603, GO:0031325, GO:0034248	positive regulation of nitrogen compound metabolic process, cellular amide metabolic process, positive regulation of cellular metabolic process, regulation of cellular amide metabolic process	2.13668
GO:0006631	fatty acid metabolic process	0.0075	5	unnamed, apoa1, abcd3, apoa1, eci1	34	GO:0044255, GO:0032787	cellular lipid metabolic process, monocarboxylic acid metabolic process	2.12494
GO:0034249	negative regulation of cellular amide metabolic process	0.0081	4	ybx1, mrpl44, fmr1, ago4	19	GO:0031324, GO:0043603, GO:0051172, GO:0034248	negative regulation of cellular metabolic process, cellular amide metabolic process, negative regulation of nitrogen compound metabolic process, regulation of cellular amide metabolic process	2.09151
GO:0030097	hemopoiesis	0.0081	4	ubash3b, kcnab2, eef2.1, kri1	19	GO:0048534	hematopoietic or lymphoid organ development	2.09151
GO:0000165	MAPK cascade	0.0094	4	fgb, grm4, cartpt, thbs1	20	GO:0023014, GO:0035556	signal transduction by protein phosphorylation, intracellular signal transduction	2.02687
GO:0055082	cellular chemical homeostasis	0.0094	4	ubash3b, app, cp, cartpt	20	GO:0019725, GO:0048878	cellular homeostasis, chemical homeostasis	2.02687
GO:1902531	regulation of intracellular signal transduction	0.0097	7	fgb, gprc5b, rhoc, grm4, iqsec1, cartpt, thbs1	78	GO:0035556, GO:0009966	intracellular signal transduction, regulation of signal transduction	2.01323
GO:0050905	neuromuscular process	0.01	2	kcnab2, ctnna2	1	GO:0050877	neurological system process	2
GO:0050727	regulation of inflammatory response	0.01	2	gprc5b, c6.1	1	GO:0006954, GO:0031347, GO:0032101	inflammatory response, regulation of defense response, regulation of response to external stimulus	2
GO:0010038	response to metal ion	0.01	2	fgb, thbs1	1	GO:0010035	response to inorganic substance	2
GO:0090277	positive regulation of peptide hormone secretion	0.01	2	fgb, rbp4	1	GO:0030072, GO:0002793, GO:0046887, GO:0090276	peptide hormone secretion, positive regulation of peptide secretion, positive regulation of hormone secretion, regulation of peptide hormone secretion	2
GO:0044283	small molecule biosynthetic process	0.01	7	unnamed, apoa1, abcd3, isyna1, apoa1, rbp4, bcat2	79	GO:0044711, GO:0044281	single-organism biosynthetic process, small molecule metabolic process	2
GO:0002793	positive regulation of peptide secretion	0.01	2	fgb, rbp4	1	GO:0002791, GO:0051047, GO:0002790	regulation of peptide secretion, positive regulation of secretion, peptide secretion	2
GO:0071478	cellular response to radiation	0.01	2	nmt2, fmr1	1	GO:0009314, GO:0071214	response to radiation, cellular response to abiotic stimulus	2
GO:0007009	plasma membrane organization	0.01	2	mtss1l, rock2	1	GO:0010256, GO:0044802	endomembrane system organization, single-organism membrane organization	2
GO:0009743	response to carbohydrate	0.01	2	ache, thbs1	1	GO:1901700, GO:0010033	response to oxygen-containing compound, response to organic substance	2
GO:0016441	posttranscriptional gene silencing	0.012	3	mrpl44, fmr1, ago4	9	GO:0016458, GO:0010608, GO:0040029	gene silencing, posttranscriptional regulation of gene expression, regulation of gene expression, epigenetic	1.92082
GO:0070201	regulation of establishment of protein localization	0.012	3	fgb, nmt2, rbp4	9	GO:0032880, GO:0045184	regulation of protein localization, establishment of protein localization	1.92082
GO:0023061	signal release	0.012	3	fgb, rbp4, fmr1	9	GO:0007267, GO:0032940	cell-cell signaling, secretion by cell	1.92082
GO:0031344	regulation of cell projection organization	0.012	3	gprc5b, fmr1, sema4d	9	GO:0030030, GO:0051128	cell projection organization, regulation of cellular component organization	1.92082
GO:0010563	negative regulation of phosphorus metabolic process	0.015	3	ubash3b, rock2, sema4d	10	GO:0006793, GO:0051174, GO:0031324	phosphorus metabolic process, regulation of phosphorus metabolic process, negative regulation of cellular metabolic process	1.82391
GO:0014070	response to organic cyclic compound	0.015	3	abcd3, mrpl44, rock2	10	GO:0010033	response to organic substance	1.82391
GO:0006720	isoprenoid metabolic process	0.015	3	ttr, ttr, rbp4	10	GO:0044255	cellular lipid metabolic process	1.82391
GO:0010812	negative regulation of cell-substrate adhesion	0.018	2	plg, thbs1	2	GO:0010810, GO:0007162, GO:0031589	regulation of cell-substrate adhesion, negative regulation of cell adhesion, cell-substrate adhesion	1.74473
GO:0090087	regulation of peptide transport	0.018	2	fgb, rbp4	2	GO:0015833, GO:0051049	peptide transport, regulation of transport	1.74473
GO:0031347	regulation of defense response	0.018	2	gprc5b, c6.1	2	GO:0006952, GO:0080134	defense response, regulation of response to stress	1.74473
GO:1903844	regulation of cellular response to transforming growth factor beta stimulus	0.018	2	glg1, thbs1	2	GO:0071560, GO:0090287	cellular response to transforming growth factor beta stimulus, regulation of cellular response to growth factor stimulus	1.74473
GO:0030198	extracellular matrix organization	0.018	2	plg, app	2	GO:0043062	extracellular structure organization	1.74473
GO:0090276	regulation of peptide hormone secretion	0.018	2	fgb, rbp4	2	GO:0030072, GO:0046883, GO:0002791	peptide hormone secretion, regulation of hormone secretion, regulation of peptide secretion	1.74473
GO:0006936	muscle contraction	0.018	2	lsp1, rock2	2	GO:0003012	muscle system process	1.74473
GO:0050890	cognition	0.018	2	app, fmr1	2	GO:0050877	neurological system process	1.74473
GO:0034109	homotypic cell-cell adhesion	0.018	2	fgb, ubash3b	2	GO:0016337	single organismal cell-cell adhesion	1.74473
GO:0043068	positive regulation of programmed cell death	0.026	3	bin1, nmt2, thbs1	13	GO:0043067, GO:0010942, GO:0012501	regulation of programmed cell death, positive regulation of cell death, programmed cell death	1.58503
GO:0030100	regulation of endocytosis	0.028	2	bin1, fmr1	3	GO:0006897, GO:0051128, GO:0060627	endocytosis, regulation of cellular component organization, regulation of vesicle-mediated transport	1.55284
GO:0042273	ribosomal large subunit biogenesis	0.028	2	rpl12, rpl7l1	3	GO:0022613, GO:0042254	ribonucleoprotein complex biogenesis, ribosome biogenesis	1.55284
GO:0045766	positive regulation of angiogenesis	0.028	2	anxa3, thbs1	3	GO:0001525, GO:0045765, GO:1904018	angiogenesis, regulation of angiogenesis, positive regulation of vasculature development	1.55284
GO:0017157	regulation of exocytosis	0.028	2	fgb, fmr1	3	GO:0006887, GO:1903530, GO:0060627	exocytosis, regulation of secretion by cell, regulation of vesicle-mediated transport	1.55284
GO:0050714	positive regulation of protein secretion	0.028	2	fgb, rbp4	3	GO:0050708, GO:0051222, GO:0009306, GO:1903532	regulation of protein secretion, positive regulation of protein transport, protein secretion, positive regulation of secretion by cell	1.55284
GO:0070167	regulation of biomineral tissue development	0.028	2	ahsg, ahsg	3	GO:2000026, GO:0031214	regulation of multicellular organismal development, biomineral tissue development	1.55284
GO:0009416	response to light stimulus	0.03	3	nmt2, app, fmr1	14	GO:0009314	response to radiation	1.52288
GO:0031047	gene silencing by RNA	0.03	3	mrpl44, fmr1, ago4	14	GO:0016458	gene silencing	1.52288
GO:0043067	regulation of programmed cell death	0.031	6	fgb, bin1, nmt2, unnamed, thoc6, thbs1	75	GO:0010941, GO:0012501	regulation of cell death, programmed cell death	1.50864
GO:0016053	organic acid biosynthetic process	0.035	5	unnamed, apoa1, abcd3, apoa1, bcat2	53	GO:1901576, GO:0044283, GO:0044249, GO:0006082	organic substance biosynthetic process, small molecule biosynthetic process, cellular biosynthetic process, organic acid metabolic process	1.45593
GO:0044282	small molecule catabolic process	0.038	4	impa2, abcd3, tat, eci1	33	GO:0044712, GO:0044281	single-organism catabolic process, small molecule metabolic process	1.42022
GO:0043603	cellular amide metabolic process	0.039	13	rpl28, app, eif2b3, fmr1, ago4, thbs1, ybx1, rpl12, rpl7l1, mrpl44, eef2.1, neu3, eif4h	297	GO:0034641	cellular nitrogen compound metabolic process	1.40894
GO:0071310	cellular response to organic substance	0.039	6	glg1, mrpl44, ache, rbmx, rock2, thbs1	79	GO:0070887, GO:0010033	cellular response to chemical stimulus, response to organic substance	1.40894
GO:0010638	positive regulation of organelle organization	0.04	2	nmt2, rock2	4	GO:0033043, GO:0006996, GO:0051130	regulation of organelle organization, organelle organization, positive regulation of cellular component organization	1.39794
GO:0051650	establishment of vesicle localization	0.04	2	trappc4, fmr1	4	GO:0051649, GO:0051656, GO:0051648	establishment of localization in cell, establishment of organelle localization, vesicle localization	1.39794
GO:0051648	vesicle localization	0.04	2	trappc4, fmr1	4	GO:0051640	organelle localization	1.39794
GO:0016125	sterol metabolic process	0.04	3	unnamed, apoa1, apoa1	16	GO:1901615, GO:0008202	organic hydroxy compound metabolic process, steroid metabolic process	1.39794
GO:0031214	biomineral tissue development	0.04	2	ahsg, ahsg	4	GO:0009888, GO:0048513	tissue development, animal organ development	1.39794
GO:0034440	lipid oxidation	0.04	2	abcd3, eci1	4	GO:0030258, GO:0055114	lipid modification, oxidation-reduction process	1.39794
GO:0072359	circulatory system development	0.045	4	anxa3, plg, rock2, thbs1	35	GO:0048731	system development	1.34679
GO:0006887	exocytosis	0.045	3	fgb, anxa3, fmr1	17	GO:0032940, GO:0016192	secretion by cell, vesicle-mediated transport	1.34679

## Sheet: NR1-BP-level5-exclusive
GO ID	GO Name	FDR	#SeqTest	SeqTest	#SeqRef	Parents (ACC)	Parents (Name)	(-)log10FDR
GO:0016042	lipid catabolic process	3.1e-06	8	unnamed, apob, apoa1, abcd3, apob, apoa1, neu3, eci1	24	GO:1901575, GO:0044712, GO:0006629	organic substance catabolic process, single-organism catabolic process, lipid metabolic process	5.50864
GO:0015669	gas transport	3.8e-06	4	hbg1, hba1, hbz, hba1	0	GO:0044765	single-organism transport	5.42022
GO:0071825	protein-lipid complex subunit organization	3.8e-06	4	unnamed, apoa1, bin1, apoa1	0	GO:0043933	macromolecular complex subunit organization	5.42022
GO:0006638	neutral lipid metabolic process	7.7e-06	5	unnamed, apob, apoa1, apob, apoa1	4	GO:0044255	cellular lipid metabolic process	5.11351
GO:0006066	alcohol metabolic process	1.3e-05	8	ttr, unnamed, impa2, apoa1, isyna1, apoa1, ttr, rbp4	31	GO:1901615, GO:0044281	organic hydroxy compound metabolic process, small molecule metabolic process	4.88606
GO:0030258	lipid modification	1.3e-05	7	unnamed, impa2, apoa1, abcd3, pik3c2a, apoa1, eci1	20	GO:0044255	cellular lipid metabolic process	4.88606
GO:0046486	glycerolipid metabolic process	1.3e-05	8	unnamed, apob, impa2, apoa1, pik3c2a, apob, apoa1, inpp4a	31	GO:0044255	cellular lipid metabolic process	4.88606
GO:0032368	regulation of lipid transport	1.6e-05	4	unnamed, apoa1, apoa1, thbs1	1	GO:0006869, GO:0051049	lipid transport, regulation of transport	4.79588
GO:0044242	cellular lipid catabolic process	1.6e-05	6	unnamed, apoa1, abcd3, apoa1, neu3, eci1	12	GO:0016042, GO:0044248, GO:0044255	lipid catabolic process, cellular catabolic process, cellular lipid metabolic process	4.79588
GO:0001667	ameboidal-type cell migration	1.6e-05	7	anxa3, tes, dynll1, sept7, rock2, sema4d, thbs1	21	GO:0016477	cell migration	4.79588
GO:0006869	lipid transport	2e-05	7	unnamed, apob, apoa1, abcd3, apob, apoa1, thbs1	22	GO:0010876, GO:0044765, GO:0071702	lipid localization, single-organism transport, organic substance transport	4.69897
GO:0015850	organic hydroxy compound transport	2.3e-05	5	unnamed, apob, apoa1, apob, apoa1	6	GO:0044765, GO:0071702	single-organism transport, organic substance transport	4.63827
GO:1901342	regulation of vasculature development	9.2e-05	4	anxa3, plg, rock2, thbs1	3	GO:2000026, GO:0001944	regulation of multicellular organismal development, vasculature development	4.03621
GO:0045765	regulation of angiogenesis	9.2e-05	4	anxa3, plg, rock2, thbs1	3	GO:0001525, GO:1901342, GO:0022603	angiogenesis, regulation of vasculature development, regulation of anatomical structure morphogenesis	4.03621
GO:0031102	neuron projection regeneration	0.00012	3	unnamed, apoa1, apoa1	0	GO:0031175, GO:0033554, GO:0031099	neuron projection development, cellular response to stress, regeneration	3.92082
GO:0045923	positive regulation of fatty acid metabolic process	0.00012	3	unnamed, apoa1, apoa1	0	GO:0019217, GO:0006631, GO:0045834, GO:0031325	regulation of fatty acid metabolic process, fatty acid metabolic process, positive regulation of lipid metabolic process, positive regulation of cellular metabolic process	3.92082
GO:0050996	positive regulation of lipid catabolic process	0.00012	3	unnamed, apoa1, apoa1	0	GO:0016042, GO:0009896, GO:0045834, GO:0050994	lipid catabolic process, positive regulation of catabolic process, positive regulation of lipid metabolic process, regulation of lipid catabolic process	3.92082
GO:0010595	positive regulation of endothelial cell migration	0.00012	3	anxa3, rock2, thbs1	0	GO:0010594, GO:0010634, GO:0043542	regulation of endothelial cell migration, positive regulation of epithelial cell migration, endothelial cell migration	3.92082
GO:2000181	negative regulation of blood vessel morphogenesis	0.00012	3	plg, rock2, thbs1	0	GO:0048514, GO:1901343, GO:0022603	blood vessel morphogenesis, negative regulation of vasculature development, regulation of anatomical structure morphogenesis	3.92082
GO:0034380	high-density lipoprotein particle assembly	0.00012	3	unnamed, apoa1, apoa1	0	GO:0034377	plasma lipoprotein particle assembly	3.92082
GO:0016525	negative regulation of angiogenesis	0.00012	3	plg, rock2, thbs1	0	GO:0001525, GO:0045765, GO:2000181	angiogenesis, regulation of angiogenesis, negative regulation of blood vessel morphogenesis	3.92082
GO:0090132	epithelium migration	0.00012	3	anxa3, rock2, thbs1	0	GO:0090130	tissue migration	3.92082
GO:0010594	regulation of endothelial cell migration	0.00012	3	anxa3, rock2, thbs1	0	GO:0010632, GO:0043542	regulation of epithelial cell migration, endothelial cell migration	3.92082
GO:0010873	positive regulation of cholesterol esterification	0.00012	3	unnamed, apoa1, apoa1	0	GO:0034435, GO:0010872, GO:0045940, GO:0031325	cholesterol esterification, regulation of cholesterol esterification, positive regulation of steroid metabolic process, positive regulation of cellular metabolic process	3.92082
GO:0010565	regulation of cellular ketone metabolic process	0.00012	3	unnamed, apoa1, apoa1	0	GO:0042180, GO:0031323	cellular ketone metabolic process, regulation of cellular metabolic process	3.92082
GO:0015748	organophosphate ester transport	0.00012	3	unnamed, apoa1, apoa1	0	GO:0044765, GO:0071702	single-organism transport, organic substance transport	3.92082
GO:0050994	regulation of lipid catabolic process	0.00012	3	unnamed, apoa1, apoa1	0	GO:0016042, GO:0019216, GO:0009894	lipid catabolic process, regulation of lipid metabolic process, regulation of catabolic process	3.92082
GO:0030299	intestinal cholesterol absorption	0.00012	3	unnamed, apoa1, apoa1	0	GO:0044241, GO:0098856, GO:0030301	lipid digestion, intestinal lipid absorption, cholesterol transport	3.92082
GO:1904478	regulation of intestinal absorption	0.00012	3	unnamed, apoa1, apoa1	0	GO:0044058, GO:0050892, GO:0051049	regulation of digestive system process, intestinal absorption, regulation of transport	3.92082
GO:0044241	lipid digestion	0.00012	3	unnamed, apoa1, apoa1	0	GO:0007586	digestion	3.92082
GO:0034367	macromolecular complex remodeling	0.00012	3	unnamed, apoa1, apoa1	0	GO:0043933	macromolecular complex subunit organization	3.92082
GO:0046470	phosphatidylcholine metabolic process	0.00012	3	unnamed, apoa1, apoa1	0	GO:0097164	ammonium ion metabolic process	3.92082
GO:0044058	regulation of digestive system process	0.00012	3	unnamed, apoa1, apoa1	0	GO:0022600, GO:0044057	digestive system process, regulation of system process	3.92082
GO:0045940	positive regulation of steroid metabolic process	0.00012	3	unnamed, apoa1, apoa1	0	GO:0019218, GO:0045834, GO:0008202	regulation of steroid metabolic process, positive regulation of lipid metabolic process, steroid metabolic process	3.92082
GO:1904729	regulation of intestinal lipid absorption	0.00012	3	unnamed, apoa1, apoa1	0	GO:0032368, GO:0098856, GO:1904478	regulation of lipid transport, intestinal lipid absorption, regulation of intestinal absorption	3.92082
GO:0034370	triglyceride-rich lipoprotein particle remodeling	0.00012	3	unnamed, apoa1, apoa1	0	GO:0034369	plasma lipoprotein particle remodeling	3.92082
GO:0050892	intestinal absorption	0.00012	3	unnamed, apoa1, apoa1	0	GO:0006810, GO:0022600, GO:0007586	transport, digestive system process, digestion	3.92082
GO:0042572	retinol metabolic process	0.00012	3	ttr, ttr, rbp4	0	GO:0034308, GO:0034754, GO:0001523	primary alcohol metabolic process, cellular hormone metabolic process, retinoid metabolic process	3.92082
GO:0030335	positive regulation of cell migration	0.00025	4	anxa3, rock2, sema4d, thbs1	5	GO:0030334, GO:0016477, GO:2000147	regulation of cell migration, cell migration, positive regulation of cell motility	3.60206
GO:0010872	regulation of cholesterol esterification	0.00042	3	unnamed, apoa1, apoa1	1	GO:0034435, GO:0019218, GO:0031323	cholesterol esterification, regulation of steroid metabolic process, regulation of cellular metabolic process	3.37675
GO:0007417	central nervous system development	0.00053	6	bin1, ctnna2, eif2b3, fmr1, arcn1, thoc6	28	GO:0048731, GO:0007399	system development, nervous system development	3.27572
GO:0051338	regulation of transferase activity	0.0016	7	ubash3b, gprc5b, grm4, app, elp3, cartpt, thbs1	53	GO:0050790	regulation of catalytic activity	2.79588
GO:0046890	regulation of lipid biosynthetic process	0.0018	3	unnamed, apoa1, apoa1	3	GO:0009889, GO:0019216, GO:0008610	regulation of biosynthetic process, regulation of lipid metabolic process, lipid biosynthetic process	2.74473
GO:0090208	positive regulation of triglyceride metabolic process	0.0018	3	unnamed, apoa1, apoa1	3	GO:0045834, GO:0090207, GO:0031325, GO:0006641	positive regulation of lipid metabolic process, regulation of triglyceride metabolic process, positive regulation of cellular metabolic process, triglyceride metabolic process	2.74473
GO:0090207	regulation of triglyceride metabolic process	0.0018	3	unnamed, apoa1, apoa1	3	GO:0019216, GO:0031323, GO:0006641	regulation of lipid metabolic process, regulation of cellular metabolic process, triglyceride metabolic process	2.74473
GO:0046889	positive regulation of lipid biosynthetic process	0.0018	3	unnamed, apoa1, apoa1	3	GO:0045834, GO:0046890, GO:0008610, GO:0009891	positive regulation of lipid metabolic process, regulation of lipid biosynthetic process, lipid biosynthetic process, positive regulation of biosynthetic process	2.74473
GO:0030334	regulation of cell migration	0.0019	4	anxa3, rock2, sema4d, thbs1	11	GO:2000145, GO:0016477	regulation of cell motility, cell migration	2.72125
GO:0034329	cell junction assembly	0.0029	3	rhoc, ugt8, rock2	4	GO:0034330, GO:0022607	cell junction organization, cellular component assembly	2.5376
GO:1901617	organic hydroxy compound biosynthetic process	0.0031	4	unnamed, apoa1, isyna1, apoa1	13	GO:1901576, GO:1901615	organic substance biosynthetic process, organic hydroxy compound metabolic process	2.50864
GO:0034248	regulation of cellular amide metabolic process	0.0031	7	ybx1, mrpl44, app, eef2.1, fmr1, ago4, thbs1	60	GO:0031323, GO:0051171, GO:0043603	regulation of cellular metabolic process, regulation of nitrogen compound metabolic process, cellular amide metabolic process	2.50864
GO:0090303	positive regulation of wound healing	0.004	2	plg, thbs1	0	GO:0042060, GO:1903036, GO:0061041	wound healing, positive regulation of response to wounding, regulation of wound healing	2.39794
GO:2001235	positive regulation of apoptotic signaling pathway	0.004	2	nmt2, thbs1	0	GO:0009967, GO:0097190, GO:2001233, GO:0043065	positive regulation of signal transduction, apoptotic signaling pathway, regulation of apoptotic signaling pathway, positive regulation of apoptotic process	2.39794
GO:0019216	regulation of lipid metabolic process	0.004	3	unnamed, apoa1, apoa1	5	GO:0006629, GO:0080090	lipid metabolic process, regulation of primary metabolic process	2.39794
GO:2000266	regulation of blood coagulation, intrinsic pathway	0.004	2	serpinc1, serpinc1	0	GO:0007597, GO:2000257, GO:0030193	blood coagulation, intrinsic pathway, regulation of protein activation cascade, regulation of blood coagulation	2.39794
GO:0034766	negative regulation of ion transmembrane transport	0.004	2	fmr1, thbs1	0	GO:0034765, GO:0043271, GO:0034763, GO:0034220	regulation of ion transmembrane transport, negative regulation of ion transport, negative regulation of transmembrane transport, ion transmembrane transport	2.39794
GO:0046716	muscle cell cellular homeostasis	0.004	2	plg, plg	0	GO:0060249, GO:0019725	anatomical structure homeostasis, cellular homeostasis	2.39794
GO:0051917	regulation of fibrinolysis	0.004	2	plg, thbs1	0	GO:0042730, GO:0030193	fibrinolysis, regulation of blood coagulation	2.39794
GO:0001894	tissue homeostasis	0.004	2	ubash3b, rbp4	0	GO:0060249, GO:0048871	anatomical structure homeostasis, multicellular organismal homeostasis	2.39794
GO:0045216	cell-cell junction organization	0.004	3	rhoc, ugt8, rock2	5	GO:0034330	cell junction organization	2.39794
GO:0034250	positive regulation of cellular amide metabolic process	0.0073	3	eef2.1, fmr1, thbs1	7	GO:0051173, GO:0043603, GO:0031325, GO:0034248	positive regulation of nitrogen compound metabolic process, cellular amide metabolic process, positive regulation of cellular metabolic process, regulation of cellular amide metabolic process	2.13668
GO:0006631	fatty acid metabolic process	0.0075	5	unnamed, apoa1, abcd3, apoa1, eci1	34	GO:0044255, GO:0032787	cellular lipid metabolic process, monocarboxylic acid metabolic process	2.12494
GO:0034249	negative regulation of cellular amide metabolic process	0.0081	4	ybx1, mrpl44, fmr1, ago4	19	GO:0031324, GO:0043603, GO:0051172, GO:0034248	negative regulation of cellular metabolic process, cellular amide metabolic process, negative regulation of nitrogen compound metabolic process, regulation of cellular amide metabolic process	2.09151
GO:0050727	regulation of inflammatory response	0.01	2	gprc5b, c6.1	1	GO:0006954, GO:0031347, GO:0032101	inflammatory response, regulation of defense response, regulation of response to external stimulus	2
GO:0071478	cellular response to radiation	0.01	2	nmt2, fmr1	1	GO:0009314, GO:0071214	response to radiation, cellular response to abiotic stimulus	2
GO:0009743	response to carbohydrate	0.01	2	ache, thbs1	1	GO:1901700, GO:0010033	response to oxygen-containing compound, response to organic substance	2
GO:0016441	posttranscriptional gene silencing	0.012	3	mrpl44, fmr1, ago4	9	GO:0016458, GO:0010608, GO:0040029	gene silencing, posttranscriptional regulation of gene expression, regulation of gene expression, epigenetic	1.92082
GO:0006720	isoprenoid metabolic process	0.015	3	ttr, ttr, rbp4	10	GO:0044255	cellular lipid metabolic process	1.82391
GO:0010812	negative regulation of cell-substrate adhesion	0.018	2	plg, thbs1	2	GO:0010810, GO:0007162, GO:0031589	regulation of cell-substrate adhesion, negative regulation of cell adhesion, cell-substrate adhesion	1.74473
GO:1903844	regulation of cellular response to transforming growth factor beta stimulus	0.018	2	glg1, thbs1	2	GO:0071560, GO:0090287	cellular response to transforming growth factor beta stimulus, regulation of cellular response to growth factor stimulus	1.74473
GO:0030198	extracellular matrix organization	0.018	2	plg, app	2	GO:0043062	extracellular structure organization	1.74473
GO:0006936	muscle contraction	0.018	2	lsp1, rock2	2	GO:0003012	muscle system process	1.74473
GO:0050890	cognition	0.018	2	app, fmr1	2	GO:0050877	neurological system process	1.74473
GO:0043068	positive regulation of programmed cell death	0.026	3	bin1, nmt2, thbs1	13	GO:0043067, GO:0010942, GO:0012501	regulation of programmed cell death, positive regulation of cell death, programmed cell death	1.58503
GO:0042273	ribosomal large subunit biogenesis	0.028	2	rpl12, rpl7l1	3	GO:0022613, GO:0042254	ribonucleoprotein complex biogenesis, ribosome biogenesis	1.55284
GO:0045766	positive regulation of angiogenesis	0.028	2	anxa3, thbs1	3	GO:0001525, GO:0045765, GO:1904018	angiogenesis, regulation of angiogenesis, positive regulation of vasculature development	1.55284
GO:0070167	regulation of biomineral tissue development	0.028	2	ahsg, ahsg	3	GO:2000026, GO:0031214	regulation of multicellular organismal development, biomineral tissue development	1.55284
GO:0009416	response to light stimulus	0.03	3	nmt2, app, fmr1	14	GO:0009314	response to radiation	1.52288
GO:0031047	gene silencing by RNA	0.03	3	mrpl44, fmr1, ago4	14	GO:0016458	gene silencing	1.52288
GO:0016053	organic acid biosynthetic process	0.035	5	unnamed, apoa1, abcd3, apoa1, bcat2	53	GO:1901576, GO:0044283, GO:0044249, GO:0006082	organic substance biosynthetic process, small molecule biosynthetic process, cellular biosynthetic process, organic acid metabolic process	1.45593
GO:0044282	small molecule catabolic process	0.038	4	impa2, abcd3, tat, eci1	33	GO:0044712, GO:0044281	single-organism catabolic process, small molecule metabolic process	1.42022
GO:0043603	cellular amide metabolic process	0.039	13	rpl28, app, eif2b3, fmr1, ago4, thbs1, ybx1, rpl12, rpl7l1, mrpl44, eef2.1, neu3, eif4h	297	GO:0034641	cellular nitrogen compound metabolic process	1.40894
GO:0016125	sterol metabolic process	0.04	3	unnamed, apoa1, apoa1	16	GO:1901615, GO:0008202	organic hydroxy compound metabolic process, steroid metabolic process	1.39794
GO:0031214	biomineral tissue development	0.04	2	ahsg, ahsg	4	GO:0009888, GO:0048513	tissue development, animal organ development	1.39794
GO:0034440	lipid oxidation	0.04	2	abcd3, eci1	4	GO:0030258, GO:0055114	lipid modification, oxidation-reduction process	1.39794

## Sheet: R1-MF-level5
GO ID	GO Name	FDR	#SeqTest	SeqTest	#SeqRef	Parents (ACC)	Parents (Name)	(-)log10FDR
GO:0019905	syntaxin binding	0.0015	3	stxbp1, rab11a, syt1	4	GO:0000149	SNARE binding	2.82391
GO:0002060	purine nucleobase binding	0.0023	2	pnp, pnp	0	GO:0002054	nucleobase binding	2.63827
GO:0015631	tubulin binding	0.0023	5	rab11a, camsap2, mapre2, map1b, map1b	32	GO:0008092	cytoskeletal protein binding	2.63827
GO:0030507	spectrin binding	0.0023	2	add2, camsap2	0	GO:0008092	cytoskeletal protein binding	2.63827
GO:0042301	phosphate ion binding	0.0023	2	pnp, pnp	0	GO:0043168	anion binding	2.63827
GO:0022853	active ion transmembrane transporter activity	0.0025	6	atp2b4, slc1a3, atp6ap1.2, atp5c1, atp1a1, atp6v1e1	55	GO:0022804, GO:0015075	active transmembrane transporter activity, ion transmembrane transporter activity	2.60206
GO:0042803	protein homodimerization activity	0.0028	5	impa2, timm9, gpd1, add2, snf8	35	GO:0042802, GO:0046983	identical protein binding, protein dimerization activity	2.55284
GO:0070325	lipoprotein particle receptor binding	0.006	2	apoa1, syt1	1	GO:0005102	receptor binding	2.22185
GO:0061659	ubiquitin-like protein ligase activity	0.006	2	rnf181, btrc	1	GO:0019787	ubiquitin-like protein transferase activity	2.22185
GO:0017022	myosin binding	0.006	2	rab11a, rab39b	1	GO:0008092	cytoskeletal protein binding	2.22185
GO:0005536	glucose binding	0.006	2	hk1, hk1	1	GO:0048029	monosaccharide binding	2.22185
GO:0044389	ubiquitin-like protein ligase binding	0.0072	3	cdk5rap3, ndufs2, uqcrc1	10	GO:0019899	enzyme binding	2.14267
GO:0045309	protein phosphorylated amino acid binding	0.011	2	ywhab, btrc	2	GO:0051219	phosphoprotein binding	1.95861
GO:0016820	hydrolase activity, acting on acid anhydrides, catalyzing transmembrane movement of substances	0.022	5	atp2b4, atp6ap1.2, atp5c1, atp1a1, atp6v1e1	62	GO:0022804, GO:0016817	active transmembrane transporter activity, hydrolase activity, acting on acid anhydrides	1.65758
GO:0003723	RNA binding	0.024	14	gdi1, adk, stxbp1, alyref, rbm26, skiv2l, ddx21, ddx21, eif3b, zc3h14, mdh2, atp5c1, pus7, nop58	410	GO:0003676	nucleic acid binding	1.61979
GO:0015399	primary active transmembrane transporter activity	0.024	5	atp2b4, atp6ap1.2, atp5c1, atp1a1, atp6v1e1	64	GO:0022804	active transmembrane transporter activity	1.61979
GO:0051015	actin filament binding	0.039	2	cfl1, add2	6	GO:0032403, GO:0003779	protein complex binding, actin binding	1.40894
GO:0051020	GTPase binding	0.042	3	rab3gap2, rap1gds1, ranbp3	23	GO:0019899	enzyme binding	1.37675
GO:0005342	organic acid transmembrane transporter activity	0.046	3	slc1a3, slc32a1, unnamed	24	GO:0022891	substrate-specific transmembrane transporter activity	1.33724

## Sheet: R1-MF-level5-exclusive
GO ID	GO Name	FDR	#SeqTest	SeqTest	#SeqRef	Parents (ACC)	Parents (Name)	(-)log10FDR
GO:0019905	syntaxin binding	0.0015	3	stxbp1, rab11a, syt1	4	GO:0000149	SNARE binding	2.82391
GO:0002060	purine nucleobase binding	0.0023	2	pnp, pnp	0	GO:0002054	nucleobase binding	2.63827
GO:0015631	tubulin binding	0.0023	5	rab11a, camsap2, mapre2, map1b, map1b	32	GO:0008092	cytoskeletal protein binding	2.63827
GO:0030507	spectrin binding	0.0023	2	add2, camsap2	0	GO:0008092	cytoskeletal protein binding	2.63827
GO:0042301	phosphate ion binding	0.0023	2	pnp, pnp	0	GO:0043168	anion binding	2.63827
GO:0022853	active ion transmembrane transporter activity	0.0025	6	atp2b4, slc1a3, atp6ap1.2, atp5c1, atp1a1, atp6v1e1	55	GO:0022804, GO:0015075	active transmembrane transporter activity, ion transmembrane transporter activity	2.60206
GO:0042803	protein homodimerization activity	0.0028	5	impa2, timm9, gpd1, add2, snf8	35	GO:0042802, GO:0046983	identical protein binding, protein dimerization activity	2.55284
GO:0061659	ubiquitin-like protein ligase activity	0.006	2	rnf181, btrc	1	GO:0019787	ubiquitin-like protein transferase activity	2.22185
GO:0017022	myosin binding	0.006	2	rab11a, rab39b	1	GO:0008092	cytoskeletal protein binding	2.22185
GO:0005536	glucose binding	0.006	2	hk1, hk1	1	GO:0048029	monosaccharide binding	2.22185
GO:0044389	ubiquitin-like protein ligase binding	0.0072	3	cdk5rap3, ndufs2, uqcrc1	10	GO:0019899	enzyme binding	2.14267
GO:0045309	protein phosphorylated amino acid binding	0.011	2	ywhab, btrc	2	GO:0051219	phosphoprotein binding	1.95861
GO:0016820	hydrolase activity, acting on acid anhydrides, catalyzing transmembrane movement of substances	0.022	5	atp2b4, atp6ap1.2, atp5c1, atp1a1, atp6v1e1	62	GO:0022804, GO:0016817	active transmembrane transporter activity, hydrolase activity, acting on acid anhydrides	1.65758
GO:0015399	primary active transmembrane transporter activity	0.024	5	atp2b4, atp6ap1.2, atp5c1, atp1a1, atp6v1e1	64	GO:0022804	active transmembrane transporter activity	1.61979
GO:0051015	actin filament binding	0.039	2	cfl1, add2	6	GO:0032403, GO:0003779	protein complex binding, actin binding	1.40894
GO:0051020	GTPase binding	0.042	3	rab3gap2, rap1gds1, ranbp3	23	GO:0019899	enzyme binding	1.37675
GO:0005342	organic acid transmembrane transporter activity	0.046	3	slc1a3, slc32a1, unnamed	24	GO:0022891	substrate-specific transmembrane transporter activity	1.33724

## Sheet: NR1-MF-level5
GO ID	GO Name	FDR	#SeqTest	SeqTest	#SeqRef	Parents (ACC)	Parents (Name)	(-)log10FDR
GO:0061135	endopeptidase regulator activity	7.8e-12	17	fetub, unnamed, hrg, app, itih3, serpinc1, serpina3, serpina1, ahsg, serpinc1, pzp, serpina1, ahsg, c3, c4a, unnamed, a2m	65	GO:0061134	peptidase regulator activity	11.1079
GO:0030414	peptidase inhibitor activity	9.4e-12	17	fetub, unnamed, hrg, app, itih3, serpinc1, serpina3, serpina1, ahsg, serpinc1, pzp, serpina1, ahsg, c3, c4a, unnamed, a2m	66	GO:0004857, GO:0061134	enzyme inhibitor activity, peptidase regulator activity	11.0269
GO:0060228	phosphatidylcholine-sterol O-acyltransferase activator activity	0.00012	3	unnamed, apoa1, apoa1	0	GO:0008047	enzyme activator activity	3.92082
GO:0070405	ammonium ion binding	0.00012	3	unnamed, apoa1, apoa1	0	GO:0043169	cation binding	3.92082
GO:0070325	lipoprotein particle receptor binding	0.00042	3	unnamed, apoa1, apoa1	1	GO:0005102	receptor binding	3.37675
GO:0097617	annealing activity	0.004	2	fmr1, eif4h	0	GO:0003676	nucleic acid binding	2.39794
GO:0002020	protease binding	0.004	2	serpinc1, serpinc1	0	GO:0019899	enzyme binding	2.39794
GO:0015485	cholesterol binding	0.004	3	unnamed, apoa1, apoa1	5	GO:0032934, GO:0043178	sterol binding, alcohol binding	2.39794
GO:0015248	sterol transporter activity	0.0054	3	unnamed, apoa1, apoa1	6	GO:0005319	lipid transporter activity	2.26761
GO:0003723	RNA binding	0.0091	18	ifit5, nova2, rbmx, eif2b3, rock2, fmr1, arcn1, ago4, c16orf80, rpl7a, ybx1, pcbp3, rpl7l1, hdlbp, mrpl44, eef2.1, hnrnpa2b1, eif4h	410	GO:0003676	nucleic acid binding	2.04096
GO:0032934	sterol binding	0.012	3	unnamed, apoa1, apoa1	9	GO:0005496	steroid binding	1.92082
GO:0017134	fibroblast growth factor binding	0.018	2	glg1, thbs1	2	GO:0019838	growth factor binding	1.74473

## Sheet: NR1-MF-level5-exclusive
GO ID	GO Name	FDR	#SeqTest	SeqTest	#SeqRef	Parents (ACC)	Parents (Name)	(-)log10FDR
GO:0061135	endopeptidase regulator activity	7.8e-12	17	fetub, unnamed, hrg, app, itih3, serpinc1, serpina3, serpina1, ahsg, serpinc1, pzp, serpina1, ahsg, c3, c4a, unnamed, a2m	65	GO:0061134	peptidase regulator activity	11.1079
GO:0030414	peptidase inhibitor activity	9.4e-12	17	fetub, unnamed, hrg, app, itih3, serpinc1, serpina3, serpina1, ahsg, serpinc1, pzp, serpina1, ahsg, c3, c4a, unnamed, a2m	66	GO:0004857, GO:0061134	enzyme inhibitor activity, peptidase regulator activity	11.0269
GO:0060228	phosphatidylcholine-sterol O-acyltransferase activator activity	0.00012	3	unnamed, apoa1, apoa1	0	GO:0008047	enzyme activator activity	3.92082
GO:0070405	ammonium ion binding	0.00012	3	unnamed, apoa1, apoa1	0	GO:0043169	cation binding	3.92082
GO:0097617	annealing activity	0.004	2	fmr1, eif4h	0	GO:0003676	nucleic acid binding	2.39794
GO:0002020	protease binding	0.004	2	serpinc1, serpinc1	0	GO:0019899	enzyme binding	2.39794
GO:0015485	cholesterol binding	0.004	3	unnamed, apoa1, apoa1	5	GO:0032934, GO:0043178	sterol binding, alcohol binding	2.39794
GO:0015248	sterol transporter activity	0.0054	3	unnamed, apoa1, apoa1	6	GO:0005319	lipid transporter activity	2.26761
GO:0032934	sterol binding	0.012	3	unnamed, apoa1, apoa1	9	GO:0005496	steroid binding	1.92082
GO:0017134	fibroblast growth factor binding	0.018	2	glg1, thbs1	2	GO:0019838	growth factor binding	1.74473

## Sheet: R1-CC-level5
GO ID	GO Name	FDR	#SeqTest	SeqTest	#SeqRef	Parents (ACC)	Parents (Name)	(-)log10FDR
GO:0031988	membrane-bounded vesicle	5.7e-32	34	fgb, cfl1, fgb, scg3, marcks, pnp, ywhab, sec13, cdk16, pddc1, add2, nucb1, scg5, rab11a, slc32a1, mdh2, atp5c1, snf8, syn1, atp6v1e1, gdi1, pnp, atp2b4, stxbp1, pacsin1, vdac2, rbp4, gnal, sh3gl2, picalm.2, gpd1, aldoc, rap1gds1, syt1	90	GO:0031982	vesicle	31.2441
GO:0005654	nucleoplasm	4.6e-11	19	adk, stxbp1, ppp3r1, alyref, sec13, ethe1, tpt1, ddx21, cmtr1, ddx21, srrt, ndufs2, kpna1, mdh2, gins1, sncb, snf8, thoc6, ranbp3	131	GO:0044428, GO:0031981	nuclear part, nuclear lumen	10.3372
GO:0005829	cytosol	5.6e-11	17	adk, atp2b4, ppp3r1, pacsin1, nt5c1b, hba2, map1b, map1b, sh3gl2, rab11a, kpna1, uba5, snf8, rap1gds1, syt1, ranbp3, atp6v1e1	97	GO:0005737, GO:0044444	cytoplasm, cytoplasmic part	10.2518
GO:0031981	nuclear lumen	1.9e-10	22	cfl1, adk, stxbp1, ppp3r1, alyref, sec13, ethe1, tpt1, ddx21, cmtr1, ddx21, srrt, npm3, ndufs2, kpna1, mdh2, gins1, sncb, snf8, nop58, thoc6, ranbp3	211	GO:0044428, GO:0070013	nuclear part, intracellular organelle lumen	9.72125
GO:0005739	mitochondrion	1.3e-09	22	immt, stxbp1, mrpl12, ppp3r1, vdac3, vdac2, timm9, ethe1, uqcrc1, acat1, lyrm7, ckmt1b, ndufs2, rab11a, sdha, gpd1, mdh2, atp5c1, aldoc, sncb, rap1gds1, atp6v1e1	236	GO:0043231, GO:0044444	intracellular membrane-bounded organelle, cytoplasmic part	8.88606
GO:0016023	cytoplasmic, membrane-bounded vesicle	1.1e-07	13	fgb, fgb, stxbp1, scg3, pacsin1, cdk16, add2, scg5, rab11a, picalm.2, slc32a1, syt1, syn1	89	GO:0005737, GO:0031988, GO:0031410, GO:0043231	cytoplasm, membrane-bounded vesicle, cytoplasmic vesicle, intracellular membrane-bounded organelle	6.95861
GO:0031410	cytoplasmic vesicle	1.2e-07	13	fgb, fgb, stxbp1, scg3, pacsin1, cdk16, add2, scg5, rab11a, picalm.2, slc32a1, syt1, syn1	90	GO:0097708, GO:0005737, GO:0044444	intracellular vesicle, cytoplasm, cytoplasmic part	6.92082
GO:0005883	neurofilament	1.6e-06	4	unnamed, ina, nefh, nefm	0	GO:0005882, GO:0044444	intermediate filament, cytoplasmic part	5.79588
GO:0031091	platelet alpha granule	7.1e-05	3	fgb, fgb, stxbp1	0	GO:0030141	secretory granule	4.14874
GO:0005743	mitochondrial inner membrane	0.0002	9	immt, ndufs2, vdac2, timm9, sdha, mdh2, atp5c1, uqcrc1, ckmt1b	87	GO:0031966, GO:0019866	mitochondrial membrane, organelle inner membrane	3.69897
GO:0099568	cytoplasmic region	0.00025	6	fgb, cfl1, fgb, exoc3, marcks, exoc7	31	GO:0005737, GO:0044444	cytoplasm, cytoplasmic part	3.60206
GO:0005740	mitochondrial envelope	0.00075	10	immt, ndufs2, vdac3, vdac2, timm9, sdha, mdh2, atp5c1, uqcrc1, ckmt1b	135	GO:0044429, GO:0031967	mitochondrial part, organelle envelope	3.12494
GO:0005890	sodium:potassium-exchanging ATPase complex	0.0023	2	atp1b3, atp1a1	0	GO:0098797, GO:0005887, GO:0090533	plasma membrane protein complex, integral component of plasma membrane, cation-transporting ATPase complex	2.63827
GO:1904949	ATPase complex	0.0023	2	atp1b3, atp1a1	0	GO:1902494	catalytic complex	2.63827
GO:0098533	ATPase dependent transmembrane transport complex	0.0023	2	atp1b3, atp1a1	0	GO:1902495, GO:1904949	transmembrane transporter complex, ATPase complex	2.63827
GO:0005856	cytoskeleton	0.0023	17	cdk5rap3, cfl1, marcks, ina, cdk16, add2, nif, nucb1, mapre2, map1b, nefh, map1b, unnamed, rab11a, nup85, rap1gds1, nefm	417	GO:0043232	intracellular non-membrane-bounded organelle	2.63827
GO:0099513	polymeric cytoskeletal fiber	0.0032	10	cdk5rap3, unnamed, ina, rab11a, nif, mapre2, map1b, nefh, nefm, map1b	173	GO:0044430, GO:0005856, GO:0099512	cytoskeletal part, cytoskeleton, supramolecular fiber	2.49485
GO:0005925	focal adhesion	0.0046	3	gdi1, marcks, ywhab	8	GO:0005924	cell-substrate adherens junction	2.33724
GO:0031513	nonmotile primary cilium	0.006	2	map1b, map1b	1	GO:0072372	primary cilium	2.22185
GO:0055037	recycling endosome	0.016	2	rab11a, snf8	3	GO:0005768	endosome	1.79588
GO:0000145	exocyst	0.016	2	exoc3, exoc7	3	GO:0044448, GO:0099023	cell cortex part, tethring complex	1.79588
GO:0030424	axon	0.016	2	rab11a, cntnap1	3	GO:0043005	neuron projection	1.79588
GO:0005773	vacuole	0.018	6	pacsin1, rab11a, snf8, snx30, ctsv, atp6v1e1	88	GO:0043231, GO:0044444	intracellular membrane-bounded organelle, cytoplasmic part	1.74473
GO:0030659	cytoplasmic vesicle membrane	0.04	4	scg3, rab11a, slc32a1, syt1	46	GO:0012506, GO:0044433, GO:0016023	vesicle membrane, cytoplasmic vesicle part, cytoplasmic, membrane-bounded vesicle	1.39794
GO:0070382	exocytic vesicle	0.042	3	cdk16, syt1, syn1	23	GO:0099503, GO:0030133	secretory vesicle, transport vesicle	1.37675

## Sheet: R1-CC-level5-exclusive
GO ID	GO Name	FDR	#SeqTest	SeqTest	#SeqRef	Parents (ACC)	Parents (Name)	(-)log10FDR
GO:0005739	mitochondrion	1.3e-09	22	immt, stxbp1, mrpl12, ppp3r1, vdac3, vdac2, timm9, ethe1, uqcrc1, acat1, lyrm7, ckmt1b, ndufs2, rab11a, sdha, gpd1, mdh2, atp5c1, aldoc, sncb, rap1gds1, atp6v1e1	236	GO:0043231, GO:0044444	intracellular membrane-bounded organelle, cytoplasmic part	8.88606
GO:0005883	neurofilament	1.6e-06	4	unnamed, ina, nefh, nefm	0	GO:0005882, GO:0044444	intermediate filament, cytoplasmic part	5.79588
GO:0005743	mitochondrial inner membrane	0.0002	9	immt, ndufs2, vdac2, timm9, sdha, mdh2, atp5c1, uqcrc1, ckmt1b	87	GO:0031966, GO:0019866	mitochondrial membrane, organelle inner membrane	3.69897
GO:0005740	mitochondrial envelope	0.00075	10	immt, ndufs2, vdac3, vdac2, timm9, sdha, mdh2, atp5c1, uqcrc1, ckmt1b	135	GO:0044429, GO:0031967	mitochondrial part, organelle envelope	3.12494
GO:0005890	sodium:potassium-exchanging ATPase complex	0.0023	2	atp1b3, atp1a1	0	GO:0098797, GO:0005887, GO:0090533	plasma membrane protein complex, integral component of plasma membrane, cation-transporting ATPase complex	2.63827
GO:1904949	ATPase complex	0.0023	2	atp1b3, atp1a1	0	GO:1902494	catalytic complex	2.63827
GO:0098533	ATPase dependent transmembrane transport complex	0.0023	2	atp1b3, atp1a1	0	GO:1902495, GO:1904949	transmembrane transporter complex, ATPase complex	2.63827
GO:0005856	cytoskeleton	0.0023	17	cdk5rap3, cfl1, marcks, ina, cdk16, add2, nif, nucb1, mapre2, map1b, nefh, map1b, unnamed, rab11a, nup85, rap1gds1, nefm	417	GO:0043232	intracellular non-membrane-bounded organelle	2.63827
GO:0099513	polymeric cytoskeletal fiber	0.0032	10	cdk5rap3, unnamed, ina, rab11a, nif, mapre2, map1b, nefh, nefm, map1b	173	GO:0044430, GO:0005856, GO:0099512	cytoskeletal part, cytoskeleton, supramolecular fiber	2.49485
GO:0031513	nonmotile primary cilium	0.006	2	map1b, map1b	1	GO:0072372	primary cilium	2.22185
GO:0055037	recycling endosome	0.016	2	rab11a, snf8	3	GO:0005768	endosome	1.79588
GO:0000145	exocyst	0.016	2	exoc3, exoc7	3	GO:0044448, GO:0099023	cell cortex part, tethring complex	1.79588
GO:0005773	vacuole	0.018	6	pacsin1, rab11a, snf8, snx30, ctsv, atp6v1e1	88	GO:0043231, GO:0044444	intracellular membrane-bounded organelle, cytoplasmic part	1.74473
GO:0030659	cytoplasmic vesicle membrane	0.04	4	scg3, rab11a, slc32a1, syt1	46	GO:0012506, GO:0044433, GO:0016023	vesicle membrane, cytoplasmic vesicle part, cytoplasmic, membrane-bounded vesicle	1.39794
GO:0070382	exocytic vesicle	0.042	3	cdk16, syt1, syn1	23	GO:0099503, GO:0030133	secretory vesicle, transport vesicle	1.37675

[truncated: 2 more sheets: NR1-CC-level5, NR1-CC-level5-exclusive]
