# Supplementary material for: Quantitative Proteomics After Spinal Cord Injury (SCI) in a Regenerative and a Nonregenerative Stage in the Frog Xenopus laevis
Source: Mol Cell Proteomics. 2018 Jan 22;17(4):592–606. doi: 10.1074/mcp.RA117.000215 (PMC5880103; doi:10.1074/mcp.RA117.000215)
Supplement: Supplemental Data [file supp_RA117.000215_4818_1_supp_46819_p1scml.xls]

## Sheet: Readme
Identified proteins_intensity: proteins identified from stage 50 and 66 samples. The reporter ion intensity are listed. No any normalization. Proteins without reporter ion intensity ("0") are not quantified.
Quantified_Regenerative proteins with non-zero values in ALL stage 50 samples. Not normalized.
Quantified_Non-Regenerative: proteins with non-zero values in ALL stage 50 samples. Not normalized.
Quantified_all: proteins with non-zero values in either ALL Regenerative samples or in ALL Non-Regenerative samples. Not normalized.
Regenerative_normalized: sham and transected reporter ion intensities were normalized against uncut samples (see Methods). Values for the regenerative stage.
Non-Regenerative_normalized: sham and transected reporter ion intensities were normalized against uncut samples (see Methods). Values for the non-regenerative stage.

## Sheet: Identified proteins_intensity
Protein IDs	Majority protein IDs	Fasta headers	Regenerative_uncut_1	Regenerative_uncut_2	Regenerative_1dps_1	Regenerative_1dps_2	Regenerative_1dps_3	Regenerative_1dpt_1	Regenerative_1dpt_2	Regenerative_1dpt_3	Non-Regenerative_uncut_1	Non-Regenerative_uncut_2	Non-Regenerative_1dps_1	Non-Regenerative_1dps_2	Non-Regenerative_1dps_3	Non-Regenerative_1dpt_1	Non-Regenerative_1dpt_2	Non-Regenerative_1dpt_3
JGIv7b.000000222:91604-94565_VV|timm8b	JGIv7b.000000222:91604-94565_VV|timm8b	>JGIv7b.000000222:91604-94565_VV|timm8b	0	0	0	0	0	0	0	0	3747.2	4018.2	3209	2983.2	4082.9	2853	4386.1	2757
JGIv7b.000000226:1406386-1414149_VV|nop9	JGIv7b.000000226:1406386-1414149_VV|nop9	>JGIv7b.000000226:1406386-1414149_VV|nop9	979.19	755.54	877.07	749.24	573.63	649.99	601.3	873.27	0	0	0	0	0	0	0	0
JGIv7b.000000226:30059-48020_XX|unnamed;JGIv7b.000094854:302792-340793_XX|unnamed;JGIv7b.000094854:384441-411551_XX|btnl8;JGIv7b.000094854:417788-465725_XX|btn2a1	JGIv7b.000000226:30059-48020_XX|unnamed;JGIv7b.000094854:302792-340793_XX|unnamed;JGIv7b.000094854:384441-411551_XX|btnl8;JGIv7b.000094854:417788-465725_XX|btn2a1	>JGIv7b.000000226:30059-48020_XX|unnamed;>JGIv7b.000094854:302792-340793_XX|unnamed;>JGIv7b.000094854:384441-411551_XX|btnl8;>JGIv7b.000094854:417788-465725_XX|btn2a1	0	0	0	0	0	0	0	0	15483	15683	16540	10209	17354	17181	19257	14329
JGIv7b.000000226:484548-493322_XX|unnamed	JGIv7b.000000226:484548-493322_XX|unnamed	>JGIv7b.000000226:484548-493322_XX|unnamed	0	0	0	0	0	0	0	0	11734	10716	10012	9743.9	10270	18637	19799	21222
JGIv7b.000000226:542804-598606_VV|vangl2	JGIv7b.000000226:542804-598606_VV|vangl2	>JGIv7b.000000226:542804-598606_VV|vangl2	18145	18860	10628	13727	13621	13207	10235	19421	7821.1	8584.8	8004.2	7042.8	8145.6	9481.2	10576	11650
JGIv7b.000000226:683897-699589_XV|ncstn	JGIv7b.000000226:683897-699589_XV|ncstn	>JGIv7b.000000226:683897-699589_XV|ncstn	0	0	0	0	0	0	0	0	4629.5	3558	3906	3431.1	4858.1	4664.9	4399.6	4362
JGIv7b.000000226:698548-733189_VV|copa	JGIv7b.000000226:698548-733189_VV|copa	>JGIv7b.000000226:698548-733189_VV|copa	80957	90187	54129	67945	71534	61636	46734	92605	125620	130660	122200	108900	152790	134230	149140	138040
JGIv7b.000000243:1061250-1090252_XX|ugt8	JGIv7b.000000243:1061250-1090252_XX|ugt8	>JGIv7b.000000243:1061250-1090252_XX|ugt8	0	0	0	0	0	0	0	0	63157	70338	75785	67534	102500	76042	86782	75058
JGIv7b.000024467:128303-140731_XV|tifa;JGIv7b.000000243:113086-116211_XX|tifa	JGIv7b.000024467:128303-140731_XV|tifa;JGIv7b.000000243:113086-116211_XX|tifa	>JGIv7b.000024467:128303-140731_XV|tifa;>JGIv7b.000000243:113086-116211_XX|tifa	0	0	0	0	0	0	0	0	5093.3	4704.7	4180.5	4015.7	5066.7	4607.7	5177.4	5225.4
JGIv7b.000000243:2335781-2362923_XX|myoz2	JGIv7b.000000243:2335781-2362923_XX|myoz2	>JGIv7b.000000243:2335781-2362923_XX|myoz2	0	0	0	0	0	0	0	0	0	0	0	0	0	0	0	0
JGIv7b.000000243:26994-49924_XX|cfi	JGIv7b.000000243:26994-49924_XX|cfi	>JGIv7b.000000243:26994-49924_XX|cfi	0	0	0	0	0	0	0	0	3325.7	3654.4	3457.9	2948.1	3340.7	4383.7	4609.1	5487.2
JGIv7b.000000243:2713296-2720636_VV|mad2l1;JGIv7b.000024467:2666142-2672081_VV|mad2l1	JGIv7b.000000243:2713296-2720636_VV|mad2l1;JGIv7b.000024467:2666142-2672081_VV|mad2l1	>JGIv7b.000000243:2713296-2720636_VV|mad2l1;>JGIv7b.000024467:2666142-2672081_VV|mad2l1	6939.8	5777.1	4303.9	6399.3	3685.9	5071.2	4873.6	6821.4	0	0	0	0	0	0	0	0
JGIv7b.000000243:308854-340965_VV|larp7	JGIv7b.000000243:308854-340965_VV|larp7	>JGIv7b.000000243:308854-340965_VV|larp7	8516.5	6396.8	6736.8	8405	7774.8	6200.1	5186.5	11379	0	0	0	0	0	0	0	0
JGIv7b.000000243:3502981-3535208_VV|papss1	JGIv7b.000000243:3502981-3535208_VV|papss1	>JGIv7b.000000243:3502981-3535208_VV|papss1	0	0	0	0	0	0	0	0	0	0	0	0	0	0	0	0
JGIv7b.000000243:3958350-3994877_XV|aimp1	JGIv7b.000000243:3958350-3994877_XV|aimp1	>JGIv7b.000000243:3958350-3994877_XV|aimp1	16985	13396	12840	15924	12724	12352	8682.6	20466	83792	81850	72848	61345	91736	85326	92112	73723
JGIv7b.000000243:3998339-4154606_VV|tbck	JGIv7b.000000243:3998339-4154606_VV|tbck	>JGIv7b.000000243:3998339-4154606_VV|tbck	0	0	0	0	0	0	0	0	4354.7	4902.5	3168.8	3925.4	4406.6	4150.7	3711.5	4077.2
JGIv7b.000000243:4411591-4430073_VV|ppa1;JGIv7b.000024467:4266738-4302362_VV|ppa1	JGIv7b.000000243:4411591-4430073_VV|ppa1;JGIv7b.000024467:4266738-4302362_VV|ppa1	>JGIv7b.000000243:4411591-4430073_VV|ppa1;>JGIv7b.000024467:4266738-4302362_VV|ppa1	0	0	0	0	0	0	0	0	35819	36066	37576	25258	40478	41978	40776	33124
JGIv7b.000000243:520051-688822_XX|ank2	JGIv7b.000000243:520051-688822_XX|ank2	>JGIv7b.000000243:520051-688822_XX|ank2	40602	35772	29091	30200	32898	24442	19988	37635	724530	735000	599570	539800	734520	673540	712030	673670
JGIv7b.000000243:5452800-5464306_VX|bdh2	JGIv7b.000000243:5452800-5464306_VX|bdh2	>JGIv7b.000000243:5452800-5464306_VX|bdh2	49540	39219	41164	44641	39106	41536	29327	65143	53995	55016	46060	35475	52536	54446	55671	52194
JGIv7b.000000243:5521635-5531516_VV|cisd2	JGIv7b.000000243:5521635-5531516_VV|cisd2	>JGIv7b.000000243:5521635-5531516_VV|cisd2	0	0	0	0	0	0	0	0	14508	14513	11776	11101	14372	12764	14257	14005
JGIv7b.000167800:562627-587651_VV|ube2d3;JGIv7b.000000243:5537459-5553709_VV|ube2d3	JGIv7b.000167800:562627-587651_VV|ube2d3;JGIv7b.000000243:5537459-5553709_VV|ube2d3	>JGIv7b.000167800:562627-587651_VV|ube2d3;>JGIv7b.000000243:5537459-5553709_VV|ube2d3	0	0	0	0	0	0	0	0	41911	44048	36739	34160	47099	40865	44916	42080
JGIv7b.000000243:735994-846516_XV|camk2d	JGIv7b.000000243:735994-846516_XV|camk2d	>JGIv7b.000000243:735994-846516_XV|camk2d	32516	29599	26982	27682	27569	24137	17730	35842	763540	719300	576330	483360	729780	662550	666700	619420
JGIv7b.000000377:2133097-2190714_XX|snca	JGIv7b.000000377:2133097-2190714_XX|snca	>JGIv7b.000000377:2133097-2190714_XX|snca	0	0	0	0	0	0	0	0	20863	17425	15833	12788	19077	18323	19125	18081
JGIv7b.000000377:2259905-2318012_XX|gprin3;JGIv7b.000031449:2099952-2166336_XX|gprin3	JGIv7b.000000377:2259905-2318012_XX|gprin3;JGIv7b.000031449:2099952-2166336_XX|gprin3	>JGIv7b.000000377:2259905-2318012_XX|gprin3;>JGIv7b.000031449:2099952-2166336_XX|gprin3	0	0	0	0	0	0	0	0	6541.3	6243	5305.8	4353.3	7497.3	6955.3	6773.5	6716.7
JGIv7b.000000377:2456263-2506894_VV|fam13a;JGIv7b.000031449:2295368-2423583_XV|fam13a	JGIv7b.000000377:2456263-2506894_VV|fam13a;JGIv7b.000031449:2295368-2423583_XV|fam13a	>JGIv7b.000000377:2456263-2506894_VV|fam13a;>JGIv7b.000031449:2295368-2423583_XV|fam13a	0	0	0	0	0	0	0	0	5746.5	6330.3	5529.6	6328	6061.3	5705.5	6607.3	7539.2
JGIv7b.000031449:2573132-2614459_XX|mob1b;JGIv7b.000000377:2564378-2587334_XX|mob1b	JGIv7b.000031449:2573132-2614459_XX|mob1b;JGIv7b.000000377:2564378-2587334_XX|mob1b	>JGIv7b.000031449:2573132-2614459_XX|mob1b;>JGIv7b.000000377:2564378-2587334_XX|mob1b	26685	20589	19224	22339	19268	16719	13611	26102	41667	41313	35471	35679	41666	41418	49484	40390
JGIv7b.000000377:2594193-2646792_XX|rufy3	JGIv7b.000000377:2594193-2646792_XX|rufy3	>JGIv7b.000000377:2594193-2646792_XX|rufy3	3639.2	2725.4	2343.5	3394.9	2509.6	2302	2164.6	4037.7	61745	62063	62555	45183	68948	68961	63719	59339
JGIv7b.000000377:2991056-3022620_VV|g3bp2	JGIv7b.000000377:2991056-3022620_VV|g3bp2	>JGIv7b.000000377:2991056-3022620_VV|g3bp2	0	0	0	0	0	0	0	0	12451	15196	13932	13506	18145	18722	19123	15614
JGIv7b.000000377:3054463-3096811_XV|uso1	JGIv7b.000000377:3054463-3096811_XV|uso1	>JGIv7b.000000377:3054463-3096811_XV|uso1	4885.2	3340.3	3700.4	4133.9	3584.4	3391.2	2521.9	5498	46243	48532	42522	43333	50651	45943	47423	51624
JGIv7b.000000377:321130-825365_XX|grid2;JGIv7b.000031449:325332-925135_XX|grid2	JGIv7b.000000377:321130-825365_XX|grid2;JGIv7b.000031449:325332-925135_XX|grid2	>JGIv7b.000000377:321130-825365_XX|grid2;>JGIv7b.000031449:325332-925135_XX|grid2	0	0	0	0	0	0	0	0	1728.6	1651.8	1565.6	1923.3	2059.4	1964.2	1827.7	2695.8
JGIv7b.000000377:64264-79432_VV|hpgds	JGIv7b.000000377:64264-79432_VV|hpgds	>JGIv7b.000000377:64264-79432_VV|hpgds	17528	13537	11900	15588	13545	11443	10524	18713	34722	37405	31346	25591	38593	36356	35668	38820
JGIv7b.000000678:272695-280385_XV|fdft1	JGIv7b.000000678:272695-280385_XV|fdft1	>JGIv7b.000000678:272695-280385_XV|fdft1	0	0	0	0	0	0	0	0	5251.1	6405.7	6729.9	5994	8034.8	6816.4	8927.2	7667.1
JGIv7b.000000678:287190-297570_VV|ctsb	JGIv7b.000000678:287190-297570_VV|ctsb	>JGIv7b.000000678:287190-297570_VV|ctsb	0	0	0	0	0	0	0	0	0	0	0	0	0	0	0	0
JGIv7b.000000678:460556-480881_VV|unnamed;JGIv7b.000215439:1169971-1191527_VX|mcm3	JGIv7b.000000678:460556-480881_VV|unnamed	>JGIv7b.000000678:460556-480881_VV|unnamed	43909	38350	32915	38816	39278	35962	27290	50824	0	0	0	0	0	0	0	0
JGIv7b.000000748:134495-137022_VX|unnamed	JGIv7b.000000748:134495-137022_VX|unnamed	>JGIv7b.000000748:134495-137022_VX|unnamed	0	0	0	0	0	0	0	0	16196	15766	15044	10989	18330	14672	18120	17986
JGIv7b.000000873:1018952-1019803_XX|unnamed	JGIv7b.000000873:1018952-1019803_XX|unnamed	>JGIv7b.000000873:1018952-1019803_XX|unnamed	0	0	0	0	0	0	0	0	10055	11240	11182	7894.8	10171	11166	10375	8364.5
JGIv7b.000000873:1586535-1742079_XX|nt5dc1	JGIv7b.000000873:1586535-1742079_XX|nt5dc1	>JGIv7b.000000873:1586535-1742079_XX|nt5dc1	0	0	0	0	0	0	0	0	19887	21229	17536	14904	20655	18019	21097	19188
JGIv7b.000000873:1933181-1954100_XV|arsa.1	JGIv7b.000000873:1933181-1954100_XV|arsa.1	>JGIv7b.000000873:1933181-1954100_XV|arsa.1	3177.5	2843.9	3040.2	3092.4	2645	2796.2	2091.5	4247	1141.9	842.79	575.92	796.48	933.3	1401.5	897.16	1259.5
JGIv7b.000000873:1951702-1964824_VV|rwdd1;JGIv7b.000275342:1049684-1061418_VV|rwdd1	JGIv7b.000000873:1951702-1964824_VV|rwdd1;JGIv7b.000275342:1049684-1061418_VV|rwdd1	>JGIv7b.000000873:1951702-1964824_VV|rwdd1;>JGIv7b.000275342:1049684-1061418_VV|rwdd1	0	0	0	0	0	0	0	0	0	0	0	0	0	0	0	0
JGIv7b.000000873:620639-628975_VV|marcks	JGIv7b.000000873:620639-628975_VV|marcks	>JGIv7b.000000873:620639-628975_VV|marcks	127630	108970	112080	147770	117020	102080	76643	159370	330100	321740	366440	238820	427330	356110	324590	282730
JGIv7b.000275342:2169765-2195809_XV|hdac2;JGIv7b.000000873:675465-706097_XV|hdac2	JGIv7b.000275342:2169765-2195809_XV|hdac2;JGIv7b.000000873:675465-706097_XV|hdac2	>JGIv7b.000275342:2169765-2195809_XV|hdac2;>JGIv7b.000000873:675465-706097_XV|hdac2	35639	30868	27761	32114	25057	29734	20489	43037	21918	21304	18140	16557	21597	21558	21492	23769
JGIv7b.000000939:1387828-1423790_VV|cog7;JGIv7b.000023403:5329173-5368196_XV|cog7	JGIv7b.000000939:1387828-1423790_VV|cog7;JGIv7b.000023403:5329173-5368196_XV|cog7	>JGIv7b.000000939:1387828-1423790_VV|cog7;>JGIv7b.000023403:5329173-5368196_XV|cog7	0	0	0	0	0	0	0	0	0	0	0	0	0	0	0	0
JGIv7b.000000939:1492027-1559343_XX|mapk8ip3	JGIv7b.000000939:1492027-1559343_XX|mapk8ip3	>JGIv7b.000000939:1492027-1559343_XX|mapk8ip3	973.94	1031.2	626.13	1016.5	995.57	632.56	762.03	1258	0	0	0	0	0	0	0	0
JGIv7b.000000939:1683772-1685565_XX|unnamed	JGIv7b.000000939:1683772-1685565_XX|unnamed	>JGIv7b.000000939:1683772-1685565_XX|unnamed	1686.7	1954.1	1481.9	1562.9	1550.6	1601.9	1660.7	2702.5	27916	28313	23584	23685	28792	26206	30586	24852
JGIv7b.000000939:2311386-2358527_VV|tbc1d24.1	JGIv7b.000000939:2311386-2358527_VV|tbc1d24.1	>JGIv7b.000000939:2311386-2358527_VV|tbc1d24.1	6357.2	4961.2	4210.2	5296.7	4238.5	3377.4	3362.3	5357.3	56518	63895	50571	49038	56827	55034	58535	53853
JGIv7b.000023403:4436528-4447926_VV|atp6v0c;JGIv7b.000000939:2385580-2395808_VV|atp6v0c	JGIv7b.000023403:4436528-4447926_VV|atp6v0c;JGIv7b.000000939:2385580-2395808_VV|atp6v0c	>JGIv7b.000023403:4436528-4447926_VV|atp6v0c;>JGIv7b.000000939:2385580-2395808_VV|atp6v0c	0	0	0	0	0	0	0	0	4341.8	4612.5	3161.8	2753.8	3649.6	3651.6	4075.3	4546.2
JGIv7b.000000939:2407399-2424081_VV|amdhd2;JGIv7b.000023403:4413041-4421627_XX|amdhd2	JGIv7b.000000939:2407399-2424081_VV|amdhd2	>JGIv7b.000000939:2407399-2424081_VV|amdhd2	0	0	0	0	0	0	0	0	9055.5	9993.6	8566.1	16303	10002	8880.6	11481	11385
JGIv7b.000000939:2525463-2533018_VV|c16orf13	JGIv7b.000000939:2525463-2533018_VV|c16orf13	>JGIv7b.000000939:2525463-2533018_VV|c16orf13	4733	4879.2	3387.3	3653.7	4268.6	3507.1	2754.5	5929.2	2013.9	2757.6	2159.1	1978.3	2375.5	2261.4	2834.4	6031.3
JGIv7b.000000939:2709553-2796738_VV|ift140	JGIv7b.000000939:2709553-2796738_VV|ift140	>JGIv7b.000000939:2709553-2796738_VV|ift140	0	0	0	0	0	0	0	0	0	0	0	0	0	0	0	0
JGIv7b.000000939:2830622-2837050_XV|nme3	JGIv7b.000000939:2830622-2837050_XV|nme3	>JGIv7b.000000939:2830622-2837050_XV|nme3	0	0	0	0	0	0	0	0	12232	9406.8	11719	8651.3	12683	13019	11896	11724
JGIv7b.000000939:2914571-2926867_XV|dctn5;JGIv7b.000023403:4000836-4012033_VV|dctn5	JGIv7b.000000939:2914571-2926867_XV|dctn5;JGIv7b.000023403:4000836-4012033_VV|dctn5	>JGIv7b.000000939:2914571-2926867_XV|dctn5;>JGIv7b.000023403:4000836-4012033_VV|dctn5	0	0	0	0	0	0	0	0	0	0	0	0	0	0	0	0
JGIv7b.000000939:3048548-3062466_VV|pigq	JGIv7b.000000939:3048548-3062466_VV|pigq	>JGIv7b.000000939:3048548-3062466_VV|pigq	0	0	0	0	0	0	0	0	6694.7	7239.9	5236.3	4616.9	6693	7230.8	8505.9	9424.5
JGIv7b.000000939:3101309-3120666_XX|unnamed	JGIv7b.000000939:3101309-3120666_XX|unnamed	>JGIv7b.000000939:3101309-3120666_XX|unnamed	0	0	0	0	0	0	0	0	0	0	0	0	0	0	0	0
JGIv7b.000000939:3260579-3274971_VV|decr2	JGIv7b.000000939:3260579-3274971_VV|decr2	>JGIv7b.000000939:3260579-3274971_VV|decr2	0	0	0	0	0	0	0	0	26930	27800	25045	22122	26314	31433	31327	28564
JGIv7b.000000939:3818447-3902240_XV|adcy9	JGIv7b.000000939:3818447-3902240_XV|adcy9	>JGIv7b.000000939:3818447-3902240_XV|adcy9	0	0	0	0	0	0	0	0	0	0	0	0	0	0	0	0
JGIv7b.000000939:4057780-4157542_XX|coro7	JGIv7b.000000939:4057780-4157542_XX|coro7	>JGIv7b.000000939:4057780-4157542_XX|coro7	5826	4939.1	3538.3	5606.2	4169.3	3530.2	3132.2	5726.2	35382	36843	37048	31055	42341	40574	44885	44143
JGIv7b.000000939:4165119-4177349_VV|dnaja3	JGIv7b.000000939:4165119-4177349_VV|dnaja3	>JGIv7b.000000939:4165119-4177349_VV|dnaja3	6978.2	3530.6	3598.8	4083.4	3305.8	2723.6	2850.7	4577.1	26376	30566	27303	23283	30996	29947	31044	29738
JGIv7b.000000939:4260462-4269542_VV|eci1;JGIv7b.000023403:2827379-2838295_XV|eci1	JGIv7b.000000939:4260462-4269542_VV|eci1	>JGIv7b.000000939:4260462-4269542_VV|eci1	2352.1	1716	1364.5	2181	1981.1	1888.4	1360.3	2688.9	86560	91579	68131	64314	85168	96768	94598	90053
JGIv7b.000000939:4282473-4293464_VV|ndufab1	JGIv7b.000000939:4282473-4293464_VV|ndufab1	>JGIv7b.000000939:4282473-4293464_VV|ndufab1	0	0	0	0	0	0	0	0	27370	23989	20647	13470	21158	21879	23092	17277
JGIv7b.000000939:4433615-4477117_XV|rbbp6	JGIv7b.000000939:4433615-4477117_XV|rbbp6	>JGIv7b.000000939:4433615-4477117_XV|rbbp6	0	0	0	0	0	0	0	0	0	0	0	0	0	0	0	0
JGIv7b.000000939:4589254-4621948_XV|lcmt1;JGIv7b.000023403:2483429-2517334_XV|lcmt1	JGIv7b.000000939:4589254-4621948_XV|lcmt1;JGIv7b.000023403:2483429-2517334_XV|lcmt1	>JGIv7b.000000939:4589254-4621948_XV|lcmt1;>JGIv7b.000023403:2483429-2517334_XV|lcmt1	2933.7	2272.3	2511.4	2906	2181.5	2255.8	1595.5	3273.7	11316	10480	9985.5	10169	12624	12873	13048	14173
JGIv7b.000000939:4731961-4859795_XV|prkcb	JGIv7b.000000939:4731961-4859795_XV|prkcb	>JGIv7b.000000939:4731961-4859795_XV|prkcb	0	0	0	0	0	0	0	0	1689.4	1724.3	1335.9	942.42	2180	1529.1	1863	2106.2
JGIv7b.000023403:2223757-2224590_XX|unnamed;JGIv7b.000000939:4860301-4868157_XX|unnamed	JGIv7b.000023403:2223757-2224590_XX|unnamed;JGIv7b.000000939:4860301-4868157_XX|unnamed	>JGIv7b.000023403:2223757-2224590_XX|unnamed;>JGIv7b.000000939:4860301-4868157_XX|unnamed	0	0	0	0	0	0	0	0	0	0	0	0	0	0	0	0
JGIv7b.000000939:4989345-5139753_XX|caskin1	JGIv7b.000000939:4989345-5139753_XX|caskin1	>JGIv7b.000000939:4989345-5139753_XX|caskin1	1881.6	1428.8	1603.9	1476.4	1605.7	1634.7	1534	2326.3	31691	32471	25895	26272	31387	28589	29584	33246
JGIv7b.000000939:5195700-5214861_VV|mlst8	JGIv7b.000000939:5195700-5214861_VV|mlst8	>JGIv7b.000000939:5195700-5214861_VV|mlst8	0	0	0	0	0	0	0	0	0	0	0	0	0	0	0	0
JGIv7b.000000939:5243434-5248512_XV|pgp	JGIv7b.000000939:5243434-5248512_XV|pgp	>JGIv7b.000000939:5243434-5248512_XV|pgp	5323	4531.8	3816.4	4899.8	4034.2	3500.8	3487.5	5808.2	51639	50187	44547	42180	52042	53083	54623	58364
JGIv7b.000000939:5429560-5596570_XX|rab26;JGIv7b.000071264:1931777-1948339_XV|rab37	JGIv7b.000000939:5429560-5596570_XX|rab26	>JGIv7b.000000939:5429560-5596570_XX|rab26	0	0	0	0	0	0	0	0	22835	28908	23937	16565	23761	26359	30043	30115
JGIv7b.000000939:5741920-5813412_VV|tsc2	JGIv7b.000000939:5741920-5813412_VV|tsc2	>JGIv7b.000000939:5741920-5813412_VV|tsc2	1720.3	1539.8	1140.2	1217.4	1822.8	1383.7	1004.6	1783.4	22010	23500	21253	21790	23168	21707	25477	26443
JGIv7b.000000939:5831348-5902068_XX|slc9a3r2	JGIv7b.000000939:5831348-5902068_XX|slc9a3r2	>JGIv7b.000000939:5831348-5902068_XX|slc9a3r2	0	0	0	0	0	0	0	0	18335	20172	18577	15193	22360	19673	23748	20837
JGIv7b.000000939:6058902-6098657_XX|syngr3	JGIv7b.000000939:6058902-6098657_XX|syngr3	>JGIv7b.000000939:6058902-6098657_XX|syngr3	0	0	0	0	0	0	0	0	34599	29608	27693	21422	29497	31350	28133	25669
JGIv7b.000000939:6275155-6321958_VV|prpsap2	JGIv7b.000000939:6275155-6321958_VV|prpsap2	>JGIv7b.000000939:6275155-6321958_VV|prpsap2	0	0	0	0	0	0	0	0	57935	54342	49571	46059	62282	61463	59982	55211
JGIv7b.000000939:6367222-6406906_XV|epn2	JGIv7b.000000939:6367222-6406906_XV|epn2	>JGIv7b.000000939:6367222-6406906_XV|epn2	0	0	0	0	0	0	0	0	4480.3	5433.5	5808.3	4408.1	6216.4	5944.4	6537.9	10439
JGIv7b.000000991:6238-223768_XX|cntn2	JGIv7b.000000991:6238-223768_XX|cntn2	>JGIv7b.000000991:6238-223768_XX|cntn2	0	0	0	0	0	0	0	0	26563	25382	24126	18009	26941	27379	29570	25110
JGIv7b.000001168:1071839-1086160_VV|chmp3;JGIv7b.000003467:948431-956319_XV|chmp3	JGIv7b.000001168:1071839-1086160_VV|chmp3;JGIv7b.000003467:948431-956319_XV|chmp3	>JGIv7b.000001168:1071839-1086160_VV|chmp3;>JGIv7b.000003467:948431-956319_XV|chmp3	0	0	0	0	0	0	0	0	1318.8	1383.9	1154.5	909.56	1135.4	1103.2	1527.7	1201.9
JGIv7b.000001168:1693227-1721342_VV|suclg1	JGIv7b.000001168:1693227-1721342_VV|suclg1	>JGIv7b.000001168:1693227-1721342_VV|suclg1	14812	12615	11070	12389	11613	10997	7345.9	16441	169320	176040	146650	120280	179220	171420	188590	142600
JGIv7b.000001168:2465850-3391210_XX|ctnna2	JGIv7b.000001168:2465850-3391210_XX|ctnna2	>JGIv7b.000001168:2465850-3391210_XX|ctnna2	50945	49345	33400	42101	45849	36380	29998	55901	282370	280880	238560	203520	286330	250860	262190	243100
JGIv7b.000001168:4096284-4107287_XX|unnamed	JGIv7b.000001168:4096284-4107287_XX|unnamed	>JGIv7b.000001168:4096284-4107287_XX|unnamed	0	0	0	0	0	0	0	0	3184.4	2972.7	2312.1	2823.2	2870.3	3469.5	3680	3736.6
JGIv7b.000001168:4111927-4124288_XX|mavs	JGIv7b.000001168:4111927-4124288_XX|mavs	>JGIv7b.000001168:4111927-4124288_XX|mavs	0	0	0	0	0	0	0	0	10215	10091	9633.2	13558	9156.4	8852.6	9413.8	11729
JGIv7b.000001168:45889-175297_XX|ctbp1;JGIv7b.000003467:2009258-2071081_XV|ctbp1;JGIv7b.000007555:8408286-8441979_XX|ctbp2	JGIv7b.000001168:45889-175297_XX|ctbp1;JGIv7b.000003467:2009258-2071081_XV|ctbp1	>JGIv7b.000001168:45889-175297_XX|ctbp1;>JGIv7b.000003467:2009258-2071081_XV|ctbp1	35451	26501	25552	27463	27362	25034	18064	38235	102890	104070	86970	70486	101950	88915	102220	84940
JGIv7b.000001168:5379012-5465752_VX|atrn;JGIv7b.000063138:18441-49805_VX|atrn	JGIv7b.000001168:5379012-5465752_VX|atrn;JGIv7b.000063138:18441-49805_VX|atrn	>JGIv7b.000001168:5379012-5465752_VX|atrn;>JGIv7b.000063138:18441-49805_VX|atrn	0	0	0	0	0	0	0	0	3615.8	3915.7	3283.7	3148.5	3620.9	4461.8	3878.6	4316.2
JGIv7b.000243760:215571-226589_VV|paip2b;JGIv7b.000001168:6002658-6015145_VV|paip2b	JGIv7b.000243760:215571-226589_VV|paip2b;JGIv7b.000001168:6002658-6015145_VV|paip2b	>JGIv7b.000243760:215571-226589_VV|paip2b;>JGIv7b.000001168:6002658-6015145_VV|paip2b	0	0	0	0	0	0	0	0	0	0	0	0	0	0	0	0
JGIv7b.000001168:6296205-6398793_XV|exoc6b;JGIv7b.000298995:111849-260517_XV|exoc6b;JGIv7b.000016863:3588558-3696551_XX|exoc6;JGIv7b.000007555:3233969-3401191_XX|exoc6	JGIv7b.000001168:6296205-6398793_XV|exoc6b;JGIv7b.000298995:111849-260517_XV|exoc6b	>JGIv7b.000001168:6296205-6398793_XV|exoc6b;>JGIv7b.000298995:111849-260517_XV|exoc6b	0	0	0	0	0	0	0	0	2514.4	2128.1	901.2	2113	1634.8	2094.4	2373	2783
JGIv7b.000001168:7009626-7053280_VV|unnamed	JGIv7b.000001168:7009626-7053280_VV|unnamed	>JGIv7b.000001168:7009626-7053280_VV|unnamed	78652	73584	57468	63158	62167	59247	42489	88274	23169	22981	20417	15288	24370	24557	23024	24013
JGIv7b.000001168:909478-932965_VV|immt	JGIv7b.000001168:909478-932965_VV|immt	>JGIv7b.000001168:909478-932965_VV|immt	4100	2427.3	2248.7	3017.9	2747.8	1868.5	1602	3320.3	86714	89040	70880	63298	84592	83025	92187	81807
JGIv7b.000001168:939248-1001651_XX|reep1	JGIv7b.000001168:939248-1001651_XX|reep1	>JGIv7b.000001168:939248-1001651_XX|reep1	0	0	0	0	0	0	0	0	37223	38515	33494	29188	39988	34928	34475	33299
JGIv7b.000001187:10469508-10472789_XX|cartpt	JGIv7b.000001187:10469508-10472789_XX|cartpt	>JGIv7b.000001187:10469508-10472789_XX|cartpt	0	0	0	0	0	0	0	0	13473	12572	12091	9693.5	16193	13811	16426	15113
JGIv7b.000001187:10588946-10628565_XV|map1b	JGIv7b.000001187:10588946-10628565_XV|map1b	>JGIv7b.000001187:10588946-10628565_XV|map1b	114950	90508	89093	106260	94090	72785	57663	114390	898990	897340	802990	670920	1019100	872160	904940	840910
JGIv7b.000001187:10637800-10691459_VV|mrps27	JGIv7b.000001187:10637800-10691459_VV|mrps27	>JGIv7b.000001187:10637800-10691459_VV|mrps27	905.67	423.62	524.39	675.71	714.08	851.97	297.17	1079.1	9533.9	9746.5	7494.6	6899.6	11061	9010.6	10390	10692
JGIv7b.000001187:10761366-10804336_VV|tnpo1;JGIv7b.000032212:4043969-4105252_VV|tnpo1	JGIv7b.000001187:10761366-10804336_VV|tnpo1;JGIv7b.000032212:4043969-4105252_VV|tnpo1	>JGIv7b.000001187:10761366-10804336_VV|tnpo1;>JGIv7b.000032212:4043969-4105252_VV|tnpo1	10353	7752.2	6819.3	8925.1	6986	7433.2	5266.4	11769	99919	101910	90646	65940	107340	93782	101890	92823
JGIv7b.000001187:11174968-11184032_VV|btf3	JGIv7b.000001187:11174968-11184032_VV|btf3	>JGIv7b.000001187:11174968-11184032_VV|btf3	15309	20295	9927	10598	13385	12125	8527.2	16205	0	0	0	0	0	0	0	0
JGIv7b.000001187:12010972-12043050_XX|gfm2	JGIv7b.000001187:12010972-12043050_XX|gfm2	>JGIv7b.000001187:12010972-12043050_XX|gfm2	0	0	0	0	0	0	0	0	3499.9	3555.4	2762.7	3087.3	3125.8	3207.2	4955.6	3755.5
JGIv7b.000001187:12060788-12105905_XV|fam169a	JGIv7b.000001187:12060788-12105905_XV|fam169a	>JGIv7b.000001187:12060788-12105905_XV|fam169a	2896.2	1641.6	1675.1	2220.4	2031.8	1531.7	1425.6	2250.3	0	0	0	0	0	0	0	0
JGIv7b.000001187:12251208-12341145_VV|col4a3bp;JGIv7b.000032212:5505023-5580908_VV|col4a3bp	JGIv7b.000001187:12251208-12341145_VV|col4a3bp;JGIv7b.000032212:5505023-5580908_VV|col4a3bp	>JGIv7b.000001187:12251208-12341145_VV|col4a3bp;>JGIv7b.000032212:5505023-5580908_VV|col4a3bp	7556.4	6714.5	5408.5	7742.1	6408	5520.4	4711	8798	0	0	0	0	0	0	0	0
JGIv7b.000001187:2188413-2258981_VV|ppip5k2	JGIv7b.000001187:2188413-2258981_VV|ppip5k2	>JGIv7b.000001187:2188413-2258981_VV|ppip5k2	0	0	0	0	0	0	0	0	2345.9	1698.9	1923.4	1657.4	2547.8	2233.3	1849	1922.3
JGIv7b.000001187:2263632-2376028_XV|pam	JGIv7b.000001187:2263632-2376028_XV|pam	>JGIv7b.000001187:2263632-2376028_XV|pam	4314.4	3080.8	3592.8	3857	4031.6	3121.4	3208.2	4845.3	112910	109210	94955	84757	117490	107180	113880	101270
JGIv7b.000001187:3614952-3663583_VV|lnpep;JGIv7b.000164049:2763654-2812505_XV|lnpep	JGIv7b.000001187:3614952-3663583_VV|lnpep	>JGIv7b.000001187:3614952-3663583_VV|lnpep	3237.5	2744.1	2334.4	3408.7	2742.2	2093.7	2584.6	4028.5	14753	18561	12651	12996	16858	16860	19496	19076
JGIv7b.000001187:3663435-3710580_XV|erap1;JGIv7b.000164049:2812830-2852472_XV|erap1	JGIv7b.000001187:3663435-3710580_XV|erap1	>JGIv7b.000001187:3663435-3710580_XV|erap1	0	0	0	0	0	0	0	0	12785	13623	11594	9738.9	14020	12913	12711	13015
JGIv7b.000001187:3718245-3797092_VV|cast	JGIv7b.000001187:3718245-3797092_VV|cast	>JGIv7b.000001187:3718245-3797092_VV|cast	2064.4	2482.6	1472.1	1715.9	1238.3	1142.2	1144.1	2577.1	75910	88506	72062	57220	84908	71266	75364	68690
JGIv7b.000001187:3868832-3899580_XX|pcsk1	JGIv7b.000001187:3868832-3899580_XX|pcsk1	>JGIv7b.000001187:3868832-3899580_XX|pcsk1	0	0	0	0	0	0	0	0	0	0	0	0	0	0	0	0
JGIv7b.000001187:4083893-4089915_VX|glrx;JGIv7b.000164049:3229386-3236750_VX|glrx	JGIv7b.000001187:4083893-4089915_VX|glrx	>JGIv7b.000001187:4083893-4089915_VX|glrx	0	0	0	0	0	0	0	0	33119	29459	23820	20885	30107	29555	27553	25810
JGIv7b.000001187:4211467-4272928_VV|ttc37	JGIv7b.000001187:4211467-4272928_VV|ttc37	>JGIv7b.000001187:4211467-4272928_VV|ttc37	6541.2	6691.8	5586.4	6297.5	5675.1	5183.8	3832.3	8545.9	6694.8	7317.4	6393.8	4432.1	8134.5	7558.2	8476.5	6960.6
JGIv7b.000001187:4318702-4693436_XX|mctp1;JGIv7b.000060118:70076-334802_XX|mctp1	JGIv7b.000001187:4318702-4693436_XX|mctp1	>JGIv7b.000001187:4318702-4693436_XX|mctp1	0	0	0	0	0	0	0	0	10273	11686	6426.5	6831.7	10907	9806.4	11795	9567.5
JGIv7b.000001187:4966335-5253223_VV|fam172a	JGIv7b.000001187:4966335-5253223_VV|fam172a	>JGIv7b.000001187:4966335-5253223_VV|fam172a	0	0	0	0	0	0	0	0	8458.5	12622	10396	5616.6	8580.4	8532.7	8110.1	8718.6
JGIv7b.000001187:6491976-6493041_XX|unnamed	JGIv7b.000001187:6491976-6493041_XX|unnamed	>JGIv7b.000001187:6491976-6493041_XX|unnamed	0	0	0	0	0	0	0	0	5809.8	5229.2	5621.6	4024.7	5769.2	5867.3	5591.8	5677.3
JGIv7b.000001187:7026297-7044685_VV|tmem161b	JGIv7b.000001187:7026297-7044685_VV|tmem161b	>JGIv7b.000001187:7026297-7044685_VV|tmem161b	0	0	0	0	0	0	0	0	0	0	0	0	0	0	0	0
JGIv7b.000001187:7422450-7425937_VV|cox7c;JGIv7b.000032212:1200400-1204232_VV|cox7c	JGIv7b.000001187:7422450-7425937_VV|cox7c;JGIv7b.000032212:1200400-1204232_VV|cox7c	>JGIv7b.000001187:7422450-7425937_VV|cox7c;>JGIv7b.000032212:1200400-1204232_VV|cox7c	10213	8193.7	9983.6	10625	8402.2	7934.4	5299.7	12316	37084	30349	26845	22018	34955	40880	53206	38534
JGIv7b.000001187:8307557-8402158_XX|hapln1;JGIv7b.000032212:2021873-2089079_XX|hapln1	JGIv7b.000001187:8307557-8402158_XX|hapln1;JGIv7b.000032212:2021873-2089079_XX|hapln1	>JGIv7b.000001187:8307557-8402158_XX|hapln1;>JGIv7b.000032212:2021873-2089079_XX|hapln1	0	0	0	0	0	0	0	0	95561	106340	81559	67901	97369	85728	100070	83667
JGIv7b.000001187:8472285-8554920_XV|vcan	JGIv7b.000001187:8472285-8554920_XV|vcan	>JGIv7b.000001187:8472285-8554920_XV|vcan	44817	57776	31595	35647	39446	34442	22741	50444	236840	240890	201100	173100	251620	226770	242370	210060
JGIv7b.000001187:8690126-8808093_XV|xrcc4	JGIv7b.000001187:8690126-8808093_XV|xrcc4	>JGIv7b.000001187:8690126-8808093_XV|xrcc4	0	0	0	0	0	0	0	0	0	0	0	0	0	0	0	0
JGIv7b.000032212:2764380-2776241_VX|rps23;JGIv7b.000001187:9147667-9151808_VV|rps23	JGIv7b.000032212:2764380-2776241_VX|rps23;JGIv7b.000001187:9147667-9151808_VV|rps23	>JGIv7b.000032212:2764380-2776241_VX|rps23;>JGIv7b.000001187:9147667-9151808_VV|rps23	61767	57860	40017	52279	57283	46796	31924	69883	117690	127820	120710	84421	150350	136580	137570	116910
JGIv7b.000001187:9372379-9497699_VV|ssbp2;JGIv7b.000032212:3013351-3125615_VV|ssbp2	JGIv7b.000001187:9372379-9497699_VV|ssbp2	>JGIv7b.000001187:9372379-9497699_VV|ssbp2	7739.3	9424.6	2795.5	3431.6	4544.7	3795.9	4718.4	4732.8	3281.2	2810.4	1622.4	2403.5	2822.7	2628	1954	2980.1
JGIv7b.000001187:9506570-9533878_XX|acot12	JGIv7b.000001187:9506570-9533878_XX|acot12	>JGIv7b.000001187:9506570-9533878_XX|acot12	0	0	0	0	0	0	0	0	0	0	0	0	0	0	0	0
JGIv7b.000001187:9851607-9862912_VV|dhfr	JGIv7b.000001187:9851607-9862912_VV|dhfr	>JGIv7b.000001187:9851607-9862912_VV|dhfr	0	0	0	0	0	0	0	0	4127.1	4265.4	4458.5	3042.9	4711.8	4057.4	3977.4	4596.1
JGIv7b.000001187:9933458-9958089_VV|fam151b	JGIv7b.000001187:9933458-9958089_VV|fam151b	>JGIv7b.000001187:9933458-9958089_VV|fam151b	0	0	0	0	0	0	0	0	1397.8	973.4	666.21	1171.8	1316.1	1411.4	1038.4	1157.5
JGIv7b.000001187:9975601-10018886_XV|zfyve16;JGIv7b.000032212:3529274-3573010_XV|zfyve16	JGIv7b.000001187:9975601-10018886_XV|zfyve16	>JGIv7b.000001187:9975601-10018886_XV|zfyve16	15663	10650	8706.8	11432	9482.8	12143	8439.6	14533	48810	45430	44112	34116	39463	48531	47185	40872
JGIv7b.000001209:53596-61037_VV|commd4	JGIv7b.000001209:53596-61037_VV|commd4	>JGIv7b.000001209:53596-61037_VV|commd4	0	0	0	0	0	0	0	0	6907.1	8300.1	6633.7	6255.6	9034.5	7673.4	8980.1	9212.9
JGIv7b.000001268:1213876-1390871_VV|sept7	JGIv7b.000001268:1213876-1390871_VV|sept7	>JGIv7b.000001268:1213876-1390871_VV|sept7	0	0	0	0	0	0	0	0	8349.8	7912.5	7219.8	5806.5	8591.9	9010.8	9502.2	8889.5
JGIv7b.000001268:1691038-1701513_VX|snrpd1;JGIv7b.000134022:1210232-1216222_VV|snrpd1;JGIv7b.000001268:1686184-1701555_VV|snrpd1	JGIv7b.000001268:1691038-1701513_VX|snrpd1;JGIv7b.000134022:1210232-1216222_VV|snrpd1;JGIv7b.000001268:1686184-1701555_VV|snrpd1	>JGIv7b.000001268:1691038-1701513_VX|snrpd1;>JGIv7b.000134022:1210232-1216222_VV|snrpd1;>JGIv7b.000001268:1686184-1701555_VV|snrpd1	5731.9	4380.6	4525.2	4492.9	4381	4396.1	3214.1	6693.5	25684	29093	24801	25858	28617	27304	32206	30782
JGIv7b.000001301:1169581-1212633_XX|lancl2	JGIv7b.000001301:1169581-1212633_XX|lancl2	>JGIv7b.000001301:1169581-1212633_XX|lancl2	0	0	0	0	0	0	0	0	0	0	0	0	0	0	0	0
JGIv7b.000001301:682134-697279_VV|psma2;JGIv7b.000005228:3091766-3103216_VV|psma2	JGIv7b.000001301:682134-697279_VV|psma2;JGIv7b.000005228:3091766-3103216_VV|psma2	>JGIv7b.000001301:682134-697279_VV|psma2;>JGIv7b.000005228:3091766-3103216_VV|psma2	15760	15977	11713	13234	12483	12076	7496.2	17698	80301	85215	73048	54685	87703	98378	104720	96755
JGIv7b.000001301:804797-897029_XX|hecw1	JGIv7b.000001301:804797-897029_XX|hecw1	>JGIv7b.000001301:804797-897029_XX|hecw1	9865.8	8725.2	7408.5	9665.6	8325.8	8036.9	5593.8	11907	7043.5	7274.6	6277.8	8273.2	6490.4	5324.8	7019.5	7009.1
JGIv7b.000051206:404358-441947_XX|pcdhga3;JGIv7b.000001391:1168766-1214113_XX|pcdhga3	JGIv7b.000051206:404358-441947_XX|pcdhga3;JGIv7b.000001391:1168766-1214113_XX|pcdhga3	>JGIv7b.000051206:404358-441947_XX|pcdhga3;>JGIv7b.000001391:1168766-1214113_XX|pcdhga3	0	0	0	0	0	0	0	0	1857.6	1511.6	968.89	1294.1	1780.5	712.17	1664.6	1752.4
JGIv7b.000001421:328272-351867_XX|olfm1;JGIv7b.000046073:177583-198843_XX|olfm1	JGIv7b.000001421:328272-351867_XX|olfm1;JGIv7b.000046073:177583-198843_XX|olfm1	>JGIv7b.000001421:328272-351867_XX|olfm1;>JGIv7b.000046073:177583-198843_XX|olfm1	0	0	0	0	0	0	0	0	23465	23362	18996	15737	24961	23070	23491	22607
JGIv7b.000171879:549384-616528_VX|prom1;JGIv7b.000001915:1456455-1515644_XX|prom1	JGIv7b.000171879:549384-616528_VX|prom1;JGIv7b.000001915:1456455-1515644_XX|prom1	>JGIv7b.000171879:549384-616528_VX|prom1;>JGIv7b.000001915:1456455-1515644_XX|prom1	0	0	0	0	0	0	0	0	0	0	0	0	0	0	0	0
JGIv7b.000171879:670266-701183_VV|ldb1;JGIv7b.000001915:1525827-1554254_VV|ldb1	JGIv7b.000171879:670266-701183_VV|ldb1;JGIv7b.000001915:1525827-1554254_VV|ldb1	>JGIv7b.000171879:670266-701183_VV|ldb1;>JGIv7b.000001915:1525827-1554254_VV|ldb1	4268.7	5724.3	2517.3	4546.5	3818.3	3150.5	3119.9	4984.9	0	0	0	0	0	0	0	0
JGIv7b.000001915:1940521-2173929_XX|slit1	JGIv7b.000001915:1940521-2173929_XX|slit1	>JGIv7b.000001915:1940521-2173929_XX|slit1	3887.6	2560.2	1775.6	3239	2354.4	2040.5	1914.3	3900	7507.7	8853.8	7209.7	5876	7723.4	6187.8	8849.6	8332
JGIv7b.000001915:2395850-2453872_VX|rrp12;JGIv7b.000171879:1563003-1599052_XV|rrp12	JGIv7b.000001915:2395850-2453872_VX|rrp12;JGIv7b.000171879:1563003-1599052_XV|rrp12	>JGIv7b.000001915:2395850-2453872_VX|rrp12;>JGIv7b.000171879:1563003-1599052_XV|rrp12	9130.9	8270.2	7682.6	8183.9	7336.7	7628.4	4908.7	10405	5231.9	4281.9	3643.2	6662.2	6760.6	10135	11449	6227.2
JGIv7b.000001915:2478558-2486418_VV|pgam1	JGIv7b.000001915:2478558-2486418_VV|pgam1	>JGIv7b.000001915:2478558-2486418_VV|pgam1	12634	15481	7255.9	10317	11146	9361	6814.7	12376	463880	498750	405540	325140	502360	432380	501950	466720
JGIv7b.000001915:302304-417091_VV|btrc;JGIv7b.000033483:696461-811388_VV|btrc	JGIv7b.000001915:302304-417091_VV|btrc;JGIv7b.000033483:696461-811388_VV|btrc	>JGIv7b.000001915:302304-417091_VV|btrc;>JGIv7b.000033483:696461-811388_VV|btrc	5605.9	4262.5	4088.6	4653.3	4130.3	4886.7	4085	6759.5	1215.5	586.45	79.56	524.35	406.02	226.98	541.47	290.29
JGIv7b.000001915:568464-585962_VV|dpcd	JGIv7b.000001915:568464-585962_VV|dpcd	>JGIv7b.000001915:568464-585962_VV|dpcd	0	0	0	0	0	0	0	0	0	0	0	0	0	0	0	0
JGIv7b.000001915:971087-977078_VV|npm3;JGIv7b.000033483:65713-72275_VV|npm3	JGIv7b.000001915:971087-977078_VV|npm3;JGIv7b.000033483:65713-72275_VV|npm3	>JGIv7b.000001915:971087-977078_VV|npm3;>JGIv7b.000033483:65713-72275_VV|npm3	3356.2	2887.6	2317.1	2872.1	2325.3	2806.6	2246	4036.5	0	0	0	0	0	0	0	0
JGIv7b.000001915:982790-1015369_XV|mgea5	JGIv7b.000001915:982790-1015369_XV|mgea5	>JGIv7b.000001915:982790-1015369_XV|mgea5	0	0	0	0	0	0	0	0	0	0	0	0	0	0	0	0
JGIv7b.000001926:134436-198924_XX|pde10a;JGIv7b.000014467:193745-296912_XV|pde10a	JGIv7b.000001926:134436-198924_XX|pde10a;JGIv7b.000014467:193745-296912_XV|pde10a	>JGIv7b.000001926:134436-198924_XX|pde10a;>JGIv7b.000014467:193745-296912_XV|pde10a	0	0	0	0	0	0	0	0	0	0	0	0	0	0	0	0
JGIv7b.000001926:633359-758275_VV|qki	JGIv7b.000001926:633359-758275_VV|qki	>JGIv7b.000001926:633359-758275_VV|qki	0	0	0	0	0	0	0	0	0	0	0	0	0	0	0	0
JGIv7b.000002049:1124654-1133697_VV|elmod2	JGIv7b.000002049:1124654-1133697_VV|elmod2	>JGIv7b.000002049:1124654-1133697_VV|elmod2	0	0	0	0	0	0	0	0	18040	19076	17078	16391	19035	19498	21710	21475
JGIv7b.000002049:1240934-1264561_XX|mmp1,canx,clgn	JGIv7b.000002049:1240934-1264561_XX|mmp1,canx,clgn	>JGIv7b.000002049:1240934-1264561_XX|mmp1,canx,clgn	0	0	0	0	0	0	0	0	34598	35435	32920	28170	39067	38556	37286	33812
JGIv7b.000002049:1272943-1280431_XV|scoc;JGIv7b.000099286:6060181-6070117_VV|scoc	JGIv7b.000002049:1272943-1280431_XV|scoc;JGIv7b.000099286:6060181-6070117_VV|scoc	>JGIv7b.000002049:1272943-1280431_XV|scoc;>JGIv7b.000099286:6060181-6070117_VV|scoc	0	0	0	0	0	0	0	0	0	0	0	0	0	0	0	0
JGIv7b.000002049:1640340-1649205_XX|unnamed;JGIv7b.000002049:1651629-1673091_XV|mgst2	JGIv7b.000002049:1640340-1649205_XX|unnamed;JGIv7b.000002049:1651629-1673091_XV|mgst2	>JGIv7b.000002049:1640340-1649205_XX|unnamed;>JGIv7b.000002049:1651629-1673091_XV|mgst2	0	0	0	0	0	0	0	0	0	0	0	0	0	0	0	0
JGIv7b.000002049:1672760-1693638_XV|setd7	JGIv7b.000002049:1672760-1693638_XV|setd7	>JGIv7b.000002049:1672760-1693638_XV|setd7	0	0	0	0	0	0	0	0	0	0	0	0	0	0	0	0
JGIv7b.000002049:1782734-1816272_VV|naa15	JGIv7b.000002049:1782734-1816272_VV|naa15	>JGIv7b.000002049:1782734-1816272_VV|naa15	3990.1	3504.2	3117	4723.6	3459.4	3455.5	2830.3	6181.9	12400	10802	9373.4	9500.4	13021	11298	12202	14846
JGIv7b.000002049:1829454-1856159_XV|ccrn4l;JGIv7b.000099286:6569523-6594160_XV|ccrn4l	JGIv7b.000002049:1829454-1856159_XV|ccrn4l;JGIv7b.000099286:6569523-6594160_XV|ccrn4l	>JGIv7b.000002049:1829454-1856159_XV|ccrn4l;>JGIv7b.000099286:6569523-6594160_XV|ccrn4l	0	0	0	0	0	0	0	0	0	0	0	0	0	0	0	0
JGIv7b.000002049:3885109-3905172_XV|pcdh10;JGIv7b.000068717:1386936-1444990_XV|pcdh10	JGIv7b.000002049:3885109-3905172_XV|pcdh10;JGIv7b.000068717:1386936-1444990_XV|pcdh10	>JGIv7b.000002049:3885109-3905172_XV|pcdh10;>JGIv7b.000068717:1386936-1444990_XV|pcdh10	0	0	0	0	0	0	0	0	0	0	0	0	0	0	0	0
JGIv7b.000002049:524872-741194_XX|inpp4b;JGIv7b.000099286:5264440-5596028_XX|inpp4b	JGIv7b.000002049:524872-741194_XX|inpp4b;JGIv7b.000099286:5264440-5596028_XX|inpp4b	>JGIv7b.000002049:524872-741194_XX|inpp4b;>JGIv7b.000099286:5264440-5596028_XX|inpp4b	0	0	0	0	0	0	0	0	0	0	0	0	0	0	0	0
JGIv7b.000002049:913662-1010937_XV|rnf150	JGIv7b.000002049:913662-1010937_XV|rnf150	>JGIv7b.000002049:913662-1010937_XV|rnf150	0	0	0	0	0	0	0	0	0	0	0	0	0	0	0	0
JGIv7b.000002409:689873-695660_XX|cgref1	JGIv7b.000002409:689873-695660_XX|cgref1	>JGIv7b.000002409:689873-695660_XX|cgref1	0	0	0	0	0	0	0	0	5588.8	6642.5	4715.2	4396.5	5751.8	5615.9	4839.6	5484.6
JGIv7b.000002511:1045786-1077266_VV|pard6b;JGIv7b.000014557:4355569-4388179_VV|pard6b;JGIv7b.000206980:11289-69970_VV|pard6g;JGIv7b.000073623:739551-806159_VV|pard6g	JGIv7b.000002511:1045786-1077266_VV|pard6b	>JGIv7b.000002511:1045786-1077266_VV|pard6b	0	0	0	0	0	0	0	0	0	0	0	0	0	0	0	0
JGIv7b.000002511:1127200-1151727_VV|adnp;JGIv7b.000014557:4273541-4298449_VV|adnp	JGIv7b.000002511:1127200-1151727_VV|adnp;JGIv7b.000014557:4273541-4298449_VV|adnp	>JGIv7b.000002511:1127200-1151727_VV|adnp;>JGIv7b.000014557:4273541-4298449_VV|adnp	37647	47309	24322	33985	35838	28322	24957	43560	6766.5	6865.7	5772.7	6913.4	7624.7	6453.5	7104.1	6200.6
JGIv7b.000014557:3920765-3966429_XX|atp9a;JGIv7b.000002511:1521402-1570979_XX|atp9a	JGIv7b.000014557:3920765-3966429_XX|atp9a;JGIv7b.000002511:1521402-1570979_XX|atp9a	>JGIv7b.000014557:3920765-3966429_XX|atp9a;>JGIv7b.000002511:1521402-1570979_XX|atp9a	7664.9	6348.1	4588.9	5928.9	5636.1	4747	3505.8	7276.7	20424	21585	19988	14676	20714	19438	21306	21569
JGIv7b.000002511:1725369-1727105_VV|uqcr10	JGIv7b.000002511:1725369-1727105_VV|uqcr10	>JGIv7b.000002511:1725369-1727105_VV|uqcr10	0	0	0	0	0	0	0	0	0	0	0	0	0	0	0	0
JGIv7b.000002511:2167052-2191072_VV|pes1	JGIv7b.000002511:2167052-2191072_VV|pes1	>JGIv7b.000002511:2167052-2191072_VV|pes1	3019.5	2805	2761.9	2919.7	2457.9	2318	2082.4	3682.1	0	0	0	0	0	0	0	0
JGIv7b.000002511:870529-918026_VV|ptpn1	JGIv7b.000002511:870529-918026_VV|ptpn1	>JGIv7b.000002511:870529-918026_VV|ptpn1	0	0	0	0	0	0	0	0	3702.9	4621.6	3738.3	4306.3	4654.7	3823.9	4140.8	4132.9
JGIv7b.000002589:1148619-1223509_VV|mark2	JGIv7b.000002589:1148619-1223509_VV|mark2	>JGIv7b.000002589:1148619-1223509_VV|mark2	1524.6	1761.8	1378.4	1958.1	1199.2	1535.7	1365.8	2049.3	12696	23670	15465	8706	13242	12993	13302	11474
JGIv7b.000002589:1289090-1297205_VV|naa40	JGIv7b.000002589:1289090-1297205_VV|naa40	>JGIv7b.000002589:1289090-1297205_VV|naa40	0	0	0	0	0	0	0	0	0	0	0	0	0	0	0	0
JGIv7b.000031469:1951246-1956645_XX|act3;JGIv7b.000002589:1292649-1305980_XX|act3;JGIv7b.000272406:3557296-3558430_VX|act3	JGIv7b.000031469:1951246-1956645_XX|act3;JGIv7b.000002589:1292649-1305980_XX|act3	>JGIv7b.000031469:1951246-1956645_XX|act3;>JGIv7b.000002589:1292649-1305980_XX|act3	6128.5	3748.9	4028.8	5330.9	4058.9	5813.6	7500.2	7050.2	511340	480890	421130	279230	534910	631940	553290	453020
JGIv7b.000002589:1327006-1343843_VV|otub1	JGIv7b.000002589:1327006-1343843_VV|otub1	>JGIv7b.000002589:1327006-1343843_VV|otub1	1803.8	1870.7	1831.7	1724.5	1911.4	1043.4	1401.1	2158.2	42775	50422	39800	36910	45103	44184	47018	44678
JGIv7b.000002589:1804890-1820695_VV|stip1	JGIv7b.000002589:1804890-1820695_VV|stip1	>JGIv7b.000002589:1804890-1820695_VV|stip1	51973	75409	32481	43531	48744	43944	30251	55651	163390	171980	156210	129010	186460	174000	175370	153810
JGIv7b.000002589:1832446-1860409_XX|fermt3	JGIv7b.000002589:1832446-1860409_XX|fermt3	>JGIv7b.000002589:1832446-1860409_XX|fermt3	0	0	0	0	0	0	0	0	0	0	0	0	0	0	0	0
JGIv7b.000002589:2006690-2019281_VV|fkbp2	JGIv7b.000002589:2006690-2019281_VV|fkbp2	>JGIv7b.000002589:2006690-2019281_VV|fkbp2	1839.8	1465.7	1511.4	1990.8	1670.2	1236.8	1677.1	2423.3	13629	13383	13492	11991	20422	15243	19825	15212
JGIv7b.000002589:2215036-2255271_XV|unnamed	JGIv7b.000002589:2215036-2255271_XV|unnamed	>JGIv7b.000002589:2215036-2255271_XV|unnamed	0	0	0	0	0	0	0	0	59033	73914	58624	62340	59902	56768	58856	55488
JGIv7b.000002589:2255384-2261621_VV|unnamed	JGIv7b.000002589:2255384-2261621_VV|unnamed	>JGIv7b.000002589:2255384-2261621_VV|unnamed	0	0	0	0	0	0	0	0	0	0	0	0	0	0	0	0
JGIv7b.000002589:2416810-2425915_VV|prdx5	JGIv7b.000002589:2416810-2425915_VV|prdx5	>JGIv7b.000002589:2416810-2425915_VV|prdx5	15502	11290	11070	16072	12529	11538	8979.1	17965	313480	316620	251000	203660	318910	291430	314940	274440
JGIv7b.000002589:2505681-2513357_VX|gng3	JGIv7b.000002589:2505681-2513357_VX|gng3	>JGIv7b.000002589:2505681-2513357_VX|gng3	5899	4587.6	4042	5536	4797.7	3924.4	3575.5	5862.2	45961	47489	34285	29222	42988	38085	42660	39565
JGIv7b.000002589:2528337-2547872_VV|hnrnpul2	JGIv7b.000002589:2528337-2547872_VV|hnrnpul2	>JGIv7b.000002589:2528337-2547872_VV|hnrnpul2	21341	24768	16524	18711	17960	17945	13669	25276	93981	97771	85341	70636	103430	96912	102460	93714
JGIv7b.000031469:2419823-2426858_VV|polr2g;JGIv7b.000002589:2599279-2610876_VV|polr2g	JGIv7b.000031469:2419823-2426858_VV|polr2g;JGIv7b.000002589:2599279-2610876_VV|polr2g	>JGIv7b.000031469:2419823-2426858_VV|polr2g;>JGIv7b.000002589:2599279-2610876_VV|polr2g	1069.8	1041.3	578.29	1332.8	823.37	775.26	703.97	950.5	15144	14168	14218	12704	15559	13709	15082	13430
JGIv7b.000002589:381148-409837_VV|ganab	JGIv7b.000002589:381148-409837_VV|ganab	>JGIv7b.000002589:381148-409837_VV|ganab	19338	14839	13197	17030	14672	13976	13548	24402	98249	103210	96035	82271	116390	111170	116470	107170
JGIv7b.000002589:420290-425758_VV|b3gat3	JGIv7b.000002589:420290-425758_VV|b3gat3	>JGIv7b.000002589:420290-425758_VV|b3gat3	0	0	0	0	0	0	0	0	296.12	780.05	673.86	259.97	242.03	269.14	670.82	649.54
JGIv7b.000002589:445974-496961_XV|eml3	JGIv7b.000002589:445974-496961_XV|eml3	>JGIv7b.000002589:445974-496961_XV|eml3	0	0	0	0	0	0	0	0	1733.7	1931.9	2026	1857.6	1917.3	2639.2	2715.6	2271.1
JGIv7b.000002589:500897-518634_VV|mta2;REV__JGIv7b.000287959:3592363-3605459_XX|kmt2a	JGIv7b.000002589:500897-518634_VV|mta2	>JGIv7b.000002589:500897-518634_VV|mta2	43223	35098	31839	38262	35081	33041	25101	46864	14387	14409	11100	10429	13467	13304	13701	14085
JGIv7b.000002589:544184-559878_VV|eef1g	JGIv7b.000002589:544184-559878_VV|eef1g	>JGIv7b.000002589:544184-559878_VV|eef1g	146430	150810	101320	125330	125170	116640	75279	179380	397410	407450	380670	290700	465460	414100	436320	376370
JGIv7b.000002589:649302-693834_VV|ahnak	JGIv7b.000002589:649302-693834_VV|ahnak	>JGIv7b.000002589:649302-693834_VV|ahnak	143390	114530	117050	134120	113000	111300	89360	178460	637420	677590	751120	465680	742790	676870	767070	817980
JGIv7b.000002589:714916-748253_XV|rps6ka4	JGIv7b.000002589:714916-748253_XV|rps6ka4	>JGIv7b.000002589:714916-748253_XV|rps6ka4	0	0	0	0	0	0	0	0	9375.6	9205.8	6658.2	6389.7	8214.6	7968.3	8489.8	9279.7
JGIv7b.000002589:761633-769043_XX|slc3a2	JGIv7b.000002589:761633-769043_XX|slc3a2	>JGIv7b.000002589:761633-769043_XX|slc3a2	48031	36318	39771	43638	36423	34778	23182	54713	271600	287900	240240	198990	298840	285050	301100	267640
JGIv7b.000002589:847520-883976_VV|nxf1	JGIv7b.000002589:847520-883976_VV|nxf1	>JGIv7b.000002589:847520-883976_VV|nxf1	12386	19852	7839.7	8024.6	13575	11288	7163.9	14190	0	0	0	0	0	0	0	0
JGIv7b.000031469:1758148-1766741_VV|stx5;JGIv7b.000002589:901875-913021_VV|stx5	JGIv7b.000031469:1758148-1766741_VV|stx5;JGIv7b.000002589:901875-913021_VV|stx5	>JGIv7b.000031469:1758148-1766741_VV|stx5;>JGIv7b.000002589:901875-913021_VV|stx5	0	0	0	0	0	0	0	0	4554.4	5721.9	3715.2	4833.9	6125.8	5596.4	6155.9	5927.2
JGIv7b.000002589:928420-950354_VV|atl3	JGIv7b.000002589:928420-950354_VV|atl3	>JGIv7b.000002589:928420-950354_VV|atl3	17224	12969	12157	15840	12110	12856	11225	20019	23771	27605	25673	20189	28884	26935	30208	30756
JGIv7b.000002589:965841-991309_VV|rtn3;JGIv7b.000050694:5644804-5667590_XV|rtn2;JGIv7b.000012933:3205929-3229364_XX|rtn2	JGIv7b.000002589:965841-991309_VV|rtn3	>JGIv7b.000002589:965841-991309_VV|rtn3	12402	11030	10353	12399	10866	12195	9441.2	14789	107340	76199	73665	54477	87319	78398	82494	69043
JGIv7b.000002841:1177280-1282525_VV|srgap2	JGIv7b.000002841:1177280-1282525_VV|srgap2	>JGIv7b.000002841:1177280-1282525_VV|srgap2	3916.9	2786.8	2944.1	3203.9	2807.7	2361.7	1374.3	3130.1	18366	18645	15257	15436	18226	18053	18182	17890
JGIv7b.000002841:1540212-1577900_XX|pm20d1	JGIv7b.000002841:1540212-1577900_XX|pm20d1	>JGIv7b.000002841:1540212-1577900_XX|pm20d1	0	0	0	0	0	0	0	0	0	0	0	0	0	0	0	0
JGIv7b.000002841:1680535-1704379_VV|nucks1	JGIv7b.000002841:1680535-1704379_VV|nucks1	>JGIv7b.000002841:1680535-1704379_VV|nucks1	8248	5218.2	4466.8	4419	5386.2	4620.4	3389.2	9193.2	0	0	0	0	0	0	0	0
JGIv7b.000002841:260491-270657_VV|parl	JGIv7b.000002841:260491-270657_VV|parl	>JGIv7b.000002841:260491-270657_VV|parl	0	0	0	0	0	0	0	0	26275	27705	24339	21820	30418	27840	30159	26606
JGIv7b.000002841:432422-448186_VV|sars	JGIv7b.000002841:432422-448186_VV|sars	>JGIv7b.000002841:432422-448186_VV|sars	3608.3	2723.2	2446.9	3278	2391.1	2711.7	2133.2	3826.5	136600	140360	118080	97589	149750	134710	149120	131300
JGIv7b.000002841:55423-63502_XV|vti1b;JGIv7b.000107111:359442-372673_VV|vti1b	JGIv7b.000002841:55423-63502_XV|vti1b;JGIv7b.000107111:359442-372673_VV|vti1b	>JGIv7b.000002841:55423-63502_XV|vti1b;>JGIv7b.000107111:359442-372673_VV|vti1b	0	0	0	0	0	0	0	0	0	0	0	0	0	0	0	0
JGIv7b.000002852:1014807-1072636_VV|etfb	JGIv7b.000002852:1014807-1072636_VV|etfb	>JGIv7b.000002852:1014807-1072636_VV|etfb	21617	17409	15110	17998	16580	14677	11578	21940	119250	124110	99323	82182	122700	113570	125840	112420
JGIv7b.000002852:1177865-1202276_VV|usf2	JGIv7b.000002852:1177865-1202276_VV|usf2	>JGIv7b.000002852:1177865-1202276_VV|usf2	0	0	0	0	0	0	0	0	0	0	0	0	0	0	0	0
JGIv7b.000002852:701215-947570_XX|iglon5	JGIv7b.000002852:701215-947570_XX|iglon5	>JGIv7b.000002852:701215-947570_XX|iglon5	0	0	0	0	0	0	0	0	150650	151790	112210	100020	157310	133200	146820	118470
JGIv7b.000003032:220990-230545_VX|dctn3	JGIv7b.000003032:220990-230545_VX|dctn3	>JGIv7b.000003032:220990-230545_VX|dctn3	37008	38432	26923	34467	29786	29112	18902	41935	66659	69377	57093	44058	70592	61068	67158	60144
JGIv7b.000003032:334484-345483_XV|fam219a;JGIv7b.000115601:16114-24218_XV|fam219a	JGIv7b.000003032:334484-345483_XV|fam219a;JGIv7b.000115601:16114-24218_XV|fam219a	>JGIv7b.000003032:334484-345483_XV|fam219a;>JGIv7b.000115601:16114-24218_XV|fam219a	0	0	0	0	0	0	0	0	7462	8466.7	6757.5	6313.2	8535.8	7637.6	8520.1	9796.5
JGIv7b.000003267:1010157-1014670_XX|unnamed	JGIv7b.000003267:1010157-1014670_XX|unnamed	>JGIv7b.000003267:1010157-1014670_XX|unnamed	0	0	0	0	0	0	0	0	23172	20616	13192	15097	19920	14085	15839	13823
JGIv7b.000003267:1086325-1153289_VV|kif15;JGIv7b.000343399:240428-299034_XV|kif15	JGIv7b.000003267:1086325-1153289_VV|kif15	>JGIv7b.000003267:1086325-1153289_VV|kif15	8676.1	6631.3	6736.9	7582.9	7054.4	6255.3	5697.2	9084.3	0	0	0	0	0	0	0	0
JGIv7b.000003267:1184817-1196675_VV|uba5	JGIv7b.000003267:1184817-1196675_VV|uba5	>JGIv7b.000003267:1184817-1196675_VV|uba5	4855.4	4784.9	4158.5	5278.2	5077.6	4997.6	3780.9	7901.3	56679	56124	48350	41189	62733	60549	67299	58128
JGIv7b.000003267:1212805-1243589_VV|ttc30a	JGIv7b.000003267:1212805-1243589_VV|ttc30a	>JGIv7b.000003267:1212805-1243589_VV|ttc30a	0	0	0	0	0	0	0	0	0	0	0	0	0	0	0	0
JGIv7b.000003267:1413827-1442472_XX|bfsp2	JGIv7b.000003267:1413827-1442472_XX|bfsp2	>JGIv7b.000003267:1413827-1442472_XX|bfsp2	0	0	0	0	0	0	0	0	0	0	0	0	0	0	0	0
JGIv7b.000003267:1731101-1897572_XX|cpne4;JGIv7b.000245384:230094-281103_XX|cpne4	JGIv7b.000003267:1731101-1897572_XX|cpne4;JGIv7b.000245384:230094-281103_XX|cpne4	>JGIv7b.000003267:1731101-1897572_XX|cpne4;>JGIv7b.000245384:230094-281103_XX|cpne4	16136	17111	10845	14138	13429	12454	10124	16695	0	0	0	0	0	0	0	0
JGIv7b.000003267:1904968-1957021_VV|mrpl3;JGIv7b.000245384:167033-220623_XV|mrpl3	JGIv7b.000003267:1904968-1957021_VV|mrpl3;JGIv7b.000245384:167033-220623_XV|mrpl3	>JGIv7b.000003267:1904968-1957021_VV|mrpl3;>JGIv7b.000245384:167033-220623_XV|mrpl3	0	0	0	0	0	0	0	0	0	0	0	0	0	0	0	0
JGIv7b.000003267:710655-726352_VV|ctnnb1;JGIv7b.000003267:713877-715385_VX|ctnnb1	JGIv7b.000003267:710655-726352_VV|ctnnb1	>JGIv7b.000003267:710655-726352_VV|ctnnb1	26414	24014	19126	20983	18709	18682	13488	29408	238130	260200	225880	188540	250320	228000	238080	226610
JGIv7b.000003272:1796705-1884695_XV|arhgap4	JGIv7b.000003272:1796705-1884695_XV|arhgap4	>JGIv7b.000003272:1796705-1884695_XV|arhgap4	5326	4322.9	4382.2	4599.5	3751	3804.3	3128	5338.3	53330	54536	42762	34534	54225	48509	49227	43417
JGIv7b.000003272:24009-155275_XV|rabgap1;JGIv7b.000003586:3664018-3740015_XX|rabgap1;JGIv7b.000003586:3644411-3656542_XX|unnamed	JGIv7b.000003272:24009-155275_XV|rabgap1;JGIv7b.000003586:3664018-3740015_XX|rabgap1	>JGIv7b.000003272:24009-155275_XV|rabgap1;>JGIv7b.000003586:3664018-3740015_XX|rabgap1	50454	41092	30485	36147	41886	35244	34485	50232	123250	120280	105550	108620	131180	122560	136120	120220
JGIv7b.000003272:3743063-3925173_XX|brinp1;JGIv7b.000122663:1732840-1855856_XX|brinp1	JGIv7b.000003272:3743063-3925173_XX|brinp1;JGIv7b.000122663:1732840-1855856_XX|brinp1	>JGIv7b.000003272:3743063-3925173_XX|brinp1;>JGIv7b.000122663:1732840-1855856_XX|brinp1	0	0	0	0	0	0	0	0	999.76	992.34	1020.3	1001.4	1047	799.49	1022.5	952.14
JGIv7b.000003272:495309-500480_VV|pdcl	JGIv7b.000003272:495309-500480_VV|pdcl	>JGIv7b.000003272:495309-500480_VV|pdcl	20453	18858	11590	15496	16262	13995	15116	19377	7645.1	7506.1	7217.2	6737.7	8028.2	7494.3	8196.8	8805.1
JGIv7b.000003272:971061-1046549_XX|tnc	JGIv7b.000003272:971061-1046549_XX|tnc	>JGIv7b.000003272:971061-1046549_XX|tnc	10044	8783	6763.6	7652.5	7312.8	6943.8	5561.8	10580	35483	38300	36830	29398	38358	39679	41771	36663
JGIv7b.000003286:1264207-1429764_XV|cpne8;JGIv7b.000051808:337785-503438_XX|cpne9	JGIv7b.000003286:1264207-1429764_XV|cpne8	>JGIv7b.000003286:1264207-1429764_XV|cpne8	0	0	0	0	0	0	0	0	1066.2	998.07	920.27	827.01	617.33	794.91	722.85	1122
JGIv7b.000003286:1512189-1588298_VV|kif21a;JGIv7b.000293433:75723-106820_XV|kif27;JGIv7b.000009266:8248540-8281935_XV|kif7	JGIv7b.000003286:1512189-1588298_VV|kif21a	>JGIv7b.000003286:1512189-1588298_VV|kif21a	19008	16231	13969	15174	16254	15073	14211	21174	291530	309140	272770	244860	316810	297510	316290	304060
JGIv7b.000003286:1635785-1664103_XV|abcd2;JGIv7b.000033104:1103664-1129797_XX|abcd2;JGIv7b.000229341:1504415-1545056_VV|abcd1;JGIv7b.000215393:43836-75169_XV|abcd1	JGIv7b.000003286:1635785-1664103_XV|abcd2;JGIv7b.000033104:1103664-1129797_XX|abcd2	>JGIv7b.000003286:1635785-1664103_XV|abcd2;>JGIv7b.000033104:1103664-1129797_XX|abcd2	15932	12162	11493	15090	11943	9302.4	9200.6	16910	27863	30679	23091	25307	31071	29807	32241	31274
JGIv7b.000003319:14370-26709_XX|kiaa1045	JGIv7b.000003319:14370-26709_XX|kiaa1045	>JGIv7b.000003319:14370-26709_XX|kiaa1045	7436.2	6350.2	5986.5	7120.3	5973.6	6627.8	4272.8	9381.2	88566	89340	64635	48990	74313	73374	69313	57278
JGIv7b.000107111:446416-465503_VV|ddx52;JGIv7b.000003412:19451-43207_VV|ddx52	JGIv7b.000107111:446416-465503_VV|ddx52;JGIv7b.000003412:19451-43207_VV|ddx52	>JGIv7b.000107111:446416-465503_VV|ddx52;>JGIv7b.000003412:19451-43207_VV|ddx52	8488.6	6866.4	6480.3	7372.1	6489.4	6669.3	5322.6	8973.3	0	0	0	0	0	0	0	0
JGIv7b.000003412:195860-236964_VV|ipo9	JGIv7b.000003412:195860-236964_VV|ipo9	>JGIv7b.000003412:195860-236964_VV|ipo9	3458.9	3166	1710.8	2820.6	2223.6	2282.6	2013.3	3546.3	0	0	0	0	0	0	0	0
JGIv7b.000003412:302099-308110_VV|tuba3c;JGIv7b.000127187:1112202-1113077_VV|tuba1a	JGIv7b.000003412:302099-308110_VV|tuba3c	>JGIv7b.000003412:302099-308110_VV|tuba3c	25477	19409	16866	23151	20442	19290	14349	31208	149690	143430	116970	92361	142590	138340	147460	133850
JGIv7b.000193525:626084-636931_VV|adipor1;JGIv7b.000003412:405081-417233_VV|adipor1	JGIv7b.000193525:626084-636931_VV|adipor1;JGIv7b.000003412:405081-417233_VV|adipor1	>JGIv7b.000193525:626084-636931_VV|adipor1;>JGIv7b.000003412:405081-417233_VV|adipor1	0	0	0	0	0	0	0	0	7026.4	6994.4	7529.3	6008.8	8200.2	8236.4	9839	10217
JGIv7b.000003467:1039249-1090451_XX|reep1	JGIv7b.000003467:1039249-1090451_XX|reep1	>JGIv7b.000003467:1039249-1090451_XX|reep1	0	0	0	0	0	0	0	0	4208	4287.2	3745	3556.7	4980.2	3643.8	5266.5	3940.3
JGIv7b.000003467:1096081-1129948_VV|immt;REV__JGIv7b.000187947:1644-14085_VX|ccdc120	JGIv7b.000003467:1096081-1129948_VV|immt	>JGIv7b.000003467:1096081-1129948_VV|immt	60336	53562	37192	54689	47419	42509	33577	63850	412590	426660	352610	286910	435940	387230	427710	365260
JGIv7b.000003467:1139229-1159630_VV|ptcd3	JGIv7b.000003467:1139229-1159630_VV|ptcd3	>JGIv7b.000003467:1139229-1159630_VV|ptcd3	4768.6	3795.9	4490.9	4527.2	3517.2	4166.4	3016.2	5737.6	21172	20977	15400	16356	19339	19638	20582	21104
JGIv7b.000003467:1167820-1212102_XV|polr1a	JGIv7b.000003467:1167820-1212102_XV|polr1a	>JGIv7b.000003467:1167820-1212102_XV|polr1a	6474.4	5442.7	5029.2	5318.5	4976.6	5199.1	4121.4	7262.1	0	0	0	0	0	0	0	0
JGIv7b.000003467:134124-182944_XX|igkc	JGIv7b.000003467:134124-182944_XX|igkc	>JGIv7b.000003467:134124-182944_XX|igkc	0	0	0	0	0	0	0	0	781.65	1069.2	178.03	761.12	581.34	853.45	1326.8	1296
JGIv7b.000003467:200925-230084_VV|rpia	JGIv7b.000003467:200925-230084_VV|rpia	>JGIv7b.000003467:200925-230084_VV|rpia	2634.6	2777.9	2182.5	2785.8	2333.6	1567.4	1685.6	3018.3	105250	106730	92700	77363	112140	108480	112710	100290
JGIv7b.000103933:91535-149337_VV|maea;JGIv7b.000003467:2404483-2465549_XV|maea	JGIv7b.000103933:91535-149337_VV|maea;JGIv7b.000003467:2404483-2465549_XV|maea	>JGIv7b.000103933:91535-149337_VV|maea;>JGIv7b.000003467:2404483-2465549_XV|maea	7706.2	6394.3	6888.9	7158.8	7098.3	6910	4739.1	9471.9	0	0	0	0	0	0	0	0
JGIv7b.000003467:327246-340424_VX|thnsl2	JGIv7b.000003467:327246-340424_VX|thnsl2	>JGIv7b.000003467:327246-340424_VX|thnsl2	0	0	0	0	0	0	0	0	113630	116750	124450	86171	120790	108020	108510	93354
JGIv7b.000003467:4023070-4066111_VV|letm1	JGIv7b.000003467:4023070-4066111_VV|letm1	>JGIv7b.000003467:4023070-4066111_VV|letm1	15351	13036	10230	12270	11169	10621	6680.5	14818	181300	183100	147880	131740	183030	173280	180750	169480
JGIv7b.000003467:4097462-4159499_VV|whsc1	JGIv7b.000003467:4097462-4159499_VV|whsc1	>JGIv7b.000003467:4097462-4159499_VV|whsc1	0	0	0	0	0	0	0	0	0	0	0	0	0	0	0	0
JGIv7b.000024597:1014017-1039866_VV|nelfa;JGIv7b.000003467:4212771-4240466_VV|nelfa	JGIv7b.000024597:1014017-1039866_VV|nelfa;JGIv7b.000003467:4212771-4240466_VV|nelfa	>JGIv7b.000024597:1014017-1039866_VV|nelfa;>JGIv7b.000003467:4212771-4240466_VV|nelfa	0	0	0	0	0	0	0	0	1010.6	1056	1266.7	689.06	1319.8	1068.2	1298.7	1893
JGIv7b.000003467:5286739-5346023_VV|add1	JGIv7b.000003467:5286739-5346023_VV|add1	>JGIv7b.000003467:5286739-5346023_VV|add1	38611	58133	25330	31982	38547	30886	20460	41297	329270	320430	274550	207520	334610	299160	337430	294910
JGIv7b.000003467:5441031-5464270_VV|nop14	JGIv7b.000003467:5441031-5464270_VV|nop14	>JGIv7b.000003467:5441031-5464270_VV|nop14	2537.7	1485.5	1170.8	1885.8	1819.9	1882.5	1932.2	2757.7	0	0	0	0	0	0	0	0
JGIv7b.000003467:5730647-5864376_XV|htt;JGIv7b.000053017:2489-21081_XV|htt	JGIv7b.000003467:5730647-5864376_XV|htt	>JGIv7b.000003467:5730647-5864376_XV|htt	24405	18915	15377	20477	17843	15416	13666	25352	205110	224650	186350	157050	215000	210630	222690	211330
JGIv7b.000003467:6197865-6222141_VV|lrpap1	JGIv7b.000003467:6197865-6222141_VV|lrpap1	>JGIv7b.000003467:6197865-6222141_VV|lrpap1	17353	16329	13991	17159	14346	13135	10662	19050	63976	73870	65009	51375	67756	56143	64049	62204
JGIv7b.000003467:905116-920409_VV|rmnd5a	JGIv7b.000003467:905116-920409_VV|rmnd5a	>JGIv7b.000003467:905116-920409_VV|rmnd5a	0	0	0	0	0	0	0	0	1028	826.5	858.7	956.44	1025.4	1298.2	844.94	1115.3
JGIv7b.000003490:1018712-1030254_VV|psmd12	JGIv7b.000003490:1018712-1030254_VV|psmd12	>JGIv7b.000003490:1018712-1030254_VV|psmd12	13992	14217	12174	15206	12538	11970	9235.9	17707	19490	18890	15703	15518	18386	17556	21166	19582
JGIv7b.000003490:1035948-1099120_XV|unnamed	JGIv7b.000003490:1035948-1099120_XV|unnamed	>JGIv7b.000003490:1035948-1099120_XV|unnamed	0	0	0	0	0	0	0	0	0	0	0	0	0	0	0	0
JGIv7b.000003490:107-2134_XX|myh13	JGIv7b.000003490:107-2134_XX|myh13	>JGIv7b.000003490:107-2134_XX|myh13	0	0	0	0	0	0	0	0	6864.1	4197.9	4617.8	4253.6	3520.1	47146	11833	7650.8
JGIv7b.000003490:1122019-1190972_VV|bptf;JGIv7b.000163806:4742748-4806754_VV|bptf	JGIv7b.000003490:1122019-1190972_VV|bptf;JGIv7b.000163806:4742748-4806754_VV|bptf	>JGIv7b.000003490:1122019-1190972_VV|bptf;>JGIv7b.000163806:4742748-4806754_VV|bptf	0	0	0	0	0	0	0	0	11807	14443	11279	8102.8	10549	9793.5	9521.4	8032.2
JGIv7b.000003490:1209475-1215709_VV|kpna2	JGIv7b.000003490:1209475-1215709_VV|kpna2	>JGIv7b.000003490:1209475-1215709_VV|kpna2	5299.4	3181	3218.6	3500.3	2735.4	2696.7	3101.8	4290.1	0	0	0	0	0	0	0	0
JGIv7b.000003490:1317639-1327033_VV|ddx5	JGIv7b.000003490:1317639-1327033_VV|ddx5	>JGIv7b.000003490:1317639-1327033_VV|ddx5	80816	114970	52579	63287	65603	60979	47681	86423	110490	112560	97901	99289	119100	104670	114840	111520
JGIv7b.000163806:5053205-5061452_VV|znf207;JGIv7b.000003490:1524026-1530932_VV|znf207	JGIv7b.000163806:5053205-5061452_VV|znf207;JGIv7b.000003490:1524026-1530932_VV|znf207	>JGIv7b.000163806:5053205-5061452_VV|znf207;>JGIv7b.000003490:1524026-1530932_VV|znf207	14065	11681	11309	14455	11060	9949.3	9515.9	14955	7731.8	8367.4	8677.6	6874.8	8576.2	8837.6	8990.7	8826.5
JGIv7b.000003490:1533119-1540182_VV|c17orf75	JGIv7b.000003490:1533119-1540182_VV|c17orf75	>JGIv7b.000003490:1533119-1540182_VV|c17orf75	0	0	0	0	0	0	0	0	13552	13040	11318	10930	13022	12228	13787	12406
JGIv7b.000003490:1624485-1644473_VV|rhot1	JGIv7b.000003490:1624485-1644473_VV|rhot1	>JGIv7b.000003490:1624485-1644473_VV|rhot1	6481.1	4419.2	5263.7	4991.7	4023.2	4488.5	3217.1	6622	35198	37165	30430	27249	34763	31440	38616	33401
JGIv7b.000003490:1764575-1784151_VV|utp6	JGIv7b.000003490:1764575-1784151_VV|utp6	>JGIv7b.000003490:1764575-1784151_VV|utp6	0	0	0	0	0	0	0	0	0	0	0	0	0	0	0	0
JGIv7b.000003490:180677-201415_XX|unnamed;JGIv7b.000003490:142088-146325_XX|myh3	JGIv7b.000003490:180677-201415_XX|unnamed	>JGIv7b.000003490:180677-201415_XX|unnamed	0	0	0	0	0	0	0	0	0	0	0	0	0	0	0	0
JGIv7b.000003490:1845401-1857411_XV|scpep1	JGIv7b.000003490:1845401-1857411_XV|scpep1	>JGIv7b.000003490:1845401-1857411_XV|scpep1	12246	12380	9188.9	10232	9803.2	8295	6607.6	14047	12883	13568	10894	10605	13065	13648	14908	14171
JGIv7b.000003490:1880250-1909690_VV|trim25;JGIv7b.000163806:5336545-5358702_XX|trim25	JGIv7b.000003490:1880250-1909690_VV|trim25	>JGIv7b.000003490:1880250-1909690_VV|trim25	0	0	0	0	0	0	0	0	9217.6	8384.8	8705.4	7803.6	12098	10184	11084	10098
JGIv7b.000003490:1943523-1947642_VV|rpl13a	JGIv7b.000003490:1943523-1947642_VV|rpl13a	>JGIv7b.000003490:1943523-1947642_VV|rpl13a	0	0	0	0	0	0	0	0	17471	15890	17235	12196	22397	16282	21697	19134
JGIv7b.000003490:2123385-2140774_VV|actr3	JGIv7b.000003490:2123385-2140774_VV|actr3	>JGIv7b.000003490:2123385-2140774_VV|actr3	11272	10297	8974.1	11046	10224	9083.6	10897	16230	296810	318800	259920	213320	315940	297460	330340	296910
JGIv7b.000003490:2156278-2230606_XV|dpp10	JGIv7b.000003490:2156278-2230606_XV|dpp10	>JGIv7b.000003490:2156278-2230606_XV|dpp10	0	0	0	0	0	0	0	0	0	0	0	0	0	0	0	0
JGIv7b.000003490:2293778-2306879_VV|ccdc93	JGIv7b.000003490:2293778-2306879_VV|ccdc93	>JGIv7b.000003490:2293778-2306879_VV|ccdc93	0	0	0	0	0	0	0	0	25869	30220	24987	19856	26134	26288	28196	28777
JGIv7b.000003490:2557167-2571437_XV|c2orf76	JGIv7b.000003490:2557167-2571437_XV|c2orf76	>JGIv7b.000003490:2557167-2571437_XV|c2orf76	0	0	0	0	0	0	0	0	11916	12623	11211	8682.5	13177	12386	12514	11309
JGIv7b.000003490:2570718-2574884_VV|dbi	JGIv7b.000003490:2570718-2574884_VV|dbi	>JGIv7b.000003490:2570718-2574884_VV|dbi	0	0	0	0	0	0	0	0	145920	127820	131650	92207	169910	124920	179500	96580
JGIv7b.000003490:2663796-2687700_XV|esyt3	JGIv7b.000003490:2663796-2687700_XV|esyt3	>JGIv7b.000003490:2663796-2687700_XV|esyt3	0	0	0	0	0	0	0	0	0	0	0	0	0	0	0	0
JGIv7b.000003490:278487-285437_VV|sco1	JGIv7b.000003490:278487-285437_VV|sco1	>JGIv7b.000003490:278487-285437_VV|sco1	8066.1	7153.8	6000.6	7243.3	6925	5907.4	4211.9	7883.7	0	0	0	0	0	0	0	0
JGIv7b.000003490:323217-332216_XV|prkar1a	JGIv7b.000003490:323217-332216_XV|prkar1a	>JGIv7b.000003490:323217-332216_XV|prkar1a	0	0	0	0	0	0	0	0	5986	7199.5	5885.8	12263	8130.7	7348.2	7738.5	9588.1
JGIv7b.000003490:353150-365984_VV|wipi1	JGIv7b.000003490:353150-365984_VV|wipi1	>JGIv7b.000003490:353150-365984_VV|wipi1	0	0	0	0	0	0	0	0	0	0	0	0	0	0	0	0
JGIv7b.000003490:42759-44104_XX|myh13	JGIv7b.000003490:42759-44104_XX|myh13	>JGIv7b.000003490:42759-44104_XX|myh13	0	0	0	0	0	0	0	0	6823.4	5467.9	5395.8	4877.5	5679.5	12549	8247.8	6210.8
JGIv7b.000003490:439310-462675_VV|gna13;JGIv7b.000163806:4114430-4136443_VV|gna13	JGIv7b.000003490:439310-462675_VV|gna13;JGIv7b.000163806:4114430-4136443_VV|gna13	>JGIv7b.000003490:439310-462675_VV|gna13;>JGIv7b.000163806:4114430-4136443_VV|gna13	0	0	0	0	0	0	0	0	48833	51530	40412	33118	48148	47603	48428	43529
JGIv7b.000003490:742732-853198_XV|prkca	JGIv7b.000003490:742732-853198_XV|prkca	>JGIv7b.000003490:742732-853198_XV|prkca	6329	5417.2	3545.2	5331.1	4580.9	4282.2	3555.3	6216.6	154710	163270	141580	116680	171160	161020	170170	153040
JGIv7b.000003490:94187-133949_XX|unnamed	JGIv7b.000003490:94187-133949_XX|unnamed	>JGIv7b.000003490:94187-133949_XX|unnamed	4693.4	3071.5	4484.6	4552.9	3744.4	6083.8	7152.7	4969.3	80005	58246	58314	55771	62052	266000	119330	81726
JGIv7b.000003490:961402-1013438_XV|helz	JGIv7b.000003490:961402-1013438_XV|helz	>JGIv7b.000003490:961402-1013438_XV|helz	0	0	0	0	0	0	0	0	0	0	0	0	0	0	0	0
JGIv7b.000003586:1438346-1475030_XV|golga1;JGIv7b.000089755:1496513-1534114_XX|golga1	JGIv7b.000003586:1438346-1475030_XV|golga1	>JGIv7b.000003586:1438346-1475030_XV|golga1	1859.7	1849.5	1488	1600.3	1533.8	1666.5	1265.3	2027.4	0	0	0	0	0	0	0	0
JGIv7b.000003586:1475305-1491949_VV|arpc5l	JGIv7b.000003586:1475305-1491949_VV|arpc5l	>JGIv7b.000003586:1475305-1491949_VV|arpc5l	0	0	0	0	0	0	0	0	42032	42661	34146	29126	39740	38569	41336	38395
JGIv7b.000003586:1498016-1502955_VV|rpl35	JGIv7b.000003586:1498016-1502955_VV|rpl35	>JGIv7b.000003586:1498016-1502955_VV|rpl35	33823	25519	26227	37239	29811	23343	21152	46651	118410	116420	110650	88169	145480	123550	136620	117750
JGIv7b.000003586:2091957-2174995_XX|gpr144	JGIv7b.000003586:2091957-2174995_XX|gpr144	>JGIv7b.000003586:2091957-2174995_XX|gpr144	3476.1	2370	2623	3301.6	3140.9	2821.1	2379.1	4513.9	5086	5688.2	4945	4820.8	5351.1	5779.1	5958.4	7023.4
JGIv7b.000003586:215653-344150_XX|cplx1	JGIv7b.000003586:215653-344150_XX|cplx1	>JGIv7b.000003586:215653-344150_XX|cplx1	5504.7	5940.4	6418.9	4322.3	4572.3	2876.9	2971.7	5952.6	382710	368960	367200	247500	391560	328380	354250	266540
JGIv7b.000003586:2247768-2282089_VV|psmb7	JGIv7b.000003586:2247768-2282089_VV|psmb7	>JGIv7b.000003586:2247768-2282089_VV|psmb7	0	0	0	0	0	0	0	0	12725	11589	11488	7089.3	13113	11990	12738	10341
JGIv7b.000003586:3559549-3620549_VX|strbp;JGIv7b.000003272:68-12130_VX|strbp	JGIv7b.000003586:3559549-3620549_VX|strbp;JGIv7b.000003272:68-12130_VX|strbp	>JGIv7b.000003586:3559549-3620549_VX|strbp;>JGIv7b.000003272:68-12130_VX|strbp	5607	3556.8	3799.4	4099.8	4285.2	3867.8	2470.7	6110.9	0	0	0	0	0	0	0	0
JGIv7b.000003586:516654-521394_XX|cartpt;JGIv7b.000003586:969148-972301_XX|cartpt	JGIv7b.000003586:516654-521394_XX|cartpt;JGIv7b.000003586:969148-972301_XX|cartpt	>JGIv7b.000003586:516654-521394_XX|cartpt;>JGIv7b.000003586:969148-972301_XX|cartpt	0	0	0	0	0	0	0	0	6138	6183	4968	4661.1	6554.9	6397	7589.1	6823.4
JGIv7b.000003586:822172-927098_XV|dgkq;JGIv7b.000143068:103893-198862_XV|dgkq	JGIv7b.000003586:822172-927098_XV|dgkq;JGIv7b.000143068:103893-198862_XV|dgkq	>JGIv7b.000003586:822172-927098_XV|dgkq;>JGIv7b.000143068:103893-198862_XV|dgkq	2707.4	2051.9	1494.9	1577.7	1700.6	1342.2	1336.6	2333.9	17562	17553	13979	12029	13839	14576	15569	16289
JGIv7b.000003586:978874-1003579_VV|unnamed;REV__JGIv7b.000046492:1128450-1136191_XX|npr1	JGIv7b.000003586:978874-1003579_VV|unnamed	>JGIv7b.000003586:978874-1003579_VV|unnamed	17292	15651	14594	15498	14113	12443	11365	18979	59349	59178	47696	44523	63013	55946	66476	58789
JGIv7b.000003732:239667-254918_VV|pigb	JGIv7b.000003732:239667-254918_VV|pigb	>JGIv7b.000003732:239667-254918_VV|pigb	0	0	0	0	0	0	0	0	9677.8	9947.7	8240.6	8959.1	10946	10746	11528	9408.1
JGIv7b.000003737:655-73538_VV|tubgcp2	JGIv7b.000003737:655-73538_VV|tubgcp2	>JGIv7b.000003737:655-73538_VV|tubgcp2	0	0	0	0	0	0	0	0	0	0	0	0	0	0	0	0
JGIv7b.000003737:661480-833874_VV|echs1	JGIv7b.000003737:661480-833874_VV|echs1	>JGIv7b.000003737:661480-833874_VV|echs1	9540.9	7547.8	8141.5	7967.8	7702.4	7395.1	5096.9	10383	109510	114420	94944	80230	115360	111500	123450	107700
JGIv7b.000003881:1023828-1026615_VV|cbr3	JGIv7b.000003881:1023828-1026615_VV|cbr3	>JGIv7b.000003881:1023828-1026615_VV|cbr3	9491	14159	5330	8006.6	8685.5	5768.6	4989	9354.9	83981	87020	76802	73519	91951	86811	83998	86448
JGIv7b.000003881:1031883-1034487_XX|cbr1	JGIv7b.000003881:1031883-1034487_XX|cbr1	>JGIv7b.000003881:1031883-1034487_XX|cbr1	0	0	0	0	0	0	0	0	51852	68439	43004	31152	39509	38179	47266	37179
JGIv7b.000003881:1182038-1216816_VV|morc3;JGIv7b.000006590:3717045-3764400_VV|morc3	JGIv7b.000003881:1182038-1216816_VV|morc3;JGIv7b.000006590:3717045-3764400_VV|morc3	>JGIv7b.000003881:1182038-1216816_VV|morc3;>JGIv7b.000006590:3717045-3764400_VV|morc3	0	0	0	0	0	0	0	0	0	0	0	0	0	0	0	0
JGIv7b.000215277:1241-5101_XX|dyrk1a.2;JGIv7b.000003881:1565750-1624642_XV|dyrk1a;JGIv7b.000006590:3148868-3208235_XV|dyrk1a;JGIv7b.000102557:233025-277081_VV|dyrk1a.2	JGIv7b.000215277:1241-5101_XX|dyrk1a.2;JGIv7b.000003881:1565750-1624642_XV|dyrk1a;JGIv7b.000006590:3148868-3208235_XV|dyrk1a;JGIv7b.000102557:233025-277081_VV|dyrk1a.2	>JGIv7b.000215277:1241-5101_XX|dyrk1a.2;>JGIv7b.000003881:1565750-1624642_XV|dyrk1a;>JGIv7b.000006590:3148868-3208235_XV|dyrk1a;>JGIv7b.000102557:233025-277081_VV|dyrk1a.2	0	0	0	0	0	0	0	0	2765.7	2255.7	1839.6	1939.4	2023.2	2192.7	1692.9	2009.2
JGIv7b.000003881:196918-204215_VV|atp5o;JGIv7b.000005370:2885781-2888753_XX|unnamed	JGIv7b.000003881:196918-204215_VV|atp5o	>JGIv7b.000003881:196918-204215_VV|atp5o	8837.4	7509.8	6960.9	8042.3	6415.5	6623.8	3900.3	10786	111880	112230	84935	77194	113190	93964	110280	99842
JGIv7b.000003881:2197858-2225037_VV|wrb	JGIv7b.000003881:2197858-2225037_VV|wrb	>JGIv7b.000003881:2197858-2225037_VV|wrb	0	0	0	0	0	0	0	0	3087.4	3412.9	2399.4	2332.6	2854.4	2646.7	3084	3977.9
JGIv7b.000003881:2383794-2424910_XX|pcp4	JGIv7b.000003881:2383794-2424910_XX|pcp4	>JGIv7b.000003881:2383794-2424910_XX|pcp4	6316.2	6965.1	6403	6784.5	4639.1	3225.3	5030.6	7997	7572.4	8116.3	8316.7	7264.7	8642	6478.7	7381	5361.9
JGIv7b.000003881:249252-287087_VX|mrps6	JGIv7b.000003881:249252-287087_VX|mrps6	>JGIv7b.000003881:249252-287087_VX|mrps6	3757.8	2720.1	2724.2	3531.9	2854.6	2623.3	2713.1	4652	14621	18175	15582	16324	17198	14220	17253	17265
JGIv7b.000006590:139907-190928_XX|abcg4;JGIv7b.000003881:3281190-3322812_XX|unnamed	JGIv7b.000006590:139907-190928_XX|abcg4;JGIv7b.000003881:3281190-3322812_XX|unnamed	>JGIv7b.000006590:139907-190928_XX|abcg4;>JGIv7b.000003881:3281190-3322812_XX|unnamed	0	0	0	0	0	0	0	0	795.8	780.72	660.82	725.45	795.82	865.22	802.64	771.88
JGIv7b.000003881:39450-80594_XX|son	JGIv7b.000003881:39450-80594_XX|son	>JGIv7b.000003881:39450-80594_XX|son	0	0	0	0	0	0	0	0	2339.6	3187.2	2115	1139.9	2451.9	2407.2	2652.6	2722.7
JGIv7b.000006590:4629614-4704866_XX|rcan1;JGIv7b.000003881:403049-483123_XX|rcan1	JGIv7b.000006590:4629614-4704866_XX|rcan1;JGIv7b.000003881:403049-483123_XX|rcan1	>JGIv7b.000006590:4629614-4704866_XX|rcan1;>JGIv7b.000003881:403049-483123_XX|rcan1	0	0	0	0	0	0	0	0	6443.5	5723.8	6114.2	4225.6	6585	9888.4	8330.9	7779.2
JGIv7b.000003881:98274-188865_VV|itsn1	JGIv7b.000003881:98274-188865_VV|itsn1	>JGIv7b.000003881:98274-188865_VV|itsn1	12051	9528.8	8744.9	11074	9608	8851.2	7020.1	12242	60998	64805	55387	50942	67354	60043	61494	68300
JGIv7b.000004069:20157-23708_VX|vps18	JGIv7b.000004069:20157-23708_VX|vps18	>JGIv7b.000004069:20157-23708_VX|vps18	0	0	0	0	0	0	0	0	0	0	0	0	0	0	0	0
JGIv7b.000004165:11433-22422_XX|stk38;JGIv7b.000070246:819006-854247_VV|stk38l	JGIv7b.000004165:11433-22422_XX|stk38;JGIv7b.000070246:819006-854247_VV|stk38l	>JGIv7b.000004165:11433-22422_XX|stk38;>JGIv7b.000070246:819006-854247_VV|stk38l	0	0	0	0	0	0	0	0	21180	24474	19340	14328	21433	21894	23073	18223
JGIv7b.000004165:331646-338946_VV|cyb5r3	JGIv7b.000004165:331646-338946_VV|cyb5r3	>JGIv7b.000004165:331646-338946_VV|cyb5r3	8277.2	6368.8	6523.5	8031.8	6371.4	7331.2	5278.9	10440	225300	233100	189230	173740	244120	230070	266500	227270
JGIv7b.000004165:339469-352217_VV|endou	JGIv7b.000004165:339469-352217_VV|endou	>JGIv7b.000004165:339469-352217_VV|endou	0	0	0	0	0	0	0	0	11598	12947	9790.1	38235	9945.3	14832	15214	11907
JGIv7b.000070246:641367-647703_VV|fgfr1op2;JGIv7b.000004165:353927-360418_XV|fgfr1op2	JGIv7b.000070246:641367-647703_VV|fgfr1op2;JGIv7b.000004165:353927-360418_XV|fgfr1op2	>JGIv7b.000070246:641367-647703_VV|fgfr1op2;>JGIv7b.000004165:353927-360418_XV|fgfr1op2	3239.2	2860.6	1711.9	2238	2353.5	1739.1	1732.3	2915.8	0	0	0	0	0	0	0	0
JGIv7b.000004165:376344-448518_XV|itpr2	JGIv7b.000004165:376344-448518_XV|itpr2	>JGIv7b.000004165:376344-448518_XV|itpr2	0	0	0	0	0	0	0	0	62038	66977	51772	44914	58070	59332	61187	57088
JGIv7b.000004165:64597-98391_VX|pkp2	JGIv7b.000004165:64597-98391_VX|pkp2	>JGIv7b.000004165:64597-98391_VX|pkp2	0	0	0	0	0	0	0	0	0	0	0	0	0	0	0	0
JGIv7b.000004321:10447940-10461372_VV|gca	JGIv7b.000004321:10447940-10461372_VV|gca	>JGIv7b.000004321:10447940-10461372_VV|gca	11310	8462.7	8109.9	9037.6	8609.1	7151.9	6580.7	11240	14326	15021	10760	11228	14155	12402	15622	15076
JGIv7b.000004321:10577378-10628979_XX|slc4a10	JGIv7b.000004321:10577378-10628979_XX|slc4a10	>JGIv7b.000004321:10577378-10628979_XX|slc4a10	0	0	0	0	0	0	0	0	17781	19551	13964	12981	18328	18192	19618	14189
JGIv7b.000004321:10742029-10799118_VV|psmd14;JGIv7b.000043242:10302600-10356559_XV|psmd14	JGIv7b.000004321:10742029-10799118_VV|psmd14;JGIv7b.000043242:10302600-10356559_XV|psmd14	>JGIv7b.000004321:10742029-10799118_VV|psmd14;>JGIv7b.000043242:10302600-10356559_XV|psmd14	12394	11241	9229	10875	10050	10584	7261.1	14096	74004	79478	61329	48571	78630	65213	71774	57772
JGIv7b.000004321:1082843-1178820_XX|unnamed	JGIv7b.000004321:1082843-1178820_XX|unnamed	>JGIv7b.000004321:1082843-1178820_XX|unnamed	0	0	0	0	0	0	0	0	0	0	0	0	0	0	0	0
JGIv7b.000004321:11135512-11238128_VV|rbms1	JGIv7b.000004321:11135512-11238128_VV|rbms1	>JGIv7b.000004321:11135512-11238128_VV|rbms1	0	0	0	0	0	0	0	0	0	0	0	0	0	0	0	0
JGIv7b.000004321:12271870-12279546_XX|unnamed	JGIv7b.000004321:12271870-12279546_XX|unnamed	>JGIv7b.000004321:12271870-12279546_XX|unnamed	3737.7	2643	2839	3129	2619.7	2474.5	2701.9	3879.8	0	0	0	0	0	0	0	0
JGIv7b.000004321:12510597-12578387_VV|gpd2	JGIv7b.000004321:12510597-12578387_VV|gpd2	>JGIv7b.000004321:12510597-12578387_VV|gpd2	3974.1	2984.4	2361.1	3491.8	2644	3035.9	2271.4	4296.9	25482	27558	24557	28526	28227	29290	30594	32811
JGIv7b.000004321:1334527-1385099_VV|lrrfip1	JGIv7b.000004321:1334527-1385099_VV|lrrfip1	>JGIv7b.000004321:1334527-1385099_VV|lrrfip1	0	0	0	0	0	0	0	0	0	0	0	0	0	0	0	0
JGIv7b.000004321:13618848-13647413_VV|prpf40a	JGIv7b.000004321:13618848-13647413_VV|prpf40a	>JGIv7b.000004321:13618848-13647413_VV|prpf40a	27556	21776	22205	25049	20664	21348	19533	31254	0	0	0	0	0	0	0	0
JGIv7b.000004321:13776534-13798052_VV|stam2	JGIv7b.000004321:13776534-13798052_VV|stam2	>JGIv7b.000004321:13776534-13798052_VV|stam2	2965.2	2246.9	1976.1	2170.2	2260.4	1577.1	1475.7	2788	24220	25343	23958	19337	29283	28789	30093	25685
JGIv7b.000021603:9607683-9687618_XV|cacnb4;JGIv7b.000004321:13807734-13873605_XV|cacnb4;JGIv7b.000075417:5355936-5381923_XV|cacnb1;JGIv7b.000155082:342623-413242_XX|cacnb2;JGIv7b.000029451:183142-284511_XX|cacnb2	JGIv7b.000021603:9607683-9687618_XV|cacnb4;JGIv7b.000004321:13807734-13873605_XV|cacnb4	>JGIv7b.000021603:9607683-9687618_XV|cacnb4;>JGIv7b.000004321:13807734-13873605_XV|cacnb4	3211.7	2845.1	2680.3	2715.2	2899.6	3068.7	1863.2	4180.2	43412	40514	36926	30395	42414	39410	38841	39474
JGIv7b.000004321:13895101-13905156_VV|arl5a	JGIv7b.000004321:13895101-13905156_VV|arl5a	>JGIv7b.000004321:13895101-13905156_VV|arl5a	0	0	0	0	0	0	0	0	2005.4	1440.1	1263.5	1189.1	1703.2	1510.6	1588	2105.1
JGIv7b.000004321:14051808-14104903_VV|rif1	JGIv7b.000004321:14051808-14104903_VV|rif1	>JGIv7b.000004321:14051808-14104903_VV|rif1	0	0	0	0	0	0	0	0	0	0	0	0	0	0	0	0
JGIv7b.000021603:9130623-9149335_XV|rnd3;JGIv7b.000004321:14368314-14387759_XV|rnd3	JGIv7b.000021603:9130623-9149335_XV|rnd3;JGIv7b.000004321:14368314-14387759_XV|rnd3	>JGIv7b.000021603:9130623-9149335_XV|rnd3;>JGIv7b.000004321:14368314-14387759_XV|rnd3	0	0	0	0	0	0	0	0	11097	11248	9612.9	10273	9810.8	10672	12379	10041
JGIv7b.000004321:14740789-14777063_XV|kif5c	JGIv7b.000004321:14740789-14777063_XV|kif5c	>JGIv7b.000004321:14740789-14777063_XV|kif5c	0	0	0	0	0	0	0	0	12537	13341	10810	10533	13662	12161	12802	15144
JGIv7b.000004321:1492788-1595046_XV|hdac4;JGIv7b.000013787:5239919-5285525_XX|hdac4	JGIv7b.000004321:1492788-1595046_XV|hdac4;JGIv7b.000013787:5239919-5285525_XX|hdac4	>JGIv7b.000004321:1492788-1595046_XV|hdac4;>JGIv7b.000013787:5239919-5285525_XX|hdac4	4812.3	3392.9	2706.1	3517.8	2842.1	2633.3	2277.4	4439.8	0	0	0	0	0	0	0	0
JGIv7b.000004321:1622522-1634072_VV|ndufa10	JGIv7b.000004321:1622522-1634072_VV|ndufa10	>JGIv7b.000004321:1622522-1634072_VV|ndufa10	2805.2	2405	1768.8	3088	1766.9	1942	1566.7	3481.8	17898	21495	18691	16197	22986	22266	21692	19154
JGIv7b.000004321:1712563-1735026_VV|lss	JGIv7b.000004321:1712563-1735026_VV|lss	>JGIv7b.000004321:1712563-1735026_VV|lss	0	0	0	0	0	0	0	0	60643	64388	60351	56485	75256	70754	72753	69184
JGIv7b.000043242:379701-407793_XX|col6a2;JGIv7b.000004321:1785877-1810460_XX|col6a2	JGIv7b.000043242:379701-407793_XX|col6a2;JGIv7b.000004321:1785877-1810460_XX|col6a2	>JGIv7b.000043242:379701-407793_XX|col6a2;>JGIv7b.000004321:1785877-1810460_XX|col6a2	0	0	0	0	0	0	0	0	7272.6	6131.9	4938.3	4282.1	5682.4	5834.1	6234	7803
JGIv7b.000004321:1860474-1898383_XX|col6a1;JGIv7b.000043242:457679-499143_XX|col6a1	JGIv7b.000004321:1860474-1898383_XX|col6a1	>JGIv7b.000004321:1860474-1898383_XX|col6a1	0	0	0	0	0	0	0	0	6141.3	4994	4463.1	6847.7	7272.3	5297.6	7091.3	10280
JGIv7b.000004321:2014768-2127696_XV|col18a1	JGIv7b.000004321:2014768-2127696_XV|col18a1	>JGIv7b.000004321:2014768-2127696_XV|col18a1	7221.4	6631.8	4887.2	7363.8	5556	5408.6	5091.1	7937.1	0	0	0	0	0	0	0	0
JGIv7b.000004321:20310-119846_XV|ube2f;JGIv7b.000013787:3678372-3798463_XV|ube2f	JGIv7b.000004321:20310-119846_XV|ube2f;JGIv7b.000013787:3678372-3798463_XV|ube2f	>JGIv7b.000004321:20310-119846_XV|ube2f;>JGIv7b.000013787:3678372-3798463_XV|ube2f	0	0	0	0	0	0	0	0	0	0	0	0	0	0	0	0
JGIv7b.000004321:2387814-2408561_VV|nup35	JGIv7b.000004321:2387814-2408561_VV|nup35	>JGIv7b.000004321:2387814-2408561_VV|nup35	4920.5	2663.3	3040.1	3126.6	2695.6	2811.2	1577.7	5236.5	0	0	0	0	0	0	0	0
JGIv7b.000004321:2427447-2493272_VV|nckap1	JGIv7b.000004321:2427447-2493272_VV|nckap1	>JGIv7b.000004321:2427447-2493272_VV|nckap1	0	0	0	0	0	0	0	0	5656.5	5429.2	4777.8	4731.9	6993.2	6472.1	6734.5	6187.6
JGIv7b.000043242:1119118-1131752_VX|frzb;JGIv7b.000004321:2512363-2525709_VX|frzb	JGIv7b.000043242:1119118-1131752_VX|frzb;JGIv7b.000004321:2512363-2525709_VX|frzb	>JGIv7b.000043242:1119118-1131752_VX|frzb;>JGIv7b.000004321:2512363-2525709_VX|frzb	0	0	0	0	0	0	0	0	28420	28018	27513	21974	36198	28814	31647	25133
JGIv7b.000004321:2552968-2586526_VV|dnajc10;JGIv7b.000043242:1166588-1201697_VV|dnajc10	JGIv7b.000004321:2552968-2586526_VV|dnajc10	>JGIv7b.000004321:2552968-2586526_VV|dnajc10	0	0	0	0	0	0	0	0	2455.1	2015.1	1758.9	1559.7	1954.4	1839.1	2272.5	2396.8
JGIv7b.000004321:399232-406231_XV|unnamed	JGIv7b.000004321:399232-406231_XV|unnamed	>JGIv7b.000004321:399232-406231_XV|unnamed	2727.6	1760.5	2451.5	2049.5	1967.1	1358.6	1775.7	2349	0	0	0	0	0	0	0	0
JGIv7b.000004321:4321773-4341400_VV|rbm45;JGIv7b.000043242:3173528-3180052_XV|rbm45	JGIv7b.000004321:4321773-4341400_VV|rbm45;JGIv7b.000043242:3173528-3180052_XV|rbm45	>JGIv7b.000004321:4321773-4341400_VV|rbm45;>JGIv7b.000043242:3173528-3180052_XV|rbm45	24893	22499	18407	21041	18041	16469	12580	25155	11169	11509	9274.8	7920.8	10693	9331.7	10778	11919
JGIv7b.000004321:4348464-4412671_XV|chn1;JGIv7b.000178713:713538-882167_XV|chn2;JGIv7b.000015898:451940-605455_XV|chn2	JGIv7b.000004321:4348464-4412671_XV|chn1	>JGIv7b.000004321:4348464-4412671_XV|chn1	722.56	612.65	638.56	909.1	744.89	715.09	741.8	1025.5	33006	34880	29060	22057	33030	32366	32943	30158
JGIv7b.000004321:499735-640521_XV|agap1	JGIv7b.000004321:499735-640521_XV|agap1	>JGIv7b.000004321:499735-640521_XV|agap1	6448.9	5388	4516.4	5961.8	5528.7	4509.4	3959.3	7177.4	63176	79349	63908	45904	63869	56587	59569	52687
JGIv7b.000004321:5068066-5116689_VV|mtx2;JGIv7b.000043242:3926802-3978399_VV|mtx2	JGIv7b.000004321:5068066-5116689_VV|mtx2;JGIv7b.000043242:3926802-3978399_VV|mtx2	>JGIv7b.000004321:5068066-5116689_VV|mtx2;>JGIv7b.000043242:3926802-3978399_VV|mtx2	0	0	0	0	0	0	0	0	29582	35413	28103	25570	33186	29399	31394	26500
JGIv7b.000004321:5551296-5559677_VV|hnrnpa3	JGIv7b.000004321:5551296-5559677_VV|hnrnpa3	>JGIv7b.000004321:5551296-5559677_VV|hnrnpa3	18697	18124	18986	21184	17214	16634	10154	21327	51382	59088	53508	33237	59984	53012	54405	50645
JGIv7b.000004321:5653222-5795362_VV|agps	JGIv7b.000004321:5653222-5795362_VV|agps	>JGIv7b.000004321:5653222-5795362_VV|agps	3598.3	3295.9	2814.7	3284.7	3124.1	2608.8	1992.6	4190.7	26554	28805	26297	28172	32785	29108	33121	33299
JGIv7b.000004321:6254709-6359019_VV|ola1	JGIv7b.000004321:6254709-6359019_VV|ola1	>JGIv7b.000004321:6254709-6359019_VV|ola1	3333.7	2124.4	2582	2242.6	2274.4	1763	1552.5	3232	17260	15863	13258	10630	17141	15613	16990	15493
JGIv7b.000004321:6666173-6792336_XX|rapgef4;JGIv7b.000005732:5110155-5162509_XV|rapgef3;JGIv7b.000133382:1874550-1933882_XX|rapgef3	JGIv7b.000004321:6666173-6792336_XX|rapgef4	>JGIv7b.000004321:6666173-6792336_XX|rapgef4	0	0	0	0	0	0	0	0	27459	13021	9283.5	9216.4	12603	14434	11955	15634
JGIv7b.000004321:6853332-6906949_VV|ppp1r9a	JGIv7b.000004321:6853332-6906949_VV|ppp1r9a	>JGIv7b.000004321:6853332-6906949_VV|ppp1r9a	10738	9772.8	6271.1	7662.8	8060.9	7304	4867.5	12164	8865.7	8503	5684.6	5040.8	7950.3	7670.5	8467.9	6835.7
JGIv7b.000004321:6937120-6993313_XV|itga6	JGIv7b.000004321:6937120-6993313_XV|itga6	>JGIv7b.000004321:6937120-6993313_XV|itga6	15717	13262	11909	14507	11778	11449	8170.9	18967	0	0	0	0	0	0	0	0
JGIv7b.000004321:7348179-7392146_VV|dync1i2	JGIv7b.000004321:7348179-7392146_VV|dync1i2	>JGIv7b.000004321:7348179-7392146_VV|dync1i2	0	0	0	0	0	0	0	0	28521	24352	23733	14727	30557	26399	25765	19648
JGIv7b.000043242:6435790-6446298_VV|cybrd1;JGIv7b.000004321:7402075-7414135_XX|cybrd1	JGIv7b.000043242:6435790-6446298_VV|cybrd1;JGIv7b.000004321:7402075-7414135_XX|cybrd1	>JGIv7b.000043242:6435790-6446298_VV|cybrd1;>JGIv7b.000004321:7402075-7414135_XX|cybrd1	0	0	0	0	0	0	0	0	0	0	0	0	0	0	0	0
JGIv7b.000004321:7587448-7603233_VV|gorasp2;JGIv7b.000043242:6691366-6702583_VV|gorasp2	JGIv7b.000004321:7587448-7603233_VV|gorasp2;JGIv7b.000043242:6691366-6702583_VV|gorasp2	>JGIv7b.000004321:7587448-7603233_VV|gorasp2;>JGIv7b.000043242:6691366-6702583_VV|gorasp2	0	0	0	0	0	0	0	0	24947	26138	23779	21312	32828	31115	28766	23890
JGIv7b.000004321:7612614-7630401_XX|gad1;JGIv7b.000200825:7376003-7395902_XX|csad;JGIv7b.000063567:1116578-1134902_VV|gad1.2;JGIv7b.000057180:3213306-3238132_VX|gad1.2	JGIv7b.000004321:7612614-7630401_XX|gad1	>JGIv7b.000004321:7612614-7630401_XX|gad1	0	0	0	0	0	0	0	0	47566	49250	41057	34720	46276	50587	46778	45032
JGIv7b.000004321:7903170-7909023_VV|ssb;JGIv7b.000043242:7087565-7088118_VV|ssb;JGIv7b.000043242:7088270-7089826_VV|ssb	JGIv7b.000004321:7903170-7909023_VV|ssb	>JGIv7b.000004321:7903170-7909023_VV|ssb	0	0	0	0	0	0	0	0	0	0	0	0	0	0	0	0
JGIv7b.000043242:7126314-7148495_VV|ppig;JGIv7b.000004321:7924523-7941484_VV|ppig	JGIv7b.000043242:7126314-7148495_VV|ppig;JGIv7b.000004321:7924523-7941484_VV|ppig	>JGIv7b.000043242:7126314-7148495_VV|ppig;>JGIv7b.000004321:7924523-7941484_VV|ppig	0	0	0	0	0	0	0	0	0	0	0	0	0	0	0	0
JGIv7b.000004321:8234559-8403407_XX|oxsr1	JGIv7b.000004321:8234559-8403407_XX|oxsr1	>JGIv7b.000004321:8234559-8403407_XX|oxsr1	0	0	0	0	0	0	0	0	3403.9	2902.4	3163.5	2938.7	3283.3	2894	4014.9	3970.3
JGIv7b.000004321:9267272-9366634_XX|scn3a;JGIv7b.000043242:8629282-8696221_XX|scn2a;JGIv7b.000052573:12801300-13041292_XX|scn5a;JGIv7b.000043242:8351877-8355995_XX|unnamed;JGIv7b.000043242:8358988-8373556_XX|scn3a;JGIv7b.000133382:3335090-3428152_XV|unnamed	JGIv7b.000004321:9267272-9366634_XX|scn3a	>JGIv7b.000004321:9267272-9366634_XX|scn3a	12302	9414.8	9231.3	10922	9973.1	8219.5	6130.3	13300	167170	164300	144580	121820	183610	167460	169090	155900
JGIv7b.000004363:127928-223740_XX|ncan	JGIv7b.000004363:127928-223740_XX|ncan	>JGIv7b.000004363:127928-223740_XX|ncan	4510	3408.5	3514.4	3736.1	3336.8	2946.4	1780.8	4440.9	18701	17845	14512	13774	16829	15863	17423	15262
JGIv7b.000004363:302247-308576_VV|nr2c2ap	JGIv7b.000004363:302247-308576_VV|nr2c2ap	>JGIv7b.000004363:302247-308576_VV|nr2c2ap	5971.9	4559.1	5067.8	5947.4	5309.5	4312.9	3945.1	6002	0	0	0	0	0	0	0	0
JGIv7b.000004363:585333-601791_VV|ncln	JGIv7b.000004363:585333-601791_VV|ncln	>JGIv7b.000004363:585333-601791_VV|ncln	0	0	0	0	0	0	0	0	6298.9	5835.8	5230.4	4190.4	6296.1	6241.4	6914	5922.8
JGIv7b.000004363:805223-822109_VV|aes;JGIv7b.000070461:899737-915728_VV|aes	JGIv7b.000004363:805223-822109_VV|aes;JGIv7b.000070461:899737-915728_VV|aes	>JGIv7b.000004363:805223-822109_VV|aes;>JGIv7b.000070461:899737-915728_VV|aes	6773.5	5699.3	6137.2	6608.7	6433.5	5812.9	5224.6	9926.8	0	0	0	0	0	0	0	0
JGIv7b.000004363:838178-868902_VV|gna11;JGIv7b.000086871:320040-386650_VV|gna14;JGIv7b.000072621:522901-551361_XX|gna15;JGIv7b.000231526:849607-882807_XX|gna15	JGIv7b.000004363:838178-868902_VV|gna11;JGIv7b.000086871:320040-386650_VV|gna14	>JGIv7b.000004363:838178-868902_VV|gna11;>JGIv7b.000086871:320040-386650_VV|gna14	0	0	0	0	0	0	0	0	74964	75222	63761	49099	81125	66717	74249	59568
JGIv7b.000004431:109026-264122_XV|ogdhl	JGIv7b.000004431:109026-264122_XV|ogdhl	>JGIv7b.000004431:109026-264122_XV|ogdhl	14735	11540	11774	12149	13671	10497	7527	14929	174790	179570	140690	120080	175780	169870	180250	149570
JGIv7b.000004431:319504-365424_XX|chat	JGIv7b.000004431:319504-365424_XX|chat	>JGIv7b.000004431:319504-365424_XX|chat	6511.3	5307.7	4881.2	5351.5	4816	4587.4	3886.5	7191.2	19742	21433	18637	17947	22118	22679	22290	22329
JGIv7b.000004431:8809-73726_VX|parg	JGIv7b.000004431:8809-73726_VX|parg	>JGIv7b.000004431:8809-73726_VX|parg	0	0	0	0	0	0	0	0	11024	13504	12006	8050.8	9734.3	11200	11099	7976.5
JGIv7b.000004704:397832-406227_XX|slc32a1	JGIv7b.000004704:397832-406227_XX|slc32a1	>JGIv7b.000004704:397832-406227_XX|slc32a1	15410	13826	11568	13407	10551	10240	7832.2	17394	111630	116590	92573	84833	109650	109410	108850	109010
JGIv7b.000004704:475640-485126_VV|actr5	JGIv7b.000004704:475640-485126_VV|actr5	>JGIv7b.000004704:475640-485126_VV|actr5	0	0	0	0	0	0	0	0	0	0	0	0	0	0	0	0
JGIv7b.000004704:574105-600899_VV|dhx35;JGIv7b.000045834:1483252-1513880_XX|dhx35	JGIv7b.000004704:574105-600899_VV|dhx35;JGIv7b.000045834:1483252-1513880_XX|dhx35	>JGIv7b.000004704:574105-600899_VV|dhx35;>JGIv7b.000045834:1483252-1513880_XX|dhx35	0	0	0	0	0	0	0	0	2418.4	1718.5	1785.6	2001	2481.1	1968.7	2477.6	2768.3
JGIv7b.000004704:74888-243229_XX|ptprt;JGIv7b.000125077:234358-310191_XX|ptprt	JGIv7b.000004704:74888-243229_XX|ptprt	>JGIv7b.000004704:74888-243229_XX|ptprt	2739.3	2230.1	2200.6	2756.6	2546.1	2181.6	1856.4	3683.6	32029	42838	33116	26065	32285	29520	31969	30554
JGIv7b.000004754:2103789-2109597_XX|lrrtm4;JGIv7b.000247724:4197871-4595522_XX|lrrtm4	JGIv7b.000004754:2103789-2109597_XX|lrrtm4;JGIv7b.000247724:4197871-4595522_XX|lrrtm4	>JGIv7b.000004754:2103789-2109597_XX|lrrtm4;>JGIv7b.000247724:4197871-4595522_XX|lrrtm4	0	0	0	0	0	0	0	0	0	0	0	0	0	0	0	0
JGIv7b.000004754:213363-299667_XV|aak1	JGIv7b.000004754:213363-299667_XV|aak1	>JGIv7b.000004754:213363-299667_XV|aak1	4100.3	3120.6	2698.9	3631.1	3029.9	2512.7	1914.2	3783.2	180030	179900	161010	137980	196630	173580	175870	164340
JGIv7b.000004754:3015110-3063674_VV|snrnp200	JGIv7b.000004754:3015110-3063674_VV|snrnp200	>JGIv7b.000004754:3015110-3063674_VV|snrnp200	99291	99188	72665	88150	83894	79710	58011	123630	101760	101210	88278	79412	110530	99669	105970	102850
JGIv7b.000004754:309172-330613_VV|nfu1;JGIv7b.000247724:2383003-2404146_XX|nfu1	JGIv7b.000004754:309172-330613_VV|nfu1	>JGIv7b.000004754:309172-330613_VV|nfu1	0	0	0	0	0	0	0	0	29982	29302	23563	20857	30804	32209	32861	31222
JGIv7b.000004754:349889-381409_VV|gfpt1	JGIv7b.000004754:349889-381409_VV|gfpt1	>JGIv7b.000004754:349889-381409_VV|gfpt1	2577	2036.5	1491	2063.5	1442.1	1962.4	1377.4	2673.7	10451	9595	9037.6	8893.3	11197	10562	13147	11761
JGIv7b.000004754:758697-764069_VV|pcna	JGIv7b.000004754:758697-764069_VV|pcna	>JGIv7b.000004754:758697-764069_VV|pcna	0	0	0	0	0	0	0	0	0	0	0	0	0	0	0	0
JGIv7b.000004754:950061-965971_XV|prnp	JGIv7b.000004754:950061-965971_XV|prnp	>JGIv7b.000004754:950061-965971_XV|prnp	22626	19209	13447	21367	18247	14158	18736	22658	49175	47567	39355	29720	43204	42711	43444	35732
JGIv7b.000004774:280430-384245_XX|unnamed	JGIv7b.000004774:280430-384245_XX|unnamed	>JGIv7b.000004774:280430-384245_XX|unnamed	0	0	0	0	0	0	0	0	10508	10677	9512.9	9862	11066	10807	12161	11743
JGIv7b.000004774:335129-341067_XX|unnamed	JGIv7b.000004774:335129-341067_XX|unnamed	>JGIv7b.000004774:335129-341067_XX|unnamed	887.36	517.1	760.94	667.72	483	605.19	1124.4	667.63	7986.6	9886.2	6776.7	6686.5	7031.1	8236.7	7902.2	7920.9
JGIv7b.000004774:437816-449190_XX|unnamed	JGIv7b.000004774:437816-449190_XX|unnamed	>JGIv7b.000004774:437816-449190_XX|unnamed	0	0	0	0	0	0	0	0	4919.4	5033.1	4783.2	5824.5	5175.3	5683.7	6385.3	8996.1
JGIv7b.000004774:486720-502316_XX|atp2a1	JGIv7b.000004774:486720-502316_XX|atp2a1	>JGIv7b.000004774:486720-502316_XX|atp2a1	0	0	0	0	0	0	0	0	1036.8	989.36	746.86	1040.2	724.04	1162.5	1256.5	1793.6
JGIv7b.000005228:1724874-1749849_XV|glb1l	JGIv7b.000005228:1724874-1749849_XV|glb1l	>JGIv7b.000005228:1724874-1749849_XV|glb1l	0	0	0	0	0	0	0	0	7803.2	7197.9	5789.4	5177.4	6788.6	7100.9	7552.9	7837.6
JGIv7b.000005228:1776984-2097294_XX|sugct	JGIv7b.000005228:1776984-2097294_XX|sugct	>JGIv7b.000005228:1776984-2097294_XX|sugct	0	0	0	0	0	0	0	0	12380	12580	8733.6	9442.6	11401	10941	11971	17173
JGIv7b.000005228:280316-322905_XX|ddc	JGIv7b.000005228:280316-322905_XX|ddc	>JGIv7b.000005228:280316-322905_XX|ddc	0	0	0	0	0	0	0	0	0	0	0	0	0	0	0	0
JGIv7b.000005228:3084126-3086243_VV|c7orf25	JGIv7b.000005228:3084126-3086243_VV|c7orf25	>JGIv7b.000005228:3084126-3086243_VV|c7orf25	0	0	0	0	0	0	0	0	0	0	0	0	0	0	0	0
JGIv7b.000005228:3137004-3287987_XV|hecw1	JGIv7b.000005228:3137004-3287987_XV|hecw1	>JGIv7b.000005228:3137004-3287987_XV|hecw1	0	0	0	0	0	0	0	0	0	0	0	0	0	0	0	0
JGIv7b.000005228:3406543-3478767_VV|c7orf44	JGIv7b.000005228:3406543-3478767_VV|c7orf44	>JGIv7b.000005228:3406543-3478767_VV|c7orf44	0	0	0	0	0	0	0	0	0	0	0	0	0	0	0	0
JGIv7b.000005228:3478360-3496922_VV|blvra;JGIv7b.000001301:1039020-1045264_XX|blvra	JGIv7b.000005228:3478360-3496922_VV|blvra	>JGIv7b.000005228:3478360-3496922_VV|blvra	0	0	0	0	0	0	0	0	16741	16202	14109	11225	16059	15483	18890	16840
JGIv7b.000005228:3608475-3635904_XV|lancl2;JGIv7b.000271178:790342-790983_XX|unnamed	JGIv7b.000005228:3608475-3635904_XV|lancl2	>JGIv7b.000005228:3608475-3635904_XV|lancl2	8248.2	8076.3	6311.6	8063.8	6254.3	5995.5	4801.5	9160.8	68349	65245	52792	47611	67216	66928	64399	65919
JGIv7b.000005228:5020388-5448233_XX|cntnap2	JGIv7b.000005228:5020388-5448233_XX|cntnap2	>JGIv7b.000005228:5020388-5448233_XX|cntnap2	1911.5	1282.1	1477.3	1568.5	1344	1378.8	701.85	1861.8	97884	108900	89593	73004	97404	92404	104530	96922
JGIv7b.000005228:5474072-5522574_VV|cul1;JGIv7b.000099429:359796-397781_VV|cul1	JGIv7b.000005228:5474072-5522574_VV|cul1;JGIv7b.000099429:359796-397781_VV|cul1	>JGIv7b.000005228:5474072-5522574_VV|cul1;>JGIv7b.000099429:359796-397781_VV|cul1	1402.2	1749.6	1456.2	1662.8	1624.4	1103.6	1535	2126.9	37804	39449	31406	32516	38392	37031	41841	41252
JGIv7b.000005228:5613016-5643977_VV|zdhhc3;JGIv7b.000099429:237695-263347_VV|zdhhc3	JGIv7b.000005228:5613016-5643977_VV|zdhhc3;JGIv7b.000099429:237695-263347_VV|zdhhc3	>JGIv7b.000005228:5613016-5643977_VV|zdhhc3;>JGIv7b.000099429:237695-263347_VV|zdhhc3	0	0	0	0	0	0	0	0	10987	14905	12081	9110.3	12587	14453	13047	12579
JGIv7b.000005228:5644158-5666477_XV|exosc7;JGIv7b.000099429:221964-237951_VV|exosc7	JGIv7b.000005228:5644158-5666477_XV|exosc7;JGIv7b.000099429:221964-237951_VV|exosc7	>JGIv7b.000005228:5644158-5666477_XV|exosc7;>JGIv7b.000099429:221964-237951_VV|exosc7	0	0	0	0	0	0	0	0	0	0	0	0	0	0	0	0
JGIv7b.000005228:5783092-5873205_XV|lars2	JGIv7b.000005228:5783092-5873205_XV|lars2	>JGIv7b.000005228:5783092-5873205_XV|lars2	0	0	0	0	0	0	0	0	3985.3	4085.8	3792.6	2710.5	3456.1	3806.7	3902	4679.8
JGIv7b.000005228:6020107-6206491_XV|myrip	JGIv7b.000005228:6020107-6206491_XV|myrip	>JGIv7b.000005228:6020107-6206491_XV|myrip	0	0	0	0	0	0	0	0	0	0	0	0	0	0	0	0
JGIv7b.000005228:6268052-6273614_VV|eif1b	JGIv7b.000005228:6268052-6273614_VV|eif1b	>JGIv7b.000005228:6268052-6273614_VV|eif1b	2915.2	2231.1	2310.1	2601	2421.1	2547.7	1934.7	2800.5	0	0	0	0	0	0	0	0
JGIv7b.000005228:830511-853340_XX|upp1	JGIv7b.000005228:830511-853340_XX|upp1	>JGIv7b.000005228:830511-853340_XX|upp1	6463	5102.2	3896.1	5341.8	5076.2	5283.8	5458.4	6330	12404	12438	9815.2	8940.3	11675	10678	13403	11824
JGIv7b.000005269:154051-192274_XX|cd34;JGIv7b.000047533:4539373-4579101_XX|cd34	JGIv7b.000005269:154051-192274_XX|cd34;JGIv7b.000047533:4539373-4579101_XX|cd34	>JGIv7b.000005269:154051-192274_XX|cd34;>JGIv7b.000047533:4539373-4579101_XX|cd34	0	0	0	0	0	0	0	0	0	0	0	0	0	0	0	0
JGIv7b.000005269:1854626-1862393_XX|hsd11b1;JGIv7b.000047533:2975834-2982972_XX|hsd11b1	JGIv7b.000005269:1854626-1862393_XX|hsd11b1;JGIv7b.000047533:2975834-2982972_XX|hsd11b1	>JGIv7b.000005269:1854626-1862393_XX|hsd11b1;>JGIv7b.000047533:2975834-2982972_XX|hsd11b1	0	0	0	0	0	0	0	0	0	0	0	0	0	0	0	0
JGIv7b.000005269:28631-33437_VV|unnamed	JGIv7b.000005269:28631-33437_VV|unnamed	>JGIv7b.000005269:28631-33437_VV|unnamed	81362	103140	54518	79802	87298	71297	46899	96110	63829	66726	65240	47237	75575	64616	70855	59379
JGIv7b.000005269:3300735-3550512_XX|pitpnm3;JGIv7b.000047533:1122001-1432831_XX|pitpnm3	JGIv7b.000005269:3300735-3550512_XX|pitpnm3;JGIv7b.000047533:1122001-1432831_XX|pitpnm3	>JGIv7b.000005269:3300735-3550512_XX|pitpnm3;>JGIv7b.000047533:1122001-1432831_XX|pitpnm3	0	0	0	0	0	0	0	0	4105.8	5720.1	4722	4479.8	4340.8	4392.3	4479.8	4825.5
JGIv7b.000005269:3614531-3625448_VV|txndc17	JGIv7b.000005269:3614531-3625448_VV|txndc17	>JGIv7b.000005269:3614531-3625448_VV|txndc17	0	0	0	0	0	0	0	0	0	0	0	0	0	0	0	0
JGIv7b.000005269:3809378-3875574_XX|hip1	JGIv7b.000005269:3809378-3875574_XX|hip1	>JGIv7b.000005269:3809378-3875574_XX|hip1	0	0	0	0	0	0	0	0	0	0	0	0	0	0	0	0
JGIv7b.000005269:3931718-3956497_VV|rabgef1	JGIv7b.000005269:3931718-3956497_VV|rabgef1	>JGIv7b.000005269:3931718-3956497_VV|rabgef1	0	0	0	0	0	0	0	0	25619	26705	22182	22295	30553	25860	28938	28005
JGIv7b.000005310:114194-153910_VV|sdad1	JGIv7b.000005310:114194-153910_VV|sdad1	>JGIv7b.000005310:114194-153910_VV|sdad1	5962.9	4259.4	4706.2	4553.1	5205.9	4138.5	3839.4	6434.3	0	0	0	0	0	0	0	0
JGIv7b.000005310:37239-72502_VV|scarb2	JGIv7b.000005310:37239-72502_VV|scarb2	>JGIv7b.000005310:37239-72502_VV|scarb2	0	0	0	0	0	0	0	0	4010.5	3258.6	3589.3	3091.5	3757.4	4198.7	3837	4174.5
JGIv7b.000005310:424511-443153_XX|gc	JGIv7b.000005310:424511-443153_XX|gc	>JGIv7b.000005310:424511-443153_XX|gc	0	0	0	0	0	0	0	0	3807.8	4209.5	3629	4277.5	4328.2	4432.8	6264.9	5035.7
JGIv7b.000005310:78817-104626_VV|nup54;JGIv7b.000058878:5901947-5928317_VV|nup54	JGIv7b.000005310:78817-104626_VV|nup54;JGIv7b.000058878:5901947-5928317_VV|nup54	>JGIv7b.000005310:78817-104626_VV|nup54;>JGIv7b.000058878:5901947-5928317_VV|nup54	11726	11057	9010	12604	10115	9610	8657.9	16521	22306	21641	18350	19556	21800	20251	21243	23193
JGIv7b.000007546:1960242-1963610_XX|unnamed;JGIv7b.000080843:507043-511770_XX|unnamed;JGIv7b.000005370:1007636-1013217_XX|unnamed;JGIv7b.000345631:125872-130213_XX|unnamed	JGIv7b.000007546:1960242-1963610_XX|unnamed;JGIv7b.000080843:507043-511770_XX|unnamed;JGIv7b.000005370:1007636-1013217_XX|unnamed;JGIv7b.000345631:125872-130213_XX|unnamed	>JGIv7b.000007546:1960242-1963610_XX|unnamed;>JGIv7b.000080843:507043-511770_XX|unnamed;>JGIv7b.000005370:1007636-1013217_XX|unnamed;>JGIv7b.000345631:125872-130213_XX|unnamed	0	0	0	0	0	0	0	0	0	0	0	0	0	0	0	0
JGIv7b.000005370:1339930-1373824_XX|btbd17	JGIv7b.000005370:1339930-1373824_XX|btbd17	>JGIv7b.000005370:1339930-1373824_XX|btbd17	0	0	0	0	0	0	0	0	7999.8	8044.2	6221.2	4520.9	6414.7	6629.9	8645	6331.9
JGIv7b.000175670:95379-99260_VV|rpl38;JGIv7b.000005370:1776660-1781527_VV|rpl38;JGIv7b.000175670:96984-98289_VV|rpl38	JGIv7b.000175670:95379-99260_VV|rpl38;JGIv7b.000005370:1776660-1781527_VV|rpl38;JGIv7b.000175670:96984-98289_VV|rpl38	>JGIv7b.000175670:95379-99260_VV|rpl38;>JGIv7b.000005370:1776660-1781527_VV|rpl38;>JGIv7b.000175670:96984-98289_VV|rpl38	33524	26812	26641	32104	27454	26263	19729	41474	31487	33242	28667	26490	36774	32853	34836	30322
JGIv7b.000005370:2291406-2702706_XV|sdk2;JGIv7b.000326837:21676-389342_XV|sdk2	JGIv7b.000005370:2291406-2702706_XV|sdk2	>JGIv7b.000005370:2291406-2702706_XV|sdk2	0	0	0	0	0	0	0	0	3365.8	4817.9	4230.5	3212.1	3674	4728.8	4078	3608
JGIv7b.000005370:2732327-2753043_VV|cdc42ep4	JGIv7b.000005370:2732327-2753043_VV|cdc42ep4	>JGIv7b.000005370:2732327-2753043_VV|cdc42ep4	0	0	0	0	0	0	0	0	60347	59459	51154	43342	78225	59154	61741	47253
JGIv7b.000005370:712044-854750_VV|baiap2;JGIv7b.000150750:232025-380978_XV|baiap2	JGIv7b.000005370:712044-854750_VV|baiap2;JGIv7b.000150750:232025-380978_XV|baiap2	>JGIv7b.000005370:712044-854750_VV|baiap2;>JGIv7b.000150750:232025-380978_XV|baiap2	0	0	0	0	0	0	0	0	2819	3283.9	2420.6	2531.2	3041.7	3658.7	3438.1	3736.3
JGIv7b.000005375:1000388-1037946_XX|itih5	JGIv7b.000005375:1000388-1037946_XX|itih5	>JGIv7b.000005375:1000388-1037946_XX|itih5	0	0	0	0	0	0	0	0	15790	16828	14681	16595	16321	15208	15459	16263
JGIv7b.000005375:1046024-1082560_XX|itih2	JGIv7b.000005375:1046024-1082560_XX|itih2	>JGIv7b.000005375:1046024-1082560_XX|itih2	1549	1270.1	886.69	1179.7	580.55	872.73	787.74	1490.5	0	0	0	0	0	0	0	0
JGIv7b.000005375:1098041-1113919_VV|atp5c1	JGIv7b.000005375:1098041-1113919_VV|atp5c1	>JGIv7b.000005375:1098041-1113919_VV|atp5c1	41974	36557	31740	35580	34731	27329	21513	43313	311980	308940	265110	219480	334570	305170	332850	293480
JGIv7b.000012518:12153008-12391188_XX|celf2;JGIv7b.000005375:2014448-2250995_XX|celf2	JGIv7b.000012518:12153008-12391188_XX|celf2;JGIv7b.000005375:2014448-2250995_XX|celf2	>JGIv7b.000012518:12153008-12391188_XX|celf2;>JGIv7b.000005375:2014448-2250995_XX|celf2	0	0	0	0	0	0	0	0	0	0	0	0	0	0	0	0
JGIv7b.000005375:2502309-2546260_VV|upf2;JGIv7b.000012518:12679665-12724680_XV|upf2	JGIv7b.000005375:2502309-2546260_VV|upf2;JGIv7b.000012518:12679665-12724680_XV|upf2	>JGIv7b.000005375:2502309-2546260_VV|upf2;>JGIv7b.000012518:12679665-12724680_XV|upf2	0	0	0	0	0	0	0	0	6538.8	6858.5	5601.9	6119.9	7389.9	8648	6517.9	7040.3
JGIv7b.000005375:2554802-2572411_VV|nudt5	JGIv7b.000005375:2554802-2572411_VV|nudt5	>JGIv7b.000005375:2554802-2572411_VV|nudt5	628.07	891.19	515.03	904.82	662.83	703.66	631.04	879.48	0	0	0	0	0	0	0	0
JGIv7b.000005375:2622368-2741192_XV|camk1d	JGIv7b.000005375:2622368-2741192_XV|camk1d	>JGIv7b.000005375:2622368-2741192_XV|camk1d	10367	7410.1	9662.1	9993	8239.5	7386.1	5578.4	10930	106240	114650	88640	75733	106700	99993	102510	93887
JGIv7b.000005375:30085-73851_XX|unnamed	JGIv7b.000005375:30085-73851_XX|unnamed	>JGIv7b.000005375:30085-73851_XX|unnamed	0	0	0	0	0	0	0	0	8118.6	9854.1	8677	7874.2	10242	9884.3	9941.6	10763
JGIv7b.000005375:495301-511785_VV|gdi1	JGIv7b.000005375:495301-511785_VV|gdi1	>JGIv7b.000005375:495301-511785_VV|gdi1	33020	31353	32563	35410	31800	27212	18705	40001	137760	132480	109020	90295	140470	132060	134290	120110
JGIv7b.000005375:598313-615276_VV|rbm17;JGIv7b.000012518:10663426-10677756_VV|rbm17	JGIv7b.000005375:598313-615276_VV|rbm17;JGIv7b.000012518:10663426-10677756_VV|rbm17	>JGIv7b.000005375:598313-615276_VV|rbm17;>JGIv7b.000012518:10663426-10677756_VV|rbm17	2109.6	1972.9	1987.7	2158.4	2101.6	1929.6	1074.7	2680.7	5509.6	5230.7	5436.4	4931.8	6038	5396.4	7642.3	6009.4
JGIv7b.000005396:301163-309413_XX|rapgef1	JGIv7b.000005396:301163-309413_XX|rapgef1	>JGIv7b.000005396:301163-309413_XX|rapgef1	0	0	0	0	0	0	0	0	0	0	0	0	0	0	0	0
JGIv7b.000036991:960906-1009841_XX|unnamed;JGIv7b.000005432:735179-833825_XX|unnamed	JGIv7b.000036991:960906-1009841_XX|unnamed;JGIv7b.000005432:735179-833825_XX|unnamed	>JGIv7b.000036991:960906-1009841_XX|unnamed;>JGIv7b.000005432:735179-833825_XX|unnamed	5349.1	4076.4	4104	4586.7	4099.9	3830.8	3171.4	6656.7	45225	45920	48757	37288	52071	54768	54451	50148
JGIv7b.000005732:10217127-10248666_VV|kpna3	JGIv7b.000005732:10217127-10248666_VV|kpna3	>JGIv7b.000005732:10217127-10248666_VV|kpna3	2958.2	1961.9	2057.8	1966.6	2365.6	1737	933.46	3625.8	19921	20211	19281	20532	23275	22079	22793	21387
JGIv7b.000005732:10254642-10263187_VV|spryd7;JGIv7b.000200825:5124000-5131461_VV|spryd7	JGIv7b.000005732:10254642-10263187_VV|spryd7;JGIv7b.000200825:5124000-5131461_VV|spryd7	>JGIv7b.000005732:10254642-10263187_VV|spryd7;>JGIv7b.000200825:5124000-5131461_VV|spryd7	0	0	0	0	0	0	0	0	42280	38138	19088	17930	20138	16408	17356	15581
JGIv7b.000200825:4491974-4531075_XV|wdfy2;JGIv7b.000005732:10901729-10933485_XV|wdfy2	JGIv7b.000200825:4491974-4531075_XV|wdfy2;JGIv7b.000005732:10901729-10933485_XV|wdfy2	>JGIv7b.000200825:4491974-4531075_XV|wdfy2;>JGIv7b.000005732:10901729-10933485_XV|wdfy2	0	0	0	0	0	0	0	0	0	0	0	0	0	0	0	0
JGIv7b.000005732:119658-309534_VV|lrp1;JGIv7b.000021603:5789311-6174142_XX|unnamed	JGIv7b.000005732:119658-309534_VV|lrp1	>JGIv7b.000005732:119658-309534_VV|lrp1	8484.4	7277.1	6645.2	7277	7211.6	5133.1	4180.1	10176	312760	323320	295600	256280	341900	320270	363960	322360
JGIv7b.000005732:1378828-1406211_VV|mars	JGIv7b.000005732:1378828-1406211_VV|mars	>JGIv7b.000005732:1378828-1406211_VV|mars	12207	12662	10019	11879	9677.3	8673.8	6777.3	13198	47698	44078	40206	32547	46717	41609	46449	42197
JGIv7b.000005732:1471268-1495083_VV|dctn2	JGIv7b.000005732:1471268-1495083_VV|dctn2	>JGIv7b.000005732:1471268-1495083_VV|dctn2	21229	18514	15118	19091	18633	14767	10605	23434	164840	166420	146990	127510	185790	168630	182020	167030
JGIv7b.000005732:1507596-1589522_XX|kif5a	JGIv7b.000005732:1507596-1589522_XX|kif5a	>JGIv7b.000005732:1507596-1589522_XX|kif5a	3708	3538.7	3692.1	4597.3	2956.2	3327.3	2103.2	6069.7	40695	46050	45208	36573	50107	48796	48632	46053
JGIv7b.000005732:1596082-1626429_VV|pip4k2c;JGIv7b.000070222:1758316-1783887_VV|pip4k2c	JGIv7b.000005732:1596082-1626429_VV|pip4k2c;JGIv7b.000070222:1758316-1783887_VV|pip4k2c	>JGIv7b.000005732:1596082-1626429_VV|pip4k2c;>JGIv7b.000070222:1758316-1783887_VV|pip4k2c	0	0	0	0	0	0	0	0	0	0	0	0	0	0	0	0
JGIv7b.000005732:2016621-2080356_XV|b4galnt1;JGIv7b.000070222:2215365-2250183_XX|b4galnt1	JGIv7b.000005732:2016621-2080356_XV|b4galnt1;JGIv7b.000070222:2215365-2250183_XX|b4galnt1	>JGIv7b.000005732:2016621-2080356_XV|b4galnt1;>JGIv7b.000070222:2215365-2250183_XX|b4galnt1	0	0	0	0	0	0	0	0	8144.8	8122.9	8293.9	5897	7969.7	10337	8293	7500.9
JGIv7b.000005732:2224071-2325193_XV|agap2	JGIv7b.000005732:2224071-2325193_XV|agap2	>JGIv7b.000005732:2224071-2325193_XV|agap2	0	0	0	0	0	0	0	0	19316	21597	17442	19484	20150	19429	22808	21661
JGIv7b.000005732:2715608-2768666_VX|tsfm	JGIv7b.000005732:2715608-2768666_VX|tsfm	>JGIv7b.000005732:2715608-2768666_VX|tsfm	0	0	0	0	0	0	0	0	0	0	0	0	0	0	0	0
JGIv7b.000005732:2773372-2818522_XX|avil;JGIv7b.000060608:315018-346145_XX|vil1;JGIv7b.000021603:4346155-4366195_XX|vil1	JGIv7b.000005732:2773372-2818522_XX|avil	>JGIv7b.000005732:2773372-2818522_XX|avil	0	0	0	0	0	0	0	0	76489	80515	72389	61004	83221	74519	83924	78910
JGIv7b.000005732:3040352-3076945_VV|tfcp2;JGIv7b.000133382:4289015-4342026_VV|tfcp2	JGIv7b.000005732:3040352-3076945_VV|tfcp2;JGIv7b.000133382:4289015-4342026_VV|tfcp2	>JGIv7b.000005732:3040352-3076945_VV|tfcp2;>JGIv7b.000133382:4289015-4342026_VV|tfcp2	4905.1	4674.3	3351.4	4522.7	4024.5	3309.1	2799.9	5759.7	5391	6234.2	3825.5	5007.8	4273.6	4513.3	5495.5	4536.6
JGIv7b.000005732:3369427-3464111_XV|slc4a8;JGIv7b.000133382:3752951-3842123_XX|slc4a8	JGIv7b.000005732:3369427-3464111_XV|slc4a8;JGIv7b.000133382:3752951-3842123_XX|slc4a8	>JGIv7b.000005732:3369427-3464111_XV|slc4a8;>JGIv7b.000133382:3752951-3842123_XX|slc4a8	0	0	0	0	0	0	0	0	7489.6	9278.5	7842.3	7522.9	9070.8	7432.4	8940.2	9827.3
JGIv7b.000005732:3777796-3886706_XV|scn8a;JGIv7b.000047683:3550165-3772248_XV|scn5a	JGIv7b.000005732:3777796-3886706_XV|scn8a	>JGIv7b.000005732:3777796-3886706_XV|scn8a	0	0	0	0	0	0	0	0	35831	34223	29512	26744	37478	34589	33824	34179
JGIv7b.000005732:3988358-4121913_XV|dip2b	JGIv7b.000005732:3988358-4121913_XV|dip2b	>JGIv7b.000005732:3988358-4121913_XV|dip2b	0	0	0	0	0	0	0	0	18138	19997	14822	12436	16700	18238	19192	17737
JGIv7b.000005732:4174332-4208338_VX|pfkm	JGIv7b.000005732:4174332-4208338_VX|pfkm	>JGIv7b.000005732:4174332-4208338_VX|pfkm	0	0	0	0	0	0	0	0	28550	28688	22861	20957	26714	25244	26782	24982
JGIv7b.000005732:4403585-4449907_XX|col2a1	JGIv7b.000005732:4403585-4449907_XX|col2a1	>JGIv7b.000005732:4403585-4449907_XX|col2a1	88384	65625	80423	63524	58441	49711	39941	80470	0	0	0	0	0	0	0	0
JGIv7b.000005732:5322427-5414204_XX|ppp1r1a;JGIv7b.000133382:1595728-1680475_VX|ppp1r1a	JGIv7b.000005732:5322427-5414204_XX|ppp1r1a;JGIv7b.000133382:1595728-1680475_VX|ppp1r1a	>JGIv7b.000005732:5322427-5414204_XX|ppp1r1a;>JGIv7b.000133382:1595728-1680475_VX|ppp1r1a	0	0	0	0	0	0	0	0	0	0	0	0	0	0	0	0
JGIv7b.000005732:533680-560869_VV|shmt2	JGIv7b.000005732:533680-560869_VV|shmt2	>JGIv7b.000005732:533680-560869_VV|shmt2	902.11	606.62	626.24	828.23	531.44	676.03	787.58	1323.2	49513	51347	43975	42989	54790	48793	54934	51342
JGIv7b.000005732:5427562-5644573_XX|pde1b;JGIv7b.000043242:1269659-1356132_XX|pde1a;JGIv7b.000004321:2729016-2758197_XX|pde1a	JGIv7b.000005732:5427562-5644573_XX|pde1b	>JGIv7b.000005732:5427562-5644573_XX|pde1b	0	0	0	0	0	0	0	0	106530	108110	86990	81080	112290	101180	108160	104450
JGIv7b.000005732:6320223-6335538_VV|copz1;JGIv7b.000133382:485606-501815_VV|copz1	JGIv7b.000005732:6320223-6335538_VV|copz1;JGIv7b.000133382:485606-501815_VV|copz1	>JGIv7b.000005732:6320223-6335538_VV|copz1;>JGIv7b.000133382:485606-501815_VV|copz1	8486.2	6729.2	5412.3	7955.2	6009.7	7503.9	5158.5	9398.4	10595	11366	9182.6	9006.7	12542	13459	11184	11701
JGIv7b.000005732:6369421-6377966_VV|hnrnpa1	JGIv7b.000005732:6369421-6377966_VV|hnrnpa1	>JGIv7b.000005732:6369421-6377966_VV|hnrnpa1	29774	26389	23264	26018	24263	24511	17566	33180	59736	56655	51303	41590	61344	57666	53724	48273
JGIv7b.000005732:6374565-6400955_VV|cbx5	JGIv7b.000005732:6374565-6400955_VV|cbx5	>JGIv7b.000005732:6374565-6400955_VV|cbx5	6234.3	5122.9	5420.4	5825.5	5231.5	5666.6	3713.6	8083.9	3014.7	3585.3	2947	1780.1	3065.4	2942	3543.1	3031.4
JGIv7b.000005732:6925601-6930455_VX|hoxc10	JGIv7b.000005732:6925601-6930455_VX|hoxc10	>JGIv7b.000005732:6925601-6930455_VX|hoxc10	0	0	0	0	0	0	0	0	11428	13919	10531	8897.1	11734	20963	14472	15028
JGIv7b.000005732:7317627-7347323_XV|calcoco1	JGIv7b.000005732:7317627-7347323_XV|calcoco1	>JGIv7b.000005732:7317627-7347323_XV|calcoco1	0	0	0	0	0	0	0	0	0	0	0	0	0	0	0	0
JGIv7b.000005732:7522356-7531764_XX|unnamed	JGIv7b.000005732:7522356-7531764_XX|unnamed	>JGIv7b.000005732:7522356-7531764_XX|unnamed	0	0	0	0	0	0	0	0	0	0	0	0	0	0	0	0
JGIv7b.000005732:7529960-7541027_VV|tarbp2;JGIv7b.000049342:560122-570457_VV|tarbp2	JGIv7b.000005732:7529960-7541027_VV|tarbp2;JGIv7b.000049342:560122-570457_VV|tarbp2	>JGIv7b.000005732:7529960-7541027_VV|tarbp2;>JGIv7b.000049342:560122-570457_VV|tarbp2	0	0	0	0	0	0	0	0	5246.6	5651.1	5040.7	3490.4	5559.3	4788.8	4554.1	4972.8
JGIv7b.000005732:7588117-7612020_XV|map3k12;JGIv7b.000049342:620243-649373_XV|map3k12	JGIv7b.000005732:7588117-7612020_XV|map3k12;JGIv7b.000049342:620243-649373_XV|map3k12	>JGIv7b.000005732:7588117-7612020_XV|map3k12;>JGIv7b.000049342:620243-649373_XV|map3k12	0	0	0	0	0	0	0	0	0	0	0	0	0	0	0	0
JGIv7b.000005732:7627759-7650264_VV|pcbp3;JGIv7b.000049342:670204-695267_VV|unnamed	JGIv7b.000005732:7627759-7650264_VV|pcbp3;JGIv7b.000049342:670204-695267_VV|unnamed	>JGIv7b.000005732:7627759-7650264_VV|pcbp3;>JGIv7b.000049342:670204-695267_VV|unnamed	72104	61786	58444	67108	56944	56435	44381	85836	214830	220130	189220	167100	235880	206560	215670	196740
JGIv7b.000049342:911340-918751_VV|c12orf10;JGIv7b.000005732:7842316-7850114_VV|c12orf10	JGIv7b.000049342:911340-918751_VV|c12orf10;JGIv7b.000005732:7842316-7850114_VV|c12orf10	>JGIv7b.000049342:911340-918751_VV|c12orf10;>JGIv7b.000005732:7842316-7850114_VV|c12orf10	2702.9	1354.1	1296.1	1848.1	1401.3	1700.2	1236.1	2242.4	22969	26025	19347	18537	23874	20194	21458	22170
JGIv7b.000005732:8243561-8259858_XV|spryd3;JGIv7b.000200825:7287133-7301125_VV|spryd3	JGIv7b.000005732:8243561-8259858_XV|spryd3;JGIv7b.000200825:7287133-7301125_VV|spryd3	>JGIv7b.000005732:8243561-8259858_XV|spryd3;>JGIv7b.000200825:7287133-7301125_VV|spryd3	0	0	0	0	0	0	0	0	0	0	0	0	0	0	0	0
JGIv7b.000005732:8370127-8414839_VV|eif4b	JGIv7b.000005732:8370127-8414839_VV|eif4b	>JGIv7b.000005732:8370127-8414839_VV|eif4b	88528	89128	49581	58765	64891	64093	51418	84035	160930	159250	143800	126300	182910	154300	172290	149390
JGIv7b.000005732:8463117-8466602_VV|krt18	JGIv7b.000005732:8463117-8466602_VV|krt18	>JGIv7b.000005732:8463117-8466602_VV|krt18	81513	86355	59094	67438	74497	60040	41128	87851	5281.5	4993.2	3947.8	3311	3776.3	4577.8	3790.6	4223.8
JGIv7b.000005732:8521502-8531366_VV|krt8;CON__Q9DCV7;JGIv7b.000200825:6776267-6785497_XX|krt75;CON__Q9NSB2;CON__Q6ISB0	JGIv7b.000005732:8521502-8531366_VV|krt8	>JGIv7b.000005732:8521502-8531366_VV|krt8	139550	111270	105990	119490	106910	100260	74765	154350	87071	93135	117670	62871	123030	108300	119230	150610
JGIv7b.000070222:1010836-1094250_VV|r3hdm2;JGIv7b.000005732:870985-980349_VV|r3hdm2	JGIv7b.000070222:1010836-1094250_VV|r3hdm2;JGIv7b.000005732:870985-980349_VV|r3hdm2	>JGIv7b.000070222:1010836-1094250_VV|r3hdm2;>JGIv7b.000005732:870985-980349_VV|r3hdm2	2159.6	1458.6	1802.4	1654.4	1679.4	1604.8	1429.3	2398.6	2245.2	2567.4	1717.1	2135.1	2337.9	2070.4	2251.6	2762.5
JGIv7b.000005732:8750338-8754407_XX|krt5.2;JGIv7b.000200825:6916317-6923356_XX|krt5.4;JGIv7b.000200825:6866944-6889765_XX|krt5.4;JGIv7b.000005732:8624845-8648936_XX|krt5.4	JGIv7b.000005732:8750338-8754407_XX|krt5.2	>JGIv7b.000005732:8750338-8754407_XX|krt5.2	0	0	0	0	0	0	0	0	30451	32060	40904	17208	37606	33341	38828	48162
JGIv7b.000005732:8831252-8838047_VX|krt5.7	JGIv7b.000005732:8831252-8838047_VX|krt5.7	>JGIv7b.000005732:8831252-8838047_VX|krt5.7	27958	12781	18587	35398	15803	10607	7439.1	18736	68531	65874	102640	35851	83143	75134	83625	94514
JGIv7b.000005732:9414413-9553004_XV|accn2	JGIv7b.000005732:9414413-9553004_XV|accn2	>JGIv7b.000005732:9414413-9553004_XV|accn2	0	0	0	0	0	0	0	0	15826	14590	10529	9566.2	14073	12212	14106	16189
JGIv7b.000005732:9575973-9606708_VV|smarcd1;JGIv7b.000200825:5795375-5814572_VV|smarcd1;JGIv7b.000075417:486504-500177_VV|smarcd2;JGIv7b.000014557:7545740-7558224_VV|smarcd2	JGIv7b.000005732:9575973-9606708_VV|smarcd1;JGIv7b.000200825:5795375-5814572_VV|smarcd1	>JGIv7b.000005732:9575973-9606708_VV|smarcd1;>JGIv7b.000200825:5795375-5814572_VV|smarcd1	21543	17376	17472	20477	17076	19834	14261	31204	1315.6	1083.4	903.57	957.59	1401.3	951.6	1101.4	1703.2
JGIv7b.000005732:9611698-9634647_XV|gpd1	JGIv7b.000005732:9611698-9634647_XV|gpd1	>JGIv7b.000005732:9611698-9634647_XV|gpd1	0	0	0	0	0	0	0	0	17640	14367	11386	11143	11897	14488	12251	13242
JGIv7b.000005732:9656068-9659119_VV|c12orf62	JGIv7b.000005732:9656068-9659119_VV|c12orf62	>JGIv7b.000005732:9656068-9659119_VV|c12orf62	18160	13622	15090	15324	15898	12664	9637.7	22212	0	0	0	0	0	0	0	0
JGIv7b.000005732:9728087-9772162_VV|lima1	JGIv7b.000005732:9728087-9772162_VV|lima1	>JGIv7b.000005732:9728087-9772162_VV|lima1	7209.4	5637.6	4957.9	6496.6	6357.9	5967.7	6020.4	10469	0	0	0	0	0	0	0	0
JGIv7b.000005732:9950124-10010533_VV|cab39l	JGIv7b.000005732:9950124-10010533_VV|cab39l	>JGIv7b.000005732:9950124-10010533_VV|cab39l	0	0	0	0	0	0	0	0	4960.6	5040.5	4675.2	5482.5	5916.3	5789.2	5431.2	6206.2
JGIv7b.000227593:1426122-1440600_VV|map1lc3b;JGIv7b.000005765:593335-609821_VV|map1lc3b	JGIv7b.000227593:1426122-1440600_VV|map1lc3b;JGIv7b.000005765:593335-609821_VV|map1lc3b	>JGIv7b.000227593:1426122-1440600_VV|map1lc3b;>JGIv7b.000005765:593335-609821_VV|map1lc3b	0	0	0	0	0	0	0	0	9749.6	8735.6	6732.1	6581.9	8755.5	8647.5	8959.3	8648.2
JGIv7b.000005765:898831-1086805_VV|banp;JGIv7b.000098999:13513-234486_VV|banp	JGIv7b.000005765:898831-1086805_VV|banp;JGIv7b.000098999:13513-234486_VV|banp	>JGIv7b.000005765:898831-1086805_VV|banp;>JGIv7b.000098999:13513-234486_VV|banp	0	0	0	0	0	0	0	0	0	0	0	0	0	0	0	0
JGIv7b.000005895:1086524-1110620_VV|smu1	JGIv7b.000005895:1086524-1110620_VV|smu1	>JGIv7b.000005895:1086524-1110620_VV|smu1	1086.3	775.91	943.86	1202.5	1010.5	438.02	526.49	1126.1	3272.5	3654.5	2952.5	3331.8	4142.9	3080.2	3095.1	4349.5
JGIv7b.000005895:1125032-1131774_VV|dnaja1	JGIv7b.000005895:1125032-1131774_VV|dnaja1	>JGIv7b.000005895:1125032-1131774_VV|dnaja1	2622.5	2192.5	2141.6	2332.2	2126.1	1483.7	2005.2	3101.9	21890	22817	23058	17149	26015	23118	24765	21911
JGIv7b.000056125:1288898-1318598_VV|kcmf1;JGIv7b.000005895:1206322-1244200_VV|kcmf1	JGIv7b.000056125:1288898-1318598_VV|kcmf1;JGIv7b.000005895:1206322-1244200_VV|kcmf1	>JGIv7b.000056125:1288898-1318598_VV|kcmf1;>JGIv7b.000005895:1206322-1244200_VV|kcmf1	27129	28915	13483	15538	21701	18952	12784	27209	713.24	779.16	485.53	831.46	840.75	515.13	724.95	1014.9
JGIv7b.000005895:1449207-1473423_VV|slc20a2;JGIv7b.000056125:1480531-1503516_XV|slc20a2	JGIv7b.000005895:1449207-1473423_VV|slc20a2	>JGIv7b.000005895:1449207-1473423_VV|slc20a2	0	0	0	0	0	0	0	0	9922.9	10379	9990.5	8706	11989	11194	12179	9645.6
JGIv7b.000005895:228769-234705_VV|c19orf10	JGIv7b.000005895:228769-234705_VV|c19orf10	>JGIv7b.000005895:228769-234705_VV|c19orf10	2369.2	1393.2	2005.7	1666.8	1752.7	1349.7	955.03	1723	14531	14124	11434	11788	14018	13468	14498	16122
JGIv7b.000005895:249728-270781_VV|dpp9	JGIv7b.000005895:249728-270781_VV|dpp9	>JGIv7b.000005895:249728-270781_VV|dpp9	2220.3	1338	1778.7	1562.2	1866.1	1258.3	1408.9	1831.7	0	0	0	0	0	0	0	0
JGIv7b.000005895:3133318-3138571_VV|pomk	JGIv7b.000005895:3133318-3138571_VV|pomk	>JGIv7b.000005895:3133318-3138571_VV|pomk	0	0	0	0	0	0	0	0	0	0	0	0	0	0	0	0
JGIv7b.000005895:3598897-3860863_XV|unnamed;JGIv7b.000056125:3334296-3413123_XX|psd3	JGIv7b.000005895:3598897-3860863_XV|unnamed;JGIv7b.000056125:3334296-3413123_XX|psd3	>JGIv7b.000005895:3598897-3860863_XV|unnamed;>JGIv7b.000056125:3334296-3413123_XX|psd3	10775	9768.1	9189.2	9812.5	8532.6	8325.3	7847.5	13259	39101	39347	32119	22917	38027	35449	36206	27773
JGIv7b.000005895:429868-434484_XX|lrg1	JGIv7b.000005895:429868-434484_XX|lrg1	>JGIv7b.000005895:429868-434484_XX|lrg1	0	0	0	0	0	0	0	0	7478.8	8586.3	8655.4	5991.3	9466.6	13820	15792	14201
JGIv7b.000005895:489687-516393_VV|hdgfrp2	JGIv7b.000005895:489687-516393_VV|hdgfrp2	>JGIv7b.000005895:489687-516393_VV|hdgfrp2	0	0	0	0	0	0	0	0	9765.1	10255	11133	6654.9	11966	11592	10808	10816
JGIv7b.000005895:4939547-4968046_VV|ppp2cb;JGIv7b.000105831:4909-23648_VV|ppp2cb	JGIv7b.000005895:4939547-4968046_VV|ppp2cb;JGIv7b.000105831:4909-23648_VV|ppp2cb	>JGIv7b.000005895:4939547-4968046_VV|ppp2cb;>JGIv7b.000105831:4909-23648_VV|ppp2cb	29104	32481	15358	20528	23778	19495	16437	28010	194480	203400	175010	168550	214710	195980	209380	192390
JGIv7b.000005895:514638-540670_VV|ubxn6	JGIv7b.000005895:514638-540670_VV|ubxn6	>JGIv7b.000005895:514638-540670_VV|ubxn6	0	0	0	0	0	0	0	0	4622.5	4852.8	4245.3	3746.4	4677.5	5408	4084.5	4838.4
JGIv7b.000005895:5157-35300_VV|cactin;JGIv7b.000056125:174846-209668_VV|cactin	JGIv7b.000005895:5157-35300_VV|cactin;JGIv7b.000056125:174846-209668_VV|cactin	>JGIv7b.000005895:5157-35300_VV|cactin;>JGIv7b.000056125:174846-209668_VV|cactin	0	0	0	0	0	0	0	0	0	0	0	0	0	0	0	0
JGIv7b.000005895:540549-589994_VV|chaf1a	JGIv7b.000005895:540549-589994_VV|chaf1a	>JGIv7b.000005895:540549-589994_VV|chaf1a	0	0	0	0	0	0	0	0	24818	22944	28438	19292	22726	18692	26163	16082
JGIv7b.000005895:612352-632857_VV|sh3gl1	JGIv7b.000005895:612352-632857_VV|sh3gl1	>JGIv7b.000005895:612352-632857_VV|sh3gl1	0	0	0	0	0	0	0	0	0	0	0	0	0	0	0	0
JGIv7b.000005895:715905-734805_XV|fsd1;JGIv7b.000056125:794193-818327_XX|fsd1	JGIv7b.000005895:715905-734805_XV|fsd1	>JGIv7b.000005895:715905-734805_XV|fsd1	8223.5	6045	6500.8	8008.5	5792.4	5184.4	4811.8	10243	37856	41891	30668	28356	38977	36232	37581	36660
JGIv7b.000005925:10009889-10021563_VV|faf2	JGIv7b.000005925:10009889-10021563_VV|faf2	>JGIv7b.000005925:10009889-10021563_VV|faf2	0	0	0	0	0	0	0	0	2296.9	2519.8	1589.3	1905.2	2573.3	2466	2508.1	3225.7
JGIv7b.000005925:10174263-10202387_XX|sncb	JGIv7b.000005925:10174263-10202387_XX|sncb	>JGIv7b.000005925:10174263-10202387_XX|sncb	16969	14237	14903	18329	14878	12297	9552.4	19586	173130	156640	141850	97510	163050	135930	145330	122920
JGIv7b.000005925:10220599-10234934_VX|eif4e1b;JGIv7b.000100253:2108294-2132916_VX|eif4e1b	JGIv7b.000005925:10220599-10234934_VX|eif4e1b;JGIv7b.000100253:2108294-2132916_VX|eif4e1b	>JGIv7b.000005925:10220599-10234934_VX|eif4e1b;>JGIv7b.000100253:2108294-2132916_VX|eif4e1b	0	0	0	0	0	0	0	0	2904.6	5214.9	3489.3	2670.1	2544	2972.4	3470.4	3228.4
JGIv7b.000005925:10944095-10982826_VX|hk2;JGIv7b.000100253:1460861-1495385_VV|hk2	JGIv7b.000005925:10944095-10982826_VX|hk2;JGIv7b.000100253:1460861-1495385_VV|hk2	>JGIv7b.000005925:10944095-10982826_VX|hk2;>JGIv7b.000100253:1460861-1495385_VV|hk2	0	0	0	0	0	0	0	0	4146.8	32990	20484	2138	3334.6	5144.8	4389.7	3579.2
JGIv7b.000005925:11090607-11119985_VV|znf346	JGIv7b.000005925:11090607-11119985_VV|znf346	>JGIv7b.000005925:11090607-11119985_VV|znf346	43607	33784	30259	35731	33028	32670	24591	43313	1146.1	1000.8	653.04	659.72	1102.9	827.37	1323.5	730.08
JGIv7b.000005925:11329929-11346127_VV|rab24	JGIv7b.000005925:11329929-11346127_VV|rab24	>JGIv7b.000005925:11329929-11346127_VV|rab24	0	0	0	0	0	0	0	0	6466.2	6776	4548.3	5029.4	6124.6	4710.4	5766.1	5247
JGIv7b.000005925:11622323-11685845_VV|dbn1	JGIv7b.000005925:11622323-11685845_VV|dbn1	>JGIv7b.000005925:11622323-11685845_VV|dbn1	32638	29048	25409	29251	26781	25394	21565	33691	131250	121590	104600	82219	129860	101310	103030	94893
JGIv7b.000005925:1165363-1167361_VV|snrpf	JGIv7b.000005925:1165363-1167361_VV|snrpf	>JGIv7b.000005925:1165363-1167361_VV|snrpf	24964	20393	17754	22507	22817	18795	15351	25891	0	0	0	0	0	0	0	0
JGIv7b.000005925:12065280-12082706_VV|kiaa1191	JGIv7b.000005925:12065280-12082706_VV|kiaa1191	>JGIv7b.000005925:12065280-12082706_VV|kiaa1191	0	0	0	0	0	0	0	0	9223.4	9551.3	7267.8	10150	9091.1	9303.7	9797.4	20055
JGIv7b.000005925:1347609-1361566_VV|metap2	JGIv7b.000005925:1347609-1361566_VV|metap2	>JGIv7b.000005925:1347609-1361566_VV|metap2	4082.4	3877.5	3496.3	3705.7	3355.6	2955.6	2525.8	4454.5	19539	33732	29097	15593	20072	18317	19769	18737
JGIv7b.000005925:13550650-13576678_XX|arhgef37	JGIv7b.000005925:13550650-13576678_XX|arhgef37	>JGIv7b.000005925:13550650-13576678_XX|arhgef37	0	0	0	0	0	0	0	0	0	0	0	0	0	0	0	0
JGIv7b.000005925:13686581-13780317_XX|dpysl3	JGIv7b.000005925:13686581-13780317_XX|dpysl3	>JGIv7b.000005925:13686581-13780317_XX|dpysl3	126210	95644	87550	108950	88616	77034	61896	123280	1203800	1156200	923480	776040	1167000	1075300	1180600	1048100
JGIv7b.000005925:13914944-13925728_VV|rpl26	JGIv7b.000005925:13914944-13925728_VV|rpl26	>JGIv7b.000005925:13914944-13925728_VV|rpl26	46375	46064	29881	36869	42843	42028	25371	56063	151360	149780	145820	116580	186980	166390	175880	150490
JGIv7b.000005925:14391743-14446693_XV|cpeb4	JGIv7b.000005925:14391743-14446693_XV|cpeb4	>JGIv7b.000005925:14391743-14446693_XV|cpeb4	0	0	0	0	0	0	0	0	0	0	0	0	0	0	0	0
JGIv7b.000005925:1504706-1514943_VV|ndufa12;JGIv7b.000037038:862159-878957_XV|ndufa12	JGIv7b.000005925:1504706-1514943_VV|ndufa12	>JGIv7b.000005925:1504706-1514943_VV|ndufa12	6099.2	4348	4404.1	5094	4952.1	4131.7	3602.4	6686.6	50216	48680	40923	35454	52370	45902	69958	48926
JGIv7b.000005925:1950730-1965820_VV|ube2n;JGIv7b.000382976:361276-375217_VV|ube2t	JGIv7b.000005925:1950730-1965820_VV|ube2n	>JGIv7b.000005925:1950730-1965820_VV|ube2n	71634	54817	58076	68637	56206	49739	44260	78457	190660	191500	161770	152380	225100	181060	208410	180850
JGIv7b.000005925:2000407-2025761_VV|nudt4;JGIv7b.000037038:1418748-1435790_VV|nudt4	JGIv7b.000005925:2000407-2025761_VV|nudt4;JGIv7b.000037038:1418748-1435790_VV|nudt4	>JGIv7b.000005925:2000407-2025761_VV|nudt4;>JGIv7b.000037038:1418748-1435790_VV|nudt4	4638.4	3517.9	3667.6	3876.1	3570.4	2981.4	2235.7	5267.3	1636.7	1714.3	1093.1	1451.5	1886.2	1645.5	1397.8	1401.7
JGIv7b.000005925:2134604-2180084_XV|eea1	JGIv7b.000005925:2134604-2180084_XV|eea1	>JGIv7b.000005925:2134604-2180084_XV|eea1	2966	2618.9	2157.1	3537.9	2050.6	2178.2	1727	3401.6	29110	35163	34098	19140	32705	30000	28523	26608
JGIv7b.000037038:1887232-1976454_XX|dcn;JGIv7b.000005925:2545184-2580776_XX|dcn	JGIv7b.000037038:1887232-1976454_XX|dcn;JGIv7b.000005925:2545184-2580776_XX|dcn	>JGIv7b.000037038:1887232-1976454_XX|dcn;>JGIv7b.000005925:2545184-2580776_XX|dcn	5240.3	3796.7	3288.8	4289	5306	3526.2	3853	6041.3	15256	15647	13884	15957	20403	15618	21441	18764
JGIv7b.000005925:2588929-2596617_XX|lum	JGIv7b.000005925:2588929-2596617_XX|lum	>JGIv7b.000005925:2588929-2596617_XX|lum	2656.9	2296.3	2711.4	3333.7	2180	2370.3	1568.1	4044.6	67610	62109	49680	39372	65624	64796	77166	63820
JGIv7b.000005925:276438-317271_XV|tbk1;REV__JGIv7b.000025196:845704-952036_XX|unnamed	JGIv7b.000005925:276438-317271_XV|tbk1	>JGIv7b.000005925:276438-317271_XV|tbk1	3120.5	2679.2	2382.3	3235.4	3280.3	2363.3	1945.7	4090.5	14847	16740	13672	12626	17561	16072	16314	15431
JGIv7b.000005925:2920623-3005820_VV|atp2b1	JGIv7b.000005925:2920623-3005820_VV|atp2b1	>JGIv7b.000005925:2920623-3005820_VV|atp2b1	0	0	0	0	0	0	0	0	49741	53541	41458	35735	54015	46547	54061	45622
JGIv7b.000005925:3880552-3896886_XX|nts;JGIv7b.000018184:397037-413396_XX|nts	JGIv7b.000005925:3880552-3896886_XX|nts;JGIv7b.000018184:397037-413396_XX|nts	>JGIv7b.000005925:3880552-3896886_XX|nts;>JGIv7b.000018184:397037-413396_XX|nts	0	0	0	0	0	0	0	0	6720.4	4823.7	4220.2	4733.3	5751	7363.9	6427.1	7139.3
JGIv7b.000005925:420873-439456_XV|apmap	JGIv7b.000005925:420873-439456_XV|apmap	>JGIv7b.000005925:420873-439456_XV|apmap	0	0	0	0	0	0	0	0	0	0	0	0	0	0	0	0
JGIv7b.000005925:5075189-5204406_XX|ppfia2	JGIv7b.000005925:5075189-5204406_XX|ppfia2	>JGIv7b.000005925:5075189-5204406_XX|ppfia2	0	0	0	0	0	0	0	0	0	0	0	0	0	0	0	0
JGIv7b.000005925:5298895-5316911_XX|lin7a;JGIv7b.000018184:1764365-1796840_XX|lin7a	JGIv7b.000005925:5298895-5316911_XX|lin7a;JGIv7b.000018184:1764365-1796840_XX|lin7a	>JGIv7b.000005925:5298895-5316911_XX|lin7a;>JGIv7b.000018184:1764365-1796840_XX|lin7a	0	0	0	0	0	0	0	0	76577	85178	67493	57409	83441	77696	82045	73605
JGIv7b.000018184:2113112-2117533_VV|rps16;JGIv7b.000005925:5595784-5600862_VV|rps16	JGIv7b.000018184:2113112-2117533_VV|rps16;JGIv7b.000005925:5595784-5600862_VV|rps16	>JGIv7b.000018184:2113112-2117533_VV|rps16;>JGIv7b.000005925:5595784-5600862_VV|rps16	58552	76409	37103	47999	44434	49556	33984	66919	111690	114860	107490	88436	131980	123330	130440	116960
JGIv7b.000018184:2130054-2187478_VV|mon2;JGIv7b.000005925:5607415-5671722_VV|mon2	JGIv7b.000018184:2130054-2187478_VV|mon2;JGIv7b.000005925:5607415-5671722_VV|mon2	>JGIv7b.000018184:2130054-2187478_VV|mon2;>JGIv7b.000005925:5607415-5671722_VV|mon2	4054.3	3321.4	2933.6	3301.2	2745.1	2256.4	2172.8	3741	14108	17916	13981	12990	17565	17160	15990	17147
JGIv7b.000005925:609631-630586_VV|lemd3;JGIv7b.000237412:2486647-2507137_VV|lemd3	JGIv7b.000005925:609631-630586_VV|lemd3;JGIv7b.000237412:2486647-2507137_VV|lemd3	>JGIv7b.000005925:609631-630586_VV|lemd3;>JGIv7b.000237412:2486647-2507137_VV|lemd3	0	0	0	0	0	0	0	0	3559.2	3517.3	3410.7	3091.9	4109.9	3167.8	3685	4835.5
JGIv7b.000005925:6226460-6234127_VV|slc25a3	JGIv7b.000005925:6226460-6234127_VV|slc25a3	>JGIv7b.000005925:6226460-6234127_VV|slc25a3	0	0	0	0	0	0	0	0	52130	51585	40820	36797	49863	47368	54389	49565
JGIv7b.000005925:6249442-6263689_VV|tmpo	JGIv7b.000005925:6249442-6263689_VV|tmpo	>JGIv7b.000005925:6249442-6263689_VV|tmpo	5851.9	4351.4	4199.8	4504.5	4727.9	4373.7	2961.8	6777.2	7841.2	8277.7	7396.2	6492.2	9734.5	7531.2	8579.3	6934.3
JGIv7b.000005925:7233403-7359797_VV|cdk17;JGIv7b.000018184:3639724-3741513_VV|cdk17	JGIv7b.000005925:7233403-7359797_VV|cdk17;JGIv7b.000018184:3639724-3741513_VV|cdk17	>JGIv7b.000005925:7233403-7359797_VV|cdk17;>JGIv7b.000018184:3639724-3741513_VV|cdk17	0	0	0	0	0	0	0	0	0	0	0	0	0	0	0	0
JGIv7b.000005925:7484725-7511042_XV|aldh1l2	JGIv7b.000005925:7484725-7511042_XV|aldh1l2	>JGIv7b.000005925:7484725-7511042_XV|aldh1l2	34880	30406	26460	31505	29775	25627	18230	41037	402840	419430	369020	294930	442290	413710	437610	376670
JGIv7b.000018184:4279577-4291275_VV|nfyb;JGIv7b.000005925:7844548-7859631_VV|nfyb	JGIv7b.000018184:4279577-4291275_VV|nfyb;JGIv7b.000005925:7844548-7859631_VV|nfyb	>JGIv7b.000018184:4279577-4291275_VV|nfyb;>JGIv7b.000005925:7844548-7859631_VV|nfyb	4105.6	3294.6	2975.1	2716	2717.1	2430.4	2642.4	3813.3	2647.3	4313.3	2931	3805.7	3241.3	3439.5	3721.2	4288.5
JGIv7b.000005925:7937823-7954773_VV|tdg	JGIv7b.000005925:7937823-7954773_VV|tdg	>JGIv7b.000005925:7937823-7954773_VV|tdg	1995.7	1695	1508.7	1815	1287.8	1817.7	841.04	2888.1	0	0	0	0	0	0	0	0
JGIv7b.000005925:8319755-8341344_XV|nt5dc3	JGIv7b.000005925:8319755-8341344_XV|nt5dc3	>JGIv7b.000005925:8319755-8341344_XV|nt5dc3	0	0	0	0	0	0	0	0	62831	64516	55792	43385	64251	62707	67710	68171
JGIv7b.000005925:8365923-8377210_VV|hsp90b1	JGIv7b.000005925:8365923-8377210_VV|hsp90b1	>JGIv7b.000005925:8365923-8377210_VV|hsp90b1	64402	51260	47504	50422	46982	44490	40486	73073	45864	49602	47038	39480	53338	49073	54339	50939
JGIv7b.000005925:8473393-8476217_XX|pmch	JGIv7b.000005925:8473393-8476217_XX|pmch	>JGIv7b.000005925:8473393-8476217_XX|pmch	0	0	0	0	0	0	0	0	6694.5	6909.7	6350.5	6086.6	5482.8	7289.8	10477	5049.8
JGIv7b.000005925:901330-938560_VV|xpot	JGIv7b.000005925:901330-938560_VV|xpot	>JGIv7b.000005925:901330-938560_VV|xpot	1030.3	905.91	619.58	1122.1	937.25	780.94	220.5	1590	0	0	0	0	0	0	0	0
JGIv7b.000005925:9461852-9470160_VV|ctbp2	JGIv7b.000005925:9461852-9470160_VV|ctbp2	>JGIv7b.000005925:9461852-9470160_VV|ctbp2	0	0	0	0	0	0	0	0	0	0	0	0	0	0	0	0
JGIv7b.000005925:948695-957779_VV|rpl18a	JGIv7b.000005925:948695-957779_VV|rpl18a	>JGIv7b.000005925:948695-957779_VV|rpl18a	39447	32553	28892	33658	30177	30700	21752	47014	116340	132120	115880	89623	143490	124380	134380	120210
JGIv7b.000100253:2681790-2692373_VV|cdc23;JGIv7b.000005925:9644386-9657052_VV|cdc23	JGIv7b.000100253:2681790-2692373_VV|cdc23;JGIv7b.000005925:9644386-9657052_VV|cdc23	>JGIv7b.000100253:2681790-2692373_VV|cdc23;>JGIv7b.000005925:9644386-9657052_VV|cdc23	0	0	0	0	0	0	0	0	0	0	0	0	0	0	0	0
JGIv7b.000005925:9724779-9728933_VV|nhp2	JGIv7b.000005925:9724779-9728933_VV|nhp2	>JGIv7b.000005925:9724779-9728933_VV|nhp2	6070	6433.6	4088.9	4818.8	4889.8	4292.7	3515.4	6703.7	0	0	0	0	0	0	0	0
JGIv7b.000005925:992284-1090846_XV|srgap1;JGIv7b.000037038:248563-354377_XV|srgap1	JGIv7b.000005925:992284-1090846_XV|srgap1	>JGIv7b.000005925:992284-1090846_XV|srgap1	0	0	0	0	0	0	0	0	0	0	0	0	0	0	0	0
JGIv7b.000005925:9933591-9937951_VV|tmed9	JGIv7b.000005925:9933591-9937951_VV|tmed9	>JGIv7b.000005925:9933591-9937951_VV|tmed9	0	0	0	0	0	0	0	0	6755.8	8353.6	6793.6	5803.5	8992.9	7125.1	8735.3	7708.4
JGIv7b.000005925:9987830-10005018_VV|cltb	JGIv7b.000005925:9987830-10005018_VV|cltb	>JGIv7b.000005925:9987830-10005018_VV|cltb	6800.3	5743.6	3940	4976.8	5690.5	5052.3	3371.1	6463.6	48863	46986	40335	36687	53539	46019	49737	40844
JGIv7b.000006290:1284782-1326727_VV|pspc1	JGIv7b.000006290:1284782-1326727_VV|pspc1	>JGIv7b.000006290:1284782-1326727_VV|pspc1	23172	28454	15136	17951	20496	17744	15201	26600	132190	125880	117250	105680	135730	130230	128550	129010
JGIv7b.000006290:1522022-1562623_VX|cryl1	JGIv7b.000006290:1522022-1562623_VX|cryl1	>JGIv7b.000006290:1522022-1562623_VX|cryl1	5877.7	2443.6	2558.4	2641.7	2585.3	2823	2575.4	4279.2	25405	43526	34735	20830	28149	26220	28428	28509
JGIv7b.000006290:1747741-1791018_XV|lats2	JGIv7b.000006290:1747741-1791018_XV|lats2	>JGIv7b.000006290:1747741-1791018_XV|lats2	0	0	0	0	0	0	0	0	0	0	0	0	0	0	0	0
JGIv7b.000006290:175830-224442_XV|dync2h1	JGIv7b.000006290:175830-224442_XV|dync2h1	>JGIv7b.000006290:175830-224442_XV|dync2h1	0	0	0	0	0	0	0	0	26054	24476	19901	22494	28231	23626	24501	21222
JGIv7b.000006290:1811708-1816963_VV|sap18;JGIv7b.000334424:496191-503426_VV|sap18	JGIv7b.000006290:1811708-1816963_VV|sap18;JGIv7b.000334424:496191-503426_VV|sap18	>JGIv7b.000006290:1811708-1816963_VV|sap18;>JGIv7b.000334424:496191-503426_VV|sap18	42327	64802	23187	28053	39017	32214	23313	38282	29835	30075	28879	25361	33990	34006	34834	28465
JGIv7b.000006290:1840306-1873075_VV|zdhhc20;JGIv7b.000334424:454051-488885_VV|zdhhc20	JGIv7b.000006290:1840306-1873075_VV|zdhhc20;JGIv7b.000334424:454051-488885_VV|zdhhc20	>JGIv7b.000006290:1840306-1873075_VV|zdhhc20;>JGIv7b.000334424:454051-488885_VV|zdhhc20	0	0	0	0	0	0	0	0	15156	15919	14878	12344	18103	16407	17389	19554
JGIv7b.000006290:2692152-2725330_XV|sacs;JGIv7b.000047384:19788-26246_XX|unnamed;JGIv7b.000011405:911646-918451_XX|unnamed	JGIv7b.000006290:2692152-2725330_XV|sacs	>JGIv7b.000006290:2692152-2725330_XV|sacs	1059.1	691.94	901.06	1067.9	907.2	912.27	551.56	1483	16544	17670	13674	14081	19289	17800	18122	21034
JGIv7b.000006290:2874006-2935459_VV|mipep;JGIv7b.000157968:452252-509216_VV|mipep	JGIv7b.000006290:2874006-2935459_VV|mipep	>JGIv7b.000006290:2874006-2935459_VV|mipep	0	0	0	0	0	0	0	0	0	0	0	0	0	0	0	0
JGIv7b.000006290:3197839-3200016_XX|amer2	JGIv7b.000006290:3197839-3200016_XX|amer2	>JGIv7b.000006290:3197839-3200016_XX|amer2	0	0	0	0	0	0	0	0	11071	13523	11693	7797.1	11031	9775.5	10896	11330
JGIv7b.000006290:3229097-3252345_VV|mtmr6	JGIv7b.000006290:3229097-3252345_VV|mtmr6	>JGIv7b.000006290:3229097-3252345_VV|mtmr6	0	0	0	0	0	0	0	0	4307.4	5171.9	4799.3	5072.8	4364.9	4751.7	5361.9	6070.2
JGIv7b.000006290:3261487-3299989_VV|nupl1	JGIv7b.000006290:3261487-3299989_VV|nupl1	>JGIv7b.000006290:3261487-3299989_VV|nupl1	18772	15352	9928	13517	13993	12763	10613	20655	17526	18533	15555	17060	17649	16809	17761	19336
JGIv7b.000006290:3403714-3663352_XX|unnamed	JGIv7b.000006290:3403714-3663352_XX|unnamed	>JGIv7b.000006290:3403714-3663352_XX|unnamed	10681	9061.5	8314.6	9166	8563.4	8046.1	6440.9	11229	3085.5	3112.9	2255.2	2218.1	2160.7	1707.6	2639.4	3047.6
JGIv7b.000006529:1895272-1903653_XX|gja1	JGIv7b.000006529:1895272-1903653_XX|gja1	>JGIv7b.000006529:1895272-1903653_XX|gja1	0	0	0	0	0	0	0	0	206740	211860	161620	127460	184540	185330	191540	158480
JGIv7b.000006529:994408-1055307_VV|hbs1l	JGIv7b.000006529:994408-1055307_VV|hbs1l	>JGIv7b.000006529:994408-1055307_VV|hbs1l	0	0	0	0	0	0	0	0	7037.3	7051.9	5950.5	5416.8	7283.5	7691.6	7265.2	7930.5
JGIv7b.000006546:181549-197021_XV|kiaa1147;JGIv7b.000120511:770809-773841_XX|unnamed	JGIv7b.000006546:181549-197021_XV|kiaa1147;JGIv7b.000120511:770809-773841_XX|unnamed	>JGIv7b.000006546:181549-197021_XV|kiaa1147;>JGIv7b.000120511:770809-773841_XX|unnamed	0	0	0	0	0	0	0	0	0	0	0	0	0	0	0	0
JGIv7b.000006546:214836-224522_VV|ssbp1	JGIv7b.000006546:214836-224522_VV|ssbp1	>JGIv7b.000006546:214836-224522_VV|ssbp1	0	0	0	0	0	0	0	0	32164	37373	31020	27571	38640	31781	39973	27723
JGIv7b.000006546:284903-405003_XX|dgki;JGIv7b.000120511:602464-697007_XX|dgki	JGIv7b.000006546:284903-405003_XX|dgki;JGIv7b.000120511:602464-697007_XX|dgki	>JGIv7b.000006546:284903-405003_XX|dgki;>JGIv7b.000120511:602464-697007_XX|dgki	0	0	0	0	0	0	0	0	0	0	0	0	0	0	0	0
JGIv7b.000006546:520169-605102_XX|chrm2	JGIv7b.000006546:520169-605102_XX|chrm2	>JGIv7b.000006546:520169-605102_XX|chrm2	6173.6	6731.5	4751.7	5589.7	4669	4822.8	3223.7	7243.7	12752	11024	9668.3	8966.2	11998	11369	11350	10782
JGIv7b.000006546:822369-855998_VV|mtpn	JGIv7b.000006546:822369-855998_VV|mtpn	>JGIv7b.000006546:822369-855998_VV|mtpn	8671.7	7752.2	8207.9	9998.1	7784.9	7142.6	6623.3	11731	10404	9314.2	10421	8598.7	11269	11666	11287	9244.7
JGIv7b.000006546:938048-977202_XX|nup205	JGIv7b.000006546:938048-977202_XX|nup205	>JGIv7b.000006546:938048-977202_XX|nup205	5967.5	4788.9	5202.3	5375.7	4609.6	4511.2	3579.8	6585.1	9468.5	8916.6	8381.8	6814.7	9203	10210	9777.5	9331.5
JGIv7b.000006590:10226175-10350154_XX|ncam2	JGIv7b.000006590:10226175-10350154_XX|ncam2	>JGIv7b.000006590:10226175-10350154_XX|ncam2	5208.3	5980.7	3585.8	4832.4	5293.1	3614.9	3852.5	5650	212530	216190	173620	153820	207340	199500	214730	189680
JGIv7b.000006590:11156851-11164768_VV|cpox	JGIv7b.000006590:11156851-11164768_VV|cpox	>JGIv7b.000006590:11156851-11164768_VV|cpox	0	0	0	0	0	0	0	0	4162	5628	4070.2	3259.3	4000.8	3885	4760.6	3972
JGIv7b.000006590:13317335-13339213_VV|chmp2b	JGIv7b.000006590:13317335-13339213_VV|chmp2b	>JGIv7b.000006590:13317335-13339213_VV|chmp2b	0	0	0	0	0	0	0	0	0	0	0	0	0	0	0	0
JGIv7b.000006590:13765517-14406213_XX|cadm2	JGIv7b.000006590:13765517-14406213_XX|cadm2	>JGIv7b.000006590:13765517-14406213_XX|cadm2	19363	15556	15578	17788	15856	16332	19613	21244	107830	110500	85345	61433	102870	95829	96293	82630
JGIv7b.000006590:2040445-2080260_XX|pcp4	JGIv7b.000006590:2040445-2080260_XX|pcp4	>JGIv7b.000006590:2040445-2080260_XX|pcp4	5499.5	5694.3	4929	6666.7	4923.3	3370.7	3669.7	6451	0	0	0	0	0	0	0	0
JGIv7b.000006590:2364287-2404267_VV|wrb	JGIv7b.000006590:2364287-2404267_VV|wrb	>JGIv7b.000006590:2364287-2404267_VV|wrb	0	0	0	0	0	0	0	0	3499.4	4235.2	2766.6	2976.2	3996.8	3831.3	4685.3	3967.8
JGIv7b.000006590:2404063-2409347_VV|hmgn1	JGIv7b.000006590:2404063-2409347_VV|hmgn1	>JGIv7b.000006590:2404063-2409347_VV|hmgn1	22555	18893	17184	19467	18275	19044	10117	21780	6820	6180.4	5927.7	3893.5	7767.9	5434.2	6181.4	4584.4
JGIv7b.000006590:2493892-2502636_VV|psmg1	JGIv7b.000006590:2493892-2502636_VV|psmg1	>JGIv7b.000006590:2493892-2502636_VV|psmg1	0	0	0	0	0	0	0	0	9109.1	9306.1	9421.9	6504.5	10671	8931.5	10548	10643
JGIv7b.000006590:3228010-3242912_VV|dscr3	JGIv7b.000006590:3228010-3242912_VV|dscr3	>JGIv7b.000006590:3228010-3242912_VV|dscr3	0	0	0	0	0	0	0	0	5914.5	5374.2	4700	3908.4	4921.4	6091.8	6526.5	5737.7
JGIv7b.000006590:3686402-3706112_VV|chaf1b	JGIv7b.000006590:3686402-3706112_VV|chaf1b	>JGIv7b.000006590:3686402-3706112_VV|chaf1b	0	0	0	0	0	0	0	0	0	0	0	0	0	0	0	0
JGIv7b.000006590:3978212-4000379_VV|cbr1	JGIv7b.000006590:3978212-4000379_VV|cbr1	>JGIv7b.000006590:3978212-4000379_VV|cbr1	5755.7	3946.3	3671.2	5672.8	4738	4475.1	3430.9	5093.6	0	0	0	0	0	0	0	0
JGIv7b.000006590:3989993-3991879_XX|cbr3	JGIv7b.000006590:3989993-3991879_XX|cbr3	>JGIv7b.000006590:3989993-3991879_XX|cbr3	0	0	0	0	0	0	0	0	0	0	0	0	0	0	0	0
JGIv7b.000006590:4985436-4991142_VV|atp5o	JGIv7b.000006590:4985436-4991142_VV|atp5o	>JGIv7b.000006590:4985436-4991142_VV|atp5o	44779	35043	37232	41488	32980	29813	22963	50135	397430	376940	305680	229030	392320	352650	369500	303350
JGIv7b.000006590:4997088-5097495_VV|itsn1;CON__ENSEMBL:ENSBTAP00000001528	JGIv7b.000006590:4997088-5097495_VV|itsn1	>JGIv7b.000006590:4997088-5097495_VV|itsn1	0	0	0	0	0	0	0	0	27276	29083	27092	23315	30447	27922	29931	29287
JGIv7b.000006590:5097004-5117103_VV|cryzl1	JGIv7b.000006590:5097004-5117103_VV|cryzl1	>JGIv7b.000006590:5097004-5117103_VV|cryzl1	0	0	0	0	0	0	0	0	25039	25016	22734	21519	26253	24606	28382	25727
JGIv7b.000006590:5163930-5193238_VV|son	JGIv7b.000006590:5163930-5193238_VV|son	>JGIv7b.000006590:5163930-5193238_VV|son	0	0	0	0	0	0	0	0	0	0	0	0	0	0	0	0
JGIv7b.000006590:5220123-5246944_VV|gart	JGIv7b.000006590:5220123-5246944_VV|gart	>JGIv7b.000006590:5220123-5246944_VV|gart	17249	14119	13301	16763	15117	13848	10752	21340	24147	23280	21085	17862	21894	22557	23640	21459
JGIv7b.000006590:539927-583576_VV|c2cd2;JGIv7b.000003881:3130872-3161641_XV|c2cd2	JGIv7b.000006590:539927-583576_VV|c2cd2	>JGIv7b.000006590:539927-583576_VV|c2cd2	0	0	0	0	0	0	0	0	0	0	0	0	0	0	0	0
JGIv7b.000006590:5839532-5915479_XV|synj1;JGIv7b.000121003:2332579-2405920_XV|synj2	JGIv7b.000006590:5839532-5915479_XV|synj1	>JGIv7b.000006590:5839532-5915479_XV|synj1	57304	48722	38983	46112	46322	39614	27226	60497	240570	247890	188010	154310	228550	193730	224890	201680
JGIv7b.000006590:6028852-6083725_VV|urb1	JGIv7b.000006590:6028852-6083725_VV|urb1	>JGIv7b.000006590:6028852-6083725_VV|urb1	1248.9	786.15	1024.9	1101.7	968.04	1330.6	1369	1576.6	0	0	0	0	0	0	0	0
JGIv7b.000006590:6318813-6409529_VX|scaf4;JGIv7b.000006754:2986968-3053005_VV|scaf4	JGIv7b.000006590:6318813-6409529_VX|scaf4;JGIv7b.000006754:2986968-3053005_VV|scaf4	>JGIv7b.000006590:6318813-6409529_VX|scaf4;>JGIv7b.000006754:2986968-3053005_VV|scaf4	0	0	0	0	0	0	0	0	11513	12495	11813	11997	13436	12979	13381	14891
JGIv7b.000006590:6414353-6420303_VV|sod1	JGIv7b.000006590:6414353-6420303_VV|sod1	>JGIv7b.000006590:6414353-6420303_VV|sod1	11762	10151	9080.1	11486	11371	8346.3	8295.2	13373	106730	93316	112170	68921	100470	90973	118490	72225
JGIv7b.000006590:7537784-7564913_VX|cct8	JGIv7b.000006590:7537784-7564913_VX|cct8	>JGIv7b.000006590:7537784-7564913_VX|cct8	148260	122970	112020	137160	121340	116680	95061	175390	374040	391290	333880	264570	406580	370600	404740	362300
JGIv7b.000006590:7610478-7617819_VV|tmem97	JGIv7b.000006590:7610478-7617819_VV|tmem97	>JGIv7b.000006590:7610478-7617819_VV|tmem97	0	0	0	0	0	0	0	0	18236	20256	14514	9860.6	18922	16008	16229	14782
JGIv7b.000006590:7622708-7683719_VV|ltn1	JGIv7b.000006590:7622708-7683719_VV|ltn1	>JGIv7b.000006590:7622708-7683719_VV|ltn1	0	0	0	0	0	0	0	0	0	0	0	0	0	0	0	0
JGIv7b.000006590:9085939-9230710_XV|app	JGIv7b.000006590:9085939-9230710_XV|app	>JGIv7b.000006590:9085939-9230710_XV|app	0	0	0	0	0	0	0	0	73282	74966	69819	55906	83835	86393	88656	86700
JGIv7b.000006590:9277310-9293797_VV|gabpa;JGIv7b.000006754:559462-570690_VV|gabpa	JGIv7b.000006590:9277310-9293797_VV|gabpa;JGIv7b.000006754:559462-570690_VV|gabpa	>JGIv7b.000006590:9277310-9293797_VV|gabpa;>JGIv7b.000006754:559462-570690_VV|gabpa	6393.9	4319.9	5478.6	4664.2	4354.3	4431	4257.4	6689.4	0	0	0	0	0	0	0	0
JGIv7b.000006590:9299823-9313190_VV|atp5j	JGIv7b.000006590:9299823-9313190_VV|atp5j	>JGIv7b.000006590:9299823-9313190_VV|atp5j	0	0	0	0	0	0	0	0	15774	14029	16961	11464	15671	12541	21139	10036
JGIv7b.000006590:9325242-9395081_XX|jam2	JGIv7b.000006590:9325242-9395081_XX|jam2	>JGIv7b.000006590:9325242-9395081_XX|jam2	0	0	0	0	0	0	0	0	0	0	0	0	0	0	0	0
JGIv7b.000006590:9427616-9485474_VV|mrpl39	JGIv7b.000006590:9427616-9485474_VV|mrpl39	>JGIv7b.000006590:9427616-9485474_VV|mrpl39	2965.6	1854.2	2293.9	1563.6	2419	1449.4	1926.3	2923.1	4166.7	4653.7	4174.3	2161.6	4085.4	4391.6	5165.3	4026.3
JGIv7b.000006752:201133-221188_VX|hadhb	JGIv7b.000006752:201133-221188_VX|hadhb	>JGIv7b.000006752:201133-221188_VX|hadhb	30434	22525	21501	26384	23103	21108	16072	31800	89211	95649	82718	72331	98638	93643	100790	93487
JGIv7b.000006754:2018153-2032850_VV|cct8	JGIv7b.000006754:2018153-2032850_VV|cct8	>JGIv7b.000006754:2018153-2032850_VV|cct8	9157.7	7827.2	6803.6	8523.4	7587.3	7010.6	4878.7	11284	4768.9	4171.3	4833.9	5756.8	5714	5676.7	6464.4	6064
JGIv7b.000006754:2978987-2985268_VV|sod1	JGIv7b.000006754:2978987-2985268_VV|sod1	>JGIv7b.000006754:2978987-2985268_VV|sod1	11460	11008	8829	11283	9243.9	7749	6930.9	13127	74723	62750	69525	41885	66136	62096	79582	52311
JGIv7b.000006754:3354842-3418392_XV|synj1	JGIv7b.000006754:3354842-3418392_XV|synj1	>JGIv7b.000006754:3354842-3418392_XV|synj1	0	0	0	0	0	0	0	0	26559	25493	22466	17352	26330	23535	27693	25348
JGIv7b.000006754:3425910-3451531_VV|paxbp1;JGIv7b.000006590:5788125-5833247_XV|paxbp1	JGIv7b.000006754:3425910-3451531_VV|paxbp1;JGIv7b.000006590:5788125-5833247_XV|paxbp1	>JGIv7b.000006754:3425910-3451531_VV|paxbp1;>JGIv7b.000006590:5788125-5833247_XV|paxbp1	0	0	0	0	0	0	0	0	1201.5	1549.5	846.67	1317.7	1139.3	1069.2	1287.4	2035.6
JGIv7b.000006754:466578-530543_XX|jam2	JGIv7b.000006754:466578-530543_XX|jam2	>JGIv7b.000006754:466578-530543_XX|jam2	0	0	0	0	0	0	0	0	5801.3	6464.1	6562.1	4329.4	6732.5	5873.7	6640.5	6490.3
JGIv7b.000006754:544390-551428_VV|atp5j	JGIv7b.000006754:544390-551428_VV|atp5j	>JGIv7b.000006754:544390-551428_VV|atp5j	21024	24393	16276	16951	20625	13889	12901	19736	36846	43116	46316	22359	36238	29550	47387	24426
JGIv7b.000006762:294829-302202_XX|alb	JGIv7b.000006762:294829-302202_XX|alb	>JGIv7b.000006762:294829-302202_XX|alb	0	0	0	0	0	0	0	0	405090	378960	317950	228830	443870	910480	1121100	1094900
JGIv7b.000006762:303369-308265_XX|alb	JGIv7b.000006762:303369-308265_XX|alb	>JGIv7b.000006762:303369-308265_XX|alb	0	0	0	0	0	0	0	0	107500	100080	86523	44774	125560	275450	344100	300610
JGIv7b.000006875:1300550-1318763_XV|c21orf2	JGIv7b.000006875:1300550-1318763_XV|c21orf2	>JGIv7b.000006875:1300550-1318763_XV|c21orf2	2644.4	1810.1	1228	1849.3	1080.7	1517.8	988.36	2573.2	1760.4	2701	1923.3	1415.2	2224.8	1663.6	1733.7	2233.3
JGIv7b.000006875:618653-638418_VV|creb1;JGIv7b.000120240:6271023-6291031_XV|creb1;JGIv7b.000052573:5820598-5831317_XV|crem;JGIv7b.000017434:3808566-3818409_XV|crem;JGIv7b.000133382:3217215-3236356_VV|atf1;JGIv7b.000005732:3958663-3976567_VV|atf1	JGIv7b.000006875:618653-638418_VV|creb1;JGIv7b.000120240:6271023-6291031_XV|creb1;JGIv7b.000052573:5820598-5831317_XV|crem;JGIv7b.000017434:3808566-3818409_XV|crem;JGIv7b.000133382:3217215-3236356_VV|atf1;JGIv7b.000005732:3958663-3976567_VV|atf1	>JGIv7b.000006875:618653-638418_VV|creb1;>JGIv7b.000120240:6271023-6291031_XV|creb1;>JGIv7b.000052573:5820598-5831317_XV|crem;>JGIv7b.000017434:3808566-3818409_XV|crem;>JGIv7b.000133382:3217215-3236356_VV|atf1;>JGIv7b.000005732:3958663-3976567_VV|atf1	29778	25860	21443	25409	24103	23887	14640	36020	39737	39068	29759	24575	39919	32965	36799	29352
JGIv7b.000006875:90332-148471_XX|adam23	JGIv7b.000006875:90332-148471_XX|adam23	>JGIv7b.000006875:90332-148471_XX|adam23	0	0	0	0	0	0	0	0	56071	57493	45428	41198	58477	53383	62136	51333
JGIv7b.000006875:964570-981797_VV|idh1	JGIv7b.000006875:964570-981797_VV|idh1	>JGIv7b.000006875:964570-981797_VV|idh1	12531	10435	12276	13296	12961	10237	7148.4	17293	7639	7366.2	6985.2	4733.6	8736.1	6719.2	6133.2	6209
JGIv7b.000007000:1453041-1518183_VV|azi1	JGIv7b.000007000:1453041-1518183_VV|azi1	>JGIv7b.000007000:1453041-1518183_VV|azi1	12462	11567	9992.4	10952	11596	9487.1	10616	17100	0	0	0	0	0	0	0	0
JGIv7b.000007045:1102678-1132512_VV|smc3	JGIv7b.000007045:1102678-1132512_VV|smc3	>JGIv7b.000007045:1102678-1132512_VV|smc3	6089.4	5087.1	5934.3	6746.5	5771.1	4591.2	4361.5	7951	7853	7749.7	7358.7	5030	8511.6	8193.8	7270.3	7822.4
JGIv7b.000007045:14783-23912_VV|zyx;JGIv7b.000020641:4659845-4669051_XV|zyx	JGIv7b.000007045:14783-23912_VV|zyx	>JGIv7b.000007045:14783-23912_VV|zyx	10493	10729	7464.6	9273.3	10262	8384.4	8111.1	13844	20651	22219	17895	21511	21071	20085	20807	18051
JGIv7b.000007045:1645891-1695576_XV|vti1a;JGIv7b.000020641:2876501-3055941_VV|vti1a	JGIv7b.000007045:1645891-1695576_XV|vti1a;JGIv7b.000020641:2876501-3055941_VV|vti1a	>JGIv7b.000007045:1645891-1695576_XV|vti1a;>JGIv7b.000020641:2876501-3055941_VV|vti1a	0	0	0	0	0	0	0	0	31896	31703	32786	26259	36573	34070	32587	29124
JGIv7b.000014692:3463334-3477751_XX|unnamed;JGIv7b.000014692:3391912-3403497_XX|unnamed;JGIv7b.000020641:2724605-2764796_VX|casp7;JGIv7b.000007045:1740643-1765936_VX|casp7	JGIv7b.000014692:3463334-3477751_XX|unnamed;JGIv7b.000014692:3391912-3403497_XX|unnamed;JGIv7b.000020641:2724605-2764796_VX|casp7;JGIv7b.000007045:1740643-1765936_VX|casp7	>JGIv7b.000014692:3463334-3477751_XX|unnamed;>JGIv7b.000014692:3391912-3403497_XX|unnamed;>JGIv7b.000020641:2724605-2764796_VX|casp7;>JGIv7b.000007045:1740643-1765936_VX|casp7	0	0	0	0	0	0	0	0	8308.5	9766.9	7741.8	6305.9	8573.5	8453.9	10057	9520.7
JGIv7b.000007045:1981351-2024711_XX|ablim1	JGIv7b.000007045:1981351-2024711_XX|ablim1	>JGIv7b.000007045:1981351-2024711_XX|ablim1	0	0	0	0	0	0	0	0	18352	17319	14733	15090	17653	16711	19545	19002
JGIv7b.000007045:2690247-2721113_XX|hspa12a	JGIv7b.000007045:2690247-2721113_XX|hspa12a	>JGIv7b.000007045:2690247-2721113_XX|hspa12a	23797	19016	16997	20557	18624	16558	13622	24980	518070	571920	460860	394300	555750	500060	538240	459790
JGIv7b.000007045:2781261-2818780_XV|pdzd8;JGIv7b.000020641:1029992-1077714_XV|pdzd8	JGIv7b.000007045:2781261-2818780_XV|pdzd8	>JGIv7b.000007045:2781261-2818780_XV|pdzd8	0	0	0	0	0	0	0	0	3991.5	4454.4	3178.3	4057.2	4430.5	4515.3	4547.3	5011
JGIv7b.000007045:3305196-3322679_VV|eif3a	JGIv7b.000007045:3305196-3322679_VV|eif3a	>JGIv7b.000007045:3305196-3322679_VV|eif3a	152110	164520	93652	120050	131820	115110	89680	159570	200650	219640	189530	196930	227330	194420	228010	210440
JGIv7b.000007045:3381130-3402317_VV|tial1	JGIv7b.000007045:3381130-3402317_VV|tial1	>JGIv7b.000007045:3381130-3402317_VV|tial1	5010.1	3831.6	3373.6	4352.3	4025.8	3487.2	2919.9	5425	14672	17524	13071	24495	19262	19077	19979	16214
JGIv7b.000007045:3457032-3463663_VV|prdx3	JGIv7b.000007045:3457032-3463663_VV|prdx3	>JGIv7b.000007045:3457032-3463663_VV|prdx3	63811	46243	43831	51943	45908	40978	29262	69308	111310	116120	96827	82987	125690	110430	119340	99372
JGIv7b.000007045:3506471-3534084_XX|pzp	JGIv7b.000007045:3506471-3534084_XX|pzp	>JGIv7b.000007045:3506471-3534084_XX|pzp	0	0	0	0	0	0	0	0	0	0	0	0	0	0	0	0
JGIv7b.000007045:3538213-3566818_XX|pzp	JGIv7b.000007045:3538213-3566818_XX|pzp	>JGIv7b.000007045:3538213-3566818_XX|pzp	5060.1	4120.6	3718.5	4172.9	4371.7	4156.9	3550.1	7295.2	9904	7930.9	9101.3	7646.5	8624.1	9804.3	9633.9	7832.1
JGIv7b.000007045:3705045-3732370_VX|a2m	JGIv7b.000007045:3705045-3732370_VX|a2m	>JGIv7b.000007045:3705045-3732370_VX|a2m	11162	8679.9	7396.6	7363.9	7910.3	8929.1	9525.3	15709	118520	121410	111470	88129	117520	174150	212180	212690
JGIv7b.000007045:4001434-4030935_VV|rimklb;JGIv7b.000131666:604092-638221_VV|rimklb	JGIv7b.000007045:4001434-4030935_VV|rimklb;JGIv7b.000131666:604092-638221_VV|rimklb	>JGIv7b.000007045:4001434-4030935_VV|rimklb;>JGIv7b.000131666:604092-638221_VV|rimklb	8625.2	5932.4	5623.2	7537.6	6404.1	5549.9	5199.2	9686.1	51060	52935	45265	37859	56058	52056	62103	53772
JGIv7b.000007045:59339-71628_VX|add3	JGIv7b.000007045:59339-71628_VX|add3	>JGIv7b.000007045:59339-71628_VX|add3	0	0	0	0	0	0	0	0	28741	31234	25227	20061	30887	28804	30834	27916
JGIv7b.000007045:736712-758103_VV|gpam;JGIv7b.000020641:4055023-4070927_VV|gpam	JGIv7b.000007045:736712-758103_VV|gpam	>JGIv7b.000007045:736712-758103_VV|gpam	0	0	0	0	0	0	0	0	0	0	0	0	0	0	0	0
JGIv7b.000007045:956986-970026_XX|shoc2;JGIv7b.000020641:3783571-3793450_XX|shoc2	JGIv7b.000007045:956986-970026_XX|shoc2;JGIv7b.000020641:3783571-3793450_XX|shoc2	>JGIv7b.000007045:956986-970026_XX|shoc2;>JGIv7b.000020641:3783571-3793450_XX|shoc2	6694	8695	6433.4	5460.8	5294.7	4942.8	3992.3	6805.1	39801	41761	36844	34118	46123	40832	44900	49305
JGIv7b.000007045:983955-1005908_VX|pdcd4	JGIv7b.000007045:983955-1005908_VX|pdcd4	>JGIv7b.000007045:983955-1005908_VX|pdcd4	0	0	0	0	0	0	0	0	0	0	0	0	0	0	0	0
JGIv7b.000007103:1826097-1842391_VV|mtmr9	JGIv7b.000007103:1826097-1842391_VV|mtmr9	>JGIv7b.000007103:1826097-1842391_VV|mtmr9	0	0	0	0	0	0	0	0	46823	48108	40773	36348	47857	49615	52980	43581
JGIv7b.000017726:80302-106067_VX|tdh;JGIv7b.000007103:1850353-1862847_VV|tdh	JGIv7b.000017726:80302-106067_VX|tdh;JGIv7b.000007103:1850353-1862847_VV|tdh	>JGIv7b.000017726:80302-106067_VX|tdh;>JGIv7b.000007103:1850353-1862847_VV|tdh	3155.9	2680.7	1970.6	2680.3	2305	1719	1360.3	3319.2	6408.8	6670	4825.3	6740.1	6950.5	6362.7	6788.2	7806.6
JGIv7b.000007103:2105056-2121056_XV|fdft1	JGIv7b.000007103:2105056-2121056_XV|fdft1	>JGIv7b.000007103:2105056-2121056_XV|fdft1	7277.3	5156	4403.2	5373.6	4785.9	4195.9	2792.7	6978.5	39202	43856	45554	39213	55306	50375	54254	48169
JGIv7b.000007103:2125830-2139034_VV|ctsb	JGIv7b.000007103:2125830-2139034_VV|ctsb	>JGIv7b.000007103:2125830-2139034_VV|ctsb	0	0	0	0	0	0	0	0	0	0	0	0	0	0	0	0
JGIv7b.000007103:927492-1021749_XX|kif13b;JGIv7b.000102262:2446653-2603197_VV|kif13b	JGIv7b.000007103:927492-1021749_XX|kif13b;JGIv7b.000102262:2446653-2603197_VV|kif13b	>JGIv7b.000007103:927492-1021749_XX|kif13b;>JGIv7b.000102262:2446653-2603197_VV|kif13b	0	0	0	0	0	0	0	0	10924	10914	10651	12297	12384	12793	13344	13940
JGIv7b.000007144:1133476-1141460_XX|adh1b;JGIv7b.000167800:1639859-1657121_XX|adh1b;JGIv7b.000063529:1881438-1954810_XX|unnamed;JGIv7b.000046215:1037361-1056798_VX|unnamed	JGIv7b.000007144:1133476-1141460_XX|adh1b;JGIv7b.000167800:1639859-1657121_XX|adh1b;JGIv7b.000063529:1881438-1954810_XX|unnamed;JGIv7b.000046215:1037361-1056798_VX|unnamed	>JGIv7b.000007144:1133476-1141460_XX|adh1b;>JGIv7b.000167800:1639859-1657121_XX|adh1b;>JGIv7b.000063529:1881438-1954810_XX|unnamed;>JGIv7b.000046215:1037361-1056798_VX|unnamed	0	0	0	0	0	0	0	0	2597.5	3047.7	2248.4	2270.8	3055	2540.7	3581.8	2938.8
JGIv7b.000007144:1336285-1355550_VV|adh5;JGIv7b.000167800:1765366-1776995_XX|adh5	JGIv7b.000007144:1336285-1355550_VV|adh5;JGIv7b.000167800:1765366-1776995_XX|adh5	>JGIv7b.000007144:1336285-1355550_VV|adh5;>JGIv7b.000167800:1765366-1776995_XX|adh5	7695.8	7886.4	5573.8	8253.2	7729.5	6619.8	5077.1	9506.5	69250	77684	51867	45215	64698	59565	62502	58987
JGIv7b.000007144:1363817-1385019_VV|metap1	JGIv7b.000007144:1363817-1385019_VV|metap1	>JGIv7b.000007144:1363817-1385019_VV|metap1	4536.6	2933.5	2855.4	3828.5	2825.9	3115.3	2240.7	4079.8	50385	50122	41037	37390	52874	45278	52165	45115
JGIv7b.000007144:1412920-1429088_VV|eif4e	JGIv7b.000007144:1412920-1429088_VV|eif4e	>JGIv7b.000007144:1412920-1429088_VV|eif4e	1863	2346.3	1300.2	1397.6	1697.8	1473.3	914.91	1671.7	12650	13202	11322	11281	12752	13572	16279	15939
JGIv7b.000007144:1529204-1594405_VV|rap1gds1	JGIv7b.000007144:1529204-1594405_VV|rap1gds1	>JGIv7b.000007144:1529204-1594405_VV|rap1gds1	36477	33771	25241	31470	28899	23110	18017	34997	79050	82681	71823	57911	90115	84802	90827	80889
JGIv7b.000007144:520877-652649_VV|ppp3ca	JGIv7b.000007144:520877-652649_VV|ppp3ca	>JGIv7b.000007144:520877-652649_VV|ppp3ca	51126	46896	41613	45046	43003	36147	27025	59473	427010	438940	367150	321750	456080	419230	446620	401610
JGIv7b.000007144:847890-851398_VV|unnamed;JGIv7b.000167800:1360109-1364810_VV|h2afv	JGIv7b.000007144:847890-851398_VV|unnamed;JGIv7b.000167800:1360109-1364810_VV|h2afv	>JGIv7b.000007144:847890-851398_VV|unnamed;>JGIv7b.000167800:1360109-1364810_VV|h2afv	23215	17922	20213	22957	20059	17600	12758	27481	11508	12743	11661	7711.4	12773	11209	11892	12579
JGIv7b.000007144:859478-883845_VV|dnajb14;JGIv7b.000167800:1373356-1390320_VV|dnajb14	JGIv7b.000007144:859478-883845_VV|dnajb14;JGIv7b.000167800:1373356-1390320_VV|dnajb14	>JGIv7b.000007144:859478-883845_VV|dnajb14;>JGIv7b.000167800:1373356-1390320_VV|dnajb14	2755	1973.9	2065.7	2214.9	2047.4	1695.6	2040.3	2898.3	0	0	0	0	0	0	0	0
JGIv7b.000007197:1291342-1304972_VV|anxa2	JGIv7b.000007197:1291342-1304972_VV|anxa2	>JGIv7b.000007197:1291342-1304972_VV|anxa2	58190	41277	41999	56607	46253	41639	33696	73219	456610	480340	585030	313600	615960	536420	619370	687450
JGIv7b.000012518:1859608-1914838_VV|sin3a;JGIv7b.000007197:1313728-1354920_VV|sin3a	JGIv7b.000012518:1859608-1914838_VV|sin3a;JGIv7b.000007197:1313728-1354920_VV|sin3a	>JGIv7b.000012518:1859608-1914838_VV|sin3a;>JGIv7b.000007197:1313728-1354920_VV|sin3a	0	0	0	0	0	0	0	0	0	0	0	0	0	0	0	0
JGIv7b.000007197:1547568-1674222_XX|lingo1;JGIv7b.000012518:2165173-2303136_XX|lingo1	JGIv7b.000007197:1547568-1674222_XX|lingo1;JGIv7b.000012518:2165173-2303136_XX|lingo1	>JGIv7b.000007197:1547568-1674222_XX|lingo1;>JGIv7b.000012518:2165173-2303136_XX|lingo1	2170.6	1227.6	729.34	1081.9	978.92	922.42	1001.9	1471.7	11865	11039	10020	8892.8	10921	12839	14685	13917
JGIv7b.000007197:1755927-1766463_VV|ubl7	JGIv7b.000007197:1755927-1766463_VV|ubl7	>JGIv7b.000007197:1755927-1766463_VV|ubl7	0	0	0	0	0	0	0	0	0	0	0	0	0	0	0	0
JGIv7b.000007197:179936-224772_XV|ap3b2;JGIv7b.000032212:6830159-6976695_VV|ap3b1;JGIv7b.000220499:1517629-1661535_VV|ap3b1	JGIv7b.000007197:179936-224772_XV|ap3b2	>JGIv7b.000007197:179936-224772_XV|ap3b2	0	0	0	0	0	0	0	0	27174	29311	26344	26839	29149	30112	33527	31800
JGIv7b.000007197:295214-303076_VV|rps17;JGIv7b.000012518:732761-740380_VV|rps17	JGIv7b.000007197:295214-303076_VV|rps17;JGIv7b.000012518:732761-740380_VV|rps17	>JGIv7b.000007197:295214-303076_VV|rps17;>JGIv7b.000012518:732761-740380_VV|rps17	2816.2	1586.3	1600.3	2269.6	1989.2	1471.8	769.99	3364.4	85800	87938	76293	61546	100730	83342	92631	83490
JGIv7b.000007197:30454-36404_XV|scamp5;JGIv7b.000007197:48084-54121_XV|scamp5;JGIv7b.000012518:496450-505433_VV|scamp5;JGIv7b.000012518:508484-521108_XV|scamp5	JGIv7b.000007197:30454-36404_XV|scamp5;JGIv7b.000007197:48084-54121_XV|scamp5;JGIv7b.000012518:496450-505433_VV|scamp5;JGIv7b.000012518:508484-521108_XV|scamp5	>JGIv7b.000007197:30454-36404_XV|scamp5;>JGIv7b.000007197:48084-54121_XV|scamp5;>JGIv7b.000012518:496450-505433_VV|scamp5;>JGIv7b.000012518:508484-521108_XV|scamp5	0	0	0	0	0	0	0	0	11807	11105	8800.1	7444.6	10654	9834.9	10403	9658
JGIv7b.000007197:308625-339015_VV|snx1	JGIv7b.000007197:308625-339015_VV|snx1	>JGIv7b.000007197:308625-339015_VV|snx1	0	0	0	0	0	0	0	0	9432.1	8642.9	5769.5	5332.5	10051	8417	8227.7	7717.5
JGIv7b.000007197:391383-395313_VV|ppib	JGIv7b.000007197:391383-395313_VV|ppib	>JGIv7b.000007197:391383-395313_VV|ppib	79976	102910	52700	64352	63650	58667	42469	80062	141940	150210	134260	110720	181150	149420	166260	134580
JGIv7b.000007197:442635-477845_VV|csnk1g1;JGIv7b.000012518:850379-900749_VV|csnk1g1;JGIv7b.000072621:1942167-1958280_VV|csnk1g2	JGIv7b.000007197:442635-477845_VV|csnk1g1;JGIv7b.000012518:850379-900749_VV|csnk1g1;JGIv7b.000072621:1942167-1958280_VV|csnk1g2	>JGIv7b.000007197:442635-477845_VV|csnk1g1;>JGIv7b.000012518:850379-900749_VV|csnk1g1;>JGIv7b.000072621:1942167-1958280_VV|csnk1g2	0	0	0	0	0	0	0	0	9706.3	10513	10216	7188.3	10512	10289	10567	9806
JGIv7b.000007197:650303-682380_VV|edc3;JGIv7b.000012518:1124067-1159036_VV|edc3	JGIv7b.000007197:650303-682380_VV|edc3;JGIv7b.000012518:1124067-1159036_VV|edc3	>JGIv7b.000007197:650303-682380_VV|edc3;>JGIv7b.000012518:1124067-1159036_VV|edc3	0	0	0	0	0	0	0	0	0	0	0	0	0	0	0	0
JGIv7b.000007197:7383-30877_XV|ppcdc	JGIv7b.000007197:7383-30877_XV|ppcdc	>JGIv7b.000007197:7383-30877_XV|ppcdc	0	0	0	0	0	0	0	0	6974.1	9717.4	5172.6	4788.2	6426.1	5641.8	5359.4	5785.1
JGIv7b.000007197:763902-809759_VV|csk	JGIv7b.000007197:763902-809759_VV|csk	>JGIv7b.000007197:763902-809759_VV|csk	5313.3	4190.1	3397.8	4424	4323.9	3488.7	2355.5	5338.7	60812	59896	52557	54366	63067	62339	62664	57291
JGIv7b.000007197:893092-902693_VV|mpi	JGIv7b.000007197:893092-902693_VV|mpi	>JGIv7b.000007197:893092-902693_VV|mpi	0	0	0	0	0	0	0	0	48687	51425	45172	46206	53100	51970	56732	56033
JGIv7b.000007197:923650-935051_VV|cox5a;JGIv7b.000012518:1446003-1459877_VV|cox5a	JGIv7b.000007197:923650-935051_VV|cox5a;JGIv7b.000012518:1446003-1459877_VV|cox5a	>JGIv7b.000007197:923650-935051_VV|cox5a;>JGIv7b.000012518:1446003-1459877_VV|cox5a	10609	7788.8	6748.2	9318.6	7101.3	5946.3	5793.4	10866	109470	107740	92015	81521	114100	102390	119400	112820
JGIv7b.000007281:105625-124185_VV|mcm2	JGIv7b.000007281:105625-124185_VV|mcm2	>JGIv7b.000007281:105625-124185_VV|mcm2	0	0	0	0	0	0	0	0	0	0	0	0	0	0	0	0
JGIv7b.000007281:1543614-1572576_VV|txnrd3;JGIv7b.000018184:4238514-4273270_XX|txnrd1;JGIv7b.000005925:7801408-7838944_XX|txnrd1	JGIv7b.000007281:1543614-1572576_VV|txnrd3	>JGIv7b.000007281:1543614-1572576_VV|txnrd3	4934.6	3844.8	3453.3	5535.9	3993.4	3662.6	2976.2	5763	6866	8695.7	7076.4	6494.4	7619.1	6811.4	7538.6	7350.6
JGIv7b.000007281:181409-421180_VX|chchd6	JGIv7b.000007281:181409-421180_VX|chchd6	>JGIv7b.000007281:181409-421180_VX|chchd6	11402	9999.5	8957.4	10795	9553.6	8629.1	6499.8	12754	63577	72987	55803	50702	72868	66728	74396	68389
JGIv7b.000255257:1338012-1348152_VV|lsm3;JGIv7b.000007281:1979458-1986811_VV|lsm3	JGIv7b.000255257:1338012-1348152_VV|lsm3;JGIv7b.000007281:1979458-1986811_VV|lsm3	>JGIv7b.000255257:1338012-1348152_VV|lsm3;>JGIv7b.000007281:1979458-1986811_VV|lsm3	11314	7879.8	9190.7	11048	8980.6	8612	6803	14389	0	0	0	0	0	0	0	0
JGIv7b.000007281:3078847-3085484_VV|rpl32;JGIv7b.000255257:143287-151211_VV|unnamed	JGIv7b.000007281:3078847-3085484_VV|rpl32;JGIv7b.000255257:143287-151211_VV|unnamed	>JGIv7b.000007281:3078847-3085484_VV|rpl32;>JGIv7b.000255257:143287-151211_VV|unnamed	14516	14132	13882	15501	14998	15590	10836	21180	92868	86777	98515	68276	110810	104820	108150	94421
JGIv7b.000007281:3095236-3109088_VV|sec13;JGIv7b.000255257:103093-119037_VV|sec13	JGIv7b.000007281:3095236-3109088_VV|sec13;JGIv7b.000255257:103093-119037_VV|sec13	>JGIv7b.000007281:3095236-3109088_VV|sec13;>JGIv7b.000255257:103093-119037_VV|sec13	8361	7959.4	7796.4	9360.9	8057.5	5979.7	5004.7	9810.1	39310	39278	35163	30153	43441	38681	40250	36782
JGIv7b.000007281:3211763-3321961_XV|srgap3	JGIv7b.000007281:3211763-3321961_XV|srgap3	>JGIv7b.000007281:3211763-3321961_XV|srgap3	19967	18513	16945	18173	16127	14681	10845	22962	8431.4	10106	8872.9	7073.8	8160.9	7686	8053.2	6984.4
JGIv7b.000007281:4150830-4467602_XX|grm7	JGIv7b.000007281:4150830-4467602_XX|grm7	>JGIv7b.000007281:4150830-4467602_XX|grm7	0	0	0	0	0	0	0	0	5478.6	5582.7	4289.8	4623	5611.5	5097	5464	6427.3
JGIv7b.000007281:595516-847536_VV|plxna1;REV__JGIv7b.000098999:3311846-3360901_VV|tdrd12	JGIv7b.000007281:595516-847536_VV|plxna1	>JGIv7b.000007281:595516-847536_VV|plxna1	24459	22561	19339	24531	20804	18519	15476	28750	69416	72438	62763	59740	75197	73999	75089	77592
JGIv7b.000007281:77994-99377_XX|podxl2	JGIv7b.000007281:77994-99377_XX|podxl2	>JGIv7b.000007281:77994-99377_XX|podxl2	0	0	0	0	0	0	0	0	10150	8800	8094.6	7337.9	10449	10083	10086	8266.6
JGIv7b.000007328:23664-138927_XX|utrn	JGIv7b.000007328:23664-138927_XX|utrn	>JGIv7b.000007328:23664-138927_XX|utrn	6620.8	9226.3	4919.3	7043.6	10307	5088.4	5010.3	8986.1	0	0	0	0	0	0	0	0
JGIv7b.000007331:1027254-1085708_XX|maob;JGIv7b.000006590:12978429-12985019_XV|c3orf38	JGIv7b.000007331:1027254-1085708_XX|maob	>JGIv7b.000007331:1027254-1085708_XX|maob	0	0	0	0	0	0	0	0	95112	106540	69850	62939	80997	78914	87624	74973
JGIv7b.000007331:1100255-1123068_XX|maoa	JGIv7b.000007331:1100255-1123068_XX|maoa	>JGIv7b.000007331:1100255-1123068_XX|maoa	0	0	0	0	0	0	0	0	32699	32297	29127	26763	34890	34530	36436	32538
JGIv7b.000007331:1137013-1206260_XX|maob	JGIv7b.000007331:1137013-1206260_XX|maob	>JGIv7b.000007331:1137013-1206260_XX|maob	0	0	0	0	0	0	0	0	46865	44217	44693	38050	53272	52113	56634	48613
JGIv7b.000007331:1431892-1439547_VV|fundc1	JGIv7b.000007331:1431892-1439547_VV|fundc1	>JGIv7b.000007331:1431892-1439547_VV|fundc1	0	0	0	0	0	0	0	0	0	0	0	0	0	0	0	0
JGIv7b.000007331:151212-172216_VV|atp6ap2;JGIv7b.000090072:786732-811182_XV|atp6ap2	JGIv7b.000007331:151212-172216_VV|atp6ap2;JGIv7b.000090072:786732-811182_XV|atp6ap2	>JGIv7b.000007331:151212-172216_VV|atp6ap2;>JGIv7b.000090072:786732-811182_XV|atp6ap2	0	0	0	0	0	0	0	0	2856.5	1782.6	2245.1	2069.2	2652.7	3341.7	2691.4	2992.4
JGIv7b.000007331:1865253-1920518_XX|f5	JGIv7b.000007331:1865253-1920518_XX|f5	>JGIv7b.000007331:1865253-1920518_XX|f5	0	0	0	0	0	0	0	0	0	0	0	0	0	0	0	0
JGIv7b.000090072:729892-779841_VV|med14;JGIv7b.000007331:202540-248851_VV|med14	JGIv7b.000090072:729892-779841_VV|med14;JGIv7b.000007331:202540-248851_VV|med14	>JGIv7b.000090072:729892-779841_VV|med14;>JGIv7b.000007331:202540-248851_VV|med14	0	0	0	0	0	0	0	0	0	0	0	0	0	0	0	0
JGIv7b.000007331:2043892-2057166_VV|atp1b1	JGIv7b.000007331:2043892-2057166_VV|atp1b1	>JGIv7b.000007331:2043892-2057166_VV|atp1b1	4729.8	3747.2	3301.5	3899.5	3218	2885.5	2515.7	4841.4	96397	96900	89803	70723	111180	104230	109600	89911
JGIv7b.000007331:302530-417105_VV|usp9x	JGIv7b.000007331:302530-417105_VV|usp9x	>JGIv7b.000007331:302530-417105_VV|usp9x	0	0	0	0	0	0	0	0	0	0	0	0	0	0	0	0
JGIv7b.000007331:431148-439542_VV|rpl8	JGIv7b.000007331:431148-439542_VV|rpl8	>JGIv7b.000007331:431148-439542_VV|rpl8	39103	32830	26624	50624	40356	35036	29340	63318	107560	110240	103130	84539	128690	110070	123270	103650
JGIv7b.000007331:523793-542902_VV|ddx3x;JGIv7b.000157205:591183-644617_VV|ddx4;JGIv7b.000235249:1328751-1403869_XX|ddx4;JGIv7b.000022415:4930459-4948978_VV|nom1	JGIv7b.000007331:523793-542902_VV|ddx3x	>JGIv7b.000007331:523793-542902_VV|ddx3x	77695	65423	51678	62038	60786	56042	40037	84646	203840	201240	185030	163750	232920	208950	221590	204550
JGIv7b.000193569:722014-747014_XX|unnamed;JGIv7b.000007440:164927-187105_XV|unnamed	JGIv7b.000193569:722014-747014_XX|unnamed;JGIv7b.000007440:164927-187105_XV|unnamed	>JGIv7b.000193569:722014-747014_XX|unnamed;>JGIv7b.000007440:164927-187105_XV|unnamed	0	0	0	0	0	0	0	0	0	0	0	0	0	0	0	0
JGIv7b.000007440:42509-132674_XX|stx1a	JGIv7b.000007440:42509-132674_XX|stx1a	>JGIv7b.000007440:42509-132674_XX|stx1a	1676.3	1052.1	1275	1133.7	1242.3	941.14	584.42	1374.8	36939	36482	32351	34878	36599	36335	40860	38933
JGIv7b.000007440:453489-496182_VV|baz1b;JGIv7b.000193569:917169-952180_VV|baz1b	JGIv7b.000007440:453489-496182_VV|baz1b;JGIv7b.000193569:917169-952180_VV|baz1b	>JGIv7b.000007440:453489-496182_VV|baz1b;>JGIv7b.000193569:917169-952180_VV|baz1b	8123.2	7698.9	7068.1	7780.3	6918.4	7686.2	5521.6	11027	0	0	0	0	0	0	0	0
JGIv7b.000007440:531377-567858_XX|sept4	JGIv7b.000007440:531377-567858_XX|sept4	>JGIv7b.000007440:531377-567858_XX|sept4	0	0	0	0	0	0	0	0	84034	93885	82929	70614	89231	90048	91251	80730
JGIv7b.000007479:1315283-1338460_VV|lmnb3	JGIv7b.000007479:1315283-1338460_VV|lmnb3	>JGIv7b.000007479:1315283-1338460_VV|lmnb3	6166.8	3654.1	4440.6	4311.7	4019.1	3578.8	3575.5	6306.5	1093.2	1005.4	842.07	837.61	812.44	875.69	875	964.02
JGIv7b.000009266:4313489-4331416_XV|hdgfrp3;JGIv7b.000007479:1481122-1511038_XV|hdgfrp3	JGIv7b.000009266:4313489-4331416_XV|hdgfrp3;JGIv7b.000007479:1481122-1511038_XV|hdgfrp3	>JGIv7b.000009266:4313489-4331416_XV|hdgfrp3;>JGIv7b.000007479:1481122-1511038_XV|hdgfrp3	24893	35473	11529	15349	23800	18138	13648	23996	71336	67463	54481	53507	63796	54832	79461	55876
JGIv7b.000009266:3739987-3776195_XV|usp8;JGIv7b.000007479:1993240-2033145_XV|usp8	JGIv7b.000009266:3739987-3776195_XV|usp8;JGIv7b.000007479:1993240-2033145_XV|usp8	>JGIv7b.000009266:3739987-3776195_XV|usp8;>JGIv7b.000007479:1993240-2033145_XV|usp8	0	0	0	0	0	0	0	0	0	0	0	0	0	0	0	0
JGIv7b.000007479:2192739-2218241_VX|sqrdl	JGIv7b.000007479:2192739-2218241_VX|sqrdl	>JGIv7b.000007479:2192739-2218241_VX|sqrdl	0	0	0	0	0	0	0	0	0	0	0	0	0	0	0	0
JGIv7b.000007479:2411077-2457387_XX|nnt	JGIv7b.000007479:2411077-2457387_XX|nnt	>JGIv7b.000007479:2411077-2457387_XX|nnt	0	0	0	0	0	0	0	0	0	0	0	0	0	0	0	0
JGIv7b.000007479:2678419-2701499_VV|cops2;JGIv7b.000009266:2934854-2961260_VV|cops2;JGIv7b.000009266:2935467-2938268_VX|cops2	JGIv7b.000007479:2678419-2701499_VV|cops2;JGIv7b.000009266:2934854-2961260_VV|cops2	>JGIv7b.000007479:2678419-2701499_VV|cops2;>JGIv7b.000009266:2934854-2961260_VV|cops2	0	0	0	0	0	0	0	0	55962	61840	54188	42711	60502	56806	63140	61448
JGIv7b.000007479:2903245-3021505_XV|fbn1;JGIv7b.000009266:2586819-2717288_XV|fbn1	JGIv7b.000007479:2903245-3021505_XV|fbn1;JGIv7b.000009266:2586819-2717288_XV|fbn1	>JGIv7b.000007479:2903245-3021505_XV|fbn1;>JGIv7b.000009266:2586819-2717288_XV|fbn1	0	0	0	0	0	0	0	0	0	0	0	0	0	0	0	0
JGIv7b.000007479:3037210-3046580_VV|dut;JGIv7b.000009266:2566177-2572164_VV|dut	JGIv7b.000007479:3037210-3046580_VV|dut	>JGIv7b.000007479:3037210-3046580_VV|dut	9143.6	6532.2	7785.5	8810.8	6832.6	7050.4	5912.4	10115	2959.7	3586.3	2964.4	3558.4	4376	3779.4	3998.9	5513.7
JGIv7b.000007479:3146348-3165838_VV|myef2	JGIv7b.000007479:3146348-3165838_VV|myef2	>JGIv7b.000007479:3146348-3165838_VV|myef2	14863	12718	11306	12468	10398	9401.1	8518.4	16846	51152	55215	47647	41181	55441	51680	54013	53122
JGIv7b.000007479:44344-125017_VV|iqgap1;JGIv7b.000026819:2668211-2711686_VV|iqgap3	JGIv7b.000007479:44344-125017_VV|iqgap1	>JGIv7b.000007479:44344-125017_VV|iqgap1	1091.3	708.34	772.5	622.7	737.64	695.34	297.1	1093.6	0	0	0	0	0	0	0	0
JGIv7b.000007546:1708056-1753889_XX|wasf3	JGIv7b.000007546:1708056-1753889_XX|wasf3	>JGIv7b.000007546:1708056-1753889_XX|wasf3	0	0	0	0	0	0	0	0	29918	33083	28074	31287	31498	29839	32817	36892
JGIv7b.000007546:2030357-2094954_VX|abcb7	JGIv7b.000007546:2030357-2094954_VX|abcb7	>JGIv7b.000007546:2030357-2094954_VX|abcb7	0	0	0	0	0	0	0	0	0	0	0	0	0	0	0	0
JGIv7b.000007546:3165891-3356672_XX|gria3;JGIv7b.000019375:354011-525641_XV|gria3	JGIv7b.000007546:3165891-3356672_XX|gria3	>JGIv7b.000007546:3165891-3356672_XX|gria3	0	0	0	0	0	0	0	0	7739.3	7354.5	6958.2	5830.2	8681.6	7347	8074	7683.3
JGIv7b.000019375:64714-192333_XV|thoc2;JGIv7b.000007546:3410232-3487818_VV|thoc2	JGIv7b.000019375:64714-192333_XV|thoc2;JGIv7b.000007546:3410232-3487818_VV|thoc2	>JGIv7b.000019375:64714-192333_XV|thoc2;>JGIv7b.000007546:3410232-3487818_VV|thoc2	10291	9700.3	8614.3	10068	8786.8	9141.9	7996.8	15350	3589.3	3580.7	2862.7	3673.3	2928.6	3015	3385.1	3288.8
JGIv7b.000007546:3496246-3515048_VV|xiap	JGIv7b.000007546:3496246-3515048_VV|xiap	>JGIv7b.000007546:3496246-3515048_VV|xiap	0	0	0	0	0	0	0	0	11962	10303	10845	12407	12824	10977	11570	11596
JGIv7b.000022011:1943-64806_VX|stag2;JGIv7b.000007546:3535185-3599475_VV|stag2	JGIv7b.000022011:1943-64806_VX|stag2;JGIv7b.000007546:3535185-3599475_VV|stag2	>JGIv7b.000022011:1943-64806_VX|stag2;>JGIv7b.000007546:3535185-3599475_VV|stag2	0	0	0	0	0	0	0	0	14945	12637	11587	16032	13133	13134	14939	14994
JGIv7b.000007546:366841-381767_VV|mcts1	JGIv7b.000007546:366841-381767_VV|mcts1	>JGIv7b.000007546:366841-381767_VV|mcts1	4114.9	3420.3	3309.6	3116.6	2967.2	2245.8	2428.5	4444.9	16983	17895	12974	14384	17354	16956	17381	18300
JGIv7b.000007546:3725834-4130839_XX|odz1	JGIv7b.000007546:3725834-4130839_XX|odz1	>JGIv7b.000007546:3725834-4130839_XX|odz1	0	0	0	0	0	0	0	0	6400.8	6599.9	5509.8	6033	6784.2	6233.5	6524	7058.9
JGIv7b.000137879:256224-285699_VV|las1l;JGIv7b.000007546:418138-445927_VV|las1l	JGIv7b.000137879:256224-285699_VV|las1l;JGIv7b.000007546:418138-445927_VV|las1l	>JGIv7b.000137879:256224-285699_VV|las1l;>JGIv7b.000007546:418138-445927_VV|las1l	0	0	0	0	0	0	0	0	0	0	0	0	0	0	0	0
JGIv7b.000007546:5374889-5405854_XV|picalm.2;JGIv7b.000086967:4138352-4168684_VV|picalm.2	JGIv7b.000007546:5374889-5405854_XV|picalm.2;JGIv7b.000086967:4138352-4168684_VV|picalm.2	>JGIv7b.000007546:5374889-5405854_XV|picalm.2;>JGIv7b.000086967:4138352-4168684_VV|picalm.2	5590.8	5288.1	3127.8	4464.4	3664.7	4235.6	3187.7	6057.7	7856.7	8862.6	6972.6	8325.3	6773.1	7554.7	8747.2	8160.3
JGIv7b.000007546:5420074-5431226_VV|vbp1	JGIv7b.000007546:5420074-5431226_VV|vbp1	>JGIv7b.000007546:5420074-5431226_VV|vbp1	0	0	0	0	0	0	0	0	61443	58707	50508	41467	65474	61247	62414	53477
JGIv7b.000007546:5437225-5440955_XX|rab39b	JGIv7b.000007546:5437225-5440955_XX|rab39b	>JGIv7b.000007546:5437225-5440955_XX|rab39b	6736.6	6048.5	5319.2	6268.8	5506.2	4350.2	3829.5	7399.5	46154	46113	42721	34779	53445	46437	48690	43911
JGIv7b.000036991:46404-50119_VV|loc100145051;JGIv7b.000036991:4367-7625_VX|loc100145051;JGIv7b.000094770:612-3420_VV|loc100145051;JGIv7b.000007546:54611-57864_VX|loc100145051	JGIv7b.000036991:46404-50119_VV|loc100145051;JGIv7b.000036991:4367-7625_VX|loc100145051;JGIv7b.000094770:612-3420_VV|loc100145051;JGIv7b.000007546:54611-57864_VX|loc100145051	>JGIv7b.000036991:46404-50119_VV|loc100145051;>JGIv7b.000036991:4367-7625_VX|loc100145051;>JGIv7b.000094770:612-3420_VV|loc100145051;>JGIv7b.000007546:54611-57864_VX|loc100145051	0	0	0	0	0	0	0	0	2815.5	3419.8	2754.2	2157.5	2721.8	2894.5	3363.4	3315.4
JGIv7b.000007546:5462512-5525141_XV|unnamed;JGIv7b.000086967:3976906-4060170_XV|unnamed	JGIv7b.000007546:5462512-5525141_XV|unnamed;JGIv7b.000086967:3976906-4060170_XV|unnamed	>JGIv7b.000007546:5462512-5525141_XV|unnamed;>JGIv7b.000086967:3976906-4060170_XV|unnamed	0	0	0	0	0	0	0	0	26370	25847	21940	20784	28105	25776	27861	22425
JGIv7b.000086967:3670909-3821383_XV|col4a5;JGIv7b.000007546:5677462-5771476_XV|col4a5	JGIv7b.000086967:3670909-3821383_XV|col4a5;JGIv7b.000007546:5677462-5771476_XV|col4a5	>JGIv7b.000086967:3670909-3821383_XV|col4a5;>JGIv7b.000007546:5677462-5771476_XV|col4a5	12364	11516	8046.4	10621	10312	9519.2	7351.4	14993	0	0	0	0	0	0	0	0
JGIv7b.000007546:5989379-6028918_VV|acsl4;JGIv7b.000086967:3383179-3419340_VV|acsl4	JGIv7b.000007546:5989379-6028918_VV|acsl4;JGIv7b.000086967:3383179-3419340_VV|acsl4	>JGIv7b.000007546:5989379-6028918_VV|acsl4;>JGIv7b.000086967:3383179-3419340_VV|acsl4	3520.8	3849.2	2425.4	3539.9	2588.9	2706.4	1310.3	3648.5	17552	15336	14117	13933	19567	17960	17120	15586
JGIv7b.000007546:6070224-6097272_VV|tmem164	JGIv7b.000007546:6070224-6097272_VV|tmem164	>JGIv7b.000007546:6070224-6097272_VV|tmem164	1493.9	753.73	833.02	1032.9	855.78	698.3	865.54	1341.8	11455	14175	10812	12272	14373	14302	16097	17308
JGIv7b.000376454:244204-261541_VV|ammecr1l;JGIv7b.000016807:10811731-10827768_VV|ammecr1l;JGIv7b.000007546:6114018-6146286_VV|ammecr1;JGIv7b.000086967:3251760-3298692_VV|ammecr1	JGIv7b.000376454:244204-261541_VV|ammecr1l;JGIv7b.000016807:10811731-10827768_VV|ammecr1l;JGIv7b.000007546:6114018-6146286_VV|ammecr1;JGIv7b.000086967:3251760-3298692_VV|ammecr1	>JGIv7b.000376454:244204-261541_VV|ammecr1l;>JGIv7b.000016807:10811731-10827768_VV|ammecr1l;>JGIv7b.000007546:6114018-6146286_VV|ammecr1;>JGIv7b.000086967:3251760-3298692_VV|ammecr1	0	0	0	0	0	0	0	0	0	0	0	0	0	0	0	0
JGIv7b.000007546:777928-807474_XV|mtmr8	JGIv7b.000007546:777928-807474_XV|mtmr8	>JGIv7b.000007546:777928-807474_XV|mtmr8	0	0	0	0	0	0	0	0	0	0	0	0	0	0	0	0
JGIv7b.000007546:895464-1131059_XX|arhgef9;JGIv7b.000137879:1006032-1099522_XX|arhgef9;JGIv7b.000044494:6542518-6592331_XX|arhgef4;JGIv7b.000006290:2957381-3009932_XV|spata13;JGIv7b.000157968:524940-574579_XV|spata13;JGIv7b.000016807:9600551-9680855_XX|arhgef4	JGIv7b.000007546:895464-1131059_XX|arhgef9	>JGIv7b.000007546:895464-1131059_XX|arhgef9	0	0	0	0	0	0	0	0	5251.1	4199.8	4801.1	2942.5	5291.8	4512.8	5168.1	4635.2
JGIv7b.000007555:2794057-2853507_VV|btaf1	JGIv7b.000007555:2794057-2853507_VV|btaf1	>JGIv7b.000007555:2794057-2853507_VV|btaf1	0	0	0	0	0	0	0	0	997.96	1225.5	771.3	1140.4	1003.9	1201.1	1269.7	855.89
JGIv7b.000016863:3253392-3326707_XV|cpeb3;JGIv7b.000007555:2870829-2936197_XV|cpeb3	JGIv7b.000016863:3253392-3326707_XV|cpeb3;JGIv7b.000007555:2870829-2936197_XV|cpeb3	>JGIv7b.000016863:3253392-3326707_XV|cpeb3;>JGIv7b.000007555:2870829-2936197_XV|cpeb3	0	0	0	0	0	0	0	0	0	0	0	0	0	0	0	0
JGIv7b.000016863:3336452-3392528_VV|march5;JGIv7b.000007555:2957383-3007458_VV|march5	JGIv7b.000016863:3336452-3392528_VV|march5;JGIv7b.000007555:2957383-3007458_VV|march5	>JGIv7b.000016863:3336452-3392528_VV|march5;>JGIv7b.000007555:2957383-3007458_VV|march5	0	0	0	0	0	0	0	0	0	0	0	0	0	0	0	0
JGIv7b.000007555:3011932-3074224_VV|ide	JGIv7b.000007555:3011932-3074224_VV|ide	>JGIv7b.000007555:3011932-3074224_VV|ide	3397.7	3231	3183.7	2653.1	2634.7	2276.4	1995.4	3757.7	6210.8	5318.8	6204.4	4229.7	6643.8	6618.4	6770.9	6585.6
JGIv7b.000007555:3534077-3560358_VV|aldh18a1	JGIv7b.000007555:3534077-3560358_VV|aldh18a1	>JGIv7b.000007555:3534077-3560358_VV|aldh18a1	31113	25553	21654	26169	24555	20485	19501	33536	117490	129200	108030	90194	124100	117410	123620	116930
JGIv7b.000007555:3564895-3572818_VV|mrpl51	JGIv7b.000007555:3564895-3572818_VV|mrpl51	>JGIv7b.000007555:3564895-3572818_VV|mrpl51	0	0	0	0	0	0	0	0	0	0	0	0	0	0	0	0
JGIv7b.000007555:4514628-4784851_VV|dock1;JGIv7b.000016863:4600765-4841350_VV|dock1	JGIv7b.000007555:4514628-4784851_VV|dock1;JGIv7b.000016863:4600765-4841350_VV|dock1	>JGIv7b.000007555:4514628-4784851_VV|dock1;>JGIv7b.000016863:4600765-4841350_VV|dock1	6551.9	4525.2	4425.5	6481.5	4459.3	4248.6	4338	5634	15184	17127	14338	11868	18115	16811	17817	22333
JGIv7b.000016863:4955032-5073091_XX|ptpre;JGIv7b.000007555:4943733-5077283_XX|ptpre	JGIv7b.000016863:4955032-5073091_XX|ptpre;JGIv7b.000007555:4943733-5077283_XX|ptpre	>JGIv7b.000016863:4955032-5073091_XX|ptpre;>JGIv7b.000007555:4943733-5077283_XX|ptpre	0	0	0	0	0	0	0	0	0	0	0	0	0	0	0	0
JGIv7b.000007555:5104247-5133189_VV|mki67	JGIv7b.000007555:5104247-5133189_VV|mki67	>JGIv7b.000007555:5104247-5133189_VV|mki67	31351	26462	22617	27790	27314	23874	18767	37457	0	0	0	0	0	0	0	0
JGIv7b.000007555:6348117-6476271_XV|ebf3;JGIv7b.000016863:6233893-6380586_XV|ebf3;JGIv7b.000027038:852782-925183_XX|ebf3;JGIv7b.000189728:687820-736736_XX|unnamed;JGIv7b.000054336:458611-745896_XV|unnamed;JGIv7b.000204150:166270-295598_XX|unnamed	JGIv7b.000007555:6348117-6476271_XV|ebf3;JGIv7b.000016863:6233893-6380586_XV|ebf3;JGIv7b.000027038:852782-925183_XX|ebf3;JGIv7b.000189728:687820-736736_XX|unnamed;JGIv7b.000054336:458611-745896_XV|unnamed	>JGIv7b.000007555:6348117-6476271_XV|ebf3;>JGIv7b.000016863:6233893-6380586_XV|ebf3;>JGIv7b.000027038:852782-925183_XX|ebf3;>JGIv7b.000189728:687820-736736_XX|unnamed;>JGIv7b.000054336:458611-745896_XV|unnamed	11827	10716	9579.3	11423	10793	8653	8102.5	14229	12650	12488	10765	9571.8	13255	10592	12926	12512
JGIv7b.000007555:6550756-6580877_VV|glrx3	JGIv7b.000007555:6550756-6580877_VV|glrx3	>JGIv7b.000007555:6550756-6580877_VV|glrx3	3440.1	3952.2	3069.8	4247.2	3269.3	2733.9	2240	4712.9	22265	20114	17841	15096	23889	23611	28258	24676
JGIv7b.000007555:688396-698961_VV|gsto1;JGIv7b.000007555:673025-685515_VX|gsto2;JGIv7b.000007555:702807-715950_XX|gsto2	JGIv7b.000007555:688396-698961_VV|gsto1;JGIv7b.000007555:673025-685515_VX|gsto2;JGIv7b.000007555:702807-715950_XX|gsto2	>JGIv7b.000007555:688396-698961_VV|gsto1;>JGIv7b.000007555:673025-685515_VX|gsto2;>JGIv7b.000007555:702807-715950_XX|gsto2	16775	13227	13811	15871	12748	12748	7634.9	18378	45272	42780	43760	37776	46932	52740	52734	45276
JGIv7b.000016863:7036908-7059343_VV|ppp2r2d;JGIv7b.000007555:7320747-7345291_VV|ppp2r2d;JGIv7b.000146311:2629980-2701797_XX|ppp2r2c;JGIv7b.000106356:1193671-1292650_XX|ppp2r2c	JGIv7b.000016863:7036908-7059343_VV|ppp2r2d;JGIv7b.000007555:7320747-7345291_VV|ppp2r2d	>JGIv7b.000016863:7036908-7059343_VV|ppp2r2d;>JGIv7b.000007555:7320747-7345291_VV|ppp2r2d	10109	7446.3	7643.7	9136.9	8006.6	6598.2	6564.8	12373	14471	17018	14221	12753	15707	14028	15367	12620
JGIv7b.000016863:7128078-7167325_XX|jakmip3;JGIv7b.000007555:7376483-7456515_XX|unnamed	JGIv7b.000016863:7128078-7167325_XX|jakmip3;JGIv7b.000007555:7376483-7456515_XX|unnamed	>JGIv7b.000016863:7128078-7167325_XX|jakmip3;>JGIv7b.000007555:7376483-7456515_XX|unnamed	0	0	0	0	0	0	0	0	0	0	0	0	0	0	0	0
JGIv7b.000007555:7483842-7517702_XX|dpysl4	JGIv7b.000007555:7483842-7517702_XX|dpysl4	>JGIv7b.000007555:7483842-7517702_XX|dpysl4	42990	60634	28769	37221	35015	28000	22465	46897	301630	310670	273280	211200	313610	299320	313200	296200
JGIv7b.000016863:7230699-7373418_XX|stk32c;JGIv7b.000007555:7523820-7682395_XX|stk32c	JGIv7b.000016863:7230699-7373418_XX|stk32c;JGIv7b.000007555:7523820-7682395_XX|stk32c	>JGIv7b.000016863:7230699-7373418_XX|stk32c;>JGIv7b.000007555:7523820-7682395_XX|stk32c	0	0	0	0	0	0	0	0	5769.7	6344.3	4592.6	5034.6	5888.6	5818	8023.8	8889.7
JGIv7b.000016863:7929326-7945984_VV|fam175b;JGIv7b.000007555:8315279-8339700_VV|fam175b	JGIv7b.000016863:7929326-7945984_VV|fam175b;JGIv7b.000007555:8315279-8339700_VV|fam175b	>JGIv7b.000016863:7929326-7945984_VV|fam175b;>JGIv7b.000007555:8315279-8339700_VV|fam175b	0	0	0	0	0	0	0	0	0	0	0	0	0	0	0	0
JGIv7b.000007555:8618542-8638026_VV|acadsb	JGIv7b.000007555:8618542-8638026_VV|acadsb	>JGIv7b.000007555:8618542-8638026_VV|acadsb	0	0	0	0	0	0	0	0	42098	39327	37140	31105	44566	41388	47131	41534
JGIv7b.000016863:8159166-8176881_VV|bub3;JGIv7b.000007555:8711088-8727112_VV|bub3	JGIv7b.000016863:8159166-8176881_VV|bub3;JGIv7b.000007555:8711088-8727112_VV|bub3	>JGIv7b.000016863:8159166-8176881_VV|bub3;>JGIv7b.000007555:8711088-8727112_VV|bub3	21157	16437	16697	19559	17404	12639	13986	23432	4670.6	3380.7	3211.6	2967.6	4265.8	3435.1	3485	3032.1
JGIv7b.000007555:9054200-9070165_VV|oat.2	JGIv7b.000007555:9054200-9070165_VV|oat.2	>JGIv7b.000007555:9054200-9070165_VV|oat.2	0	0	0	0	0	0	0	0	0	0	0	0	0	0	0	0
JGIv7b.000007555:9354870-9407499_XV|wdr11	JGIv7b.000007555:9354870-9407499_XV|wdr11	>JGIv7b.000007555:9354870-9407499_XV|wdr11	7701.7	7057.3	6091.8	6903.5	7184.9	5546.3	4707.8	9315.4	86662	107080	49119	28443	39156	94315	61633	49231
JGIv7b.000251883:91826-236059_XX|olfm2;JGIv7b.000007575:187425-349575_XX|olfm2	JGIv7b.000251883:91826-236059_XX|olfm2;JGIv7b.000007575:187425-349575_XX|olfm2	>JGIv7b.000251883:91826-236059_XX|olfm2;>JGIv7b.000007575:187425-349575_XX|olfm2	0	0	0	0	0	0	0	0	20130	18299	16820	14083	20254	21765	21130	19278
JGIv7b.000007749:436923-477607_VV|vdac2	JGIv7b.000007749:436923-477607_VV|vdac2	>JGIv7b.000007749:436923-477607_VV|vdac2	93845	72743	73774	86284	76914	61726	48605	96333	815280	797860	654540	526720	864020	737340	817750	710720
JGIv7b.000007940:1817785-1856770_VV|sel1l	JGIv7b.000007940:1817785-1856770_VV|sel1l	>JGIv7b.000007940:1817785-1856770_VV|sel1l	0	0	0	0	0	0	0	0	0	0	0	0	0	0	0	0
JGIv7b.000039723:5268076-5281542_VV|gtf2a1;JGIv7b.000007940:1981318-1995081_VV|gtf2a1	JGIv7b.000039723:5268076-5281542_VV|gtf2a1;JGIv7b.000007940:1981318-1995081_VV|gtf2a1	>JGIv7b.000039723:5268076-5281542_VV|gtf2a1;>JGIv7b.000007940:1981318-1995081_VV|gtf2a1	0	0	0	0	0	0	0	0	0	0	0	0	0	0	0	0
JGIv7b.000008006:1149053-1253557_XX|epb41l3	JGIv7b.000008006:1149053-1253557_XX|epb41l3	>JGIv7b.000008006:1149053-1253557_XX|epb41l3	57695	45668	41296	52001	45844	39516	29945	62568	814280	840800	688560	563900	855200	756670	774110	724110
JGIv7b.000008006:1905471-1916798_VV|myl12b	JGIv7b.000008006:1905471-1916798_VV|myl12b	>JGIv7b.000008006:1905471-1916798_VV|myl12b	5844.7	3875.3	5189.2	4384.2	4339.7	2896.3	3441.8	4695.9	17634	15852	13034	13224	15791	15095	16532	17264
JGIv7b.000029621:4769444-4850136_XX|myom1;JGIv7b.000008006:1948199-2033336_XX|myom1	JGIv7b.000029621:4769444-4850136_XX|myom1;JGIv7b.000008006:1948199-2033336_XX|myom1	>JGIv7b.000029621:4769444-4850136_XX|myom1;>JGIv7b.000008006:1948199-2033336_XX|myom1	0	0	0	0	0	0	0	0	0	0	0	0	0	0	0	0
JGIv7b.000008006:2128489-2185001_XX|emilin2	JGIv7b.000008006:2128489-2185001_XX|emilin2	>JGIv7b.000008006:2128489-2185001_XX|emilin2	590.5	652.71	784.84	498.04	756.58	148.6	657.75	650.61	0	0	0	0	0	0	0	0
JGIv7b.000008006:2211148-2300112_VV|smchd1	JGIv7b.000008006:2211148-2300112_VV|smchd1	>JGIv7b.000008006:2211148-2300112_VV|smchd1	1390.5	1000.4	933.33	1432.2	1032.3	928.02	636.54	1542.8	0	0	0	0	0	0	0	0
JGIv7b.000029621:3983305-3991947_XX|adcyap1;JGIv7b.000008006:2936190-2943007_XX|adcyap1	JGIv7b.000029621:3983305-3991947_XX|adcyap1;JGIv7b.000008006:2936190-2943007_XX|adcyap1	>JGIv7b.000029621:3983305-3991947_XX|adcyap1;>JGIv7b.000008006:2936190-2943007_XX|adcyap1	0	0	0	0	0	0	0	0	30024	30639	25914	20208	32467	28579	31865	27376
JGIv7b.000008006:523819-635936_XV|lama1	JGIv7b.000008006:523819-635936_XV|lama1	>JGIv7b.000008006:523819-635936_XV|lama1	43161	34936	31307	36146	33429	30132	22717	46943	0	0	0	0	0	0	0	0
JGIv7b.000008129:3622447-3674838_VV|tsc22d1;JGIv7b.000014978:6414629-6470525_VV|tsc22d1;JGIv7b.000036864:3297781-3300942_VV|tsc22d3;JGIv7b.000172068:3008563-3046829_XV|tsc22d2;JGIv7b.000082102:3894869-3929197_XV|tsc22d2	JGIv7b.000008129:3622447-3674838_VV|tsc22d1;JGIv7b.000014978:6414629-6470525_VV|tsc22d1;JGIv7b.000036864:3297781-3300942_VV|tsc22d3;JGIv7b.000172068:3008563-3046829_XV|tsc22d2;JGIv7b.000082102:3894869-3929197_XV|tsc22d2	>JGIv7b.000008129:3622447-3674838_VV|tsc22d1;>JGIv7b.000014978:6414629-6470525_VV|tsc22d1;>JGIv7b.000036864:3297781-3300942_VV|tsc22d3;>JGIv7b.000172068:3008563-3046829_XV|tsc22d2;>JGIv7b.000082102:3894869-3929197_XV|tsc22d2	0	0	0	0	0	0	0	0	23797	27150	25019	17720	25912	22722	26093	19698
JGIv7b.000008129:3967513-3998648_XX|cog3;JGIv7b.000014978:6040976-6072612_VV|cog3	JGIv7b.000008129:3967513-3998648_XX|cog3;JGIv7b.000014978:6040976-6072612_VV|cog3	>JGIv7b.000008129:3967513-3998648_XX|cog3;>JGIv7b.000014978:6040976-6072612_VV|cog3	0	0	0	0	0	0	0	0	1286.6	1386.9	1211.7	1167.6	2022.2	1415.2	1492.3	1802.6
JGIv7b.000008129:4367985-4387993_XX|lcp1	JGIv7b.000008129:4367985-4387993_XX|lcp1	>JGIv7b.000008129:4367985-4387993_XX|lcp1	0	0	0	0	0	0	0	0	2885.7	2813.2	2903.9	3065	2886.5	3586.2	3138.3	3466.3
JGIv7b.000008129:4452499-4501675_XX|unnamed	JGIv7b.000008129:4452499-4501675_XX|unnamed	>JGIv7b.000008129:4452499-4501675_XX|unnamed	0	0	0	0	0	0	0	0	43002	34872	31869	17823	35043	40724	43288	40633
JGIv7b.000008129:4633671-4665151_VV|esd	JGIv7b.000008129:4633671-4665151_VV|esd	>JGIv7b.000008129:4633671-4665151_VV|esd	4439.6	4605.4	4230.1	4941.7	4943.3	3325.3	4802.6	6574.2	29650	30508	26706	21945	29870	30091	29498	34038
JGIv7b.000008129:4911310-4936791_VV|sucla2	JGIv7b.000008129:4911310-4936791_VV|sucla2	>JGIv7b.000008129:4911310-4936791_VV|sucla2	40140	36422	33902	38766	34039	30452	18984	44468	292280	314370	251820	210940	308680	294110	311750	251410
JGIv7b.000008129:5073913-5096447_VV|rcbtb2	JGIv7b.000008129:5073913-5096447_VV|rcbtb2	>JGIv7b.000008129:5073913-5096447_VV|rcbtb2	0	0	0	0	0	0	0	0	5671.1	5440.5	5192.2	4860.4	6153.3	5932.7	6207.3	5593
JGIv7b.000008129:5588229-5593497_VV|c12orf44;JGIv7b.000014978:4377379-4381741_VV|c12orf44	JGIv7b.000008129:5588229-5593497_VV|c12orf44;JGIv7b.000014978:4377379-4381741_VV|c12orf44	>JGIv7b.000008129:5588229-5593497_VV|c12orf44;>JGIv7b.000014978:4377379-4381741_VV|c12orf44	0	0	0	0	0	0	0	0	0	0	0	0	0	0	0	0
JGIv7b.000008129:5598248-5610099_VV|tmbim6;JGIv7b.000014978:4361421-4374366_VV|tmbim6	JGIv7b.000008129:5598248-5610099_VV|tmbim6;JGIv7b.000014978:4361421-4374366_VV|tmbim6	>JGIv7b.000008129:5598248-5610099_VV|tmbim6;>JGIv7b.000014978:4361421-4374366_VV|tmbim6	0	0	0	0	0	0	0	0	0	0	0	0	0	0	0	0
JGIv7b.000008129:5784148-5892744_XV|adcy6;JGIv7b.000014978:4075492-4182753_XV|adcy6;JGIv7b.000084188:1601345-1659355_XV|unnamed;JGIv7b.000163806:7333382-7395473_XV|unnamed	JGIv7b.000008129:5784148-5892744_XV|adcy6;JGIv7b.000014978:4075492-4182753_XV|adcy6;JGIv7b.000084188:1601345-1659355_XV|unnamed	>JGIv7b.000008129:5784148-5892744_XV|adcy6;>JGIv7b.000014978:4075492-4182753_XV|adcy6;>JGIv7b.000084188:1601345-1659355_XV|unnamed	1006	1049.9	738.5	816.14	951.55	658.01	556.81	622.65	10857	13110	9059.3	7706.9	13336	11908	11620	11876
JGIv7b.000008129:6042032-6057638_VV|ddx23	JGIv7b.000008129:6042032-6057638_VV|ddx23	>JGIv7b.000008129:6042032-6057638_VV|ddx23	16087	12669	12612	13965	11893	11375	9532.2	18409	10906	10239	8149.8	7146.8	10694	8818.2	9169.9	9392
JGIv7b.000008129:6147079-6152950_VV|wdr45	JGIv7b.000008129:6147079-6152950_VV|wdr45	>JGIv7b.000008129:6147079-6152950_VV|wdr45	0	0	0	0	0	0	0	0	0	0	0	0	0	0	0	0
JGIv7b.000014978:3617685-3629397_XV|arf3;JGIv7b.000008129:6395128-6404528_VV|arf3;JGIv7b.000030080:244469-255944_VX|arf5;JGIv7b.000047683:120300-133054_VV|arf5;JGIv7b.000014557:7419807-7426777_VV|arf1;JGIv7b.000075417:351614-362039_VV|arf1	JGIv7b.000014978:3617685-3629397_XV|arf3;JGIv7b.000008129:6395128-6404528_VV|arf3;JGIv7b.000030080:244469-255944_VX|arf5;JGIv7b.000047683:120300-133054_VV|arf5;JGIv7b.000014557:7419807-7426777_VV|arf1;JGIv7b.000075417:351614-362039_VV|arf1	>JGIv7b.000014978:3617685-3629397_XV|arf3;>JGIv7b.000008129:6395128-6404528_VV|arf3;>JGIv7b.000030080:244469-255944_VX|arf5;>JGIv7b.000047683:120300-133054_VV|arf5;>JGIv7b.000014557:7419807-7426777_VV|arf1;>JGIv7b.000075417:351614-362039_VV|arf1	17758	16679	12528	13465	14284	12049	8730.4	19206	196930	192880	160070	130120	189310	184820	189170	165890
JGIv7b.000008129:6426903-6446746_VV|prkag2;JGIv7b.000014978:3509031-3530668_VV|prkag2	JGIv7b.000008129:6426903-6446746_VV|prkag2;JGIv7b.000014978:3509031-3530668_VV|prkag2	>JGIv7b.000008129:6426903-6446746_VV|prkag2;>JGIv7b.000014978:3509031-3530668_VV|prkag2	0	0	0	0	0	0	0	0	16795	18362	16744	11460	18699	20474	20777	19804
JGIv7b.000008129:6451701-6545490_VV|mll2;JGIv7b.000014978:3406350-3505673_VV|mll2	JGIv7b.000008129:6451701-6545490_VV|mll2;JGIv7b.000014978:3406350-3505673_VV|mll2	>JGIv7b.000008129:6451701-6545490_VV|mll2;>JGIv7b.000014978:3406350-3505673_VV|mll2	0	0	0	0	0	0	0	0	31082	31137	23131	18962	22046	26679	20812	20660
JGIv7b.000008129:6692857-6698469_VV|tuba1b	JGIv7b.000008129:6692857-6698469_VV|tuba1b	>JGIv7b.000008129:6692857-6698469_VV|tuba1b	2089.1	1322.7	1556.2	2484.7	1579	1523.1	823.95	2515.4	4895.9	4242.5	3063.6	3517.4	4695.6	3253.3	5122.2	3532
JGIv7b.000008129:6708049-6710633_VX|tuba1b;JGIv7b.000127187:1651910-1654935_XX|tubal3;JGIv7b.000021603:2210571-2218085_XX|tubal3	JGIv7b.000008129:6708049-6710633_VX|tuba1b	>JGIv7b.000008129:6708049-6710633_VX|tuba1b	0	0	0	0	0	0	0	0	130300	124070	98134	73998	133900	110730	107790	112610
JGIv7b.000008129:6759849-6770517_VV|tuba1c	JGIv7b.000008129:6759849-6770517_VV|tuba1c	>JGIv7b.000008129:6759849-6770517_VV|tuba1c	12045	9646.6	8680.7	11989	9031.6	9446.1	7621.5	15308	63548	57066	49419	42542	64436	54314	60029	59423
JGIv7b.000008129:6801289-6814406_XX|prph	JGIv7b.000008129:6801289-6814406_XX|prph	>JGIv7b.000008129:6801289-6814406_XX|prph	349540	295320	221770	334320	306400	262090	203540	405440	3169800	3311900	3005900	2574400	3660600	3410300	3489900	3008400
JGIv7b.000008129:7036020-7102910_VV|spats2	JGIv7b.000008129:7036020-7102910_VV|spats2	>JGIv7b.000008129:7036020-7102910_VV|spats2	4405.6	3484.3	3973.7	4571.1	3977.2	3592.3	2977.5	6392.1	0	0	0	0	0	0	0	0
JGIv7b.000008129:7130918-7209734_XX|itga7	JGIv7b.000008129:7130918-7209734_XX|itga7	>JGIv7b.000008129:7130918-7209734_XX|itga7	3366.9	2760.2	2600.4	2620.6	3044.1	2133.3	2011.5	3357.1	0	0	0	0	0	0	0	0
JGIv7b.000008129:7242662-7252458_XX|rdh5;JGIv7b.000014978:2584141-2589754_XX|rdh5	JGIv7b.000008129:7242662-7252458_XX|rdh5;JGIv7b.000014978:2584141-2589754_XX|rdh5	>JGIv7b.000008129:7242662-7252458_XX|rdh5;>JGIv7b.000014978:2584141-2589754_XX|rdh5	6722.3	6113.1	5631.1	6879.4	5441	4972.7	4174.8	9054.8	3661.1	4368.9	2919.9	3618	3920.8	4245	4888.1	4812.7
JGIv7b.000008129:7258052-7278201_VV|cd63	JGIv7b.000008129:7258052-7278201_VV|cd63	>JGIv7b.000008129:7258052-7278201_VV|cd63	2168.2	1756.8	2191.2	2027.2	1841.4	1884.6	1078.4	2263.5	5068.8	5032.2	5858.5	3942.2	5898.4	6642.5	7223.2	5974.4
JGIv7b.000008129:7310754-7366883_XX|unnamed	JGIv7b.000008129:7310754-7366883_XX|unnamed	>JGIv7b.000008129:7310754-7366883_XX|unnamed	1475.5	1054.5	679.58	1607.1	1301	1167.9	1096.8	1285.9	847.52	254.82	268.52	322.73	231.2	1014.3	957.23	1023.7
JGIv7b.000008129:7378254-7387862_VV|cnpy2	JGIv7b.000008129:7378254-7387862_VV|cnpy2	>JGIv7b.000008129:7378254-7387862_VV|cnpy2	0	0	0	0	0	0	0	0	4238.1	5453.2	4552.9	3795.7	4695.2	3765.3	4533.1	4945.8
JGIv7b.000008129:7401212-7431610_VV|cs	JGIv7b.000008129:7401212-7431610_VV|cs	>JGIv7b.000008129:7401212-7431610_VV|cs	0	0	0	0	0	0	0	0	3026.1	3179.9	2985.5	3114.6	3755.1	3349.5	3877	4957.5
JGIv7b.000008129:7446802-7466489_VV|coq10a;JGIv7b.000014978:2250087-2271375_VV|coq10a	JGIv7b.000008129:7446802-7466489_VV|coq10a;JGIv7b.000014978:2250087-2271375_VV|coq10a	>JGIv7b.000008129:7446802-7466489_VV|coq10a;>JGIv7b.000014978:2250087-2271375_VV|coq10a	0	0	0	0	0	0	0	0	3048.4	3651.5	2824.6	3570.2	3077.1	3812.4	3542.6	3612.7
JGIv7b.000008129:7594780-7618023_VV|rnf41	JGIv7b.000008129:7594780-7618023_VV|rnf41	>JGIv7b.000008129:7594780-7618023_VV|rnf41	0	0	0	0	0	0	0	0	0	0	0	0	0	0	0	0
JGIv7b.000008129:7624258-7664142_XV|smarcc2	JGIv7b.000008129:7624258-7664142_XV|smarcc2	>JGIv7b.000008129:7624258-7664142_XV|smarcc2	0	0	0	0	0	0	0	0	0	0	0	0	0	0	0	0
JGIv7b.000008129:7668201-7677434_VV|myl6	JGIv7b.000008129:7668201-7677434_VV|myl6	>JGIv7b.000008129:7668201-7677434_VV|myl6	6983.6	6724.7	4853.6	5164.9	4816.9	4195.2	3591	5622	118870	121960	119040	92930	133820	118710	137300	110690
JGIv7b.000008129:7693882-7749714_VV|esyt1	JGIv7b.000008129:7693882-7749714_VV|esyt1	>JGIv7b.000008129:7693882-7749714_VV|esyt1	2695.3	1630	2157.4	2485.4	2106.8	2080.3	2616.1	3288.7	77675	81119	68940	66582	90165	75824	84259	76214
JGIv7b.000008129:7757189-7770542_VV|zc3h10	JGIv7b.000008129:7757189-7770542_VV|zc3h10	>JGIv7b.000008129:7757189-7770542_VV|zc3h10	0	0	0	0	0	0	0	0	27398	27404	22665	19844	28936	25548	24559	25208
JGIv7b.000008129:7782246-7803199_VV|pa2g4	JGIv7b.000008129:7782246-7803199_VV|pa2g4	>JGIv7b.000008129:7782246-7803199_VV|pa2g4	61061	51946	46849	57261	46345	49265	34314	73726	139940	148630	128750	106060	152170	142800	159800	147030
JGIv7b.000008129:7898155-7903811_VV|rps26;JGIv7b.000014978:1762970-1767371_VV|rps26	JGIv7b.000008129:7898155-7903811_VV|rps26;JGIv7b.000014978:1762970-1767371_VV|rps26	>JGIv7b.000008129:7898155-7903811_VV|rps26;>JGIv7b.000014978:1762970-1767371_VV|rps26	46224	39852	33178	40417	37297	37940	28914	53835	57610	60152	55732	49448	66712	61683	66998	61714
JGIv7b.000008129:8010199-8023383_VV|cdk2	JGIv7b.000008129:8010199-8023383_VV|cdk2	>JGIv7b.000008129:8010199-8023383_VV|cdk2	5663.3	3260.5	3280	3860.4	3206.7	2851.4	2345.5	6202.3	0	0	0	0	0	0	0	0
JGIv7b.000008129:8040922-8121549_XX|dgka	JGIv7b.000008129:8040922-8121549_XX|dgka	>JGIv7b.000008129:8040922-8121549_XX|dgka	0	0	0	0	0	0	0	0	7891.5	9514.1	7050.2	7414.8	8207.1	8653.3	11091	9600
JGIv7b.000008129:8221603-8247910_VX|pan2;JGIv7b.000014978:1435094-1473080_XV|pan2	JGIv7b.000008129:8221603-8247910_VX|pan2;JGIv7b.000014978:1435094-1473080_XV|pan2	>JGIv7b.000008129:8221603-8247910_VX|pan2;>JGIv7b.000014978:1435094-1473080_XV|pan2	0	0	0	0	0	0	0	0	855.41	790.51	761.01	567.55	1211.6	752.73	919.34	1818.8
JGIv7b.000008129:8386730-8433238_VV|sarnp	JGIv7b.000008129:8386730-8433238_VV|sarnp	>JGIv7b.000008129:8386730-8433238_VV|sarnp	7115	4953.2	4430.4	6042.8	4891	3882.2	3899.8	6739.1	0	0	0	0	0	0	0	0
JGIv7b.000014978:1260399-1269919_VV|ormdl2;JGIv7b.000008129:8432101-8439382_VV|ormdl2	JGIv7b.000014978:1260399-1269919_VV|ormdl2;JGIv7b.000008129:8432101-8439382_VV|ormdl2	>JGIv7b.000014978:1260399-1269919_VV|ormdl2;>JGIv7b.000008129:8432101-8439382_VV|ormdl2	5506	4307.4	3825.8	4703.6	4353.9	3906.6	2328.9	6226.4	13530	13834	13675	10033	16462	12814	13756	13617
JGIv7b.000008129:8515288-8544350_VV|tmem198;JGIv7b.000014978:1162806-1189379_VV|tmem198	JGIv7b.000008129:8515288-8544350_VV|tmem198;JGIv7b.000014978:1162806-1189379_VV|tmem198	>JGIv7b.000008129:8515288-8544350_VV|tmem198;>JGIv7b.000014978:1162806-1189379_VV|tmem198	0	0	0	0	0	0	0	0	0	0	0	0	0	0	0	0
JGIv7b.000008129:8752133-8755072_VV|spryd4	JGIv7b.000008129:8752133-8755072_VV|spryd4	>JGIv7b.000008129:8752133-8755072_VV|spryd4	0	0	0	0	0	0	0	0	3391.3	2473.5	2828.2	2256.8	2901.5	2866.6	2726.5	2897.9
JGIv7b.000014978:742303-794794_VV|rbms2;JGIv7b.000008129:8828108-8873897_XV|rbms2	JGIv7b.000014978:742303-794794_VV|rbms2;JGIv7b.000008129:8828108-8873897_XV|rbms2	>JGIv7b.000014978:742303-794794_VV|rbms2;>JGIv7b.000008129:8828108-8873897_XV|rbms2	0	0	0	0	0	0	0	0	0	0	0	0	0	0	0	0
JGIv7b.000008129:8927695-8934135_VV|atp5b;JGIv7b.000008129:8928976-8930118_VV|atp5b;JGIv7b.000008129:8931237-8931942_VV|atp5b	JGIv7b.000008129:8927695-8934135_VV|atp5b	>JGIv7b.000008129:8927695-8934135_VV|atp5b	5827	3517.6	3861.4	4277.9	4224.2	3585.4	3513.3	5205.6	49688	51739	40693	38622	54472	46865	56825	47319
JGIv7b.000008129:8944706-8953020_VV|ptges3	JGIv7b.000008129:8944706-8953020_VV|ptges3	>JGIv7b.000008129:8944706-8953020_VV|ptges3	0	0	0	0	0	0	0	0	80565	71966	56752	51081	77174	66872	69418	61638
JGIv7b.000008129:8988555-9003340_VV|prim1	JGIv7b.000008129:8988555-9003340_VV|prim1	>JGIv7b.000008129:8988555-9003340_VV|prim1	0	0	0	0	0	0	0	0	0	0	0	0	0	0	0	0
JGIv7b.000008129:9223539-9278132_XX|myo1a	JGIv7b.000008129:9223539-9278132_XX|myo1a	>JGIv7b.000008129:9223539-9278132_XX|myo1a	2382.9	2157.6	1497.3	1873.8	2116.2	1519.5	1566.1	2628.6	3074.2	3835.4	2694.5	2320.2	3053.5	3245.4	3397.4	3051.1
JGIv7b.000008276:535207-545669_VX|ccdc25	JGIv7b.000008276:535207-545669_VX|ccdc25	>JGIv7b.000008276:535207-545669_VX|ccdc25	0	0	0	0	0	0	0	0	0	0	0	0	0	0	0	0
JGIv7b.000008355:1355905-1693692_XX|grik2	JGIv7b.000008355:1355905-1693692_XX|grik2	>JGIv7b.000008355:1355905-1693692_XX|grik2	0	0	0	0	0	0	0	0	25848	27544	23091	19569	26264	25206	25202	23880
JGIv7b.000008355:2681502-2737540_VV|prep	JGIv7b.000008355:2681502-2737540_VV|prep	>JGIv7b.000008355:2681502-2737540_VV|prep	60426	64308	36394	46043	51454	43888	33830	61853	188530	198460	175800	135380	192410	167920	186030	159950
JGIv7b.000008355:3956082-3981704_VV|sec63;JGIv7b.000008630:4665861-4693306_VV|sec63	JGIv7b.000008355:3956082-3981704_VV|sec63;JGIv7b.000008630:4665861-4693306_VV|sec63	>JGIv7b.000008355:3956082-3981704_VV|sec63;>JGIv7b.000008630:4665861-4693306_VV|sec63	2360.8	1381.2	2106	2405	1489.4	1684.9	1225	2941.7	8556.1	9611.6	6541.5	7618.8	9491.9	8882.7	11972	11556
JGIv7b.000008630:1078322-1087895_VV|unnamed	JGIv7b.000008630:1078322-1087895_VV|unnamed	>JGIv7b.000008630:1078322-1087895_VV|unnamed	4377	3422.3	2298.7	3646.8	3654.8	2548	2637.1	4403	34927	31330	27172	20722	32644	28737	33203	28037
JGIv7b.000008630:1611099-1940248_XV|ascc3	JGIv7b.000008630:1611099-1940248_XV|ascc3	>JGIv7b.000008630:1611099-1940248_XV|ascc3	0	0	0	0	0	0	0	0	0	0	0	0	0	0	0	0
JGIv7b.000008630:2264249-2582336_XV|grik2	JGIv7b.000008630:2264249-2582336_XV|grik2	>JGIv7b.000008630:2264249-2582336_XV|grik2	0	0	0	0	0	0	0	0	0	0	0	0	0	0	0	0
JGIv7b.000008630:3093889-3172838_XV|lin28b	JGIv7b.000008630:3093889-3172838_XV|lin28b	>JGIv7b.000008630:3093889-3172838_XV|lin28b	4418	3193.4	2200.9	3275.2	2647.5	2261.6	2340.2	3736.4	0	0	0	0	0	0	0	0
JGIv7b.000008630:3351085-3428601_VV|prep	JGIv7b.000008630:3351085-3428601_VV|prep	>JGIv7b.000008630:3351085-3428601_VV|prep	5385.2	3385	3415.2	4895.7	3767.6	3799.5	2874.7	5124	28676	29009	25378	18309	27798	20127	25747	21031
JGIv7b.000008630:3790157-3885505_VV|atg5	JGIv7b.000008630:3790157-3885505_VV|atg5	>JGIv7b.000008630:3790157-3885505_VV|atg5	0	0	0	0	0	0	0	0	4514.6	6070.5	4436.2	3314.7	5153.5	5110.3	4804.3	5206.9
JGIv7b.000008630:4134750-4144508_VV|rtn4ip1	JGIv7b.000008630:4134750-4144508_VV|rtn4ip1	>JGIv7b.000008630:4134750-4144508_VV|rtn4ip1	1666.3	1419.3	1421.6	1530.6	1424.5	777.87	1215	2150.5	24152	25226	21637	16344	27960	27313	30884	23822
JGIv7b.000008630:4142864-4172465_VV|qrsl1	JGIv7b.000008630:4142864-4172465_VV|qrsl1	>JGIv7b.000008630:4142864-4172465_VV|qrsl1	0	0	0	0	0	0	0	0	0	0	0	0	0	0	0	0
JGIv7b.000008630:4835108-4856021_VV|snx3;JGIv7b.000008355:4141055-4159484_VV|snx3	JGIv7b.000008630:4835108-4856021_VV|snx3;JGIv7b.000008355:4141055-4159484_VV|snx3	>JGIv7b.000008630:4835108-4856021_VV|snx3;>JGIv7b.000008355:4141055-4159484_VV|snx3	9048.7	10276	4416.8	5863.1	8204	6678.6	4870.5	9239.1	60475	53399	53405	38690	64248	59162	65133	56417
JGIv7b.000008834:128739-137478_XX|rab34;JGIv7b.000098463:1457608-1463117_XX|rab34	JGIv7b.000008834:128739-137478_XX|rab34;JGIv7b.000098463:1457608-1463117_XX|rab34	>JGIv7b.000008834:128739-137478_XX|rab34;>JGIv7b.000098463:1457608-1463117_XX|rab34	1955.8	1857.4	1859.4	2433.2	1092.2	1956.9	1079	2357.5	40690	40873	36948	30052	49329	40828	35271	29063
JGIv7b.000008834:2356107-2368464_VV|stmn1;JGIv7b.000027891:838617-849075_VV|stmn1;JGIv7b.000051558:407005-456509_XX|stmn4;JGIv7b.000102262:801622-847226_XX|stmn4	JGIv7b.000008834:2356107-2368464_VV|stmn1;JGIv7b.000027891:838617-849075_VV|stmn1	>JGIv7b.000008834:2356107-2368464_VV|stmn1;>JGIv7b.000027891:838617-849075_VV|stmn1	22406	20105	18326	21855	20338	17296	13464	26747	48808	46108	49548	31271	47144	44176	51368	36584
JGIv7b.000008834:2392219-2406395_VV|abhd10	JGIv7b.000008834:2392219-2406395_VV|abhd10	>JGIv7b.000008834:2392219-2406395_VV|abhd10	0	0	0	0	0	0	0	0	14927	16420	14281	10568	15497	14648	18038	14876
JGIv7b.000008834:247706-282982_VV|phactr4;JGIv7b.000098463:1565503-1597971_VV|phactr4	JGIv7b.000008834:247706-282982_VV|phactr4;JGIv7b.000098463:1565503-1597971_VV|phactr4	>JGIv7b.000008834:247706-282982_VV|phactr4;>JGIv7b.000098463:1565503-1597971_VV|phactr4	1031.9	974.55	904.07	828.4	829.95	915.06	633.35	1124.5	0	0	0	0	0	0	0	0
JGIv7b.000008834:3001418-3005176_VV|srsf1;JGIv7b.000027891:1366017-1371233_VV|srsf1	JGIv7b.000008834:3001418-3005176_VV|srsf1;JGIv7b.000027891:1366017-1371233_VV|srsf1	>JGIv7b.000008834:3001418-3005176_VV|srsf1;>JGIv7b.000027891:1366017-1371233_VV|srsf1	88575	83008	67895	74774	71922	65007	54550	96064	58971	61529	51918	46933	61637	60751	61305	61358
JGIv7b.000008834:3107444-3350897_XV|acaca	JGIv7b.000008834:3107444-3350897_XV|acaca	>JGIv7b.000008834:3107444-3350897_XV|acaca	0	0	0	0	0	0	0	0	3693.7	3092.6	3071.9	3388.5	3582.3	3383.9	3681.5	4686.3
JGIv7b.000008834:800770-820179_VV|nudc	JGIv7b.000008834:800770-820179_VV|nudc	>JGIv7b.000008834:800770-820179_VV|nudc	37272	37139	27592	36957	31384	31321	25448	45134	77017	76651	68649	57421	75034	73632	77372	64206
JGIv7b.000195837:72129-119475_VV|arid1a;JGIv7b.000008834:856042-892189_VV|arid1a	JGIv7b.000195837:72129-119475_VV|arid1a;JGIv7b.000008834:856042-892189_VV|arid1a	>JGIv7b.000195837:72129-119475_VV|arid1a;>JGIv7b.000008834:856042-892189_VV|arid1a	14805	17198	10859	11845	13082	11773	10538	17984	0	0	0	0	0	0	0	0
JGIv7b.000008834:980780-1044628_VV|rps6ka1;JGIv7b.000202026:355965-361274_XX|unnamed;JGIv7b.000018823:157262-226535_XX|rps6ka2;JGIv7b.000052573:2404929-2423289_VV|mastl;JGIv7b.000017434:35392-53540_VV|mastl	JGIv7b.000008834:980780-1044628_VV|rps6ka1	>JGIv7b.000008834:980780-1044628_VV|rps6ka1	0	0	0	0	0	0	0	0	19310	19009	15888	16632	20315	22115	22932	21239
JGIv7b.000009266:10094728-10136986_XX|ntrk3;JGIv7b.000023872:5008678-5024636_XX|ntrk3;JGIv7b.000026819:1135907-1210861_XX|ntrk1;JGIv7b.000041091:3741688-3802135_XX|ntrk1	JGIv7b.000009266:10094728-10136986_XX|ntrk3;JGIv7b.000023872:5008678-5024636_XX|ntrk3	>JGIv7b.000009266:10094728-10136986_XX|ntrk3;>JGIv7b.000023872:5008678-5024636_XX|ntrk3	0	0	0	0	0	0	0	0	4169.9	4229.5	3084.7	3613.2	3918.4	4030.8	3808.8	4407.9
JGIv7b.000009266:1050581-1077370_XX|scg3	JGIv7b.000009266:1050581-1077370_XX|scg3	>JGIv7b.000009266:1050581-1077370_XX|scg3	3283.8	2785.5	2817.3	3080.9	3015.8	2402.3	1964.4	3494.1	17942	18054	15350	16426	15696	16151	18290	17937
JGIv7b.000009266:10950925-11016660_XX|sv2b	JGIv7b.000009266:10950925-11016660_XX|sv2b	>JGIv7b.000009266:10950925-11016660_XX|sv2b	0	0	0	0	0	0	0	0	48175	45913	39998	34830	49866	48040	51937	43943
JGIv7b.000009266:11815810-11876287_VV|chd2	JGIv7b.000009266:11815810-11876287_VV|chd2	>JGIv7b.000009266:11815810-11876287_VV|chd2	0	0	0	0	0	0	0	0	0	0	0	0	0	0	0	0
JGIv7b.000009266:11883074-11917682_VV|rgma;JGIv7b.000023872:3362091-3401764_VV|rgma	JGIv7b.000009266:11883074-11917682_VV|rgma;JGIv7b.000023872:3362091-3401764_VV|rgma	>JGIv7b.000009266:11883074-11917682_VV|rgma;>JGIv7b.000023872:3362091-3401764_VV|rgma	4851.8	3946.3	4099.9	4058.9	3559.5	2745.5	3065.4	7257.9	4803.3	4754.7	3683	2976.9	5707.6	3860.4	3872.2	4521.9
JGIv7b.000009266:1281911-1364261_XV|dmxl2	JGIv7b.000009266:1281911-1364261_XV|dmxl2	>JGIv7b.000009266:1281911-1364261_XV|dmxl2	19593	16553	16774	21502	17832	16355	11527	23631	452090	470220	378520	326690	464610	436430	463720	429270
JGIv7b.000009266:2431384-2470266_VV|myef2	JGIv7b.000009266:2431384-2470266_VV|myef2	>JGIv7b.000009266:2431384-2470266_VV|myef2	41694	40080	29337	34104	32466	28562	22199	43985	141260	148390	121010	104710	142020	139480	139170	128890
JGIv7b.000009266:2961669-3027181_XV|galk2	JGIv7b.000009266:2961669-3027181_XV|galk2	>JGIv7b.000009266:2961669-3027181_XV|galk2	0	0	0	0	0	0	0	0	279.11	557.7	279.3	196.68	281.23	187.02	333.73	288.53
JGIv7b.000009266:3470760-3514154_XV|sqrdl	JGIv7b.000009266:3470760-3514154_XV|sqrdl	>JGIv7b.000009266:3470760-3514154_XV|sqrdl	13200	9317.5	9502	10981	10238	8688.3	7929.9	15228	31208	29789	29814	24892	37435	34054	38740	36138
JGIv7b.000009266:3881774-3903869_VV|gatm	JGIv7b.000009266:3881774-3903869_VV|gatm	>JGIv7b.000009266:3881774-3903869_VV|gatm	0	0	0	0	0	0	0	0	0	0	0	0	0	0	0	0
JGIv7b.000009266:4156919-4240096_XV|homer2;JGIv7b.000007479:1552474-1627548_XV|homer2	JGIv7b.000009266:4156919-4240096_XV|homer2;JGIv7b.000007479:1552474-1627548_XV|homer2	>JGIv7b.000009266:4156919-4240096_XV|homer2;>JGIv7b.000007479:1552474-1627548_XV|homer2	0	0	0	0	0	0	0	0	0	0	0	0	0	0	0	0
JGIv7b.000009266:4454023-4487061_XV|sh3gl3	JGIv7b.000009266:4454023-4487061_XV|sh3gl3	>JGIv7b.000009266:4454023-4487061_XV|sh3gl3	0	0	0	0	0	0	0	0	12834	12949	11806	8869	12469	11223	12137	12094
JGIv7b.000009266:4492226-4509899_VV|lmnb3	JGIv7b.000009266:4492226-4509899_VV|lmnb3	>JGIv7b.000009266:4492226-4509899_VV|lmnb3	11500	7350	7031.2	8168.9	8459.9	6195.9	5458.2	11777	57961	63181	50958	47440	56910	59263	62199	60508
JGIv7b.000009266:478817-485540_VV|arpp19	JGIv7b.000009266:478817-485540_VV|arpp19	>JGIv7b.000009266:478817-485540_VV|arpp19	0	0	0	0	0	0	0	0	0	0	0	0	0	0	0	0
JGIv7b.000009266:4812968-4960527_VV|eftud1;JGIv7b.000007479:868343-1020709_XX|eftud1	JGIv7b.000009266:4812968-4960527_VV|eftud1;JGIv7b.000007479:868343-1020709_XX|eftud1	>JGIv7b.000009266:4812968-4960527_VV|eftud1;>JGIv7b.000007479:868343-1020709_XX|eftud1	0	0	0	0	0	0	0	0	5196.8	5149.3	5027.8	5428.7	5602.1	6315.6	6821.5	5988.1
JGIv7b.000009266:494639-596217_XX|myo5a	JGIv7b.000009266:494639-596217_XX|myo5a	>JGIv7b.000009266:494639-596217_XX|myo5a	49779	41751	37345	44208	39250	33999	27065	55258	330330	340810	293320	255180	361570	337960	357780	346580
JGIv7b.000009266:5543074-5555027_XV|stard5;JGIv7b.000007479:315533-328981_XX|stard5	JGIv7b.000009266:5543074-5555027_XV|stard5;JGIv7b.000007479:315533-328981_XX|stard5	>JGIv7b.000009266:5543074-5555027_XV|stard5;>JGIv7b.000007479:315533-328981_XX|stard5	3811.7	11053	2089.5	3468.1	4154.6	3273.3	2214.2	4096.3	27574	23852	21531	16676	24825	22604	25864	20657
JGIv7b.000009266:5728827-5822238_VV|iqgap1	JGIv7b.000009266:5728827-5822238_VV|iqgap1	>JGIv7b.000009266:5728827-5822238_VV|iqgap1	16159	13658	10611	12797	13097	11815	8181.3	18867	26617	25750	24183	23609	27499	24337	28344	28464
JGIv7b.000009266:5916135-5917723_XX|unnamed	JGIv7b.000009266:5916135-5917723_XX|unnamed	>JGIv7b.000009266:5916135-5917723_XX|unnamed	0	0	0	0	0	0	0	0	2096.1	1592.5	1522.7	1238.6	2022.6	1629.7	1878.5	1680.2
JGIv7b.000009266:5954327-6028357_VV|tp53bp1	JGIv7b.000009266:5954327-6028357_VV|tp53bp1	>JGIv7b.000009266:5954327-6028357_VV|tp53bp1	10713	7542.3	6796.7	7276.5	6799.8	6532.2	5852.1	9582.1	1509	1978.3	2196.2	1609.7	2184.3	2154.7	2370.6	2276.5
JGIv7b.000009266:6082080-6110026_XX|map1a	JGIv7b.000009266:6082080-6110026_XX|map1a	>JGIv7b.000009266:6082080-6110026_XX|map1a	73320	109360	41576	52926	72515	52623	39209	65677	600450	621570	546500	441200	692590	580100	579950	525410
JGIv7b.000009266:6155553-6241724_VV|ppip5k1;JGIv7b.000106789:1993438-2078163_XV|ppip5k1	JGIv7b.000009266:6155553-6241724_VV|ppip5k1;JGIv7b.000106789:1993438-2078163_XV|ppip5k1	>JGIv7b.000009266:6155553-6241724_VV|ppip5k1;>JGIv7b.000106789:1993438-2078163_XV|ppip5k1	0	0	0	0	0	0	0	0	0	0	0	0	0	0	0	0
JGIv7b.000009266:6267890-6279853_XX|ckmt1b	JGIv7b.000009266:6267890-6279853_XX|ckmt1b	>JGIv7b.000009266:6267890-6279853_XX|ckmt1b	7625.6	6106.5	5497.1	5805.4	7117.8	5421.2	4581.8	8143.4	80632	91088	67139	52918	82561	80238	84780	62639
JGIv7b.000009266:6377281-6395667_VV|pdia3	JGIv7b.000009266:6377281-6395667_VV|pdia3	>JGIv7b.000009266:6377281-6395667_VV|pdia3	213210	205960	152270	186310	170530	155710	112370	229560	452580	456620	422630	345930	560780	462890	503990	445180
JGIv7b.000009266:6632155-6641126_VV|hypk;JGIv7b.000106789:1612884-1615395_VV|hypk	JGIv7b.000009266:6632155-6641126_VV|hypk;JGIv7b.000106789:1612884-1615395_VV|hypk	>JGIv7b.000009266:6632155-6641126_VV|hypk;>JGIv7b.000106789:1612884-1615395_VV|hypk	0	0	0	0	0	0	0	0	278.84	735.29	175.51	223.92	274.34	274.27	294.19	262.24
JGIv7b.000009266:6647151-6654587_VV|mfap1;JGIv7b.000106789:1601339-1609354_VV|mfap1	JGIv7b.000009266:6647151-6654587_VV|mfap1;JGIv7b.000106789:1601339-1609354_VV|mfap1	>JGIv7b.000009266:6647151-6654587_VV|mfap1;>JGIv7b.000106789:1601339-1609354_VV|mfap1	4006.3	3822.8	4006.3	3721.6	3781.7	2895.1	2758.6	5118.2	0	0	0	0	0	0	0	0
JGIv7b.000268638:1198112-1228720_XX|gnb5;JGIv7b.000009266:666779-695064_XX|gnb5	JGIv7b.000268638:1198112-1228720_XX|gnb5;JGIv7b.000009266:666779-695064_XX|gnb5	>JGIv7b.000268638:1198112-1228720_XX|gnb5;>JGIv7b.000009266:666779-695064_XX|gnb5	11340	9677.5	8294.4	7697.3	7856.8	8280.3	7097.6	12699	128110	135630	102250	76254	117630	116730	121690	122370
JGIv7b.000009266:7102367-7118775_VV|unc45a	JGIv7b.000009266:7102367-7118775_VV|unc45a	>JGIv7b.000009266:7102367-7118775_VV|unc45a	10122	7472	6440.3	9470.5	6827.4	7085.4	6427.9	10100	35887	38040	34638	30541	40730	36537	39142	36486
JGIv7b.000009266:7155513-7180438_XV|vps33b	JGIv7b.000009266:7155513-7180438_XV|vps33b	>JGIv7b.000009266:7155513-7180438_XV|vps33b	0	0	0	0	0	0	0	0	31147	38669	31846	27073	32858	35834	38163	34949
JGIv7b.000009266:7446027-7465645_VV|idh2	JGIv7b.000009266:7446027-7465645_VV|idh2	>JGIv7b.000009266:7446027-7465645_VV|idh2	50009	45556	38238	45805	40095	36505	27428	56275	693760	719960	545980	447270	713150	617310	711390	623530
JGIv7b.000009266:7563687-7570664_VX|c15orf38	JGIv7b.000009266:7563687-7570664_VX|c15orf38	>JGIv7b.000009266:7563687-7570664_VX|c15orf38	0	0	0	0	0	0	0	0	30405	30938	24286	24947	33397	29292	29350	27369
JGIv7b.000009266:7586555-7616588_XX|ap3s2	JGIv7b.000009266:7586555-7616588_XX|ap3s2	>JGIv7b.000009266:7586555-7616588_XX|ap3s2	2392	2167.4	2104.2	2075	1651.9	2088.9	1705.7	3050.6	0	0	0	0	0	0	0	0
JGIv7b.000009266:7738250-7741541_VV|mesdc2	JGIv7b.000009266:7738250-7741541_VV|mesdc2	>JGIv7b.000009266:7738250-7741541_VV|mesdc2	6175.6	3853.9	5141.4	4459.3	4733.7	4435.5	4120.8	7509.2	14912	14157	13698	11571	14904	14652	14633	13445
JGIv7b.000106789:535788-559071_VV|abhd17c;JGIv7b.000009266:7880451-7909460_VV|abhd17c	JGIv7b.000106789:535788-559071_VV|abhd17c;JGIv7b.000009266:7880451-7909460_VV|abhd17c	>JGIv7b.000106789:535788-559071_VV|abhd17c;>JGIv7b.000009266:7880451-7909460_VV|abhd17c	0	0	0	0	0	0	0	0	12024	10671	10515	9757.5	12299	12732	13647	13307
JGIv7b.000009266:7969378-8014836_XX|arnt2;JGIv7b.000106789:415988-456888_XX|arnt2	JGIv7b.000009266:7969378-8014836_XX|arnt2;JGIv7b.000106789:415988-456888_XX|arnt2	>JGIv7b.000009266:7969378-8014836_XX|arnt2;>JGIv7b.000106789:415988-456888_XX|arnt2	11231	10220	7252.5	12601	15332	10304	6564	10192	0	0	0	0	0	0	0	0
JGIv7b.000009266:801603-815296_VV|mapk6;JGIv7b.000268638:1104887-1118841_VV|mapk6	JGIv7b.000009266:801603-815296_VV|mapk6;JGIv7b.000268638:1104887-1118841_VV|mapk6	>JGIv7b.000009266:801603-815296_VV|mapk6;>JGIv7b.000268638:1104887-1118841_VV|mapk6	0	0	0	0	0	0	0	0	0	0	0	0	0	0	0	0
JGIv7b.000009266:8946151-8968362_XV|hapln3	JGIv7b.000009266:8946151-8968362_XV|hapln3	>JGIv7b.000009266:8946151-8968362_XV|hapln3	0	0	0	0	0	0	0	0	20063	15982	12141	10544	16482	15592	15991	14189
JGIv7b.000009266:8979328-9013682_XX|acan	JGIv7b.000009266:8979328-9013682_XX|acan	>JGIv7b.000009266:8979328-9013682_XX|acan	33468	28238	27018	35228	26738	27778	21595	35570	24523	30366	24756	18343	26989	25889	29121	23165
JGIv7b.000009266:937133-977431_VV|tmod3	JGIv7b.000009266:937133-977431_VV|tmod3	>JGIv7b.000009266:937133-977431_VV|tmod3	2555.6	1904.6	1922.8	2132.2	1696.7	1694.8	1418.7	2660.3	16374	16098	15852	13090	16607	15326	17833	14714
JGIv7b.000009266:9399130-9402745_VV|mrpl46;JGIv7b.000023872:5812649-5818830_XV|mrpl46	JGIv7b.000009266:9399130-9402745_VV|mrpl46;JGIv7b.000023872:5812649-5818830_XV|mrpl46	>JGIv7b.000009266:9399130-9402745_VV|mrpl46;>JGIv7b.000023872:5812649-5818830_XV|mrpl46	0	0	0	0	0	0	0	0	12438	15608	12311	8524.5	11591	11740	13741	15977
JGIv7b.000009266:984794-1019917_XV|tmod2	JGIv7b.000009266:984794-1019917_XV|tmod2	>JGIv7b.000009266:984794-1019917_XV|tmod2	0	0	0	0	0	0	0	0	138260	136070	113950	92455	138940	126670	131500	110740
JGIv7b.000045784:2611471-2659016_XV|spast;JGIv7b.000009528:1021948-1063415_VV|spast	JGIv7b.000045784:2611471-2659016_XV|spast;JGIv7b.000009528:1021948-1063415_VV|spast	>JGIv7b.000045784:2611471-2659016_XV|spast;>JGIv7b.000009528:1021948-1063415_VV|spast	0	0	0	0	0	0	0	0	0	0	0	0	0	0	0	0
JGIv7b.000009528:1180219-1193648_VV|hnrnpu;REV__JGIv7b.000216777:74414-275435_XV|pcsk5	JGIv7b.000009528:1180219-1193648_VV|hnrnpu	>JGIv7b.000009528:1180219-1193648_VV|hnrnpu	50985	39907	38793	44179	42456	38006	30100	60006	45199	35407	31644	26753	36000	38330	40315	35451
JGIv7b.000009528:1534843-1536755_VX|rpl11	JGIv7b.000009528:1534843-1536755_VX|rpl11	>JGIv7b.000009528:1534843-1536755_VX|rpl11	13919	11902	13025	14955	12189	13194	7778	21104	11514	11827	11764	10005	13168	14682	14945	16513
JGIv7b.000009528:1568246-1645143_VX|akap12	JGIv7b.000009528:1568246-1645143_VX|akap12	>JGIv7b.000009528:1568246-1645143_VX|akap12	20869	24410	16519	17846	18858	15516	11526	23089	216400	228580	215160	151640	243290	203330	208380	188450
JGIv7b.000009528:2156505-2329077_XX|utrn	JGIv7b.000009528:2156505-2329077_XX|utrn	>JGIv7b.000009528:2156505-2329077_XX|utrn	847.9	123.93	558.93	760	237.26	448.26	647.01	531.96	0	0	0	0	0	0	0	0
JGIv7b.000009528:708639-723214_VV|tcp1	JGIv7b.000009528:708639-723214_VV|tcp1	>JGIv7b.000009528:708639-723214_VV|tcp1	149510	160720	105950	130420	127050	117280	84351	162490	346410	367160	324060	251020	398810	357470	407230	386250
JGIv7b.000009528:727587-739405_VV|acat2	JGIv7b.000009528:727587-739405_VV|acat2	>JGIv7b.000009528:727587-739405_VV|acat2	45682	40049	40204	49016	39044	37927	28186	51650	252720	259420	233260	213290	322160	275000	285090	276630
JGIv7b.000009528:773721-791085_VV|sod2	JGIv7b.000009528:773721-791085_VV|sod2	>JGIv7b.000009528:773721-791085_VV|sod2	0	0	0	0	0	0	0	0	150570	146950	118450	88876	167070	146550	155530	122350
JGIv7b.000009528:927967-1006498_XX|fndc1	JGIv7b.000009528:927967-1006498_XX|fndc1	>JGIv7b.000009528:927967-1006498_XX|fndc1	0	0	0	0	0	0	0	0	0	0	0	0	0	0	0	0
JGIv7b.000009843:1108420-1192096_XX|mvb12b	JGIv7b.000009843:1108420-1192096_XX|mvb12b	>JGIv7b.000009843:1108420-1192096_XX|mvb12b	244.34	206.46	0	0	0	205.98	0	0	1903.2	1717.5	799.23	1877.1	1327.4	1686.2	1966.3	2374.2
JGIv7b.000009843:313672-431513_XX|l1cam	JGIv7b.000009843:313672-431513_XX|l1cam	>JGIv7b.000009843:313672-431513_XX|l1cam	13082	11449	9327.6	11390	9793.1	8667.5	7395.2	13006	363280	371910	319300	259280	374820	372470	386540	366350
JGIv7b.000009843:552825-558689_VV|ssr4	JGIv7b.000009843:552825-558689_VV|ssr4	>JGIv7b.000009843:552825-558689_VV|ssr4	0	0	0	0	0	0	0	0	25683	24956	21567	18864	31219	24283	30865	27435
JGIv7b.000009843:558296-574574_VV|idh3g	JGIv7b.000009843:558296-574574_VV|idh3g	>JGIv7b.000009843:558296-574574_VV|idh3g	5425.6	3930.6	4111.6	4702.1	3801.5	3706.1	2814.4	6780.7	136530	197020	159200	109830	135410	117530	144500	139170
JGIv7b.000009994:11468209-11600790_VV|trrap;JGIv7b.000023403:8513292-8641883_XV|trrap	JGIv7b.000009994:11468209-11600790_VV|trrap;JGIv7b.000023403:8513292-8641883_XV|trrap	>JGIv7b.000009994:11468209-11600790_VV|trrap;>JGIv7b.000023403:8513292-8641883_XV|trrap	2441.8	1631.2	1622.1	1446.5	1463.5	1330	1598.7	2233.8	3311.2	3438.1	2382.7	2763.5	3182.1	2953.4	3464.2	5036.7
JGIv7b.000009994:1175369-1315459_XX|loc388210	JGIv7b.000009994:1175369-1315459_XX|loc388210	>JGIv7b.000009994:1175369-1315459_XX|loc388210	0	0	0	0	0	0	0	0	1905.8	1563.2	1408	1447.4	1268.4	1637.1	1495.3	2255.3
JGIv7b.000009994:12000111-12048048_XX|tecpr1;JGIv7b.000023403:8099558-8143803_XX|tecpr1	JGIv7b.000009994:12000111-12048048_XX|tecpr1;JGIv7b.000023403:8099558-8143803_XX|tecpr1	>JGIv7b.000009994:12000111-12048048_XX|tecpr1;>JGIv7b.000023403:8099558-8143803_XX|tecpr1	2895.9	1737.8	1720.1	2564.7	2046	1639.1	1772.3	2759.5	21303	23228	18709	14110	22801	22949	24501	23151
JGIv7b.000009994:12090601-12130975_VV|lmtk2;REV__JGIv7b.000025463:418104-481219_XV|gabrg2;REV__JGIv7b.000015893:2250841-2317643_XX|gabrg2	JGIv7b.000009994:12090601-12130975_VV|lmtk2	>JGIv7b.000009994:12090601-12130975_VV|lmtk2	0	0	0	0	0	0	0	0	22915	25249	21622	24275	25284	22455	26876	28286
JGIv7b.000009994:12194516-12198438_XX|pvalb	JGIv7b.000009994:12194516-12198438_XX|pvalb	>JGIv7b.000009994:12194516-12198438_XX|pvalb	0	0	0	0	0	0	0	0	0	0	0	0	0	0	0	0
JGIv7b.000009994:12229452-12233540_XX|ocm	JGIv7b.000009994:12229452-12233540_XX|ocm	>JGIv7b.000009994:12229452-12233540_XX|ocm	14542	7754.2	10728	21601	10986	9482.6	11413	15317	203290	108720	135820	47275	94285	100600	157450	112760
JGIv7b.000009994:12244311-12277554_XX|ocm	JGIv7b.000009994:12244311-12277554_XX|ocm	>JGIv7b.000009994:12244311-12277554_XX|ocm	5911.2	3106.6	4421.2	7658.6	4597.6	4705.5	4762.1	6327.4	0	0	0	0	0	0	0	0
JGIv7b.000009994:12381709-12413229_VV|ccz1b	JGIv7b.000009994:12381709-12413229_VV|ccz1b	>JGIv7b.000009994:12381709-12413229_VV|ccz1b	0	0	0	0	0	0	0	0	1414.5	1173.5	1069.3	1585.5	1358.1	1606.5	1165.1	1678.3
JGIv7b.000009994:12460220-12466046_VV|aimp2	JGIv7b.000009994:12460220-12466046_VV|aimp2	>JGIv7b.000009994:12460220-12466046_VV|aimp2	0	0	0	0	0	0	0	0	0	0	0	0	0	0	0	0
JGIv7b.000009994:12492099-12499563_VV|aldob	JGIv7b.000009994:12492099-12499563_VV|aldob	>JGIv7b.000009994:12492099-12499563_VV|aldob	19649	13734	13747	18741	14205	14344	11411	22523	11967	12867	12996	9130.5	13562	12122	14619	14852
JGIv7b.000009994:12561300-12579624_VV|rac1;JGIv7b.000023403:7624694-7644857_VV|rac1	JGIv7b.000009994:12561300-12579624_VV|rac1;JGIv7b.000023403:7624694-7644857_VV|rac1	>JGIv7b.000009994:12561300-12579624_VV|rac1;>JGIv7b.000023403:7624694-7644857_VV|rac1	7535.7	6252	6523.9	7796.2	6855.7	6002.4	3968.4	8394.2	278780	284200	243400	195160	295900	277980	286130	247790
JGIv7b.000009994:12665720-12747652_XV|cyth3;JGIv7b.000023403:7468554-7569094_XV|cyth3;JGIv7b.000360123:183618-212965_XX|cyth2;JGIv7b.000000748:26017-55716_XX|cyth2	JGIv7b.000009994:12665720-12747652_XV|cyth3;JGIv7b.000023403:7468554-7569094_XV|cyth3	>JGIv7b.000009994:12665720-12747652_XV|cyth3;>JGIv7b.000023403:7468554-7569094_XV|cyth3	9033.1	5594.2	5879.4	7506.4	6637.8	5249	7817.1	9328.1	32209	33149	31662	28587	34623	37977	40089	36426
JGIv7b.000009994:1521273-1540445_VX|naga;JGIv7b.000026364:1040767-1064601_VX|naga	JGIv7b.000009994:1521273-1540445_VX|naga;JGIv7b.000026364:1040767-1064601_VX|naga	>JGIv7b.000009994:1521273-1540445_VX|naga;>JGIv7b.000026364:1040767-1064601_VX|naga	6945	5405	6595.1	6554.9	5806.2	4965.7	4917.2	9381.3	0	0	0	0	0	0	0	0
JGIv7b.000009994:1624735-1698616_VV|parn;JGIv7b.000026364:918399-992032_VV|parn	JGIv7b.000009994:1624735-1698616_VV|parn;JGIv7b.000026364:918399-992032_VV|parn	>JGIv7b.000009994:1624735-1698616_VV|parn;>JGIv7b.000026364:918399-992032_VV|parn	7926	7675.7	7552.4	7857.3	7583.2	6144.5	5155.3	9796.2	0	0	0	0	0	0	0	0
JGIv7b.000009994:2800504-2840372_VV|cpped1	JGIv7b.000009994:2800504-2840372_VV|cpped1	>JGIv7b.000009994:2800504-2840372_VV|cpped1	0	0	0	0	0	0	0	0	5515.3	4999.4	4628.2	5411.6	5457.8	5643.4	6387.4	5680
JGIv7b.000009994:2937512-3230106_XV|snx29;JGIv7b.000291180:6985-258275_XX|snx29;JGIv7b.000023403:16042074-16093621_XV|snx29	JGIv7b.000009994:2937512-3230106_XV|snx29;JGIv7b.000291180:6985-258275_XX|snx29;JGIv7b.000023403:16042074-16093621_XV|snx29	>JGIv7b.000009994:2937512-3230106_XV|snx29;>JGIv7b.000291180:6985-258275_XX|snx29;>JGIv7b.000023403:16042074-16093621_XV|snx29	2127.7	1616.2	1545	2410.8	1490.9	1619.3	1289.3	2076.5	0	0	0	0	0	0	0	0
JGIv7b.000009994:3268332-3288779_VV|gspt1;JGIv7b.000089040:1710438-1806495_XX|ncor2	JGIv7b.000009994:3268332-3288779_VV|gspt1	>JGIv7b.000009994:3268332-3288779_VV|gspt1	3528.2	3536.8	3335.3	4133.8	3107.1	2836.9	2046.2	4890.3	76449	75479	72056	55741	91239	82199	84641	73643
JGIv7b.000009994:3308154-3313050_VV|ndufb7;JGIv7b.000023403:15950122-15952132_VV|ndufb7	JGIv7b.000009994:3308154-3313050_VV|ndufb7	>JGIv7b.000009994:3308154-3313050_VV|ndufb7	0	0	0	0	0	0	0	0	30994	32821	27426	24315	33410	32900	34450	32270
JGIv7b.000009994:3311160-3320653_VV|rsl1d1	JGIv7b.000009994:3311160-3320653_VV|rsl1d1	>JGIv7b.000009994:3311160-3320653_VV|rsl1d1	0	0	0	0	0	0	0	0	0	0	0	0	0	0	0	0
JGIv7b.000009994:3357395-3369318_VX|ntan1	JGIv7b.000009994:3357395-3369318_VX|ntan1	>JGIv7b.000009994:3357395-3369318_VX|ntan1	6595.5	4454.5	5283.3	6924.4	5839.4	4976.2	3781.4	6443.1	0	0	0	0	0	0	0	0
JGIv7b.000009994:3374426-3429263_VV|pdxdc1;JGIv7b.000023403:15881065-15931175_XV|pdxdc1	JGIv7b.000009994:3374426-3429263_VV|pdxdc1	>JGIv7b.000009994:3374426-3429263_VV|pdxdc1	0	0	0	0	0	0	0	0	0	0	0	0	0	0	0	0
JGIv7b.000009994:3460815-3581754_XX|c16orf45;JGIv7b.000023403:15755365-15856207_XX|c16orf45	JGIv7b.000009994:3460815-3581754_XX|c16orf45;JGIv7b.000023403:15755365-15856207_XX|c16orf45	>JGIv7b.000009994:3460815-3581754_XX|c16orf45;>JGIv7b.000023403:15755365-15856207_XX|c16orf45	5656.9	4231.6	3863.5	5639.6	4602.6	3117.7	5043	6277.5	3070.3	4839.5	3787.1	4435.1	4348.8	4397.9	4443.4	7198.7
JGIv7b.000009994:3670816-3726979_XX|myh11	JGIv7b.000009994:3670816-3726979_XX|myh11	>JGIv7b.000009994:3670816-3726979_XX|myh11	21398	15752	15368	17327	14076	15144	14316	24392	59495	61872	56689	44050	76486	62676	74310	69958
JGIv7b.000009994:3851293-3912381_XX|abcc6	JGIv7b.000009994:3851293-3912381_XX|abcc6	>JGIv7b.000009994:3851293-3912381_XX|abcc6	4327.2	2960.1	2673.5	4127.9	3413.1	3886.2	2657.1	7016.3	0	0	0	0	0	0	0	0
JGIv7b.000009994:3917996-3959307_VV|nomo3	JGIv7b.000009994:3917996-3959307_VV|nomo3	>JGIv7b.000009994:3917996-3959307_VV|nomo3	25589	22652	19130	23045	19590	17426	15300	27980	32971	34095	29826	25405	37232	32464	36595	33878
JGIv7b.000009994:4868423-4880051_VV|rps15a;JGIv7b.000023403:14662322-14671268_VV|rps15a	JGIv7b.000009994:4868423-4880051_VV|rps15a;JGIv7b.000023403:14662322-14671268_VV|rps15a	>JGIv7b.000009994:4868423-4880051_VV|rps15a;>JGIv7b.000023403:14662322-14671268_VV|rps15a	17403	15093	14314	17794	13207	14795	9852.4	22780	84385	85819	76000	66951	99877	87577	98459	88544
JGIv7b.000009994:4908123-4913960_VV|coq7	JGIv7b.000009994:4908123-4913960_VV|coq7	>JGIv7b.000009994:4908123-4913960_VV|coq7	0	0	0	0	0	0	0	0	5083.8	5638.3	4438.7	5932.3	5239.1	3910.9	5937	6155
JGIv7b.000009994:5005345-5062859_XX|syt17	JGIv7b.000009994:5005345-5062859_XX|syt17	>JGIv7b.000009994:5005345-5062859_XX|syt17	0	0	0	0	0	0	0	0	24436	23744	21979	17566	22735	27686	26659	22992
JGIv7b.000009994:5136759-5234024_VV|smg1;JGIv7b.000023403:14329320-14424212_XV|smg1	JGIv7b.000009994:5136759-5234024_VV|smg1;JGIv7b.000023403:14329320-14424212_XV|smg1	>JGIv7b.000009994:5136759-5234024_VV|smg1;>JGIv7b.000023403:14329320-14424212_XV|smg1	0	0	0	0	0	0	0	0	0	0	0	0	0	0	0	0
JGIv7b.000009994:5388736-5411194_XV|gde1	JGIv7b.000009994:5388736-5411194_XV|gde1	>JGIv7b.000009994:5388736-5411194_XV|gde1	0	0	0	0	0	0	0	0	5463.2	11590	5970	6171.5	5502.1	6030.2	6232.8	6868.6
JGIv7b.000009994:5617228-5645426_XV|gprc5b	JGIv7b.000009994:5617228-5645426_XV|gprc5b	>JGIv7b.000009994:5617228-5645426_XV|gprc5b	0	0	0	0	0	0	0	0	7689.9	6091.3	6452.7	4937.1	6711.8	6933.3	7090.8	7328.8
JGIv7b.000009994:6695854-6718507_VV|eif3b	JGIv7b.000009994:6695854-6718507_VV|eif3b	>JGIv7b.000009994:6695854-6718507_VV|eif3b	3851.7	2636.9	3118.9	3414.2	2835.1	2480.9	1706.9	3545.9	2816.6	2607.8	2701.9	1733.4	2608.6	2813.4	3061	2707.9
JGIv7b.000009994:6762914-7265626_VV|mad1l1;JGIv7b.000181903:1238419-1246756_XX|unnamed	JGIv7b.000009994:6762914-7265626_VV|mad1l1	>JGIv7b.000009994:6762914-7265626_VV|mad1l1	0	0	0	0	0	0	0	0	10079	9412.3	8920.9	8167.6	10389	11789	10161	9622.6
JGIv7b.000009994:7372154-7733923_XX|elfn1;JGIv7b.000023403:12395030-12453519_XX|elfn1	JGIv7b.000009994:7372154-7733923_XX|elfn1;JGIv7b.000023403:12395030-12453519_XX|elfn1	>JGIv7b.000009994:7372154-7733923_XX|elfn1;>JGIv7b.000023403:12395030-12453519_XX|elfn1	0	0	0	0	0	0	0	0	0	0	0	0	0	0	0	0
JGIv7b.000009994:7966884-7970229_VV|psmg3;JGIv7b.000023403:11848532-11851669_XX|psmg3	JGIv7b.000009994:7966884-7970229_VV|psmg3;JGIv7b.000023403:11848532-11851669_XX|psmg3	>JGIv7b.000009994:7966884-7970229_VV|psmg3;>JGIv7b.000023403:11848532-11851669_XX|psmg3	3376.3	2579.1	2621.8	3405.9	3077.8	1863.2	1453.5	3589.4	0	0	0	0	0	0	0	0
JGIv7b.000009994:8068803-8127816_VV|ints1	JGIv7b.000009994:8068803-8127816_VV|ints1	>JGIv7b.000009994:8068803-8127816_VV|ints1	9019.9	6219.6	6215	6152.4	5216.9	5332.7	6055.5	8278.8	0	0	0	0	0	0	0	0
JGIv7b.000009994:8988361-9032066_VV|pdpk1	JGIv7b.000009994:8988361-9032066_VV|pdpk1	>JGIv7b.000009994:8988361-9032066_VV|pdpk1	0	0	0	0	0	0	0	0	32144	34271	27026	24084	33440	32555	38682	39311
JGIv7b.000023403:10805763-10821681_VV|ube2i;JGIv7b.000009994:9111999-9121542_VV|ube2i	JGIv7b.000023403:10805763-10821681_VV|ube2i;JGIv7b.000009994:9111999-9121542_VV|ube2i	>JGIv7b.000023403:10805763-10821681_VV|ube2i;>JGIv7b.000009994:9111999-9121542_VV|ube2i	0	0	0	0	0	0	0	0	23980	25587	23996	22077	27545	28326	28980	27877
JGIv7b.000227943:480696-484281_VV|h3f3b;JGIv7b.000102974:5019789-5032760_VV|h3f3b;JGIv7b.000071264:971159-974717_VV|h3f3b;JGIv7b.000023403:10391981-10395340_VV|hist2h3d;JGIv7b.000009994:9616589-9620356_VV|h3f3b	JGIv7b.000227943:480696-484281_VV|h3f3b;JGIv7b.000102974:5019789-5032760_VV|h3f3b;JGIv7b.000071264:971159-974717_VV|h3f3b;JGIv7b.000023403:10391981-10395340_VV|hist2h3d;JGIv7b.000009994:9616589-9620356_VV|h3f3b	>JGIv7b.000227943:480696-484281_VV|h3f3b;>JGIv7b.000102974:5019789-5032760_VV|h3f3b;>JGIv7b.000071264:971159-974717_VV|h3f3b;>JGIv7b.000023403:10391981-10395340_VV|hist2h3d;>JGIv7b.000009994:9616589-9620356_VV|h3f3b	0	0	0	0	0	0	0	0	0	0	0	0	0	0	0	0
JGIv7b.000009994:9715638-9823281_XX|unnamed	JGIv7b.000009994:9715638-9823281_XX|unnamed	>JGIv7b.000009994:9715638-9823281_XX|unnamed	9633.1	8952.3	6369.8	7529.6	9189.4	7311.8	7678.8	11039	113570	116120	100730	87707	132330	111670	122810	111240
JGIv7b.000009994:9932671-9969130_VV|heatr2;JGIv7b.000023403:10086713-10119251_VV|heatr2	JGIv7b.000009994:9932671-9969130_VV|heatr2;JGIv7b.000023403:10086713-10119251_VV|heatr2	>JGIv7b.000009994:9932671-9969130_VV|heatr2;>JGIv7b.000023403:10086713-10119251_VV|heatr2	5744.2	5920.1	3939.7	5182.6	4597	4769.6	4411.4	5586.3	0	0	0	0	0	0	0	0
JGIv7b.000009994:9974377-10120520_XV|prkar1b;JGIv7b.000023403:9925381-10084318_XV|prkar1b	JGIv7b.000009994:9974377-10120520_XV|prkar1b;JGIv7b.000023403:9925381-10084318_XV|prkar1b	>JGIv7b.000009994:9974377-10120520_XV|prkar1b;>JGIv7b.000023403:9925381-10084318_XV|prkar1b	19624	18468	15448	17384	15208	14442	13631	22088	22186	28341	24735	20726	24102	24277	23443	23118
JGIv7b.000010177:1213882-1225122_VV|chmp1a;JGIv7b.000398601:1996-12195_XV|chmp1a	JGIv7b.000010177:1213882-1225122_VV|chmp1a;JGIv7b.000398601:1996-12195_XV|chmp1a	>JGIv7b.000010177:1213882-1225122_VV|chmp1a;>JGIv7b.000398601:1996-12195_XV|chmp1a	0	0	0	0	0	0	0	0	0	0	0	0	0	0	0	0
JGIv7b.000010177:143414-171011_XV|dync1li2	JGIv7b.000010177:143414-171011_XV|dync1li2	>JGIv7b.000010177:143414-171011_XV|dync1li2	16558	15386	12233	14249	13147	11349	10135	19053	78984	79901	63806	51890	79419	71834	77437	74678
JGIv7b.000010177:180833-190073_VV|loc100498624	JGIv7b.000010177:180833-190073_VV|loc100498624	>JGIv7b.000010177:180833-190073_VV|loc100498624	52238	45929	37428	46069	41483	30807	22696	47521	136470	135620	120640	91152	146560	130620	121540	112680
JGIv7b.000010177:309576-321486_VV|ctu2	JGIv7b.000010177:309576-321486_VV|ctu2	>JGIv7b.000010177:309576-321486_VV|ctu2	0	0	0	0	0	0	0	0	0	0	0	0	0	0	0	0
JGIv7b.000010177:470998-475977_VV|aprt	JGIv7b.000010177:470998-475977_VV|aprt	>JGIv7b.000010177:470998-475977_VV|aprt	9195.6	6155	7434.4	8823.4	5701.3	4969.2	4478.2	12531	3916.9	4810.9	4038.9	2740.7	3411.9	4006.2	3518.2	4244
JGIv7b.000010177:482251-499647_XV|galns	JGIv7b.000010177:482251-499647_XV|galns	>JGIv7b.000010177:482251-499647_XV|galns	0	0	0	0	0	0	0	0	3608.6	4305.3	3952.2	3970.5	4310.4	5092.2	4547.4	5187.3
JGIv7b.000010177:880259-907993_VV|spg7	JGIv7b.000010177:880259-907993_VV|spg7	>JGIv7b.000010177:880259-907993_VV|spg7	12807	10582	8418.5	10490	9414.9	9559.1	6810.7	14694	19615	21286	16562	17347	22044	20012	22032	20715
JGIv7b.000010177:910456-915907_VV|rpl13	JGIv7b.000010177:910456-915907_VV|rpl13	>JGIv7b.000010177:910456-915907_VV|rpl13	13227	12017	10609	13206	10514	9264.2	8418.9	13395	22438	24691	20015	19074	24574	23201	25564	24150
JGIv7b.000010177:923690-982668_XX|cpne7	JGIv7b.000010177:923690-982668_XX|cpne7	>JGIv7b.000010177:923690-982668_XX|cpne7	4227.5	3433	2645.5	2779.9	3826.7	2852.8	2468.2	5302.8	61455	62475	52019	47829	59024	60282	70234	64269
JGIv7b.000010188:222297-225593_VX|rps2;JGIv7b.000074352:3007464-3008547_XX|unnamed	JGIv7b.000010188:222297-225593_VX|rps2	>JGIv7b.000010188:222297-225593_VX|rps2	77982	73915	55940	65142	62145	60801	41202	83674	168510	161630	170140	133810	210880	178340	194270	164660
JGIv7b.000010587:2450775-2457368_VV|rpl7;JGIv7b.000085380:908092-926974_VX|rpl7	JGIv7b.000010587:2450775-2457368_VV|rpl7;JGIv7b.000085380:908092-926974_VX|rpl7	>JGIv7b.000010587:2450775-2457368_VV|rpl7;>JGIv7b.000085380:908092-926974_VX|rpl7	10108	8136.8	8093.3	9118.1	7548.2	7609.7	5889.9	11411	53745	52178	52558	42122	65788	59794	59716	51531
JGIv7b.000010587:2607137-2733325_XV|stau2	JGIv7b.000010587:2607137-2733325_XV|stau2	>JGIv7b.000010587:2607137-2733325_XV|stau2	41524	47761	26893	31051	34344	30159	23783	44200	108120	113970	97831	85449	122940	112070	117490	107350
JGIv7b.000010587:262231-281721_XX|adhfe1	JGIv7b.000010587:262231-281721_XX|adhfe1	>JGIv7b.000010587:262231-281721_XX|adhfe1	0	0	0	0	0	0	0	0	2529.6	2480	2185.5	1566.6	2604	2309.5	3457.5	2252.5
JGIv7b.000044494:2688-8158_VV|tceb1;JGIv7b.000010587:2767173-2774297_VV|tceb1	JGIv7b.000044494:2688-8158_VV|tceb1;JGIv7b.000010587:2767173-2774297_VV|tceb1	>JGIv7b.000044494:2688-8158_VV|tceb1;>JGIv7b.000010587:2767173-2774297_VV|tceb1	1749.6	845.26	1310.2	993.05	1421.7	663.93	1136.8	2069.7	54600	57708	49988	42691	63260	55713	62297	57871
JGIv7b.000010587:2777822-2780966_VV|tmem70	JGIv7b.000010587:2777822-2780966_VV|tmem70	>JGIv7b.000010587:2777822-2780966_VV|tmem70	0	0	0	0	0	0	0	0	0	0	0	0	0	0	0	0
JGIv7b.000010587:375022-385572_XV|vcpip1	JGIv7b.000010587:375022-385572_XV|vcpip1	>JGIv7b.000010587:375022-385572_XV|vcpip1	0	0	0	0	0	0	0	0	23360	24753	17557	18367	22500	23099	23587	25394
JGIv7b.000010587:4784670-4819311_XV|zc2hc1a	JGIv7b.000010587:4784670-4819311_XV|zc2hc1a	>JGIv7b.000010587:4784670-4819311_XV|zc2hc1a	0	0	0	0	0	0	0	0	827.32	9075.8	6489.9	611.16	655.98	1035.7	615.77	505.25
JGIv7b.000010587:496956-503570_VX|cops5;JGIv7b.000058038:271790-283552_XV|cops5	JGIv7b.000010587:496956-503570_VX|cops5;JGIv7b.000058038:271790-283552_XV|cops5	>JGIv7b.000010587:496956-503570_VX|cops5;>JGIv7b.000058038:271790-283552_XV|cops5	0	0	0	0	0	0	0	0	51758	50945	47993	37319	54287	52509	52672	50383
JGIv7b.000010587:510158-606111_XV|arfgef1;JGIv7b.000058038:104876-200959_XV|arfgef1	JGIv7b.000010587:510158-606111_XV|arfgef1;JGIv7b.000058038:104876-200959_XV|arfgef1	>JGIv7b.000010587:510158-606111_XV|arfgef1;>JGIv7b.000058038:104876-200959_XV|arfgef1	4672.4	3125.4	3783.4	4432.6	3111.5	2924.2	2929	5312.4	21501	22161	17421	16845	22213	20548	22208	20402
JGIv7b.000010587:822473-832209_XX|prex2	JGIv7b.000010587:822473-832209_XX|prex2	>JGIv7b.000010587:822473-832209_XX|prex2	0	0	0	0	0	0	0	0	1591.7	15475	14380	838.34	1275	1244.8	1848.4	2078.6
JGIv7b.000010944:1808989-1822426_VV|ndufb8	JGIv7b.000010944:1808989-1822426_VV|ndufb8	>JGIv7b.000010944:1808989-1822426_VV|ndufb8	8702.6	6573.5	6828.5	7886.1	6894.9	7306.8	5161	10068	112810	121230	105780	71924	121220	113440	117570	95352
JGIv7b.000010944:1827915-1886339_VV|sec31b	JGIv7b.000010944:1827915-1886339_VV|sec31b	>JGIv7b.000010944:1827915-1886339_VV|sec31b	13032	9071.9	9297	10482	10554	8070.4	7843.6	14388	59102	65663	58154	45356	67363	60154	62963	59494
JGIv7b.000010944:192711-238601_VV|sec24d;JGIv7b.000000243:2123694-2172429_XV|sec24c;JGIv7b.000024467:2131470-2178855_XV|sec24c	JGIv7b.000010944:192711-238601_VV|sec24d	>JGIv7b.000010944:192711-238601_VV|sec24d	3057.6	1850.5	1694.2	2235.9	2184.6	1936.2	1825	2563.5	8912.6	11089	9161.6	10167	10959	8337.8	11544	10152
JGIv7b.000010944:2030301-2052787_XV|scd	JGIv7b.000010944:2030301-2052787_XV|scd	>JGIv7b.000010944:2030301-2052787_XV|scd	10656	10517	7067.2	9193	8671	8611.4	6478	12087	33141	35873	36393	30306	39334	38090	41299	34708
JGIv7b.000016807:4578411-4749720_XV|pald1;JGIv7b.000010944:2198116-2322953_XV|unnamed	JGIv7b.000016807:4578411-4749720_XV|pald1;JGIv7b.000010944:2198116-2322953_XV|unnamed	>JGIv7b.000016807:4578411-4749720_XV|pald1;>JGIv7b.000010944:2198116-2322953_XV|unnamed	5431.9	4931.5	3449.2	5227.1	3908.9	3641.4	3060.4	6132	4921	4190.5	3661	3468.5	3915.6	4232	4664.8	4196.9
JGIv7b.000010944:2380228-2391049_XV|eif4ebp2	JGIv7b.000010944:2380228-2391049_XV|eif4ebp2	>JGIv7b.000010944:2380228-2391049_XV|eif4ebp2	18407	18166	14379	17664	17488	13647	14022	19796	0	0	0	0	0	0	0	0
JGIv7b.000010944:2975907-3025824_VV|ppa2	JGIv7b.000010944:2975907-3025824_VV|ppa2	>JGIv7b.000010944:2975907-3025824_VV|ppa2	5861.6	4705.4	4498.7	5550.8	3543.6	4435.9	3585.7	7113.3	114660	113290	111780	88535	139390	119870	126540	121820
JGIv7b.000010944:3079027-3091002_VV|sar1a;JGIv7b.000016807:5574001-5589381_VV|sar1a;JGIv7b.000015893:4249266-4332999_VX|sar1b	JGIv7b.000010944:3079027-3091002_VV|sar1a;JGIv7b.000016807:5574001-5589381_VV|sar1a	>JGIv7b.000010944:3079027-3091002_VV|sar1a;>JGIv7b.000016807:5574001-5589381_VV|sar1a	18885	18383	12551	16163	15097	14322	11303	20391	94929	92575	87614	70876	120110	101760	114330	93678
JGIv7b.000010944:3124556-3218693_XX|spock2;JGIv7b.000016807:5671084-5764587_XX|spock2	JGIv7b.000010944:3124556-3218693_XX|spock2;JGIv7b.000016807:5671084-5764587_XX|spock2	>JGIv7b.000010944:3124556-3218693_XX|spock2;>JGIv7b.000016807:5671084-5764587_XX|spock2	0	0	0	0	0	0	0	0	18183	18787	18211	18574	22271	21265	25454	20975
JGIv7b.000010944:34138-85469_XV|zswim8;JGIv7b.000016807:2257948-2308128_XV|zswim8	JGIv7b.000010944:34138-85469_XV|zswim8;JGIv7b.000016807:2257948-2308128_XV|zswim8	>JGIv7b.000010944:34138-85469_XV|zswim8;>JGIv7b.000016807:2257948-2308128_XV|zswim8	0	0	0	0	0	0	0	0	0	0	0	0	0	0	0	0
JGIv7b.000010944:3497722-3530364_VV|dnajb12	JGIv7b.000010944:3497722-3530364_VV|dnajb12	>JGIv7b.000010944:3497722-3530364_VV|dnajb12	7551.9	2119.6	1390.6	1908.2	1740	1470.5	1653.1	3283.2	3280.4	2572.1	2231.8	3029.5	2665.3	2188.7	2490.9	2793.1
JGIv7b.000010944:3541195-3624336_VV|micu1	JGIv7b.000010944:3541195-3624336_VV|micu1	>JGIv7b.000010944:3541195-3624336_VV|micu1	0	0	0	0	0	0	0	0	0	0	0	0	0	0	0	0
JGIv7b.000010944:3703852-3773146_XV|mcu	JGIv7b.000010944:3703852-3773146_XV|mcu	>JGIv7b.000010944:3703852-3773146_XV|mcu	0	0	0	0	0	0	0	0	20889	23101	18652	16404	23199	20819	21635	20353
JGIv7b.000010944:3826233-3855454_VV|p4ha1	JGIv7b.000010944:3826233-3855454_VV|p4ha1	>JGIv7b.000010944:3826233-3855454_VV|p4ha1	0	0	0	0	0	0	0	0	0	0	0	0	0	0	0	0
JGIv7b.000010944:4253900-4257718_XX|alox5;JGIv7b.000314296:318208-366277_XX|alox5	JGIv7b.000010944:4253900-4257718_XX|alox5;JGIv7b.000314296:318208-366277_XX|alox5	>JGIv7b.000010944:4253900-4257718_XX|alox5;>JGIv7b.000314296:318208-366277_XX|alox5	0	0	0	0	0	0	0	0	0	0	0	0	0	0	0	0
JGIv7b.000010944:827887-945508_XX|unnamed	JGIv7b.000010944:827887-945508_XX|unnamed	>JGIv7b.000010944:827887-945508_XX|unnamed	0	0	0	0	0	0	0	0	17040	18299	14361	14505	18311	16910	17538	18199
JGIv7b.000102974:1352255-1680713_XX|lrfn2;JGIv7b.000011063:1781392-2117537_XX|lrfn2	JGIv7b.000102974:1352255-1680713_XX|lrfn2;JGIv7b.000011063:1781392-2117537_XX|lrfn2	>JGIv7b.000102974:1352255-1680713_XX|lrfn2;>JGIv7b.000011063:1781392-2117537_XX|lrfn2	0	0	0	0	0	0	0	0	2053.8	1999.5	1578.7	1520.4	1532.2	1784.2	1576.3	2117.7
JGIv7b.000256136:599041-603929_XV|lrrc73;JGIv7b.000011063:18165-27722_XV|lrrc73	JGIv7b.000256136:599041-603929_XV|lrrc73;JGIv7b.000011063:18165-27722_XV|lrrc73	>JGIv7b.000256136:599041-603929_XV|lrrc73;>JGIv7b.000011063:18165-27722_XV|lrrc73	0	0	0	0	0	0	0	0	0	0	0	0	0	0	0	0
JGIv7b.000011063:189178-207723_VV|cmtr1	JGIv7b.000011063:189178-207723_VV|cmtr1	>JGIv7b.000011063:189178-207723_VV|cmtr1	0	0	0	0	0	0	0	0	0	0	0	0	0	0	0	0
JGIv7b.000011063:2561283-2579333_XV|slc4a1ap	JGIv7b.000011063:2561283-2579333_XV|slc4a1ap	>JGIv7b.000011063:2561283-2579333_XV|slc4a1ap	4964.5	5877.8	2929.7	3963.3	3943.1	3559.5	2835.3	5173.7	0	0	0	0	0	0	0	0
JGIv7b.000011063:482577-490970_XX|glo1;JGIv7b.000343336:102013-109265_VX|glo1	JGIv7b.000011063:482577-490970_XX|glo1;JGIv7b.000343336:102013-109265_VX|glo1	>JGIv7b.000011063:482577-490970_XX|glo1;>JGIv7b.000343336:102013-109265_VX|glo1	0	0	0	0	0	0	0	0	34731	35662	26527	26786	37170	33467	34587	33097
JGIv7b.000011136:1457971-1482541_VV|tpmt;JGIv7b.000090265:149521-161459_XX|tpmt	JGIv7b.000011136:1457971-1482541_VV|tpmt	>JGIv7b.000011136:1457971-1482541_VV|tpmt	5586.4	3246.4	4076.6	4785.4	3896.5	3380.9	3462.3	6263.2	0	0	0	0	0	0	0	0
JGIv7b.000011136:1660463-1724175_VV|nup153	JGIv7b.000011136:1660463-1724175_VV|nup153	>JGIv7b.000011136:1660463-1724175_VV|nup153	19968	15922	16297	18909	16390	15662	10379	24676	0	0	0	0	0	0	0	0
JGIv7b.000011136:1772416-1840312_XV|cap2	JGIv7b.000011136:1772416-1840312_XV|cap2	>JGIv7b.000011136:1772416-1840312_XV|cap2	0	0	0	0	0	0	0	0	12370	12589	8607.5	9423	11591	10824	12028	11967
JGIv7b.000011136:2296061-2335690_XV|gmpr;JGIv7b.000121479:20384-44124_XX|gmpr	JGIv7b.000011136:2296061-2335690_XV|gmpr	>JGIv7b.000011136:2296061-2335690_XV|gmpr	34430	24839	26128	42207	26400	23237	27205	36695	104960	112630	99235	94052	127000	106410	117010	105380
JGIv7b.000011136:2342489-2364575_VV|dek	JGIv7b.000011136:2342489-2364575_VV|dek	>JGIv7b.000011136:2342489-2364575_VV|dek	28064	28131	18247	25308	32566	24493	13702	30779	59307	58107	52984	44326	63604	56790	63190	58474
JGIv7b.000011136:445051-521605_XV|phactr1;JGIv7b.000051654:1108846-1175017_XV|phactr1	JGIv7b.000011136:445051-521605_XV|phactr1;JGIv7b.000051654:1108846-1175017_XV|phactr1	>JGIv7b.000011136:445051-521605_XV|phactr1;>JGIv7b.000051654:1108846-1175017_XV|phactr1	0	0	0	0	0	0	0	0	0	0	0	0	0	0	0	0
JGIv7b.000011136:542364-587699_XV|gfod1;JGIv7b.000051654:1199910-1254524_XV|gfod1	JGIv7b.000011136:542364-587699_XV|gfod1;JGIv7b.000051654:1199910-1254524_XV|gfod1	>JGIv7b.000011136:542364-587699_XV|gfod1;>JGIv7b.000051654:1199910-1254524_XV|gfod1	0	0	0	0	0	0	0	0	11674	11797	10645	11647	11303	11180	12229	11814
JGIv7b.000011136:610078-627196_VV|sirt5	JGIv7b.000011136:610078-627196_VV|sirt5	>JGIv7b.000011136:610078-627196_VV|sirt5	7070.3	6548.7	4437.9	5580.6	6038.1	4967	3219.3	6789.4	77772	84595	72143	53778	76793	73166	74354	72422
JGIv7b.000011136:724770-737719_VV|mcur1	JGIv7b.000011136:724770-737719_VV|mcur1	>JGIv7b.000011136:724770-737719_VV|mcur1	0	0	0	0	0	0	0	0	10684	10762	10279	10265	11927	12922	12255	11483
JGIv7b.000011169:13700-49905_XX|unnamed;JGIv7b.000011169:55772-67672_XX|unnamed;JGIv7b.000011169:83259-87420_XX|unnamed;JGIv7b.000109013:173750-180915_XX|unnamed	JGIv7b.000011169:13700-49905_XX|unnamed	>JGIv7b.000011169:13700-49905_XX|unnamed	0	0	0	0	0	0	0	0	58998	42790	18973	16755	22787	52247	48099	80735
JGIv7b.000249935:40766-46037_VV|unnamed;JGIv7b.000011169:379460-386450_XV|unnamed	JGIv7b.000249935:40766-46037_VV|unnamed;JGIv7b.000011169:379460-386450_XV|unnamed	>JGIv7b.000249935:40766-46037_VV|unnamed;>JGIv7b.000011169:379460-386450_XV|unnamed	0	0	0	0	0	0	0	0	0	0	0	0	0	0	0	0
JGIv7b.000011199:1510255-1568736_XX|unnamed	JGIv7b.000011199:1510255-1568736_XX|unnamed	>JGIv7b.000011199:1510255-1568736_XX|unnamed	115040	115070	82106	102790	99154	70029	51694	109320	918770	817450	711800	435100	911510	747040	731020	560650
JGIv7b.000011199:2473680-2505160_XV|fam105b	JGIv7b.000011199:2473680-2505160_XV|fam105b	>JGIv7b.000011199:2473680-2505160_XV|fam105b	0	0	0	0	0	0	0	0	0	0	0	0	0	0	0	0
JGIv7b.000011199:2649617-2753335_VV|lpcat1	JGIv7b.000011199:2649617-2753335_VV|lpcat1	>JGIv7b.000011199:2649617-2753335_VV|lpcat1	18713	18680	12606	14585	14893	14062	10261	20401	22359	23910	23904	18785	23244	22799	24948	21311
JGIv7b.000011199:2826936-2859264_VV|nsun2	JGIv7b.000011199:2826936-2859264_VV|nsun2	>JGIv7b.000011199:2826936-2859264_VV|nsun2	5215.8	4053.9	3897.8	4827.2	4561.7	4276	3079.9	6522	0	0	0	0	0	0	0	0
JGIv7b.000011199:3389260-3706917_XX|gabbr2	JGIv7b.000011199:3389260-3706917_XX|gabbr2	>JGIv7b.000011199:3389260-3706917_XX|gabbr2	4713.1	3779.1	3445.4	3496.9	3649	2869.4	2625.9	4914.2	60264	61012	52461	50324	61891	61561	64793	64790
JGIv7b.000011199:3721652-3725643_XX|gabbr2	JGIv7b.000011199:3721652-3725643_XX|gabbr2	>JGIv7b.000011199:3721652-3725643_XX|gabbr2	0	0	0	0	0	0	0	0	0	0	0	0	0	0	0	0
JGIv7b.000011199:3749348-3831629_XV|elp2	JGIv7b.000011199:3749348-3831629_XV|elp2	>JGIv7b.000011199:3749348-3831629_XV|elp2	0	0	0	0	0	0	0	0	5868.8	6692.6	5158	4484.4	5848.2	5805.1	6826.7	6814.1
JGIv7b.000011199:4006211-4153197_VV|ctnnal1	JGIv7b.000011199:4006211-4153197_VV|ctnnal1	>JGIv7b.000011199:4006211-4153197_VV|ctnnal1	4542.6	4113.3	3655.9	4175.2	3280.6	2503.5	2829.4	4254.4	0	0	0	0	0	0	0	0
JGIv7b.000011199:4155013-4173277_VV|fam206a	JGIv7b.000011199:4155013-4173277_VV|fam206a	>JGIv7b.000011199:4155013-4173277_VV|fam206a	2993.4	2345.3	2043.7	2618.6	2022.9	1921.6	1520.1	2873.9	2791.8	2976.5	2343.1	2478.9	2722.7	2824.5	3528.3	3031.1
JGIv7b.000011199:4388305-4520910_VV|tmeff1;JGIv7b.000170758:153195-280744_XX|tmeff1;JGIv7b.000069258:1786073-1935281_XX|tmeff1	JGIv7b.000011199:4388305-4520910_VV|tmeff1	>JGIv7b.000011199:4388305-4520910_VV|tmeff1	0	0	0	0	0	0	0	0	10096	8778.4	7579.9	7137.9	10671	9179.7	9688.2	10316
JGIv7b.000011316:1607081-1624255_VV|chmp2b	JGIv7b.000011316:1607081-1624255_VV|chmp2b	>JGIv7b.000011316:1607081-1624255_VV|chmp2b	0	0	0	0	0	0	0	0	38083	34106	37954	30999	51141	41179	51261	35338
JGIv7b.000011316:2040507-2284857_XX|cadm2	JGIv7b.000011316:2040507-2284857_XX|cadm2	>JGIv7b.000011316:2040507-2284857_XX|cadm2	0	0	0	0	0	0	0	0	8089.6	7433.9	6531.4	4209.7	8962.9	6808.1	7638.4	6267.3
JGIv7b.000011316:3151105-3204869_XX|gbe1	JGIv7b.000011316:3151105-3204869_XX|gbe1	>JGIv7b.000011316:3151105-3204869_XX|gbe1	9827.7	8648.6	6846	8539.8	8717.7	7160.1	4276.9	9680.3	116660	126820	110400	96516	130080	118280	127950	112560
JGIv7b.000011316:6622992-6666292_VV|tbc1d23	JGIv7b.000011316:6622992-6666292_VV|tbc1d23	>JGIv7b.000011316:6622992-6666292_VV|tbc1d23	1954.5	1554.4	947.13	1595.1	1150.9	1108.2	1061.7	2294.2	0	0	0	0	0	0	0	0
JGIv7b.000011316:6684383-6697850_VV|nit2	JGIv7b.000011316:6684383-6697850_VV|nit2	>JGIv7b.000011316:6684383-6697850_VV|nit2	0	0	0	0	0	0	0	0	0	0	0	0	0	0	0	0
JGIv7b.000011316:6713101-6749482_VV|tomm70a	JGIv7b.000011316:6713101-6749482_VV|tomm70a	>JGIv7b.000011316:6713101-6749482_VV|tomm70a	10650	8828.1	6002.7	8957.3	9389.6	9507.4	6864.4	11303	311210	322510	248070	211990	318830	288670	314500	283720
JGIv7b.000011405:1031768-1035968_XX|unnamed	JGIv7b.000011405:1031768-1035968_XX|unnamed	>JGIv7b.000011405:1031768-1035968_XX|unnamed	0	0	0	0	0	0	0	0	2276.7	1877.5	2621.7	1745.5	2692.9	6233.8	5177.2	5276.1
JGIv7b.000011405:1052976-1056912_VV|lamtor1	JGIv7b.000011405:1052976-1056912_VV|lamtor1	>JGIv7b.000011405:1052976-1056912_VV|lamtor1	2522.8	3358.3	1245.8	2049.5	2283.8	2550.9	2084.8	2254.8	4841.6	4220.1	3248.3	3907.8	5248.9	3983.9	4836.3	4287.9
JGIv7b.000011405:1072635-1098906_VV|numa1	JGIv7b.000011405:1072635-1098906_VV|numa1	>JGIv7b.000011405:1072635-1098906_VV|numa1	0	0	0	0	0	0	0	0	0	0	0	0	0	0	0	0
JGIv7b.000193309:105938-147917_XV|dchs1;JGIv7b.000011405:324526-361214_XV|dchs1	JGIv7b.000193309:105938-147917_XV|dchs1;JGIv7b.000011405:324526-361214_XV|dchs1	>JGIv7b.000193309:105938-147917_XV|dchs1;>JGIv7b.000011405:324526-361214_XV|dchs1	1929.6	1481.8	1498.8	1713.8	1702.5	1259.9	1635.3	2322.6	0	0	0	0	0	0	0	0
JGIv7b.000011405:383725-393600_XX|trim3	JGIv7b.000011405:383725-393600_XX|trim3	>JGIv7b.000011405:383725-393600_XX|trim3	0	0	0	0	0	0	0	0	35336	35363	31046	20372	35930	33009	35855	29825
JGIv7b.000011405:468000-469312_VX|timm10b	JGIv7b.000011405:468000-469312_VX|timm10b	>JGIv7b.000011405:468000-469312_VX|timm10b	0	0	0	0	0	0	0	0	0	0	0	0	0	0	0	0
JGIv7b.000011405:670091-685163_VX|alox12b	JGIv7b.000011405:670091-685163_VX|alox12b	>JGIv7b.000011405:670091-685163_VX|alox12b	0	0	0	0	0	0	0	0	3470.2	2890.9	3263.4	2988.9	3093.4	3593.7	4164.8	4640.3
JGIv7b.000011418:136866-145743_XX|fam57b	JGIv7b.000011418:136866-145743_XX|fam57b	>JGIv7b.000011418:136866-145743_XX|fam57b	0	0	0	0	0	0	0	0	9356.2	9126.2	8446.2	9161.4	8965.5	8902	11208	10631
JGIv7b.000011418:157936-166389_VV|mvp	JGIv7b.000011418:157936-166389_VV|mvp	>JGIv7b.000011418:157936-166389_VV|mvp	25225	39440	16088	21296	26623	20943	14607	28411	152000	168560	135200	118010	169200	156440	179840	173040
JGIv7b.000045548:705980-714182_VV|maz;JGIv7b.000011418:208905-214529_VV|maz;JGIv7b.000008834:2944114-2968177_VV|vezf1;JGIv7b.000027891:1310525-1331224_VV|vezf1;JGIv7b.000113816:79901-99916_XV|patz1;JGIv7b.000162663:1423334-1451607_XV|patz1	JGIv7b.000045548:705980-714182_VV|maz;JGIv7b.000011418:208905-214529_VV|maz;JGIv7b.000008834:2944114-2968177_VV|vezf1;JGIv7b.000027891:1310525-1331224_VV|vezf1;JGIv7b.000113816:79901-99916_XV|patz1;JGIv7b.000162663:1423334-1451607_XV|patz1	>JGIv7b.000045548:705980-714182_VV|maz;>JGIv7b.000011418:208905-214529_VV|maz;>JGIv7b.000008834:2944114-2968177_VV|vezf1;>JGIv7b.000027891:1310525-1331224_VV|vezf1;>JGIv7b.000113816:79901-99916_XV|patz1;>JGIv7b.000162663:1423334-1451607_XV|patz1	0	0	0	0	0	0	0	0	0	0	0	0	0	0	0	0
JGIv7b.000011418:224343-251340_XX|prrt2;JGIv7b.000045548:660246-695439_XX|prrt2	JGIv7b.000011418:224343-251340_XX|prrt2	>JGIv7b.000011418:224343-251340_XX|prrt2	27016	27800	17090	18022	22998	17551	13159	25288	53264	54197	46416	39251	61588	50083	51462	45708
JGIv7b.000011418:26599-31106_XX|unnamed	JGIv7b.000011418:26599-31106_XX|unnamed	>JGIv7b.000011418:26599-31106_XX|unnamed	0	0	0	0	0	0	0	0	2743.5	1364.4	2513.3	1565.9	3477.7	1713.4	2239.3	2741.3
JGIv7b.000074488:1725890-1731454_VV|unnamed;JGIv7b.000011418:444218-445694_VX|unnamed;JGIv7b.000011418:300601-302408_VV|unnamed;JGIv7b.000011418:283382-285950_VV|unnamed;JGIv7b.000111824:6773536-6773845_VV|csdc2;JGIv7b.000082179:749329-749638_VV|csdc2;JGIv7b.000074488:1733172-1733481_XV|csdc2;JGIv7b.000037414:233182-233491_VV|csdc2;JGIv7b.000197913:672623-708021_VV|csdc2;JGIv7b.000111824:6760684-…	JGIv7b.000074488:1725890-1731454_VV|unnamed;JGIv7b.000011418:444218-445694_VX|unnamed;JGIv7b.000011418:300601-302408_VV|unnamed;JGIv7b.000011418:283382-285950_VV|unnamed;JGIv7b.000111824:6773536-6773845_VV|csdc2;JGIv7b.000082179:749329-749638_VV|csdc2;JGIv7b.000074488:1733172-1733481_XV|csdc2;JGIv7b.000037414:233182-233491_VV|csdc2;JGIv7b.000197913:672623-708021_VV|csdc2;JGIv7b.000111824:6760684-…	>JGIv7b.000074488:1725890-1731454_VV|unnamed;>JGIv7b.000011418:444218-445694_VX|unnamed;>JGIv7b.000011418:300601-302408_VV|unnamed;>JGIv7b.000011418:283382-285950_VV|unnamed;>JGIv7b.000111824:6773536-6773845_VV|csdc2;>JGIv7b.000082179:749329-749638_VV|csdc	754570	726550	534730	742670	700400	645830	420460	1007700	1866500	1827900	1505600	1150600	1748200	1561900	1821200	1799400
JGIv7b.000074488:1731351-1732172_VV|hist1h2ah;JGIv7b.000074488:1728207-1729028_VV|hist1h2ah;JGIv7b.000011418:302601-446493_VX|h2afx;JGIv7b.000011316:6703069-6705224_VX|hist1h2aa;JGIv7b.000011316:6676910-6680130_VX|hist1h2aa;JGIv7b.000160841:4236188-4238801_VX|hist1h2am	JGIv7b.000074488:1731351-1732172_VV|hist1h2ah;JGIv7b.000074488:1728207-1729028_VV|hist1h2ah;JGIv7b.000011418:302601-446493_VX|h2afx	>JGIv7b.000074488:1731351-1732172_VV|hist1h2ah;>JGIv7b.000074488:1728207-1729028_VV|hist1h2ah;>JGIv7b.000011418:302601-446493_VX|h2afx	114290	183730	75636	135340	77915	111350	60586	117160	214680	221200	188680	131190	187290	185340	192890	198140
JGIv7b.000011418:34290-41186_XV|nudt9	JGIv7b.000011418:34290-41186_XV|nudt9	>JGIv7b.000011418:34290-41186_XV|nudt9	17907	15219	11643	16568	13401	11843	11191	19468	73293	75349	68858	60255	76261	72331	81331	79402
JGIv7b.000045548:824266-831500_VV|ppp4c;JGIv7b.000011418:83556-92307_VV|ppp4c	JGIv7b.000045548:824266-831500_VV|ppp4c;JGIv7b.000011418:83556-92307_VV|ppp4c	>JGIv7b.000045548:824266-831500_VV|ppp4c;>JGIv7b.000011418:83556-92307_VV|ppp4c	8000.3	4865.4	6139.3	6424.5	5295.3	5094.3	4956.4	8792.6	14549	15408	13127	12423	16335	14991	16325	17688
JGIv7b.000011418:94705-97733_VV|aldoa;JGIv7b.000013265:729918-734019_XX|unnamed	JGIv7b.000011418:94705-97733_VV|aldoa	>JGIv7b.000011418:94705-97733_VV|aldoa	0	0	0	0	0	0	0	0	180520	177460	150580	119920	203470	156400	196890	141680
JGIv7b.000011605:299871-377728_XX|plekha5;JGIv7b.000014696:308602-376629_XX|plekha5	JGIv7b.000011605:299871-377728_XX|plekha5;JGIv7b.000014696:308602-376629_XX|plekha5	>JGIv7b.000011605:299871-377728_XX|plekha5;>JGIv7b.000014696:308602-376629_XX|plekha5	0	0	0	0	0	0	0	0	0	0	0	0	0	0	0	0
JGIv7b.000011605:618631-624768_XX|mgst1	JGIv7b.000011605:618631-624768_XX|mgst1	>JGIv7b.000011605:618631-624768_XX|mgst1	5374.3	4564	3507.2	5053.8	3578.5	3893.6	3499.9	7763.3	0	0	0	0	0	0	0	0
JGIv7b.000011605:669463-679578_VV|strap	JGIv7b.000011605:669463-679578_VV|strap	>JGIv7b.000011605:669463-679578_VV|strap	5716.9	5149.2	4056.4	4878.5	4841.8	3940.4	3577.3	6760.9	46834	49096	42857	37601	51888	46362	48640	47923
JGIv7b.000011605:76532-83016_VV|cmas	JGIv7b.000011605:76532-83016_VV|cmas	>JGIv7b.000011605:76532-83016_VV|cmas	16664	14912	10035	12103	14366	11472	8808.1	16812	43855	39523	33972	28054	40739	37648	44329	37488
JGIv7b.000011701:116308-141190_VX|nup88;JGIv7b.000078587:17638-37287_VV|nup88	JGIv7b.000011701:116308-141190_VX|nup88	>JGIv7b.000011701:116308-141190_VX|nup88	3049.7	2208.6	1296.9	2014.9	1691.7	1512.7	1388.6	2957.2	0	0	0	0	0	0	0	0
JGIv7b.000011701:156895-198893_XV|rabep1	JGIv7b.000011701:156895-198893_XV|rabep1	>JGIv7b.000011701:156895-198893_XV|rabep1	5662.8	5015.1	3951.4	5475.7	4579.8	4061.1	4073.5	7103.8	48702	49766	44309	35698	53972	48384	53698	47448
JGIv7b.000011701:1585766-1592874_VV|mrps23;JGIv7b.000078587:1432436-1439015_XX|mrps23	JGIv7b.000011701:1585766-1592874_VV|mrps23;JGIv7b.000078587:1432436-1439015_XX|mrps23	>JGIv7b.000011701:1585766-1592874_VV|mrps23;>JGIv7b.000078587:1432436-1439015_XX|mrps23	0	0	0	0	0	0	0	0	6052.6	7210.4	6455	4646.4	6586.8	7558.2	7527.4	6911.1
JGIv7b.000078587:130993-146506_XV|lgals9c;JGIv7b.000011701:246407-259618_XX|lgals9c	JGIv7b.000078587:130993-146506_XV|lgals9c;JGIv7b.000011701:246407-259618_XX|lgals9c	>JGIv7b.000078587:130993-146506_XV|lgals9c;>JGIv7b.000011701:246407-259618_XX|lgals9c	0	0	0	0	0	0	0	0	0	0	0	0	0	0	0	0
JGIv7b.000011701:512927-633463_XV|nf1	JGIv7b.000011701:512927-633463_XV|nf1	>JGIv7b.000011701:512927-633463_XV|nf1	0	0	0	0	0	0	0	0	0	0	0	0	0	0	0	0
JGIv7b.000011701:585820-587152_XX|omg;JGIv7b.000078587:483122-493288_XX|omg	JGIv7b.000011701:585820-587152_XX|omg;JGIv7b.000078587:483122-493288_XX|omg	>JGIv7b.000011701:585820-587152_XX|omg;>JGIv7b.000078587:483122-493288_XX|omg	0	0	0	0	0	0	0	0	2206.9	1836	1390.8	1710	2202.9	1637	2312.4	1974.4
JGIv7b.000011701:868544-1313741_XV|msi2;JGIv7b.000078587:748134-1173496_XV|msi2	JGIv7b.000011701:868544-1313741_XV|msi2;JGIv7b.000078587:748134-1173496_XV|msi2	>JGIv7b.000011701:868544-1313741_XV|msi2;>JGIv7b.000078587:748134-1173496_XV|msi2	0	0	0	0	0	0	0	0	23039	23835	21274	20219	26235	24219	25190	27726
JGIv7b.000011701:91763-99209_VV|c1qbp	JGIv7b.000011701:91763-99209_VV|c1qbp	>JGIv7b.000011701:91763-99209_VV|c1qbp	0	0	0	0	0	0	0	0	24121	23804	23068	20377	26252	25343	26651	24369
JGIv7b.000011978:362435-425700_XV|osbp	JGIv7b.000011978:362435-425700_XV|osbp	>JGIv7b.000011978:362435-425700_XV|osbp	0	0	0	0	0	0	0	0	13985	14982	12243	11430	14842	13355	14963	18821
JGIv7b.000011978:538119-555284_VV|mrpl16	JGIv7b.000011978:538119-555284_VV|mrpl16	>JGIv7b.000011978:538119-555284_VV|mrpl16	4334.4	2252.9	2651.5	3791.9	2738.6	2468.4	2344.5	3744.6	15925	14131	11872	9728.3	12981	12177	14969	14307
JGIv7b.000011978:62378-149883_VV|mapk10	JGIv7b.000011978:62378-149883_VV|mapk10	>JGIv7b.000011978:62378-149883_VV|mapk10	0	0	0	0	0	0	0	0	0	0	0	0	0	0	0	0
JGIv7b.000011978:700673-719795_VV|prpf19	JGIv7b.000011978:700673-719795_VV|prpf19	>JGIv7b.000011978:700673-719795_VV|prpf19	0	0	0	0	0	0	0	0	31194	30465	24579	23171	28888	26309	31148	28659
JGIv7b.000111824:4664681-4680196_VV|flrt3;JGIv7b.000012020:10963929-10976858_VV|flrt3	JGIv7b.000111824:4664681-4680196_VV|flrt3;JGIv7b.000012020:10963929-10976858_VV|flrt3	>JGIv7b.000111824:4664681-4680196_VV|flrt3;>JGIv7b.000012020:10963929-10976858_VV|flrt3	0	0	0	0	0	0	0	0	10982	12633	12561	12818	12065	12399	14438	15051
JGIv7b.000012020:11523178-11546872_XV|ndufaf5	JGIv7b.000012020:11523178-11546872_XV|ndufaf5	>JGIv7b.000012020:11523178-11546872_XV|ndufaf5	0	0	0	0	0	0	0	0	18726	18925	16193	14036	20155	20365	21338	19136
JGIv7b.000012020:13072526-13078353_VV|rpl7l1	JGIv7b.000012020:13072526-13078353_VV|rpl7l1	>JGIv7b.000012020:13072526-13078353_VV|rpl7l1	10812	9852.4	9760	11180	11129	9198	6930.7	14989	4107.9	3619.3	3023.2	2934.3	3698.9	3978.7	4499.6	4224.4
JGIv7b.000012020:13087721-13093146_VV|cnpy3	JGIv7b.000012020:13087721-13093146_VV|cnpy3	>JGIv7b.000012020:13087721-13093146_VV|cnpy3	16552	19577	8155.1	11267	13297	13048	9012.7	16389	3410.4	3695.8	2617	2457.1	3692.5	3411.1	4109.9	3652
JGIv7b.000012020:13099334-13108849_XX|unnamed;JGIv7b.000111824:6004707-6011717_XX|unnamed	JGIv7b.000012020:13099334-13108849_XX|unnamed;JGIv7b.000111824:6004707-6011717_XX|unnamed	>JGIv7b.000012020:13099334-13108849_XX|unnamed;>JGIv7b.000111824:6004707-6011717_XX|unnamed	0	0	0	0	0	0	0	0	0	0	0	0	0	0	0	0
JGIv7b.000012020:13155568-13201117_XX|unnamed;JGIv7b.000037448:763064-783118_XX|unnamed	JGIv7b.000012020:13155568-13201117_XX|unnamed	>JGIv7b.000012020:13155568-13201117_XX|unnamed	0	0	0	0	0	0	0	0	54762	59104	48386	38434	58401	56907	56461	54810
JGIv7b.000012020:13210585-13240307_XV|klc1	JGIv7b.000012020:13210585-13240307_XV|klc1	>JGIv7b.000012020:13210585-13240307_XV|klc1	0	0	0	0	0	0	0	0	0	0	0	0	0	0	0	0
JGIv7b.000012020:13245800-13257311_XX|unnamed	JGIv7b.000012020:13245800-13257311_XX|unnamed	>JGIv7b.000012020:13245800-13257311_XX|unnamed	0	0	0	0	0	0	0	0	66572	75479	63509	58460	74031	83171	90006	82015
JGIv7b.000012020:13288730-13314508_XV|aars2	JGIv7b.000012020:13288730-13314508_XV|aars2	>JGIv7b.000012020:13288730-13314508_XV|aars2	0	0	0	0	0	0	0	0	0	0	0	0	0	0	0	0
JGIv7b.000012020:13330176-13373437_XV|ttbk2;JGIv7b.000111824:6114394-6155779_XV|unnamed	JGIv7b.000012020:13330176-13373437_XV|ttbk2;JGIv7b.000111824:6114394-6155779_XV|unnamed	>JGIv7b.000012020:13330176-13373437_XV|ttbk2;>JGIv7b.000111824:6114394-6155779_XV|unnamed	1040.4	734.62	564	833.08	900.53	801.27	316.64	744.7	12627	11891	10402	11317	11887	10873	10288	11034
JGIv7b.000012020:13375346-13378182_VV|unnamed	JGIv7b.000012020:13375346-13378182_VV|unnamed	>JGIv7b.000012020:13375346-13378182_VV|unnamed	0	0	0	0	0	0	0	0	0	0	0	0	0	0	0	0
JGIv7b.000012020:13390882-13443627_VV|cul9	JGIv7b.000012020:13390882-13443627_VV|cul9	>JGIv7b.000012020:13390882-13443627_VV|cul9	7130.6	6321.5	4862.2	5779.1	5214.3	3954.2	3823.6	7845.2	75724	94115	80219	60043	82407	79940	80773	79099
JGIv7b.000012020:13487130-13519283_VV|ptk7	JGIv7b.000012020:13487130-13519283_VV|ptk7	>JGIv7b.000012020:13487130-13519283_VV|ptk7	1798.7	1405.4	1510.9	1420.5	1524.8	1507.8	1113.3	2030.5	0	0	0	0	0	0	0	0
JGIv7b.000012020:13526121-13528951_VV|mrps18a	JGIv7b.000012020:13526121-13528951_VV|mrps18a	>JGIv7b.000012020:13526121-13528951_VV|mrps18a	0	0	0	0	0	0	0	0	0	0	0	0	0	0	0	0
JGIv7b.000012020:14008875-14035050_XX|diras2	JGIv7b.000012020:14008875-14035050_XX|diras2	>JGIv7b.000012020:14008875-14035050_XX|diras2	0	0	0	0	0	0	0	0	0	0	0	0	0	0	0	0
JGIv7b.000012020:1432927-1454893_VX|dstn	JGIv7b.000012020:1432927-1454893_VX|dstn	>JGIv7b.000012020:1432927-1454893_VX|dstn	0	0	0	0	0	0	0	0	7621.2	6750.6	6869.6	5464	7604.7	8706.9	8865.3	9113.1
JGIv7b.000012020:14501267-14574098_VV|sema4d;JGIv7b.000013576:3914600-3997489_VV|sema4d;JGIv7b.000033104:4331896-4413604_XX|sema3e;JGIv7b.000016863:272695-426391_XV|sema4g;JGIv7b.000153221:280461-438423_XV|sema4g;JGIv7b.000409144:888529-922396_VV|sema4c;JGIv7b.000247724:5453053-5484295_VV|sema4c	JGIv7b.000012020:14501267-14574098_VV|sema4d;JGIv7b.000013576:3914600-3997489_VV|sema4d	>JGIv7b.000012020:14501267-14574098_VV|sema4d;>JGIv7b.000013576:3914600-3997489_VV|sema4d	0	0	0	0	0	0	0	0	11911	12743	11512	10045	14294	11796	13370	11486
JGIv7b.000013576:3788786-3835718_XX|shc3;JGIv7b.000012020:14614220-14649764_XX|shc3;JGIv7b.000063529:263148-284852_XX|shc2;JGIv7b.000046215:2791676-2812758_XX|shc2	JGIv7b.000013576:3788786-3835718_XX|shc3;JGIv7b.000012020:14614220-14649764_XX|shc3;JGIv7b.000063529:263148-284852_XX|shc2;JGIv7b.000046215:2791676-2812758_XX|shc2	>JGIv7b.000013576:3788786-3835718_XX|shc3;>JGIv7b.000012020:14614220-14649764_XX|shc3;>JGIv7b.000063529:263148-284852_XX|shc2;>JGIv7b.000046215:2791676-2812758_XX|shc2	0	0	0	0	0	0	0	0	0	0	0	0	0	0	0	0
JGIv7b.000013576:3609233-3629210_VV|spin1;JGIv7b.000012020:14892143-14918958_XV|spin1	JGIv7b.000013576:3609233-3629210_VV|spin1;JGIv7b.000012020:14892143-14918958_XV|spin1	>JGIv7b.000013576:3609233-3629210_VV|spin1;>JGIv7b.000012020:14892143-14918958_XV|spin1	2474.4	2168.6	1760.6	2354.5	1708.4	1675.1	1860.5	2722.2	0	0	0	0	0	0	0	0
JGIv7b.000012020:15204155-15386495_XX|cntnap4	JGIv7b.000012020:15204155-15386495_XX|cntnap4	>JGIv7b.000012020:15204155-15386495_XX|cntnap4	0	0	0	0	0	0	0	0	30881	31198	21767	21223	25746	28244	25816	23812
JGIv7b.000012020:1966682-2117935_XV|acoxl	JGIv7b.000012020:1966682-2117935_XV|acoxl	>JGIv7b.000012020:1966682-2117935_XV|acoxl	0	0	0	0	0	0	0	0	9706.7	10165	9525.5	7863.2	10149	9082.5	9677.3	11434
JGIv7b.000012020:201891-205458_VX|eif4a3	JGIv7b.000012020:201891-205458_VX|eif4a3	>JGIv7b.000012020:201891-205458_VX|eif4a3	0	0	0	0	0	0	0	0	15028	17074	14258	11845	14687	16688	19138	16296
JGIv7b.000012020:2422847-2483322_VV|xrn2	JGIv7b.000012020:2422847-2483322_VV|xrn2	>JGIv7b.000012020:2422847-2483322_VV|xrn2	11390	10528	8430.4	10899	9594.1	10109	7949.8	13782	18655	21403	17621	15364	19475	17865	20973	22717
JGIv7b.000012020:325413-394804_VV|abhd12	JGIv7b.000012020:325413-394804_VV|abhd12	>JGIv7b.000012020:325413-394804_VV|abhd12	0	0	0	0	0	0	0	0	5452.2	5221.8	3863.1	5289.4	5042.8	5857.9	5100.8	6359.4
JGIv7b.000027036:9270504-9315974_XX|efemp1;JGIv7b.000012020:3358992-3411227_XX|efemp1	JGIv7b.000027036:9270504-9315974_XX|efemp1;JGIv7b.000012020:3358992-3411227_XX|efemp1	>JGIv7b.000027036:9270504-9315974_XX|efemp1;>JGIv7b.000012020:3358992-3411227_XX|efemp1	0	0	0	0	0	0	0	0	0	0	0	0	0	0	0	0
JGIv7b.000012020:462556-507169_XV|pygm	JGIv7b.000012020:462556-507169_XV|pygm	>JGIv7b.000012020:462556-507169_XV|pygm	55391	42892	42254	56180	45573	39426	31743	60648	1928700	1930000	1518000	1255200	1891700	1818600	1874600	1741800
JGIv7b.000111824:746130-777821_XV|rel;JGIv7b.000012020:5069656-5113573_XV|rel	JGIv7b.000111824:746130-777821_XV|rel;JGIv7b.000012020:5069656-5113573_XV|rel	>JGIv7b.000111824:746130-777821_XV|rel;>JGIv7b.000012020:5069656-5113573_XV|rel	0	0	0	0	0	0	0	0	0	0	0	0	0	0	0	0
JGIv7b.000012020:5198890-5243161_XV|kiaa1841	JGIv7b.000012020:5198890-5243161_XV|kiaa1841	>JGIv7b.000012020:5198890-5243161_XV|kiaa1841	0	0	0	0	0	0	0	0	0	0	0	0	0	0	0	0
JGIv7b.000012020:5326652-5466269_XV|usp34;JGIv7b.000111824:854963-987655_XV|usp34	JGIv7b.000012020:5326652-5466269_XV|usp34;JGIv7b.000111824:854963-987655_XV|usp34	>JGIv7b.000012020:5326652-5466269_XV|usp34;>JGIv7b.000111824:854963-987655_XV|usp34	0	0	0	0	0	0	0	0	0	0	0	0	0	0	0	0
JGIv7b.000012020:5482361-5541435_VV|xpo1	JGIv7b.000012020:5482361-5541435_VV|xpo1	>JGIv7b.000012020:5482361-5541435_VV|xpo1	13433	12066	11726	14168	10409	10947	8060.6	18307	107440	111090	95948	73121	111040	98973	108820	100460
JGIv7b.000012020:5654759-5666124_VV|cct4	JGIv7b.000012020:5654759-5666124_VV|cct4	>JGIv7b.000012020:5654759-5666124_VV|cct4	81168	73915	57357	70366	65414	57810	47824	91119	216840	254500	214600	165670	248500	232290	243130	221290
JGIv7b.000012020:5670401-5720478_VV|commd1	JGIv7b.000012020:5670401-5720478_VV|commd1	>JGIv7b.000012020:5670401-5720478_VV|commd1	6182.9	4983.4	3897.3	2816.6	2128.6	2621.3	1820.2	4622.7	637.74	644.73	763.44	969.97	615.96	830.41	870.45	857.59
JGIv7b.000012020:5947481-6224100_XV|ehbp1	JGIv7b.000012020:5947481-6224100_XV|ehbp1	>JGIv7b.000012020:5947481-6224100_XV|ehbp1	0	0	0	0	0	0	0	0	0	0	0	0	0	0	0	0
JGIv7b.000012020:6422831-6435141_VV|mdh1	JGIv7b.000012020:6422831-6435141_VV|mdh1	>JGIv7b.000012020:6422831-6435141_VV|mdh1	95211	76992	73543	98630	94882	78678	51603	127470	888020	893390	763960	615830	996640	902690	921610	774490
JGIv7b.000012020:6491908-6540260_VV|ugp2	JGIv7b.000012020:6491908-6540260_VV|ugp2	>JGIv7b.000012020:6491908-6540260_VV|ugp2	57045	50107	46908	55078	48471	45313	34504	67389	301830	326800	289780	224050	344520	320650	344170	302900
JGIv7b.000012020:6772011-6792023_VV|lgalsl	JGIv7b.000012020:6772011-6792023_VV|lgalsl	>JGIv7b.000012020:6772011-6792023_VV|lgalsl	0	0	0	0	0	0	0	0	5226	4313.2	4472	4762.3	5011.2	4106.8	5354.2	4770.1
JGIv7b.000012020:7104526-7124369_XX|slc1a4	JGIv7b.000012020:7104526-7124369_XX|slc1a4	>JGIv7b.000012020:7104526-7124369_XX|slc1a4	23037	20538	17055	19892	19138	15558	13115	26281	21869	22245	21318	21246	27006	25471	27015	25951
JGIv7b.000111824:1896807-1923550_VV|rab1a;JGIv7b.000012020:7184397-7214437_VV|rab1a	JGIv7b.000111824:1896807-1923550_VV|rab1a;JGIv7b.000012020:7184397-7214437_VV|rab1a	>JGIv7b.000111824:1896807-1923550_VV|rab1a;>JGIv7b.000012020:7184397-7214437_VV|rab1a	45062	50253	24332	29862	36893	32248	21227	42096	425700	411370	368680	288510	472620	403760	441710	385870
JGIv7b.000012020:7238200-7271540_VV|actr2;JGIv7b.000111824:1945359-1970679_VV|actr2	JGIv7b.000012020:7238200-7271540_VV|actr2;JGIv7b.000111824:1945359-1970679_VV|actr2	>JGIv7b.000012020:7238200-7271540_VV|actr2;>JGIv7b.000111824:1945359-1970679_VV|actr2	11082	8354.1	7703.6	9543.2	8944.8	6988.3	6258.8	13193	163770	165370	143820	130590	178310	174930	177970	172020
JGIv7b.000111824:2369588-2542952_XV|meis1;JGIv7b.000203041:1793714-1892043_XV|meis2;JGIv7b.000050079:3222680-3256053_VV|meis3;JGIv7b.000265107:3317493-3428238_XV|meis2;JGIv7b.000012020:7855150-7987626_XV|meis1;JGIv7b.000039723:8671632-8701489_VV|meis3	JGIv7b.000111824:2369588-2542952_XV|meis1;JGIv7b.000203041:1793714-1892043_XV|meis2;JGIv7b.000050079:3222680-3256053_VV|meis3;JGIv7b.000265107:3317493-3428238_XV|meis2;JGIv7b.000012020:7855150-7987626_XV|meis1;JGIv7b.000039723:8671632-8701489_VV|meis3	>JGIv7b.000111824:2369588-2542952_XV|meis1;>JGIv7b.000203041:1793714-1892043_XV|meis2;>JGIv7b.000050079:3222680-3256053_VV|meis3;>JGIv7b.000265107:3317493-3428238_XV|meis2;>JGIv7b.000012020:7855150-7987626_XV|meis1;>JGIv7b.000039723:8671632-8701489_VV|meis	4000.3	3356.4	2706.1	3363.6	2502.1	2474.3	2301	3726.4	0	0	0	0	0	0	0	0
JGIv7b.000012020:788612-810708_VV|unnamed	JGIv7b.000012020:788612-810708_VV|unnamed	>JGIv7b.000012020:788612-810708_VV|unnamed	4620.8	4191.1	3384.2	3780.4	2781.9	2883.7	2912.9	4704.6	39941	45918	34995	29429	41693	44925	44230	40673
JGIv7b.000012020:8773985-8786668_VV|pno1	JGIv7b.000012020:8773985-8786668_VV|pno1	>JGIv7b.000012020:8773985-8786668_VV|pno1	0	0	0	0	0	0	0	0	0	0	0	0	0	0	0	0
JGIv7b.000012020:8794528-8820623_VV|ppp3r1	JGIv7b.000012020:8794528-8820623_VV|ppp3r1	>JGIv7b.000012020:8794528-8820623_VV|ppp3r1	3754.1	2159.6	2143.7	2766.6	2504.9	1761.9	1566.5	3121.1	411370	423930	377820	291150	475010	448640	440470	358330
JGIv7b.000012020:8863487-8876323_XV|cnrip1	JGIv7b.000012020:8863487-8876323_XV|cnrip1	>JGIv7b.000012020:8863487-8876323_XV|cnrip1	0	0	0	0	0	0	0	0	47443	42473	37175	26404	43903	41332	42291	38207
JGIv7b.000012020:9484506-9498472_VV|snrpb2	JGIv7b.000012020:9484506-9498472_VV|snrpb2	>JGIv7b.000012020:9484506-9498472_VV|snrpb2	22382	20095	16717	17752	18073	16683	10512	24401	0	0	0	0	0	0	0	0
JGIv7b.000012020:9779033-11464811_XV|macrod2;JGIv7b.000111824:3608663-4003024_XX|macrod2	JGIv7b.000012020:9779033-11464811_XV|macrod2	>JGIv7b.000012020:9779033-11464811_XV|macrod2	0	0	0	0	0	0	0	0	60546	68833	60732	46397	61223	59569	55717	55619
JGIv7b.000012271:464656-477304_VV|fam134c	JGIv7b.000012271:464656-477304_VV|fam134c	>JGIv7b.000012271:464656-477304_VV|fam134c	0	0	0	0	0	0	0	0	0	0	0	0	0	0	0	0
JGIv7b.000078978:3693957-3710708_VV|mief1;JGIv7b.000012423:1487159-1498903_VV|mief1	JGIv7b.000078978:3693957-3710708_VV|mief1;JGIv7b.000012423:1487159-1498903_VV|mief1	>JGIv7b.000078978:3693957-3710708_VV|mief1;>JGIv7b.000012423:1487159-1498903_VV|mief1	0	0	0	0	0	0	0	0	12650	14519	12782	10406	13771	12415	12583	9785.5
JGIv7b.000012423:1640219-1666973_VV|tab1	JGIv7b.000012423:1640219-1666973_VV|tab1	>JGIv7b.000012423:1640219-1666973_VV|tab1	5492.3	3864.2	3688.7	4289	4194.8	3446.6	2862.5	5702.6	6246.6	5416.4	4594.4	4349.2	5543	5343.6	4972.5	6190.6
JGIv7b.000078978:3493921-3511398_VV|syngr1;JGIv7b.000012423:1678065-1692568_VV|syngr1	JGIv7b.000078978:3493921-3511398_VV|syngr1;JGIv7b.000012423:1678065-1692568_VV|syngr1	>JGIv7b.000078978:3493921-3511398_VV|syngr1;>JGIv7b.000012423:1678065-1692568_VV|syngr1	9566.9	10312	6491.7	8179	8355.6	7634.8	8633.5	11206	48306	37448	32774	32159	37940	36494	38091	34695
JGIv7b.000012423:1890572-1901339_XV|cbx6	JGIv7b.000012423:1890572-1901339_XV|cbx6	>JGIv7b.000012423:1890572-1901339_XV|cbx6	0	0	0	0	0	0	0	0	0	0	0	0	0	0	0	0
JGIv7b.000012423:1929594-1951468_XX|nptxr	JGIv7b.000012423:1929594-1951468_XX|nptxr	>JGIv7b.000012423:1929594-1951468_XX|nptxr	4222.4	2673.3	2617	3714.5	2690	2645.3	2039.4	4109.2	9364.7	11257	8051	7059.2	10244	9746.6	10068	8884.6
JGIv7b.000012423:2072528-2107719_VV|cby1	JGIv7b.000012423:2072528-2107719_VV|cby1	>JGIv7b.000012423:2072528-2107719_VV|cby1	0	0	0	0	0	0	0	0	3823.8	2686.7	1985.5	1808.3	2953.9	3064.1	3260	3711.4
JGIv7b.000012423:2138738-2166407_VV|gtpbp1	JGIv7b.000012423:2138738-2166407_VV|gtpbp1	>JGIv7b.000012423:2138738-2166407_VV|gtpbp1	0	0	0	0	0	0	0	0	655	644.05	419.43	193.6	1000.3	196.13	873.67	1203.4
JGIv7b.000012423:2228597-2250612_VV|aco2	JGIv7b.000012423:2228597-2250612_VV|aco2	>JGIv7b.000012423:2228597-2250612_VV|aco2	21276	17954	17264	18276	15985	12139	12957	22381	151480	162050	123770	120780	163780	136240	157070	131330
JGIv7b.000012423:2380099-2404419_XX|unnamed	JGIv7b.000012423:2380099-2404419_XX|unnamed	>JGIv7b.000012423:2380099-2404419_XX|unnamed	0	0	0	0	0	0	0	0	0	0	0	0	0	0	0	0
JGIv7b.000012423:279659-384769_VV|tpr;JGIv7b.000078978:2173996-2205541_XV|tpr	JGIv7b.000012423:279659-384769_VV|tpr	>JGIv7b.000012423:279659-384769_VV|tpr	127880	101850	104340	107580	97474	88838	76950	133580	103720	107170	92927	82174	103730	102100	104810	103420
JGIv7b.000012423:633733-647739_VV|krr1	JGIv7b.000012423:633733-647739_VV|krr1	>JGIv7b.000012423:633733-647739_VV|krr1	7966.4	5700.7	6094.1	7371.3	6815.7	6370.3	4522.7	9654.3	0	0	0	0	0	0	0	0
JGIv7b.000012462:1013991-1016380_VV|rps27	JGIv7b.000012462:1013991-1016380_VV|rps27	>JGIv7b.000012462:1013991-1016380_VV|rps27	2856.9	2211.2	2997.2	2538.6	2654	2339.4	1687.4	3960.6	33926	34773	28179	22928	38125	30802	37570	34642
JGIv7b.000012462:1023718-1044664_VV|tpm1	JGIv7b.000012462:1023718-1044664_VV|tpm1	>JGIv7b.000012462:1023718-1044664_VV|tpm1	63998	51724	45899	57571	53911	48433	38370	73938	206440	211870	190970	140590	208670	209050	214750	193640
JGIv7b.000046492:696382-699090_VV|c1orf43;JGIv7b.000012462:1074449-1078154_XV|c1orf43	JGIv7b.000046492:696382-699090_VV|c1orf43;JGIv7b.000012462:1074449-1078154_XV|c1orf43	>JGIv7b.000046492:696382-699090_VV|c1orf43;>JGIv7b.000012462:1074449-1078154_XV|c1orf43	0	0	0	0	0	0	0	0	0	0	0	0	0	0	0	0
JGIv7b.000012462:1077785-1119946_VV|ubap2l	JGIv7b.000012462:1077785-1119946_VV|ubap2l	>JGIv7b.000012462:1077785-1119946_VV|ubap2l	2956.8	2142.9	1729.2	3789.4	2148.7	2414.3	1833.9	3040.2	0	0	0	0	0	0	0	0
JGIv7b.000012462:1241595-1256883_VV|mex3a;JGIv7b.000054274:917998-920917_VV|mex3d;JGIv7b.000040963:94825-106699_VV|mex3c;JGIv7b.000007479:756596-761455_VV|mex3b;JGIv7b.000009266:5073587-5076166_VV|mex3b;JGIv7b.000143831:64928-72350_VV|mex3c;JGIv7b.000039437:3416368-3426860_XV|mex3d	JGIv7b.000012462:1241595-1256883_VV|mex3a;JGIv7b.000054274:917998-920917_VV|mex3d;JGIv7b.000040963:94825-106699_VV|mex3c;JGIv7b.000007479:756596-761455_VV|mex3b;JGIv7b.000009266:5073587-5076166_VV|mex3b;JGIv7b.000143831:64928-72350_VV|mex3c;JGIv7b.000039437:3416368-3426860_XV|mex3d	>JGIv7b.000012462:1241595-1256883_VV|mex3a;>JGIv7b.000054274:917998-920917_VV|mex3d;>JGIv7b.000040963:94825-106699_VV|mex3c;>JGIv7b.000007479:756596-761455_VV|mex3b;>JGIv7b.000009266:5073587-5076166_VV|mex3b;>JGIv7b.000143831:64928-72350_VV|mex3c;>JGIv7b.0	0	0	0	0	0	0	0	0	0	0	0	0	0	0	0	0
JGIv7b.000012462:1289833-1329543_XX|lmna	JGIv7b.000012462:1289833-1329543_XX|lmna	>JGIv7b.000012462:1289833-1329543_XX|lmna	37577	26781	29314	34044	27262	30128	24429	45368	173570	184650	169650	132640	191460	176760	197830	182640
JGIv7b.000046492:433112-453350_XV|sema4a;JGIv7b.000012462:1352120-1376606_XV|sema4a;JGIv7b.000033104:3480257-3548214_XV|sema3c;JGIv7b.000012518:15802370-15881119_XX|sema3c;JGIv7b.000033104:4887286-4977393_XX|sema3d;JGIv7b.000033104:4519653-4639840_XV|sema3a;JGIv7b.000012518:14639586-14772425_VV|sema3a;JGIv7b.000012518:14310107-14401115_XV|sema3d;JGIv7b.000107347:34273-65872_XX|sema3b;JGIv7b.00018…	JGIv7b.000046492:433112-453350_XV|sema4a;JGIv7b.000012462:1352120-1376606_XV|sema4a;JGIv7b.000033104:3480257-3548214_XV|sema3c;JGIv7b.000012518:15802370-15881119_XX|sema3c;JGIv7b.000033104:4887286-4977393_XX|sema3d;JGIv7b.000033104:4519653-4639840_XV|sema3a;JGIv7b.000012518:14639586-14772425_VV|sema3a;JGIv7b.000012518:14310107-14401115_XV|sema3d;JGIv7b.000107347:34273-65872_XX|sema3b;JGIv7b.00018…	>JGIv7b.000046492:433112-453350_XV|sema4a;>JGIv7b.000012462:1352120-1376606_XV|sema4a;>JGIv7b.000033104:3480257-3548214_XV|sema3c;>JGIv7b.000012518:15802370-15881119_XX|sema3c;>JGIv7b.000033104:4887286-4977393_XX|sema3d;>JGIv7b.000033104:4519653-4639840_XV	0	0	0	0	0	0	0	0	6740.9	7724	5894.4	4030.5	7717.4	6454.7	6642.7	6744.2
JGIv7b.000012462:1479250-1496832_VV|adar	JGIv7b.000012462:1479250-1496832_VV|adar	>JGIv7b.000012462:1479250-1496832_VV|adar	46403	39588	33084	39322	35787	35076	24229	52919	75029	77029	70266	56437	82058	80781	83792	74794
JGIv7b.000012462:168016-176131_VV|snx27	JGIv7b.000012462:168016-176131_VV|snx27	>JGIv7b.000012462:168016-176131_VV|snx27	0	0	0	0	0	0	0	0	5593.3	4846.2	4333.3	3089	4769.8	5694.5	5689.3	6183.4
JGIv7b.000012462:1706173-1720924_XX|pex11b;JGIv7b.000046492:221401-227633_XX|pex11b	JGIv7b.000012462:1706173-1720924_XX|pex11b;JGIv7b.000046492:221401-227633_XX|pex11b	>JGIv7b.000012462:1706173-1720924_XX|pex11b;>JGIv7b.000046492:221401-227633_XX|pex11b	0	0	0	0	0	0	0	0	6070.6	6631.4	4334.2	3619	6128.4	5441.6	5421.5	5513.2
JGIv7b.000012462:1740580-1749439_VV|rbm8a	JGIv7b.000012462:1740580-1749439_VV|rbm8a	>JGIv7b.000012462:1740580-1749439_VV|rbm8a	17948	17673	8678.9	12610	16375	13816	8203	19152	5878.9	5611.2	5359.5	4797.2	6732.5	6542.4	5742.8	5646.2
JGIv7b.000012462:1782588-1783852_XX|ambp	JGIv7b.000012462:1782588-1783852_XX|ambp	>JGIv7b.000012462:1782588-1783852_XX|ambp	3742.9	4523.8	3022.1	3861.2	2004.4	2156.3	2777.6	6480.5	66256	62674	75473	47841	82673	116280	190530	116900
JGIv7b.000046492:1290177-1316698_XV|celf3;JGIv7b.000012462:179863-208352_XV|celf3	JGIv7b.000046492:1290177-1316698_XV|celf3;JGIv7b.000012462:179863-208352_XV|celf3	>JGIv7b.000046492:1290177-1316698_XV|celf3;>JGIv7b.000012462:179863-208352_XV|celf3	2906.7	2339.2	2570.9	3529.2	2710.7	1894	1640.6	3951.2	0	0	0	0	0	0	0	0
JGIv7b.000012462:1839779-1853201_VV|ppox	JGIv7b.000012462:1839779-1853201_VV|ppox	>JGIv7b.000012462:1839779-1853201_VV|ppox	1575.1	1906.2	1651.8	1396	1340.4	1387.4	1056.8	1762.8	23025	24973	20162	18884	25425	22848	24754	26497
JGIv7b.000012462:1977156-1998652_VV|ndufs2	JGIv7b.000012462:1977156-1998652_VV|ndufs2	>JGIv7b.000012462:1977156-1998652_VV|ndufs2	5194.6	3933.9	3649	4641.6	4009.7	2987.6	2669.1	5082.7	80262	75812	62700	55637	76390	72814	81009	75060
JGIv7b.000172102:52809-61410_VV|c1orf85;JGIv7b.000012462:2090202-2095293_VV|c1orf85	JGIv7b.000172102:52809-61410_VV|c1orf85;JGIv7b.000012462:2090202-2095293_VV|c1orf85	>JGIv7b.000172102:52809-61410_VV|c1orf85;>JGIv7b.000012462:2090202-2095293_VV|c1orf85	0	0	0	0	0	0	0	0	0	0	0	0	0	0	0	0
JGIv7b.000012462:2192122-2234435_VV|arhgef2	JGIv7b.000012462:2192122-2234435_VV|arhgef2	>JGIv7b.000012462:2192122-2234435_VV|arhgef2	0	0	0	0	0	0	0	0	7475	10702	9715.9	5751.7	8491.4	8646.3	8402.6	7463
JGIv7b.000012462:2333199-2342368_VV|nudt17	JGIv7b.000012462:2333199-2342368_VV|nudt17	>JGIv7b.000012462:2333199-2342368_VV|nudt17	0	0	0	0	0	0	0	0	0	0	0	0	0	0	0	0
JGIv7b.000012462:2584059-2592534_XV|tomm40l	JGIv7b.000012462:2584059-2592534_XV|tomm40l	>JGIv7b.000012462:2584059-2592534_XV|tomm40l	0	0	0	0	0	0	0	0	9028.5	9307.9	6814.7	6188.9	10488	10482	9930.9	6702.7
JGIv7b.000041091:89391-113851_XX|pcp4l1;JGIv7b.000012462:2631684-2654312_XX|unnamed	JGIv7b.000041091:89391-113851_XX|pcp4l1;JGIv7b.000012462:2631684-2654312_XX|unnamed	>JGIv7b.000041091:89391-113851_XX|pcp4l1;>JGIv7b.000012462:2631684-2654312_XX|unnamed	6241.7	6326.9	4358	5393.6	6437.6	4003.6	3340.1	8368.5	81554	84895	86022	49475	79050	76077	85703	50133
JGIv7b.000012462:2657252-2662749_XX|mpz	JGIv7b.000012462:2657252-2662749_XX|mpz	>JGIv7b.000012462:2657252-2662749_XX|mpz	28594	24882	19333	24617	29222	18683	15148	32906	584060	715070	517660	323600	595280	617260	786020	598940
JGIv7b.000012462:272498-283096_VV|tdrkh	JGIv7b.000012462:272498-283096_VV|tdrkh	>JGIv7b.000012462:272498-283096_VV|tdrkh	0	0	0	0	0	0	0	0	10275	16555	16306	8649.5	10862	10481	9956.5	9868.3
JGIv7b.000012462:324068-361212_XV|dennd4b	JGIv7b.000012462:324068-361212_XV|dennd4b	>JGIv7b.000012462:324068-361212_XV|dennd4b	0	0	0	0	0	0	0	0	4132.8	4387.5	4383.5	2912.4	3641	4476.6	4546.9	4591.1
JGIv7b.000012462:395593-403438_VV|slc27a3	JGIv7b.000012462:395593-403438_VV|slc27a3	>JGIv7b.000012462:395593-403438_VV|slc27a3	0	0	0	0	0	0	0	0	24990	26659	24892	31561	29644	30976	30239	27219
JGIv7b.000012462:41369-46265_VV|psmb4	JGIv7b.000012462:41369-46265_VV|psmb4	>JGIv7b.000012462:41369-46265_VV|psmb4	731.94	691.16	609.29	777.18	701.8	634.69	257.87	1187.6	0	0	0	0	0	0	0	0
JGIv7b.000012462:493194-502650_VV|ilf2	JGIv7b.000012462:493194-502650_VV|ilf2	>JGIv7b.000012462:493194-502650_VV|ilf2	50506	35427	33091	40431	34798	34593	25326	54017	102750	99847	79073	67468	102000	84075	93543	93383
JGIv7b.000012462:507721-511641_VV|snapin;JGIv7b.000046492:1076230-1078690_XV|snapin	JGIv7b.000012462:507721-511641_VV|snapin;JGIv7b.000046492:1076230-1078690_XV|snapin	>JGIv7b.000012462:507721-511641_VV|snapin;>JGIv7b.000046492:1076230-1078690_XV|snapin	0	0	0	0	0	0	0	0	0	0	0	0	0	0	0	0
JGIv7b.000012462:53848-76509_VV|pogz	JGIv7b.000012462:53848-76509_VV|pogz	>JGIv7b.000012462:53848-76509_VV|pogz	6545.7	4997.5	4788.3	5287.6	5237.6	4211.1	4768	6851	0	0	0	0	0	0	0	0
JGIv7b.000012462:557088-567373_VV|chtop	JGIv7b.000012462:557088-567373_VV|chtop	>JGIv7b.000012462:557088-567373_VV|chtop	8658.4	12881	3184.9	9427.6	7530	6234.8	5006.4	8333.3	0	0	0	0	0	0	0	0
JGIv7b.000012462:572354-578964_XX|unnamed	JGIv7b.000012462:572354-578964_XX|unnamed	>JGIv7b.000012462:572354-578964_XX|unnamed	10935	10103	12994	13003	11319	8891.3	6446.3	14403	6165.7	6763.4	5999.9	6604.5	6847.1	6390.9	7577.6	7509.4
JGIv7b.000012462:582503-583475_VV|unnamed	JGIv7b.000012462:582503-583475_VV|unnamed	>JGIv7b.000012462:582503-583475_VV|unnamed	0	0	0	0	0	0	0	0	7863.3	7681.9	9047.7	6103.1	9793.7	8250.4	9150.4	8263
JGIv7b.000012462:611867-614326_VX|unnamed	JGIv7b.000012462:611867-614326_VX|unnamed	>JGIv7b.000012462:611867-614326_VX|unnamed	0	0	0	0	0	0	0	0	7588.2	7947.8	14301	4791.3	13659	10842	15275	13195
JGIv7b.000012462:616706-617421_XX|unnamed	JGIv7b.000012462:616706-617421_XX|unnamed	>JGIv7b.000012462:616706-617421_XX|unnamed	0	0	0	0	0	0	0	0	0	0	0	0	0	0	0	0
JGIv7b.000012462:827418-832703_VX|s100a11;JGIv7b.000046492:871355-881654_XX|s100a11	JGIv7b.000012462:827418-832703_VX|s100a11	>JGIv7b.000012462:827418-832703_VX|s100a11	0	0	0	0	0	0	0	0	25258	27222	34796	16981	35592	27545	35935	39485
JGIv7b.000012462:835685-845978_XX|s100a10;JGIv7b.000012462:848107-848574_XX|unnamed	JGIv7b.000012462:835685-845978_XX|s100a10	>JGIv7b.000012462:835685-845978_XX|s100a10	0	0	0	0	0	0	0	0	18081	16935	21205	7472.5	20404	16950	21928	17209
JGIv7b.000012462:860814-864363_VV|them4	JGIv7b.000012462:860814-864363_VV|them4	>JGIv7b.000012462:860814-864363_VV|them4	0	0	0	0	0	0	0	0	21234	23258	15880	17455	18064	22078	25546	22292
JGIv7b.000012462:996025-1005369_VV|rab13	JGIv7b.000012462:996025-1005369_VV|rab13	>JGIv7b.000012462:996025-1005369_VV|rab13	0	0	0	0	0	0	0	0	3125.4	3053	2296.3	2035.6	2929.8	2761.3	2498.5	3903.5
JGIv7b.000012518:10010623-10043672_XX|unnamed	JGIv7b.000012518:10010623-10043672_XX|unnamed	>JGIv7b.000012518:10010623-10043672_XX|unnamed	0	0	0	0	0	0	0	0	26230	29811	29453	20413	29461	27814	32510	27579
JGIv7b.000012518:10246358-10251862_VX|tuba4a	JGIv7b.000012518:10246358-10251862_VX|tuba4a	>JGIv7b.000012518:10246358-10251862_VX|tuba4a	7798.1	6472.2	6785.6	8042.5	7040.5	5262.8	3974.2	9304	17114	15185	14608	13708	16706	17742	17729	18849
JGIv7b.000012518:10512115-10525141_VV|gdi1	JGIv7b.000012518:10512115-10525141_VV|gdi1	>JGIv7b.000012518:10512115-10525141_VV|gdi1	13779	10604	10024	11757	11237	10290	8871.7	14882	390630	386570	329830	275650	413420	368310	414070	372520
JGIv7b.000012518:11135717-11170374_XX|itih5	JGIv7b.000012518:11135717-11170374_XX|itih5	>JGIv7b.000012518:11135717-11170374_XX|itih5	0	0	0	0	0	0	0	0	1192	1308.7	929.58	738.4	1067.7	1017.7	922.33	857.16
JGIv7b.000012518:11187711-11236692_XX|itih2	JGIv7b.000012518:11187711-11236692_XX|itih2	>JGIv7b.000012518:11187711-11236692_XX|itih2	20293	15888	16217	15622	16720	14945	13188	26505	27403	26009	24123	27276	27200	32113	34824	37687
JGIv7b.000012518:11250031-11261048_VV|atp5c1	JGIv7b.000012518:11250031-11261048_VV|atp5c1	>JGIv7b.000012518:11250031-11261048_VV|atp5c1	3651.1	2716.6	2230.7	2736.1	1989.6	2025.8	1908	2788.4	41794	60950	50927	31234	46531	43781	42692	39117
JGIv7b.000012518:1258737-1305964_VV|csk	JGIv7b.000012518:1258737-1305964_VV|csk	>JGIv7b.000012518:1258737-1305964_VV|csk	0	0	0	0	0	0	0	0	0	0	0	0	0	0	0	0
JGIv7b.000012518:12590835-12598791_VV|echdc3	JGIv7b.000012518:12590835-12598791_VV|echdc3	>JGIv7b.000012518:12590835-12598791_VV|echdc3	0	0	0	0	0	0	0	0	0	0	0	0	0	0	0	0
JGIv7b.000012518:12728358-12750422_VV|dhtkd1	JGIv7b.000012518:12728358-12750422_VV|dhtkd1	>JGIv7b.000012518:12728358-12750422_VV|dhtkd1	22529	18568	17607	21930	17709	15748	12015	24903	101980	103650	84465	72902	101070	98729	100330	93156
JGIv7b.000012518:12755576-12768029_VV|nudt5	JGIv7b.000012518:12755576-12768029_VV|nudt5	>JGIv7b.000012518:12755576-12768029_VV|nudt5	3182.4	2231.5	2484.1	2541	2126.1	2209.4	2284.5	4287	2611	2587.3	2163.4	1969.5	2722.7	2532.1	2869.6	2568.8
JGIv7b.000012518:12941784-12997296_XX|camk1d	JGIv7b.000012518:12941784-12997296_XX|camk1d	>JGIv7b.000012518:12941784-12997296_XX|camk1d	0	0	0	0	0	0	0	0	16678	18288	15043	12564	18824	17839	17514	17439
JGIv7b.000012518:13061903-13079544_XV|optn	JGIv7b.000012518:13061903-13079544_XV|optn	>JGIv7b.000012518:13061903-13079544_XV|optn	0	0	0	0	0	0	0	0	0	0	0	0	0	0	0	0
JGIv7b.000012518:13081172-13100918_VV|hspa14	JGIv7b.000012518:13081172-13100918_VV|hspa14	>JGIv7b.000012518:13081172-13100918_VV|hspa14	0	0	0	0	0	0	0	0	0	0	0	0	0	0	0	0
JGIv7b.000033104:6058302-6077744_XV|sephs1;JGIv7b.000012518:13179034-13203882_XV|sephs1	JGIv7b.000033104:6058302-6077744_XV|sephs1;JGIv7b.000012518:13179034-13203882_XV|sephs1	>JGIv7b.000033104:6058302-6077744_XV|sephs1;>JGIv7b.000012518:13179034-13203882_XV|sephs1	14503	12337	11215	12328	13389	10163	10455	15277	39169	39104	38119	27955	43680	37932	40254	35445
JGIv7b.000012518:13285712-13449344_XV|frmd4a;JGIv7b.000033104:5921766-5951476_XV|frmd4a	JGIv7b.000012518:13285712-13449344_XV|frmd4a;JGIv7b.000033104:5921766-5951476_XV|frmd4a	>JGIv7b.000012518:13285712-13449344_XV|frmd4a;>JGIv7b.000033104:5921766-5951476_XV|frmd4a	5270.8	4153	4455.6	4936.9	4043.6	3326.9	3836	4908.1	11424	15465	13381	14109	11182	11062	11104	13352
JGIv7b.000012518:1357979-1373394_VV|ulk3	JGIv7b.000012518:1357979-1373394_VV|ulk3	>JGIv7b.000012518:1357979-1373394_VV|ulk3	0	0	0	0	0	0	0	0	2586.5	2074.6	2167.8	2271.6	2081.4	2449.6	2858.8	2853
JGIv7b.000012518:1377335-1405245_VV|scamp2;JGIv7b.000007197:870260-892700_VV|scamp2	JGIv7b.000012518:1377335-1405245_VV|scamp2;JGIv7b.000007197:870260-892700_VV|scamp2	>JGIv7b.000012518:1377335-1405245_VV|scamp2;>JGIv7b.000007197:870260-892700_VV|scamp2	9531.8	8807.4	6597.5	8875.9	6702	6635.6	7478.5	10821	21557	22342	20619	16320	22754	20880	21903	22603
JGIv7b.000012518:13811498-13856203_VV|kiaa1324l	JGIv7b.000012518:13811498-13856203_VV|kiaa1324l	>JGIv7b.000012518:13811498-13856203_VV|kiaa1324l	5433.4	5069.2	4325.1	5076	4011.5	4117.6	2950.7	6040.6	46848	51394	47186	33510	45155	45107	47969	47059
JGIv7b.000012518:13882748-14002072_XX|grm3;JGIv7b.000033104:5260499-5371859_XX|grm3	JGIv7b.000012518:13882748-14002072_XX|grm3;JGIv7b.000033104:5260499-5371859_XX|grm3	>JGIv7b.000012518:13882748-14002072_XX|grm3;>JGIv7b.000033104:5260499-5371859_XX|grm3	0	0	0	0	0	0	0	0	0	0	0	0	0	0	0	0
JGIv7b.000012518:142513-153577_XX|ctsh	JGIv7b.000012518:142513-153577_XX|ctsh	>JGIv7b.000012518:142513-153577_XX|ctsh	0	0	0	0	0	0	0	0	45146	45078	77520	37409	50872	70112	69137	53617
JGIv7b.000012518:15036586-15175511_XV|pclo	JGIv7b.000012518:15036586-15175511_XV|pclo	>JGIv7b.000012518:15036586-15175511_XV|pclo	0	0	0	0	0	0	0	0	63050	63463	54580	43985	63659	63882	63930	59019
JGIv7b.000012518:15250502-15553410_XX|cacna2d1	JGIv7b.000012518:15250502-15553410_XX|cacna2d1	>JGIv7b.000012518:15250502-15553410_XX|cacna2d1	5920.6	4171.2	4227.6	4996.4	4364.3	4916.1	2908.3	5840	107000	109950	91093	76116	105720	100760	107320	106160
JGIv7b.000012518:16330886-16526018_XV|magi2	JGIv7b.000012518:16330886-16526018_XV|magi2	>JGIv7b.000012518:16330886-16526018_XV|magi2	1939.9	1827.4	1722.7	1955.6	1692.2	1853.6	1274.6	2533.7	28112	34957	29595	26578	30877	30022	33024	27888
JGIv7b.000012518:16765269-16827287_XV|ccdc146;JGIv7b.000033104:2708624-2712893_XX|ccdc146	JGIv7b.000012518:16765269-16827287_XV|ccdc146;JGIv7b.000033104:2708624-2712893_XX|ccdc146	>JGIv7b.000012518:16765269-16827287_XV|ccdc146;>JGIv7b.000033104:2708624-2712893_XX|ccdc146	0	0	0	0	0	0	0	0	19829	17031	23187	12305	19867	17242	18421	14483
JGIv7b.000012518:16816756-16821899_XX|fgl2;JGIv7b.000033104:2682238-2693038_XX|fgl2	JGIv7b.000012518:16816756-16821899_XX|fgl2;JGIv7b.000033104:2682238-2693038_XX|fgl2	>JGIv7b.000012518:16816756-16821899_XX|fgl2;>JGIv7b.000033104:2682238-2693038_XX|fgl2	0	0	0	0	0	0	0	0	11775	10290	7738.8	7160.5	11783	10079	11988	10130
JGIv7b.000012518:16826645-16849147_VV|fam185a	JGIv7b.000012518:16826645-16849147_VV|fam185a	>JGIv7b.000012518:16826645-16849147_VV|fam185a	0	0	0	0	0	0	0	0	0	0	0	0	0	0	0	0
JGIv7b.000012518:16966224-16975724_VV|pmpcb	JGIv7b.000012518:16966224-16975724_VV|pmpcb	>JGIv7b.000012518:16966224-16975724_VV|pmpcb	14797	13009	11914	13706	11320	9385.1	8857.1	16512	26088	25097	20817	20905	26892	25828	29385	27600
JGIv7b.000012518:16975793-16996320_VV|dnajc2	JGIv7b.000012518:16975793-16996320_VV|dnajc2	>JGIv7b.000012518:16975793-16996320_VV|dnajc2	0	0	0	0	0	0	0	0	0	0	0	0	0	0	0	0
JGIv7b.000012518:17070375-17277346_XX|reln	JGIv7b.000012518:17070375-17277346_XX|reln	>JGIv7b.000012518:17070375-17277346_XX|reln	0	0	0	0	0	0	0	0	7440.9	7623.5	6184.9	3983.7	7051.3	6322.2	8224.1	6674.6
JGIv7b.000012518:17537116-17564033_VV|pus7	JGIv7b.000012518:17537116-17564033_VV|pus7	>JGIv7b.000012518:17537116-17564033_VV|pus7	11412	8096.6	8117.7	9381.3	8432.8	8278.8	7083.8	14127	0	0	0	0	0	0	0	0
JGIv7b.000012518:17569204-17583240_VV|rint1	JGIv7b.000012518:17569204-17583240_VV|rint1	>JGIv7b.000012518:17569204-17583240_VV|rint1	3230.9	2829.6	1677.7	2229.2	2493.6	1723.2	1486.5	3382.7	0	0	0	0	0	0	0	0
JGIv7b.000012518:17752781-17761518_VV|sypl1	JGIv7b.000012518:17752781-17761518_VV|sypl1	>JGIv7b.000012518:17752781-17761518_VV|sypl1	0	0	0	0	0	0	0	0	0	0	0	0	0	0	0	0
JGIv7b.000012518:17794256-17825815_VV|nampt	JGIv7b.000012518:17794256-17825815_VV|nampt	>JGIv7b.000012518:17794256-17825815_VV|nampt	0	0	0	0	0	0	0	0	7785.9	6849.9	5608.3	5656.4	7133.9	6299.8	8427.4	9306.9
JGIv7b.000012518:17971057-18004433_XV|prkar2b	JGIv7b.000012518:17971057-18004433_XV|prkar2b	>JGIv7b.000012518:17971057-18004433_XV|prkar2b	3505.1	2378	1898	2738.9	2644.1	1669.1	1871.8	3350.8	67662	71636	61903	51154	73597	74173	70900	71146
JGIv7b.000012518:18034162-18164035_VV|cog5;JGIv7b.000033104:1747376-1769403_XX|cog5	JGIv7b.000012518:18034162-18164035_VV|cog5	>JGIv7b.000012518:18034162-18164035_VV|cog5	4785.9	3361.8	3147.4	3620.9	3242.8	2862.9	2039.6	4789.1	622.02	564.5	172.9	512.61	515.11	258.7	238.47	624.87
JGIv7b.000012518:1828441-1845116_VV|anxa2	JGIv7b.000012518:1828441-1845116_VV|anxa2	>JGIv7b.000012518:1828441-1845116_VV|anxa2	6235.5	5186.8	4824	5123.1	4235.9	3812.1	3971.8	5720.6	218420	237880	241320	151220	251550	241980	262190	262290
JGIv7b.000012518:18519504-18534114_VV|dld	JGIv7b.000012518:18519504-18534114_VV|dld	>JGIv7b.000012518:18519504-18534114_VV|dld	16554	14150	10179	12075	12274	12174	6867.4	16429	81539	80830	62746	53740	73681	77309	83921	79069
JGIv7b.000012518:18534073-18570812_VV|lamb1	JGIv7b.000012518:18534073-18570812_VV|lamb1	>JGIv7b.000012518:18534073-18570812_VV|lamb1	42269	42269	24598	30164	32053	27534	21536	40587	106350	96649	84987	74843	100950	90585	126640	111480
JGIv7b.000012518:224975-254648_XV|man2c1	JGIv7b.000012518:224975-254648_XV|man2c1	>JGIv7b.000012518:224975-254648_XV|man2c1	11390	9747.9	8225.8	7803.4	8929.2	7142.6	5795.6	12330	3238.4	2694	2248.6	2616.5	2034.7	2761.9	2654.2	3038.8
JGIv7b.000012518:2326781-2338328_VV|hmg20a	JGIv7b.000012518:2326781-2338328_VV|hmg20a	>JGIv7b.000012518:2326781-2338328_VV|hmg20a	0	0	0	0	0	0	0	0	0	0	0	0	0	0	0	0
JGIv7b.000012518:2428021-2461464_XX|unnamed	JGIv7b.000012518:2428021-2461464_XX|unnamed	>JGIv7b.000012518:2428021-2461464_XX|unnamed	0	0	0	0	0	0	0	0	0	0	0	0	0	0	0	0
JGIv7b.000253809:44702-54878_XX|c15orf59;JGIv7b.000012518:2738691-2747251_XX|c15orf59	JGIv7b.000253809:44702-54878_XX|c15orf59;JGIv7b.000012518:2738691-2747251_XX|c15orf59	>JGIv7b.000253809:44702-54878_XX|c15orf59;>JGIv7b.000012518:2738691-2747251_XX|c15orf59	0	0	0	0	0	0	0	0	0	0	0	0	0	0	0	0
JGIv7b.000012518:2789838-2827629_VV|nptn	JGIv7b.000012518:2789838-2827629_VV|nptn	>JGIv7b.000012518:2789838-2827629_VV|nptn	0	0	0	0	0	0	0	0	179480	178020	137030	117150	192600	161460	181600	146950
JGIv7b.000012518:3025022-3040898_VV|adpgk	JGIv7b.000012518:3025022-3040898_VV|adpgk	>JGIv7b.000012518:3025022-3040898_VV|adpgk	6115.5	5075.9	3889.7	5505.7	4536.3	3295.2	5107.2	6159.3	33249	34287	32043	31783	43148	37700	41784	43474
JGIv7b.000012518:3072931-3100726_VV|arih1;JGIv7b.000253809:374192-412405_VV|arih1	JGIv7b.000012518:3072931-3100726_VV|arih1;JGIv7b.000253809:374192-412405_VV|arih1	>JGIv7b.000012518:3072931-3100726_VV|arih1;>JGIv7b.000253809:374192-412405_VV|arih1	5176.5	2971.8	3226.4	4293.4	3758.6	3024	2044.5	5570	1595.5	1247.9	1131.7	1014.4	1921.4	1587.4	1556.8	1293.1
JGIv7b.000012518:3153261-3174095_VV|pkm	JGIv7b.000012518:3153261-3174095_VV|pkm	>JGIv7b.000012518:3153261-3174095_VV|pkm	31765	24675	26896	28829	25195	22682	16595	35101	510060	513220	433570	358530	533120	484870	521970	452810
JGIv7b.000012518:3304185-3435148_XX|vps13c	JGIv7b.000012518:3304185-3435148_XX|vps13c	>JGIv7b.000012518:3304185-3435148_XX|vps13c	5208.5	4816.2	3713.9	5091.1	3593	3248.2	2844.1	6337.9	25330	25444	20128	20110	23731	22916	23148	24758
JGIv7b.000012518:3505844-3624289_XV|tln2	JGIv7b.000012518:3505844-3624289_XV|tln2	>JGIv7b.000012518:3505844-3624289_XV|tln2	4267.9	10092	2518.8	5764	2480.4	5423.1	1905.9	3613.3	21931	23106	20274	17353	24538	21040	23684	23037
JGIv7b.000012518:3673331-3683832_VV|tpm1	JGIv7b.000012518:3673331-3683832_VV|tpm1	>JGIv7b.000012518:3673331-3683832_VV|tpm1	0	0	0	0	0	0	0	0	10107	11140	7565.5	12980	9391.8	10807	15816	11396
JGIv7b.000253809:916528-925906_VV|rps27;JGIv7b.000012518:3708214-3717983_VV|rps27	JGIv7b.000253809:916528-925906_VV|rps27;JGIv7b.000012518:3708214-3717983_VV|rps27	>JGIv7b.000253809:916528-925906_VV|rps27;>JGIv7b.000012518:3708214-3717983_VV|rps27	0	0	0	0	0	0	0	0	0	0	0	0	0	0	0	0
JGIv7b.000012518:3721452-3735335_XV|rab8b	JGIv7b.000012518:3721452-3735335_XV|rab8b	>JGIv7b.000012518:3721452-3735335_XV|rab8b	0	0	0	0	0	0	0	0	0	0	0	0	0	0	0	0
JGIv7b.000012518:3744470-3757646_VX|ca12	JGIv7b.000012518:3744470-3757646_VX|ca12	>JGIv7b.000012518:3744470-3757646_VX|ca12	0	0	0	0	0	0	0	0	0	0	0	0	0	0	0	0
JGIv7b.000012518:3826873-3964301_XV|herc1	JGIv7b.000012518:3826873-3964301_XV|herc1	>JGIv7b.000012518:3826873-3964301_XV|herc1	18677	16191	11114	14076	13591	12669	12460	18164	0	0	0	0	0	0	0	0
JGIv7b.000012518:4125818-4143899_VV|idh3a	JGIv7b.000012518:4125818-4143899_VV|idh3a	>JGIv7b.000012518:4125818-4143899_VV|idh3a	19217	17244	13242	15109	16643	11257	12237	19256	459620	473160	376170	338160	472340	440140	491700	421010
JGIv7b.000012518:4137973-4176826_XX|acsbg1	JGIv7b.000012518:4137973-4176826_XX|acsbg1	>JGIv7b.000012518:4137973-4176826_XX|acsbg1	1130.9	803.99	600.59	889.58	239.43	294.81	633.16	803.17	207000	215940	192730	207890	240430	219560	226010	208510
JGIv7b.000012518:4218351-4229127_XX|crabp2;JGIv7b.000253809:1204550-1218128_XX|crabp1	JGIv7b.000012518:4218351-4229127_XX|crabp2;JGIv7b.000253809:1204550-1218128_XX|crabp1	>JGIv7b.000012518:4218351-4229127_XX|crabp2;>JGIv7b.000253809:1204550-1218128_XX|crabp1	7551.9	6236.9	7464.8	7611.6	6576.3	6614.6	4843.3	10155	9071	9808.9	8252	6773.2	10838	9608.8	11100	8727.8
JGIv7b.000012518:4495612-4505780_VV|kti12	JGIv7b.000012518:4495612-4505780_VV|kti12	>JGIv7b.000012518:4495612-4505780_VV|kti12	5552.6	5615.2	4314.9	5735.2	5011.5	4229.2	3242.7	6858.4	0	0	0	0	0	0	0	0
JGIv7b.000012518:4546441-4566689_VV|sec11a;JGIv7b.000253809:1424553-1438201_VV|sec11a	JGIv7b.000012518:4546441-4566689_VV|sec11a;JGIv7b.000253809:1424553-1438201_VV|sec11a	>JGIv7b.000012518:4546441-4566689_VV|sec11a;>JGIv7b.000253809:1424553-1438201_VV|sec11a	2344.1	5025.4	1765	2649.4	2340.1	2500.7	1210.2	2996.5	21816	22221	17185	15720	21405	20919	20294	21270
JGIv7b.000012518:4727388-4878035_XV|scaper	JGIv7b.000012518:4727388-4878035_XV|scaper	>JGIv7b.000012518:4727388-4878035_XV|scaper	0	0	0	0	0	0	0	0	0	0	0	0	0	0	0	0
JGIv7b.000012518:4927511-4952248_VV|etfa	JGIv7b.000012518:4927511-4952248_VV|etfa	>JGIv7b.000012518:4927511-4952248_VV|etfa	4275.4	3398.5	3776.7	3037.3	3442.3	2272.7	2587.4	4075.1	4966.4	5585.8	5051.1	3415.6	6427.1	5042.9	5676	4698.6
JGIv7b.000012518:5000638-5008365_VV|fbxo22	JGIv7b.000012518:5000638-5008365_VV|fbxo22	>JGIv7b.000012518:5000638-5008365_VV|fbxo22	1395.6	968.27	1096.6	972.52	938.88	942.45	965.17	2106.7	1804.8	1805.6	792.54	1586.1	1729.6	1016.5	1369.3	1497.9
JGIv7b.000012518:5164929-5174378_VX|fam115a	JGIv7b.000012518:5164929-5174378_VX|fam115a	>JGIv7b.000012518:5164929-5174378_VX|fam115a	0	0	0	0	0	0	0	0	0	0	0	0	0	0	0	0
JGIv7b.000012518:5347381-5359443_XV|chkb	JGIv7b.000012518:5347381-5359443_XV|chkb	>JGIv7b.000012518:5347381-5359443_XV|chkb	0	0	0	0	0	0	0	0	10265	10863	8115.8	8365.6	11001	9777.8	11079	11414
JGIv7b.000012518:5645385-5666922_VV|rabl2b	JGIv7b.000012518:5645385-5666922_VV|rabl2b	>JGIv7b.000012518:5645385-5666922_VV|rabl2b	0	0	0	0	0	0	0	0	15047	14557	11760	11313	13992	14013	12362	14159
JGIv7b.000012518:5694555-5715126_XX|tymp	JGIv7b.000012518:5694555-5715126_XX|tymp	>JGIv7b.000012518:5694555-5715126_XX|tymp	5586	4787.1	4268	5828.4	5067.3	4448.7	4150.8	6925.9	0	0	0	0	0	0	0	0
JGIv7b.000012518:5818493-5898036_VV|sbf1	JGIv7b.000012518:5818493-5898036_VV|sbf1	>JGIv7b.000012518:5818493-5898036_VV|sbf1	3459	1489.1	1701.2	2262.3	2271.4	2112.2	1470.3	3318.4	55055	58537	50433	47020	55243	54488	57977	59441
JGIv7b.000012518:5906636-5955139_XV|ppp6r2	JGIv7b.000012518:5906636-5955139_XV|ppp6r2	>JGIv7b.000012518:5906636-5955139_XV|ppp6r2	218.41	264.87	254.87	339.78	202.68	222.82	309.5	943.43	4106.4	3684.1	2511.3	3838.3	4211.6	3694	4380	3889.6
JGIv7b.000012518:5990744-6003725_VV|calu;JGIv7b.000129797:744665-758764_XX|rcn3	JGIv7b.000012518:5990744-6003725_VV|calu	>JGIv7b.000012518:5990744-6003725_VV|calu	0	0	0	0	0	0	0	0	3759.7	3766.5	3852	4379.5	4413.4	4680.5	6026.5	5458.1
JGIv7b.000012518:6039913-6089129_VV|impdh1	JGIv7b.000012518:6039913-6089129_VV|impdh1	>JGIv7b.000012518:6039913-6089129_VV|impdh1	4376.9	4736.7	4001.1	3759.1	3222.4	3282.3	2529.3	4847.5	20555	22314	19210	17668	22214	22548	25110	23188
JGIv7b.000012518:6225541-6606427_VV|snd1;REV__JGIv7b.000082179:600701-628770_VV|ilf3	JGIv7b.000012518:6225541-6606427_VV|snd1	>JGIv7b.000012518:6225541-6606427_VV|snd1	96599	83865	68078	82387	73013	72259	56437	108070	212290	213250	189290	178910	234630	221450	235750	229960
JGIv7b.000012518:634540-679583_XV|ap3b2	JGIv7b.000012518:634540-679583_XV|ap3b2	>JGIv7b.000012518:634540-679583_XV|ap3b2	37606	37449	26504	29649	29546	27933	17915	38699	170780	171330	152540	138270	180540	169580	177880	180630
JGIv7b.000012518:7415663-7432618_VV|rbm28	JGIv7b.000012518:7415663-7432618_VV|rbm28	>JGIv7b.000012518:7415663-7432618_VV|rbm28	18525	17333	13865	17995	15754	15274	11400	21513	0	0	0	0	0	0	0	0
JGIv7b.000104110:1153580-1175043_XV|unnamed;JGIv7b.000012518:7448701-7479639_XV|unnamed	JGIv7b.000104110:1153580-1175043_XV|unnamed;JGIv7b.000012518:7448701-7479639_XV|unnamed	>JGIv7b.000104110:1153580-1175043_XV|unnamed;>JGIv7b.000012518:7448701-7479639_XV|unnamed	0	0	0	0	0	0	0	0	0	0	0	0	0	0	0	0
JGIv7b.000012518:745770-772642_VV|snx1	JGIv7b.000012518:745770-772642_VV|snx1	>JGIv7b.000012518:745770-772642_VV|snx1	10048	5850	7525.7	8964	7446	6384	5495.1	9946.1	9174.6	10572	8947.8	8468.9	10145	9908.8	10186	13381
JGIv7b.000012518:7486975-7530108_VV|tnpo3	JGIv7b.000012518:7486975-7530108_VV|tnpo3	>JGIv7b.000012518:7486975-7530108_VV|tnpo3	0	0	0	0	0	0	0	0	0	0	0	0	0	0	0	0
JGIv7b.000012518:7642176-7698682_XV|kcp	JGIv7b.000012518:7642176-7698682_XV|kcp	>JGIv7b.000012518:7642176-7698682_XV|kcp	0	0	0	0	0	0	0	0	16099	16552	15089	10895	22814	16167	15834	13741
JGIv7b.000102557:351498-353836_XX|atp6v1f;JGIv7b.000012518:7755734-7757689_VV|atp6v1f	JGIv7b.000102557:351498-353836_XX|atp6v1f;JGIv7b.000012518:7755734-7757689_VV|atp6v1f	>JGIv7b.000102557:351498-353836_XX|atp6v1f;>JGIv7b.000012518:7755734-7757689_VV|atp6v1f	2397.3	1107.3	1408.8	2088.1	1862.6	1409.6	875.3	2238.6	30050	28586	22484	23722	26792	26233	30350	28522
JGIv7b.000012518:7765999-7835230_XX|flnc	JGIv7b.000012518:7765999-7835230_XX|flnc	>JGIv7b.000012518:7765999-7835230_XX|flnc	2279.8	1816.1	1388.1	1813.1	1868.9	1818.6	1332.5	2843.3	26282	30748	31686	22056	31203	29003	34705	33725
JGIv7b.000012518:7866989-7889970_XX|ccdc136	JGIv7b.000012518:7866989-7889970_XX|ccdc136	>JGIv7b.000012518:7866989-7889970_XX|ccdc136	0	0	0	0	0	0	0	0	8651.4	9048.8	7457.3	8384.6	10605	9626.4	10428	8067.9
JGIv7b.000012518:7980568-8041964_VV|ahcyl2	JGIv7b.000012518:7980568-8041964_VV|ahcyl2	>JGIv7b.000012518:7980568-8041964_VV|ahcyl2	10481	9452.1	8241.6	9951.8	9558.9	7903.4	6460.5	12964	42363	48794	41783	38264	55061	49625	44509	41963
JGIv7b.000104110:733248-756496_VV|nrf1;JGIv7b.000012518:8092070-8129552_VV|nrf1	JGIv7b.000104110:733248-756496_VV|nrf1;JGIv7b.000012518:8092070-8129552_VV|nrf1	>JGIv7b.000104110:733248-756496_VV|nrf1;>JGIv7b.000012518:8092070-8129552_VV|nrf1	6995.7	6123.5	4598.8	5993.3	5265.5	4184.3	4007.1	8518.9	4455	3673.3	2929.6	3450.6	4150.7	3094.1	3845	4159.5
JGIv7b.000012518:811297-814706_VV|ppib	JGIv7b.000012518:811297-814706_VV|ppib	>JGIv7b.000012518:811297-814706_VV|ppib	11493	9887.7	8375.5	11860	8477.9	10238	7836	12946	35069	34477	33176	27441	40323	36524	41926	33904
JGIv7b.000012518:8237158-8252102_VV|zc3hc1	JGIv7b.000012518:8237158-8252102_VV|zc3hc1	>JGIv7b.000012518:8237158-8252102_VV|zc3hc1	39259	34016	24583	27095	23267	22975	19491	36716	5104.6	5960.3	4947.1	4188.2	5406.3	5550.5	5299.8	6213.9
JGIv7b.000012518:8368686-8388748_VV|cep41;JGIv7b.000104110:466457-495817_VV|tsga14	JGIv7b.000012518:8368686-8388748_VV|cep41	>JGIv7b.000012518:8368686-8388748_VV|cep41	4579.1	5410.5	3112.9	4361.8	4216.6	4329.7	2990.1	5249.4	10416	10515	7816.9	6926.9	10763	10259	10741	10116
JGIv7b.000012518:8808264-9048855_VV|exoc4;JGIv7b.000104110:65314-66009_XX|exoc4;JGIv7b.000104110:72020-76653_XX|unnamed	JGIv7b.000012518:8808264-9048855_VV|exoc4	>JGIv7b.000012518:8808264-9048855_VV|exoc4	1793.2	1213.2	1205.7	1105.1	1491.1	1297.6	1052.3	1657.7	50826	59381	50486	47104	57886	57820	59444	60542
JGIv7b.000012518:9080591-9142329_VV|chchd3	JGIv7b.000012518:9080591-9142329_VV|chchd3	>JGIv7b.000012518:9080591-9142329_VV|chchd3	0	0	0	0	0	0	0	0	0	0	0	0	0	0	0	0
JGIv7b.000012518:913308-925649_VV|trip4	JGIv7b.000012518:913308-925649_VV|trip4	>JGIv7b.000012518:913308-925649_VV|trip4	0	0	0	0	0	0	0	0	0	0	0	0	0	0	0	0
JGIv7b.000012518:9278765-9688767_XV|plxna4	JGIv7b.000012518:9278765-9688767_XV|plxna4	>JGIv7b.000012518:9278765-9688767_XV|plxna4	0	0	0	0	0	0	0	0	106400	103760	85078	76467	108890	99842	102160	99656
JGIv7b.000012518:93606-102372_VV|mrpl18	JGIv7b.000012518:93606-102372_VV|mrpl18	>JGIv7b.000012518:93606-102372_VV|mrpl18	13624	11147	8580.9	11279	9809.2	9886.8	8126.6	13808	4495.3	3848.6	3454.7	3185.3	3855.6	3923.6	3432.2	3291.2
JGIv7b.000012879:1347883-1431910_VV|csnk1g3;JGIv7b.000332973:2434250-2519386_VV|csnk1g3	JGIv7b.000012879:1347883-1431910_VV|csnk1g3;JGIv7b.000332973:2434250-2519386_VV|csnk1g3	>JGIv7b.000012879:1347883-1431910_VV|csnk1g3;>JGIv7b.000332973:2434250-2519386_VV|csnk1g3	0	0	0	0	0	0	0	0	0	0	0	0	0	0	0	0
JGIv7b.000012879:1745417-1776813_VV|snx2	JGIv7b.000012879:1745417-1776813_VV|snx2	>JGIv7b.000012879:1745417-1776813_VV|snx2	22093	19031	16029	19327	16685	16544	14799	26094	183990	202020	164320	157230	214010	195760	201080	194040
JGIv7b.000373399:3068680-3095868_VX|tnfaip8;JGIv7b.000012879:2869822-2888874_VX|tnfaip8	JGIv7b.000373399:3068680-3095868_VX|tnfaip8;JGIv7b.000012879:2869822-2888874_VX|tnfaip8	>JGIv7b.000373399:3068680-3095868_VX|tnfaip8;>JGIv7b.000012879:2869822-2888874_VX|tnfaip8	0	0	0	0	0	0	0	0	0	0	0	0	0	0	0	0
JGIv7b.000012879:4079398-4109976_VV|ap3s1	JGIv7b.000012879:4079398-4109976_VV|ap3s1	>JGIv7b.000012879:4079398-4109976_VV|ap3s1	2927.4	2145.7	1703	2126.2	2631	1722.6	1493.8	2644.2	34961	35162	29111	26296	35402	35010	34499	30793
JGIv7b.000012879:4341419-4369775_VV|trim36	JGIv7b.000012879:4341419-4369775_VV|trim36	>JGIv7b.000012879:4341419-4369775_VV|trim36	0	0	0	0	0	0	0	0	35411	34423	34669	30207	40433	36709	38210	39199
JGIv7b.000012879:445879-467287_VV|lmnb1	JGIv7b.000012879:445879-467287_VV|lmnb1	>JGIv7b.000012879:445879-467287_VV|lmnb1	104140	84700	70730	81126	81338	74435	58787	112960	37231	35859	32628	32399	37981	37785	40194	41473
JGIv7b.000332973:1487119-1501075_VV|phax;JGIv7b.000012879:505387-515074_VV|phax	JGIv7b.000332973:1487119-1501075_VV|phax;JGIv7b.000012879:505387-515074_VV|phax	>JGIv7b.000332973:1487119-1501075_VV|phax;>JGIv7b.000012879:505387-515074_VV|phax	3779.3	2802.8	2511.5	2936.2	2794.6	2718.3	1732.1	4117.3	9600.5	10527	7454.5	6807.1	9013	8032.5	9966.6	7971.6
JGIv7b.000012879:5152972-5172467_VV|reep5	JGIv7b.000012879:5152972-5172467_VV|reep5	>JGIv7b.000012879:5152972-5172467_VV|reep5	0	0	0	0	0	0	0	0	41109	44478	34372	23487	49254	46806	47765	31026
JGIv7b.000012879:516678-542265_VV|aldh7a1	JGIv7b.000012879:516678-542265_VV|aldh7a1	>JGIv7b.000012879:516678-542265_VV|aldh7a1	2538.1	2788.4	2204.3	2952.2	2555.1	2169.8	1661.7	3252.1	34082	38551	27825	29470	36201	35650	39626	41168
JGIv7b.000012879:5196791-5263170_XV|apc;JGIv7b.000373399:481289-560395_XV|apc	JGIv7b.000012879:5196791-5263170_XV|apc;JGIv7b.000373399:481289-560395_XV|apc	>JGIv7b.000012879:5196791-5263170_XV|apc;>JGIv7b.000373399:481289-560395_XV|apc	0	0	0	0	0	0	0	0	1056.2	1087.7	928.12	743.64	1019.4	1265.4	1060	1348.3
JGIv7b.000012879:5542959-5642991_XX|camk4;JGIv7b.000373399:41481-129276_XX|camk4	JGIv7b.000012879:5542959-5642991_XX|camk4;JGIv7b.000373399:41481-129276_XX|camk4	>JGIv7b.000012879:5542959-5642991_XX|camk4;>JGIv7b.000373399:41481-129276_XX|camk4	0	0	0	0	0	0	0	0	23707	22878	19453	15093	24475	24823	22163	19968
JGIv7b.000373399:1272-28632_VV|wdr36;JGIv7b.000012879:5649639-5677317_VV|wdr36	JGIv7b.000373399:1272-28632_VV|wdr36;JGIv7b.000012879:5649639-5677317_VV|wdr36	>JGIv7b.000373399:1272-28632_VV|wdr36;>JGIv7b.000012879:5649639-5677317_VV|wdr36	3869.2	2962.9	2981	3510.3	3435.5	2655.2	2769.2	5569.9	0	0	0	0	0	0	0	0
JGIv7b.000012879:5785527-5801907_VV|slc25a46;JGIv7b.000001187:123197-151674_VV|slc25a46	JGIv7b.000012879:5785527-5801907_VV|slc25a46;JGIv7b.000001187:123197-151674_VV|slc25a46	>JGIv7b.000012879:5785527-5801907_VV|slc25a46;>JGIv7b.000001187:123197-151674_VV|slc25a46	0	0	0	0	0	0	0	0	8218.2	8238.8	6226	6275.2	8427.6	7952.7	8240.1	9161
JGIv7b.000012879:96645-111893_VV|prrc1;JGIv7b.000332973:1100904-1113007_VV|prrc1	JGIv7b.000012879:96645-111893_VV|prrc1;JGIv7b.000332973:1100904-1113007_VV|prrc1	>JGIv7b.000012879:96645-111893_VV|prrc1;>JGIv7b.000332973:1100904-1113007_VV|prrc1	0	0	0	0	0	0	0	0	0	0	0	0	0	0	0	0
JGIv7b.000012933:1171148-1186244_VV|hprt1	JGIv7b.000012933:1171148-1186244_VV|hprt1	>JGIv7b.000012933:1171148-1186244_VV|hprt1	0	0	0	0	0	0	0	0	0	0	0	0	0	0	0	0
JGIv7b.000012933:1352599-1392642_VV|ddx26b;JGIv7b.000050694:3745488-3776174_VV|ddx26b	JGIv7b.000012933:1352599-1392642_VV|ddx26b;JGIv7b.000050694:3745488-3776174_VV|ddx26b	>JGIv7b.000012933:1352599-1392642_VV|ddx26b;>JGIv7b.000050694:3745488-3776174_VV|ddx26b	0	0	0	0	0	0	0	0	0	0	0	0	0	0	0	0
JGIv7b.000012933:1400487-1406991_VV|mmgt1;JGIv7b.000050694:3783801-3789319_VV|mmgt1	JGIv7b.000012933:1400487-1406991_VV|mmgt1;JGIv7b.000050694:3783801-3789319_VV|mmgt1	>JGIv7b.000012933:1400487-1406991_VV|mmgt1;>JGIv7b.000050694:3783801-3789319_VV|mmgt1	6380.4	5695.1	4627.8	5688.9	5249.6	4900.2	3088.4	8214.2	9872.5	11367	10219	6922.8	10536	10369	10911	10053
JGIv7b.000012933:1472978-1489710_XX|fhl1;JGIv7b.000050694:3891613-3904502_XX|fhl1	JGIv7b.000012933:1472978-1489710_XX|fhl1;JGIv7b.000050694:3891613-3904502_XX|fhl1	>JGIv7b.000012933:1472978-1489710_XX|fhl1;>JGIv7b.000050694:3891613-3904502_XX|fhl1	0	0	0	0	0	0	0	0	10444	9985	8353.4	9809.3	8673.1	8807.1	10777	10161
JGIv7b.000012933:1612412-1632421_VV|htatsf1;JGIv7b.000050694:4060420-4088022_XV|htatsf1	JGIv7b.000012933:1612412-1632421_VV|htatsf1	>JGIv7b.000012933:1612412-1632421_VV|htatsf1	1254.6	1132.3	630.5	1224	920.33	791.34	1014.9	1463.6	0	0	0	0	0	0	0	0
JGIv7b.000012933:170140-177943_VV|rap2c	JGIv7b.000012933:170140-177943_VV|rap2c	>JGIv7b.000012933:170140-177943_VV|rap2c	0	0	0	0	0	0	0	0	0	0	0	0	0	0	0	0
JGIv7b.000012933:1870437-1879210_VV|rbmx	JGIv7b.000012933:1870437-1879210_VV|rbmx	>JGIv7b.000012933:1870437-1879210_VV|rbmx	208650	196730	112590	136230	162570	141740	109890	193000	231230	224110	196820	182130	247070	211410	214390	220000
JGIv7b.000012933:202914-253845_XX|mbnl3;JGIv7b.000050694:2625592-2677360_XX|mbnl3;JGIv7b.000086067:2587907-2684178_XV|mbnl2;JGIv7b.000078860:2209605-2312966_XV|mbnl2;JGIv7b.000082102:3068965-3202253_XX|mbnl1;JGIv7b.000387329:224700-345292_XV|mbnl1	JGIv7b.000012933:202914-253845_XX|mbnl3;JGIv7b.000050694:2625592-2677360_XX|mbnl3;JGIv7b.000086067:2587907-2684178_XV|mbnl2;JGIv7b.000078860:2209605-2312966_XV|mbnl2;JGIv7b.000082102:3068965-3202253_XX|mbnl1;JGIv7b.000387329:224700-345292_XV|mbnl1	>JGIv7b.000012933:202914-253845_XX|mbnl3;>JGIv7b.000050694:2625592-2677360_XX|mbnl3;>JGIv7b.000086067:2587907-2684178_XV|mbnl2;>JGIv7b.000078860:2209605-2312966_XV|mbnl2;>JGIv7b.000082102:3068965-3202253_XX|mbnl1;>JGIv7b.000387329:224700-345292_XV|mbnl1	0	0	0	0	0	0	0	0	28173	30221	25441	22653	34813	29940	31687	26816
JGIv7b.000012933:2809127-2835619_VV|arhgap35	JGIv7b.000012933:2809127-2835619_VV|arhgap35	>JGIv7b.000012933:2809127-2835619_VV|arhgap35	9002.9	7415	7147.4	8066.8	7631.9	6108.3	5444.6	10744	40469	49675	42146	31430	44879	41000	46412	41786
JGIv7b.000050694:5283156-5287994_VV|ap2s1;JGIv7b.000012933:2849336-2855983_VV|ap2s1	JGIv7b.000050694:5283156-5287994_VV|ap2s1;JGIv7b.000012933:2849336-2855983_VV|ap2s1	>JGIv7b.000050694:5283156-5287994_VV|ap2s1;>JGIv7b.000012933:2849336-2855983_VV|ap2s1	8266.3	9065.9	6672.1	7065.3	8692.8	6610.8	5119.6	9272.5	60111	59337	53392	43568	60650	61192	63576	59193
JGIv7b.000012933:2979098-2991560_VV|ppp5c	JGIv7b.000012933:2979098-2991560_VV|ppp5c	>JGIv7b.000012933:2979098-2991560_VV|ppp5c	4079.9	3300.7	2615.6	3464.1	3311.1	2605.3	2673.4	4694.1	45358	43782	35266	33955	45456	40509	47351	43132
JGIv7b.000012933:3101843-3120310_VX|eml1	JGIv7b.000012933:3101843-3120310_VX|eml1	>JGIv7b.000012933:3101843-3120310_VX|eml1	10227	7569.6	8928.3	11130	8472	9170	7709.7	13368	76217	75015	65629	57781	70039	65312	74817	70656
JGIv7b.000012933:3155400-3163194_VV|opa3;JGIv7b.000050694:5604029-5610060_XV|opa3	JGIv7b.000012933:3155400-3163194_VV|opa3;JGIv7b.000050694:5604029-5610060_XV|opa3	>JGIv7b.000012933:3155400-3163194_VV|opa3;>JGIv7b.000050694:5604029-5610060_XV|opa3	0	0	0	0	0	0	0	0	19710	22408	16259	15114	19336	18652	22690	21196
JGIv7b.000012933:3164329-3192391_VV|vasp	JGIv7b.000012933:3164329-3192391_VV|vasp	>JGIv7b.000012933:3164329-3192391_VV|vasp	41356	16247	10850	14559	15550	15431	11738	17364	0	0	0	0	0	0	0	0
JGIv7b.000012933:3365624-3372217_XX|ckm	JGIv7b.000012933:3365624-3372217_XX|ckm	>JGIv7b.000012933:3365624-3372217_XX|ckm	0	0	0	0	0	0	0	0	128980	82621	90299	39232	82638	96610	108440	112840
JGIv7b.000012933:3513153-3527536_XX|nova2	JGIv7b.000012933:3513153-3527536_XX|nova2	>JGIv7b.000012933:3513153-3527536_XX|nova2	0	0	0	0	0	0	0	0	0	0	0	0	0	0	0	0
JGIv7b.000012933:3552273-3580702_VV|sympk	JGIv7b.000012933:3552273-3580702_VV|sympk	>JGIv7b.000012933:3552273-3580702_VV|sympk	3399.8	3138.8	3348.6	3259.6	3147.9	3129.9	2233.6	4054.2	1056.5	768.43	418.06	659.59	630.45	926.34	887.22	2480
JGIv7b.000012933:3630044-3650855_VV|clptm1	JGIv7b.000012933:3630044-3650855_VV|clptm1	>JGIv7b.000012933:3630044-3650855_VV|clptm1	18883	17237	15039	15597	13583	14479	11827	21793	69750	68533	62631	64212	79340	71641	75790	66483
JGIv7b.000012933:3690182-3720449_XV|ppp1r37;JGIv7b.000050694:6172345-6201909_VV|ppp1r37	JGIv7b.000012933:3690182-3720449_XV|ppp1r37;JGIv7b.000050694:6172345-6201909_VV|ppp1r37	>JGIv7b.000012933:3690182-3720449_XV|ppp1r37;>JGIv7b.000050694:6172345-6201909_VV|ppp1r37	3464.8	3156.6	2954.6	2158.5	3503.5	2461.9	3224.4	4278.2	0	0	0	0	0	0	0	0
JGIv7b.000012933:3751093-3760244_VV|tbcb	JGIv7b.000012933:3751093-3760244_VV|tbcb	>JGIv7b.000012933:3751093-3760244_VV|tbcb	29964	27151	19116	22089	25792	21248	13609	29301	174610	163940	132340	100720	176970	146030	159300	136440
JGIv7b.000012933:3908116-3914507_VV|ppp1r11;JGIv7b.000050694:6416287-6420972_VV|ppp1r11	JGIv7b.000012933:3908116-3914507_VV|ppp1r11;JGIv7b.000050694:6416287-6420972_VV|ppp1r11	>JGIv7b.000012933:3908116-3914507_VV|ppp1r11;>JGIv7b.000050694:6416287-6420972_VV|ppp1r11	0	0	0	0	0	0	0	0	24137	19458	21121	14115	20727	18659	19008	14799
JGIv7b.000012933:3993840-4001236_VV|gnb2l1;JGIv7b.000050694:6440049-6445616_VV|gnb2l1	JGIv7b.000012933:3993840-4001236_VV|gnb2l1;JGIv7b.000050694:6440049-6445616_VV|gnb2l1	>JGIv7b.000012933:3993840-4001236_VV|gnb2l1;>JGIv7b.000050694:6440049-6445616_VV|gnb2l1	111470	106540	83384	104810	95477	88814	75720	125120	226210	233300	215060	196740	287190	234160	269380	257400
JGIv7b.000012933:4152989-4160735_VV|rps5;JGIv7b.000050694:6603541-6607798_VV|rps5	JGIv7b.000012933:4152989-4160735_VV|rps5;JGIv7b.000050694:6603541-6607798_VV|rps5	>JGIv7b.000012933:4152989-4160735_VV|rps5;>JGIv7b.000050694:6603541-6607798_VV|rps5	23250	18934	14734	20708	17917	17019	13120	26782	126450	130300	120340	113610	162000	143710	147930	131740
JGIv7b.000012933:4407414-4415838_VV|slc39a7;JGIv7b.000050694:6841905-6848186_VV|slc39a7	JGIv7b.000012933:4407414-4415838_VV|slc39a7;JGIv7b.000050694:6841905-6848186_VV|slc39a7	>JGIv7b.000012933:4407414-4415838_VV|slc39a7;>JGIv7b.000050694:6841905-6848186_VV|slc39a7	4490.3	9035.8	2199.4	4640.4	4216.8	3218.5	3186.2	3559.4	0	0	0	0	0	0	0	0
JGIv7b.000012933:4416404-4428755_VV|hsd17b8	JGIv7b.000012933:4416404-4428755_VV|hsd17b8	>JGIv7b.000012933:4416404-4428755_VV|hsd17b8	0	0	0	0	0	0	0	0	4747.9	5072.8	3683.8	3877.2	4338.8	4723.5	5772.3	4777.7
JGIv7b.000012933:4454491-4462201_VV|rps18;JGIv7b.000050694:6880127-6886542_VV|rps18;JGIv7b.000012933:4454787-4457230_VV|rps18	JGIv7b.000012933:4454491-4462201_VV|rps18;JGIv7b.000050694:6880127-6886542_VV|rps18	>JGIv7b.000012933:4454491-4462201_VV|rps18;>JGIv7b.000050694:6880127-6886542_VV|rps18	89269	75693	62541	74537	66132	61569	51753	99742	214430	221700	213640	180960	250820	234070	250590	232190
JGIv7b.000012933:4544024-4563370_XV|unnamed	JGIv7b.000012933:4544024-4563370_XV|unnamed	>JGIv7b.000012933:4544024-4563370_XV|unnamed	0	0	0	0	0	0	0	0	0	0	0	0	0	0	0	0
JGIv7b.000012933:4605590-4694813_XX|col11a2	JGIv7b.000012933:4605590-4694813_XX|col11a2	>JGIv7b.000012933:4605590-4694813_XX|col11a2	0	0	0	0	0	0	0	0	0	0	0	0	0	0	0	0
JGIv7b.000012933:4925507-4949689_VV|pbx2;JGIv7b.000403228:409199-579474_XX|pbx3;JGIv7b.000089755:323160-513435_XV|pbx3;JGIv7b.000047606:5463436-5557107_VV|pbx1	JGIv7b.000012933:4925507-4949689_VV|pbx2	>JGIv7b.000012933:4925507-4949689_VV|pbx2	2571.1	3034	1870.2	1999.1	2315.3	1949	1537.3	2982.3	0	0	0	0	0	0	0	0
JGIv7b.000162663:1492258-1501580_VV|rnf185;JGIv7b.000075398:410307-418443_VV|rnf5;JGIv7b.000012933:4978617-4991604_VV|rnf5;JGIv7b.000113816:251348-262643_XV|rnf185	JGIv7b.000162663:1492258-1501580_VV|rnf185;JGIv7b.000075398:410307-418443_VV|rnf5;JGIv7b.000012933:4978617-4991604_VV|rnf5;JGIv7b.000113816:251348-262643_XV|rnf185	>JGIv7b.000162663:1492258-1501580_VV|rnf185;>JGIv7b.000075398:410307-418443_VV|rnf5;>JGIv7b.000012933:4978617-4991604_VV|rnf5;>JGIv7b.000113816:251348-262643_XV|rnf185	0	0	0	0	0	0	0	0	7898.8	7351.9	8366.7	11871	9528.9	10365	9848.9	11599
JGIv7b.000012933:4991737-5022839_VV|agpat1	JGIv7b.000012933:4991737-5022839_VV|agpat1	>JGIv7b.000012933:4991737-5022839_VV|agpat1	0	0	0	0	0	0	0	0	17866	17071	14330	11596	16952	17731	15361	14418
JGIv7b.000012933:5237156-5242457_XX|prrt1;JGIv7b.000075398:671693-677428_XX|prrt1	JGIv7b.000012933:5237156-5242457_XX|prrt1;JGIv7b.000075398:671693-677428_XX|prrt1	>JGIv7b.000012933:5237156-5242457_XX|prrt1;>JGIv7b.000075398:671693-677428_XX|prrt1	0	0	0	0	0	0	0	0	15047	15774	13636	12821	18216	14238	17357	16274
JGIv7b.000012933:5243587-5260825_VV|crat.2	JGIv7b.000012933:5243587-5260825_VV|crat.2	>JGIv7b.000012933:5243587-5260825_VV|crat.2	0	0	0	0	0	0	0	0	12915	15691	10952	9592.8	13634	12413	16979	15798
JGIv7b.000012933:5345719-5353123_VV|nelfe;REV__JGIv7b.000075698:185695-211730_XV|fancg	JGIv7b.000012933:5345719-5353123_VV|nelfe	>JGIv7b.000012933:5345719-5353123_VV|nelfe	16272	11693	11351	13862	12076	12277	11079	17702	0	0	0	0	0	0	0	0
JGIv7b.000012933:5353246-5412895_XV|cfb	JGIv7b.000012933:5353246-5412895_XV|cfb	>JGIv7b.000012933:5353246-5412895_XV|cfb	0	0	0	0	0	0	0	0	11034	12691	10085	9151.4	13116	14233	16664	16829
JGIv7b.000012933:5453259-5479804_VV|bag6	JGIv7b.000012933:5453259-5479804_VV|bag6	>JGIv7b.000012933:5453259-5479804_VV|bag6	6582	6522.5	4250.6	5863.9	6268.1	4100.3	5371.8	7855.7	36583	35467	27593	24685	37245	33630	39004	34678
JGIv7b.000012933:5485701-5554232_XV|prrc2a	JGIv7b.000012933:5485701-5554232_XV|prrc2a	>JGIv7b.000012933:5485701-5554232_XV|prrc2a	258.98	842.13	801.68	603.43	899.25	617.65	1067	1156.4	0	0	0	0	0	0	0	0
JGIv7b.000012933:5574787-5600065_VV|rgs3	JGIv7b.000012933:5574787-5600065_VV|rgs3	>JGIv7b.000012933:5574787-5600065_VV|rgs3	0	0	0	0	0	0	0	0	18403	25884	20533	17219	21086	19785	20999	18595
JGIv7b.000012933:81168-128311_VV|mst4;JGIv7b.000016807:10493341-10508260_VX|stk25	JGIv7b.000012933:81168-128311_VV|mst4	>JGIv7b.000012933:81168-128311_VV|mst4	0	0	0	0	0	0	0	0	0	0	0	0	0	0	0	0
JGIv7b.000013204:111433-125536_VV|rcc1;JGIv7b.000098463:1162412-1171623_VV|rcc1	JGIv7b.000013204:111433-125536_VV|rcc1;JGIv7b.000098463:1162412-1171623_VV|rcc1	>JGIv7b.000013204:111433-125536_VV|rcc1;>JGIv7b.000098463:1162412-1171623_VV|rcc1	1839.1	1183.7	802.18	1218.5	942.19	765.15	821.66	1139.4	0	0	0	0	0	0	0	0
JGIv7b.000013204:2211812-2218162_VV|mycbp;JGIv7b.000176467:984054-991883_VV|mycbp	JGIv7b.000013204:2211812-2218162_VV|mycbp;JGIv7b.000176467:984054-991883_VV|mycbp	>JGIv7b.000013204:2211812-2218162_VV|mycbp;>JGIv7b.000176467:984054-991883_VV|mycbp	0	0	0	0	0	0	0	0	0	0	0	0	0	0	0	0
JGIv7b.000013204:759028-769741_XX|fabp3	JGIv7b.000013204:759028-769741_XX|fabp3	>JGIv7b.000013204:759028-769741_XX|fabp3	72353	60274	51679	64200	62133	47285	36477	74311	273620	288420	281910	217370	392760	290510	334900	248240
JGIv7b.000013204:796741-806359_VV|snrnp40;JGIv7b.000098463:439745-448516_VV|snrnp40	JGIv7b.000013204:796741-806359_VV|snrnp40;JGIv7b.000098463:439745-448516_VV|snrnp40	>JGIv7b.000013204:796741-806359_VV|snrnp40;>JGIv7b.000098463:439745-448516_VV|snrnp40	4928.2	3355	4012.9	4318.6	3878.3	3594	3818.2	6223.4	8416.5	8674.7	7965.1	5781.6	7884.5	7910.5	9003.6	9216.4
JGIv7b.000013204:818961-837564_XX|nkain1	JGIv7b.000013204:818961-837564_XX|nkain1	>JGIv7b.000013204:818961-837564_XX|nkain1	0	0	0	0	0	0	0	0	0	0	0	0	0	0	0	0
JGIv7b.000013204:851802-896426_VV|pum1;JGIv7b.000098463:338345-389342_VV|pum1;JGIv7b.000149890:16250-58027_VX|pum2;JGIv7b.000093416:2058687-2122491_VV|pum2	JGIv7b.000013204:851802-896426_VV|pum1;JGIv7b.000098463:338345-389342_VV|pum1	>JGIv7b.000013204:851802-896426_VV|pum1;>JGIv7b.000098463:338345-389342_VV|pum1	18037	16365	13841	15691	14425	13739	9440.7	19073	29905	31846	25913	23087	32111	32744	32414	34530
JGIv7b.000013265:1145201-1171932_XX|matn4;JGIv7b.000149890:265778-274700_XX|matn3;JGIv7b.000093416:2363064-2373036_XX|matn3	JGIv7b.000013265:1145201-1171932_XX|matn4	>JGIv7b.000013265:1145201-1171932_XX|matn4	3195	3049.6	2107.6	2484.3	2631.2	2151.3	1946.9	3323.4	12484	12920	9019.2	8685.3	12914	10190	13599	12678
JGIv7b.000013265:1225306-1237065_VV|ywhab	JGIv7b.000013265:1225306-1237065_VV|ywhab	>JGIv7b.000013265:1225306-1237065_VV|ywhab	103780	97157	77042	95184	83410	69142	57565	112910	512800	500840	430460	394750	541000	497370	525290	478520
JGIv7b.000013265:13488-27031_XV|fam171a2	JGIv7b.000013265:13488-27031_XV|fam171a2	>JGIv7b.000013265:13488-27031_XV|fam171a2	0	0	0	0	0	0	0	0	4276.5	4049.9	3023.7	2854.6	3847.3	4032.4	4313.1	3298
JGIv7b.000013265:1456882-1465285_VV|snf8	JGIv7b.000013265:1456882-1465285_VV|snf8	>JGIv7b.000013265:1456882-1465285_VV|snf8	3548.4	2066.4	2784.1	3266.6	3077.1	2540.7	1985.4	4084	0	0	0	0	0	0	0	0
JGIv7b.000013265:1481294-1496136_XX|unnamed	JGIv7b.000013265:1481294-1496136_XX|unnamed	>JGIv7b.000013265:1481294-1496136_XX|unnamed	0	0	0	0	0	0	0	0	2435.7	2489.8	2679	1599.9	3181.2	2865	2510.1	2209.4
JGIv7b.000013265:1831585-1835637_VV|cbx1	JGIv7b.000013265:1831585-1835637_VV|cbx1	>JGIv7b.000013265:1831585-1835637_VV|cbx1	0	0	0	0	0	0	0	0	0	0	0	0	0	0	0	0
JGIv7b.000013265:1965390-1968983_XX|scrn2	JGIv7b.000013265:1965390-1968983_XX|scrn2	>JGIv7b.000013265:1965390-1968983_XX|scrn2	5983.3	5577.5	6354.4	5573.2	5707.5	4805.4	4386.1	8086.9	213.63	311.77	176.61	0	197.95	112.02	617.1	0
JGIv7b.000013265:1971178-1977810_VV|mrpl10	JGIv7b.000013265:1971178-1977810_VV|mrpl10	>JGIv7b.000013265:1971178-1977810_VV|mrpl10	0	0	0	0	0	0	0	0	0	0	0	0	0	0	0	0
JGIv7b.000013265:2086267-2199175_XX|srcin1;JGIv7b.000075417:4968099-4971491_XX|unnamed	JGIv7b.000013265:2086267-2199175_XX|srcin1	>JGIv7b.000013265:2086267-2199175_XX|srcin1	0	0	0	0	0	0	0	0	13555	14784	11668	13248	15991	13031	15825	17417
JGIv7b.000013265:2207283-2235919_XV|arhgap23	JGIv7b.000013265:2207283-2235919_XV|arhgap23	>JGIv7b.000013265:2207283-2235919_XV|arhgap23	0	0	0	0	0	0	0	0	0	0	0	0	0	0	0	0
JGIv7b.000013265:2264953-2279751_XX|gpr179;JGIv7b.000075417:5109740-5118982_XX|gpr179	JGIv7b.000013265:2264953-2279751_XX|gpr179;JGIv7b.000075417:5109740-5118982_XX|gpr179	>JGIv7b.000013265:2264953-2279751_XX|gpr179;>JGIv7b.000075417:5109740-5118982_XX|gpr179	0	0	0	0	0	0	0	0	0	0	0	0	0	0	0	0
JGIv7b.000013265:2292200-2328314_VV|npepps	JGIv7b.000013265:2292200-2328314_VV|npepps	>JGIv7b.000013265:2292200-2328314_VV|npepps	6525.3	4924.7	4565.3	7116.8	5939.1	3993.3	3717.2	7042.7	126850	135840	109660	98968	132670	131670	130040	118520
JGIv7b.000013265:2330051-2355791_VV|kpnb1;JGIv7b.000075417:5172665-5173122_VX|kpnb1;JGIv7b.000075417:5177025-5177975_VX|kpnb1;JGIv7b.000075417:5178170-5178743_VX|kpnb1	JGIv7b.000013265:2330051-2355791_VV|kpnb1	>JGIv7b.000013265:2330051-2355791_VV|kpnb1	11143	9271.8	8319.2	8965.8	7294.9	8431.6	4979.9	12585	29133	30118	27132	20954	40914	32011	34243	27306
JGIv7b.000013265:2388358-2391984_VV|psmb3	JGIv7b.000013265:2388358-2391984_VV|psmb3	>JGIv7b.000013265:2388358-2391984_VV|psmb3	0	0	0	0	0	0	0	0	306.28	706.98	594.23	153.88	803.81	837.05	1002.8	695.94
JGIv7b.000013265:2392057-2403435_VV|pip4k2a	JGIv7b.000013265:2392057-2403435_VV|pip4k2a	>JGIv7b.000013265:2392057-2403435_VV|pip4k2a	6235.4	5036.8	5107	5132.1	5165.8	4576.7	3675.4	7576.5	51070	57950	46883	39827	56099	47382	55484	50316
JGIv7b.000013265:2419157-2425074_VV|rpl23	JGIv7b.000013265:2419157-2425074_VV|rpl23	>JGIv7b.000013265:2419157-2425074_VV|rpl23	36403	38317	25457	28945	29985	30684	16234	42192	138520	151890	137850	144330	177230	153810	160970	149480
JGIv7b.000013265:2434289-2456325_VV|lasp1	JGIv7b.000013265:2434289-2456325_VV|lasp1	>JGIv7b.000013265:2434289-2456325_VV|lasp1	71020	65746	50295	66928	63121	52879	45873	73783	184300	187100	149640	135030	181300	165220	159760	155260
JGIv7b.000013265:2537245-2552379_XX|cacnb1	JGIv7b.000013265:2537245-2552379_XX|cacnb1	>JGIv7b.000013265:2537245-2552379_XX|cacnb1	1213.7	735.02	739.17	919.77	766.21	673.82	676.71	1006.9	0	0	0	0	0	0	0	0
JGIv7b.000075417:5382053-5389088_VV|rpl19;JGIv7b.000013265:2562435-2570678_VV|rpl19	JGIv7b.000075417:5382053-5389088_VV|rpl19;JGIv7b.000013265:2562435-2570678_VV|rpl19	>JGIv7b.000075417:5382053-5389088_VV|rpl19;>JGIv7b.000013265:2562435-2570678_VV|rpl19	8449.1	6201.5	3605.7	6086.1	5177.1	5227.2	5005.4	6285.3	87479	88533	86629	76288	110680	92016	102770	95515
JGIv7b.000013265:2608725-2617995_XX|ubp1;JGIv7b.000075417:5432866-5441454_XX|ubp1	JGIv7b.000013265:2608725-2617995_XX|ubp1;JGIv7b.000075417:5432866-5441454_XX|ubp1	>JGIv7b.000013265:2608725-2617995_XX|ubp1;>JGIv7b.000075417:5432866-5441454_XX|ubp1	0	0	0	0	0	0	0	0	7573	8403.5	7060.2	7759.1	8637.3	9685.9	8372.8	10515
JGIv7b.000013265:2621329-2639855_XX|fbxl20;JGIv7b.000075417:5444587-5458871_XV|fbxl20	JGIv7b.000013265:2621329-2639855_XX|fbxl20;JGIv7b.000075417:5444587-5458871_XV|fbxl20	>JGIv7b.000013265:2621329-2639855_XX|fbxl20;>JGIv7b.000075417:5444587-5458871_XV|fbxl20	0	0	0	0	0	0	0	0	11379	13621	11563	11095	13721	11994	14483	12262
JGIv7b.000013265:2658758-2687541_XV|cdk12;JGIv7b.000075417:5485082-5513232_VV|cdk12	JGIv7b.000013265:2658758-2687541_XV|cdk12;JGIv7b.000075417:5485082-5513232_VV|cdk12	>JGIv7b.000013265:2658758-2687541_XV|cdk12;>JGIv7b.000075417:5485082-5513232_VV|cdk12	0	0	0	0	0	0	0	0	0	0	0	0	0	0	0	0
JGIv7b.000013265:2985941-2992174_VV|psmd3	JGIv7b.000013265:2985941-2992174_VV|psmd3	>JGIv7b.000013265:2985941-2992174_VV|psmd3	94080	93154	61846	73350	86237	70342	53394	104250	153960	164550	147100	130630	175790	165530	171810	163940
JGIv7b.000013265:3238081-3280256_XV|rapgefl1	JGIv7b.000013265:3238081-3280256_XV|rapgefl1	>JGIv7b.000013265:3238081-3280256_XV|rapgefl1	0	0	0	0	0	0	0	0	0	0	0	0	0	0	0	0
JGIv7b.000075417:6459615-6472371_VV|smarce1;JGIv7b.000013265:3518520-3535397_VV|smarce1	JGIv7b.000075417:6459615-6472371_VV|smarce1;JGIv7b.000013265:3518520-3535397_VV|smarce1	>JGIv7b.000075417:6459615-6472371_VV|smarce1;>JGIv7b.000013265:3518520-3535397_VV|smarce1	13455	11048	9879.8	10799	10620	11617	9702.5	17045	812.04	722.22	371.38	740.3	984.31	1222.9	1031.4	875.63
JGIv7b.000013265:3538411-3560099_XX|krt222	JGIv7b.000013265:3538411-3560099_XX|krt222	>JGIv7b.000013265:3538411-3560099_XX|krt222	0	0	0	0	0	0	0	0	3747.2	3449	3361.4	3006.9	4224.3	3736.7	3967.6	4093.7
JGIv7b.000013265:3563927-3566941_XX|unnamed;JGIv7b.000075417:6499585-6502300_XX|unnamed	JGIv7b.000013265:3563927-3566941_XX|unnamed;JGIv7b.000075417:6499585-6502300_XX|unnamed	>JGIv7b.000013265:3563927-3566941_XX|unnamed;>JGIv7b.000075417:6499585-6502300_XX|unnamed	4251.4	3400.6	3105.4	3534.8	3412.8	2781.3	2250	4902.3	0	0	0	0	0	0	0	0
JGIv7b.000013265:3763163-3769664_VX|krt19	JGIv7b.000013265:3763163-3769664_VX|krt19	>JGIv7b.000013265:3763163-3769664_VX|krt19	129220	93086	83081	113550	102310	73513	59898	121220	503270	537010	921250	298440	852430	614740	760850	978170
JGIv7b.000013265:3953247-3968838_XV|fkbp10	JGIv7b.000013265:3953247-3968838_XV|fkbp10	>JGIv7b.000013265:3953247-3968838_XV|fkbp10	7700	6016.3	4695.6	7592.5	4689.2	5420	4975.4	9897.2	0	0	0	0	0	0	0	0
JGIv7b.000013265:3973840-3999044_VV|acly	JGIv7b.000013265:3973840-3999044_VV|acly	>JGIv7b.000013265:3973840-3999044_VV|acly	0	0	0	0	0	0	0	0	41355	43056	44252	39434	56199	55525	49893	47466
JGIv7b.000013265:4010179-4019518_XV|cnp;REV__JGIv7b.000355472:178-33798_VV|atp2c1;REV__JGIv7b.000234964:21884-83885_XV|atp2c1	JGIv7b.000013265:4010179-4019518_XV|cnp	>JGIv7b.000013265:4010179-4019518_XV|cnp	104720	80653	80527	92758	75522	75748	54302	117480	1130000	1124200	986140	709250	1275200	1133600	1088200	945480
JGIv7b.000013265:4018691-4028984_VV|dnajc7	JGIv7b.000013265:4018691-4028984_VV|dnajc7	>JGIv7b.000013265:4018691-4028984_VV|dnajc7	0	0	0	0	0	0	0	0	18946	20109	19244	19917	24969	20378	24677	24942
JGIv7b.000075417:7320374-7351907_XV|unnamed;JGIv7b.000013265:4253525-4276624_XX|unnamed	JGIv7b.000075417:7320374-7351907_XV|unnamed;JGIv7b.000013265:4253525-4276624_XX|unnamed	>JGIv7b.000075417:7320374-7351907_XV|unnamed;>JGIv7b.000013265:4253525-4276624_XX|unnamed	0	0	0	0	0	0	0	0	927	1020.7	928.17	809.83	1144.9	1341.9	1050.8	1128
JGIv7b.000013265:4291431-4339061_XV|stat5b	JGIv7b.000013265:4291431-4339061_XV|stat5b	>JGIv7b.000013265:4291431-4339061_XV|stat5b	5290.7	4390.5	3703	4892.9	4451.6	4438.7	3007.8	6321	29135	28916	25594	20829	29036	28404	27635	27322
JGIv7b.000013265:4392026-4410081_XX|ptrf	JGIv7b.000013265:4392026-4410081_XX|ptrf	>JGIv7b.000013265:4392026-4410081_XX|ptrf	939.85	307.01	449.03	1230.5	809.16	351.04	434.05	1449.3	25361	26305	32821	20139	33819	29812	36391	43400
JGIv7b.000013265:4423932-4459451_VV|atp6v0a1;JGIv7b.000039604:344396-406390_VX|tcirg1;JGIv7b.000098502:226634-243434_XX|atp6v0a4;JGIv7b.000089040:1345756-1367143_VX|atp6v0a2	JGIv7b.000013265:4423932-4459451_VV|atp6v0a1	>JGIv7b.000013265:4423932-4459451_VV|atp6v0a1	21410	16215	16165	17640	16473	13828	10725	21153	454910	451490	357040	312660	448040	423700	441910	394480
JGIv7b.000013265:4526157-4564581_XV|abca5	JGIv7b.000013265:4526157-4564581_XV|abca5	>JGIv7b.000013265:4526157-4564581_XV|abca5	0	0	0	0	0	0	0	0	15309	15299	13846	11695	14521	14822	19253	15928
JGIv7b.000013265:4585583-4594693_VV|hm13	JGIv7b.000013265:4585583-4594693_VV|hm13	>JGIv7b.000013265:4585583-4594693_VV|hm13	1585.4	1278.6	1068.5	1614.6	937.14	1122.4	1118.5	1520.6	0	0	0	0	0	0	0	0
JGIv7b.000013265:4668080-4704023_VX|c20orf112;JGIv7b.000075417:7842718-7848936_VV|c20orf112;JGIv7b.000169512:16608-166315_XV|nol4;JGIv7b.000230826:219178-389581_XV|nol4	JGIv7b.000013265:4668080-4704023_VX|c20orf112;JGIv7b.000075417:7842718-7848936_VV|c20orf112;JGIv7b.000169512:16608-166315_XV|nol4	>JGIv7b.000013265:4668080-4704023_VX|c20orf112;>JGIv7b.000075417:7842718-7848936_VV|c20orf112;>JGIv7b.000169512:16608-166315_XV|nol4	7089.8	6498.8	6049.3	12158	6509	4635.2	5493.1	8335.4	0	0	0	0	0	0	0	0
JGIv7b.000013265:4690386-4703779_VV|mapre1;JGIv7b.000013265:4699686-4701064_VX|mapre1	JGIv7b.000013265:4690386-4703779_VV|mapre1	>JGIv7b.000013265:4690386-4703779_VV|mapre1	0	0	0	0	0	0	0	0	10345	10781	9305.2	5334.1	12138	9596	10199	8076.8
JGIv7b.000013265:504656-529613_XX|unnamed	JGIv7b.000013265:504656-529613_XX|unnamed	>JGIv7b.000013265:504656-529613_XX|unnamed	2765.3	2500.1	2383.1	3031.9	2263.4	1602.7	2101.7	3496.2	4202	5206.1	4831.7	4462.9	4724.5	4408.7	5819.5	5995.1
JGIv7b.000013265:632522-640442_VV|phb	JGIv7b.000013265:632522-640442_VV|phb	>JGIv7b.000013265:632522-640442_VV|phb	70080	98995	47894	62497	52215	49240	37369	71435	242240	236370	207020	176800	257610	222100	253020	230480
JGIv7b.000013265:932659-984702_VV|uqcc1;JGIv7b.000075417:3834997-3881090_XV|uqcc1	JGIv7b.000013265:932659-984702_VV|uqcc1;JGIv7b.000075417:3834997-3881090_XV|uqcc1	>JGIv7b.000013265:932659-984702_VV|uqcc1;>JGIv7b.000075417:3834997-3881090_XV|uqcc1	0	0	0	0	0	0	0	0	28543	27619	22194	20487	25481	25378	25890	24449
JGIv7b.000028751:40231-41673_XX|pak1ip1;JGIv7b.000028751:25694-29444_VX|pak1ip1;JGIv7b.000013268:10306-18882_VV|pak1ip1	JGIv7b.000028751:40231-41673_XX|pak1ip1;JGIv7b.000028751:25694-29444_VX|pak1ip1;JGIv7b.000013268:10306-18882_VV|pak1ip1	>JGIv7b.000028751:40231-41673_XX|pak1ip1;>JGIv7b.000028751:25694-29444_VX|pak1ip1;>JGIv7b.000013268:10306-18882_VV|pak1ip1	0	0	0	0	0	0	0	0	0	0	0	0	0	0	0	0
JGIv7b.000013344:4735-12190_XX|plg	JGIv7b.000013344:4735-12190_XX|plg	>JGIv7b.000013344:4735-12190_XX|plg	0	0	0	0	0	0	0	0	13606	15076	12915	10155	13753	21000	21395	20041
JGIv7b.000013471:1828123-1831955_XV|fam210b;JGIv7b.000014557:2202512-2204709_VV|fam210b	JGIv7b.000013471:1828123-1831955_XV|fam210b;JGIv7b.000014557:2202512-2204709_VV|fam210b	>JGIv7b.000013471:1828123-1831955_XV|fam210b;>JGIv7b.000014557:2202512-2204709_VV|fam210b	0	0	0	0	0	0	0	0	0	0	0	0	0	0	0	0
JGIv7b.000014557:2175389-2188592_VV|cstf1;JGIv7b.000013471:1845469-1855977_VV|cstf1	JGIv7b.000014557:2175389-2188592_VV|cstf1;JGIv7b.000013471:1845469-1855977_VV|cstf1	>JGIv7b.000014557:2175389-2188592_VV|cstf1;>JGIv7b.000013471:1845469-1855977_VV|cstf1	0	0	0	0	0	0	0	0	0	0	0	0	0	0	0	0
JGIv7b.000013471:2286043-2302981_VV|rae1	JGIv7b.000013471:2286043-2302981_VV|rae1	>JGIv7b.000013471:2286043-2302981_VV|rae1	2692.9	2070.3	2057.1	2207.8	1802.9	2086.9	1443.6	3315.3	0	0	0	0	0	0	0	0
JGIv7b.000013471:3074788-3098021_XV|rbbp8nl	JGIv7b.000013471:3074788-3098021_XV|rbbp8nl	>JGIv7b.000013471:3074788-3098021_XV|rbbp8nl	4737.9	3182.5	3706.3	3694.2	2937.2	4043.8	1863.6	5241.4	27040	26625	20014	14995	26524	31464	25352	18502
JGIv7b.000013471:3182344-3261501_XV|lama5	JGIv7b.000013471:3182344-3261501_XV|lama5	>JGIv7b.000013471:3182344-3261501_XV|lama5	0	0	0	0	0	0	0	0	0	0	0	0	0	0	0	0
JGIv7b.000013471:3263446-3277647_VV|adrm1;JGIv7b.000018984:249733-268089_XX|unnamed	JGIv7b.000013471:3263446-3277647_VV|adrm1	>JGIv7b.000013471:3263446-3277647_VV|adrm1	12031	9256.3	8117.5	11405	9294.4	8548.6	8654.2	13715	73271	67772	69174	56102	86523	68988	57570	67076
JGIv7b.000013471:3283991-3315715_VX|osbpl2	JGIv7b.000013471:3283991-3315715_VX|osbpl2	>JGIv7b.000013471:3283991-3315715_VX|osbpl2	0	0	0	0	0	0	0	0	3676.5	4692.6	2383.2	2428.3	3539.6	3837	3085.7	2977.1
JGIv7b.000014557:680115-688117_VV|psma7;JGIv7b.000013471:3408393-3414202_VV|psma7	JGIv7b.000014557:680115-688117_VV|psma7;JGIv7b.000013471:3408393-3414202_VV|psma7	>JGIv7b.000014557:680115-688117_VV|psma7;>JGIv7b.000013471:3408393-3414202_VV|psma7	13295	8974.4	11346	12158	10630	9282.6	8035.1	17375	48255	49172	40712	34318	52160	44983	52294	43967
JGIv7b.000014557:667267-676053_VV|lsm14b;JGIv7b.000013471:3417451-3428578_VV|lsm14b;JGIv7b.000098999:1726613-1742057_VV|lsm14a	JGIv7b.000014557:667267-676053_VV|lsm14b;JGIv7b.000013471:3417451-3428578_VV|lsm14b	>JGIv7b.000014557:667267-676053_VV|lsm14b;>JGIv7b.000013471:3417451-3428578_VV|lsm14b	0	0	0	0	0	0	0	0	0	0	0	0	0	0	0	0
JGIv7b.000014557:630293-665863_XV|taf4;JGIv7b.000013471:3429700-3471852_XV|taf4	JGIv7b.000014557:630293-665863_XV|taf4;JGIv7b.000013471:3429700-3471852_XV|taf4	>JGIv7b.000014557:630293-665863_XV|taf4;>JGIv7b.000013471:3429700-3471852_XV|taf4	774.74	631.93	724.39	182.03	565.65	676.8	260.71	609.04	7428.8	4876.2	6387	3867.1	6927.4	9460.5	4797.6	5927.4
JGIv7b.000013471:3529011-3869462_XX|cdh4;JGIv7b.000014557:229094-572553_XX|cdh4	JGIv7b.000013471:3529011-3869462_XX|cdh4;JGIv7b.000014557:229094-572553_XX|cdh4	>JGIv7b.000013471:3529011-3869462_XX|cdh4;>JGIv7b.000014557:229094-572553_XX|cdh4	0	0	0	0	0	0	0	0	2185.6	2273.9	2110.3	2307.6	2349.6	3241.5	2686.1	2551.1
JGIv7b.000013471:4843250-4848747_XX|unnamed;JGIv7b.000182336:42948-49762_XX|unnamed	JGIv7b.000013471:4843250-4848747_XX|unnamed;JGIv7b.000182336:42948-49762_XX|unnamed	>JGIv7b.000013471:4843250-4848747_XX|unnamed;>JGIv7b.000182336:42948-49762_XX|unnamed	0	0	0	0	0	0	0	0	6780.3	6712.8	5720.2	5355.1	5746.4	7393.5	7468.9	7671.9
JGIv7b.000182336:33494-42184_XV|ctsz;JGIv7b.000013471:4849637-4859690_XX|ctsz	JGIv7b.000182336:33494-42184_XV|ctsz;JGIv7b.000013471:4849637-4859690_XX|ctsz	>JGIv7b.000182336:33494-42184_XV|ctsz;>JGIv7b.000013471:4849637-4859690_XX|ctsz	0	0	0	0	0	0	0	0	10657	12049	11120	11938	13017	14822	13559	10999
JGIv7b.000013471:4862710-4874018_VV|nelfcd	JGIv7b.000013471:4862710-4874018_VV|nelfcd	>JGIv7b.000013471:4862710-4874018_VV|nelfcd	0	0	0	0	0	0	0	0	0	0	0	0	0	0	0	0
JGIv7b.000013471:4887670-4932180_VV|gnas	JGIv7b.000013471:4887670-4932180_VV|gnas	>JGIv7b.000013471:4887670-4932180_VV|gnas	0	0	0	0	0	0	0	0	24337	26366	20033	15797	26794	22738	27341	22962
JGIv7b.000013471:5026432-5040975_VV|npepl1	JGIv7b.000013471:5026432-5040975_VV|npepl1	>JGIv7b.000013471:5026432-5040975_VV|npepl1	42355	30463	33527	40564	31840	35360	36442	48726	76649	79044	64732	64030	83181	74690	79886	74431
JGIv7b.000020985:94171-108334_XV|stx16;JGIv7b.000013471:5043415-5053595_VV|stx16	JGIv7b.000020985:94171-108334_XV|stx16;JGIv7b.000013471:5043415-5053595_VV|stx16	>JGIv7b.000020985:94171-108334_XV|stx16;>JGIv7b.000013471:5043415-5053595_VV|stx16	12704	23060	5065.9	7747.5	13707	9220.1	7498.8	11105	4896.5	5170.7	3860.2	4497.7	5531.2	5079.8	5345.8	6013.6
JGIv7b.000013471:5183387-5195989_VV|rab31	JGIv7b.000013471:5183387-5195989_VV|rab31	>JGIv7b.000013471:5183387-5195989_VV|rab31	0	0	0	0	0	0	0	0	19205	16804	16888	11697	20739	19773	19921	15980
JGIv7b.000013471:5206890-5232505_VV|ppp4r1l	JGIv7b.000013471:5206890-5232505_VV|ppp4r1l	>JGIv7b.000013471:5206890-5232505_VV|ppp4r1l	0	0	0	0	0	0	0	0	0	0	0	0	0	0	0	0
JGIv7b.000013471:5382408-5388934_VV|mrgbp	JGIv7b.000013471:5382408-5388934_VV|mrgbp	>JGIv7b.000013471:5382408-5388934_VV|mrgbp	0	0	0	0	0	0	0	0	0	0	0	0	0	0	0	0
JGIv7b.000013471:5431794-5442778_VV|unnamed	JGIv7b.000013471:5431794-5442778_VV|unnamed	>JGIv7b.000013471:5431794-5442778_VV|unnamed	5848.6	4167.4	3741.7	5721.9	4160.2	4223.4	3024.5	6593.1	0	0	0	0	0	0	0	0
JGIv7b.000013471:5487616-5524941_VV|dido1	JGIv7b.000013471:5487616-5524941_VV|dido1	>JGIv7b.000013471:5487616-5524941_VV|dido1	0	0	0	0	0	0	0	0	0	0	0	0	0	0	0	0
JGIv7b.000013471:5633355-5641570_VV|ythdf1;JGIv7b.000254613:947923-959371_VV|ythdf1;JGIv7b.000058038:1671592-1686652_VV|ythdf3;JGIv7b.000098463:1484738-1498998_VV|ythdf2;JGIv7b.000008834:157225-170991_VV|ythdf2	JGIv7b.000013471:5633355-5641570_VV|ythdf1;JGIv7b.000254613:947923-959371_VV|ythdf1	>JGIv7b.000013471:5633355-5641570_VV|ythdf1;>JGIv7b.000254613:947923-959371_VV|ythdf1	17892	16146	10163	13873	13197	13239	8615.7	18101	27223	31683	25684	25031	25969	24033	28120	28603
JGIv7b.000013471:5682315-5703271_VV|arfgap1;JGIv7b.000254613:893498-908240_VV|arfgap1	JGIv7b.000013471:5682315-5703271_VV|arfgap1;JGIv7b.000254613:893498-908240_VV|arfgap1	>JGIv7b.000013471:5682315-5703271_VV|arfgap1;>JGIv7b.000254613:893498-908240_VV|arfgap1	0	0	0	0	0	0	0	0	50466	47057	43116	35505	51058	45291	47653	43702
JGIv7b.000013471:719239-753269_XX|unnamed	JGIv7b.000013471:719239-753269_XX|unnamed	>JGIv7b.000013471:719239-753269_XX|unnamed	3679.4	4123.9	1825.4	2542.6	3201.1	1851.3	1981.9	3032.2	100370	114570	98937	72366	136170	109950	121420	91083
JGIv7b.000013471:869105-879114_VV|pfdn4	JGIv7b.000013471:869105-879114_VV|pfdn4	>JGIv7b.000013471:869105-879114_VV|pfdn4	18099	15102	13934	18097	16448	13040	12995	20838	47665	43068	43721	37870	47008	45774	50862	42014
JGIv7b.000013523:1897215-1920988_VV|ppp4r2	JGIv7b.000013523:1897215-1920988_VV|ppp4r2	>JGIv7b.000013523:1897215-1920988_VV|ppp4r2	6637.4	4288.6	2885.1	8997	4315.5	4093	4148.6	5383.2	0	0	0	0	0	0	0	0
JGIv7b.000013523:2772496-2792138_VV|arpc4;JGIv7b.000373396:674742-695276_VV|arpc4	JGIv7b.000013523:2772496-2792138_VV|arpc4;JGIv7b.000373396:674742-695276_VV|arpc4	>JGIv7b.000013523:2772496-2792138_VV|arpc4;>JGIv7b.000373396:674742-695276_VV|arpc4	9972.1	8572.5	7324.1	8716.3	7858.1	7397.4	7247.5	12591	59098	58013	45243	39876	54407	50908	55174	54606
JGIv7b.000013523:2802651-2838815_XV|acox2	JGIv7b.000013523:2802651-2838815_XV|acox2	>JGIv7b.000013523:2802651-2838815_XV|acox2	1922	1349.5	1689.4	1648.6	1772.5	1186.5	1110.1	2787.1	17670	20265	17718	16545	20474	18537	22411	21563
JGIv7b.000013523:3440014-3450039_VV|unnamed;JGIv7b.000373396:1300469-1319368_VV|unnamed	JGIv7b.000013523:3440014-3450039_VV|unnamed;JGIv7b.000373396:1300469-1319368_VV|unnamed	>JGIv7b.000013523:3440014-3450039_VV|unnamed;>JGIv7b.000373396:1300469-1319368_VV|unnamed	0	0	0	0	0	0	0	0	68863	79692	53182	41523	68616	57286	60881	60983
JGIv7b.000013523:3509601-3656139_XV|plxnb1	JGIv7b.000013523:3509601-3656139_XV|plxnb1	>JGIv7b.000013523:3509601-3656139_XV|plxnb1	11596	10274	6845.9	9648.9	10530	8928.5	7052.2	13086	73511	74747	64557	56469	76951	79719	78374	80060
JGIv7b.000373396:255420-261907_VV|jagn1;JGIv7b.000013523:3817736-3822809_VV|jagn1	JGIv7b.000373396:255420-261907_VV|jagn1;JGIv7b.000013523:3817736-3822809_VV|jagn1	>JGIv7b.000373396:255420-261907_VV|jagn1;>JGIv7b.000013523:3817736-3822809_VV|jagn1	0	0	0	0	0	0	0	0	20365	21019	16921	17820	21657	18390	21151	22865
JGIv7b.000013523:3883669-3901695_VV|creld1	JGIv7b.000013523:3883669-3901695_VV|creld1	>JGIv7b.000013523:3883669-3901695_VV|creld1	5317.6	5806.6	3900.8	5279.8	5689.6	4044.8	3944.1	6022.8	11866	11849	9545	8468.3	11838	12625	13358	13205
JGIv7b.000013523:3904581-3905571_XX|unnamed	JGIv7b.000013523:3904581-3905571_XX|unnamed	>JGIv7b.000013523:3904581-3905571_XX|unnamed	0	0	0	0	0	0	0	0	3965.3	3966.1	3601.9	2480.7	3725.5	2279	3320	3056
JGIv7b.000013523:3938577-3998598_XX|unnamed;JGIv7b.000373396:141439-194332_XX|unnamed	JGIv7b.000013523:3938577-3998598_XX|unnamed;JGIv7b.000373396:141439-194332_XX|unnamed	>JGIv7b.000013523:3938577-3998598_XX|unnamed;>JGIv7b.000373396:141439-194332_XX|unnamed	0	0	0	0	0	0	0	0	17506	18125	14380	13721	16494	17398	16623	16014
JGIv7b.000013523:4467943-4543750_XX|unnamed;JGIv7b.000277614:186939-277818_XX|unnamed	JGIv7b.000013523:4467943-4543750_XX|unnamed	>JGIv7b.000013523:4467943-4543750_XX|unnamed	12788	11527	9680.9	12910	10149	10076	6195.6	15904	4702.4	5496.9	4669.3	4558	4966.6	5784.2	5948.4	5005.4
JGIv7b.000013523:4550768-4637227_XX|lamb2;JGIv7b.000277614:283810-347751_XX|lamb2	JGIv7b.000013523:4550768-4637227_XX|lamb2	>JGIv7b.000013523:4550768-4637227_XX|lamb2	0	0	0	0	0	0	0	0	1315.3	1332.6	886.97	1337.9	1075	850.1	1560.8	1609.3
JGIv7b.000013523:5361456-5463130_XV|qars	JGIv7b.000013523:5361456-5463130_XV|qars	>JGIv7b.000013523:5361456-5463130_XV|qars	2020.8	2294.8	1255.1	1794.7	1880.8	1447.4	1489.3	2296.8	0	0	0	0	0	0	0	0
JGIv7b.000013523:5508062-5537179_VV|ndufaf3	JGIv7b.000013523:5508062-5537179_VV|ndufaf3	>JGIv7b.000013523:5508062-5537179_VV|ndufaf3	4791.1	4227.8	4377	4502.1	4922.3	3718.6	3163.9	6485	8188.9	9290.7	5896	6171.2	6954.2	6780	7170.8	6714.3
JGIv7b.000013523:5606225-5621980_XV|dalrd3	JGIv7b.000013523:5606225-5621980_XV|dalrd3	>JGIv7b.000013523:5606225-5621980_XV|dalrd3	0	0	0	0	0	0	0	0	1313.7	1537.7	800.55	1167.4	1534.2	1391.2	1354.2	1572.1
JGIv7b.000013523:5688382-5715502_XX|unnamed	JGIv7b.000013523:5688382-5715502_XX|unnamed	>JGIv7b.000013523:5688382-5715502_XX|unnamed	0	0	0	0	0	0	0	0	18555	18987	17294	12562	21010	18050	18988	15257
JGIv7b.000013523:5773161-5814428_XV|p4htm;JGIv7b.000277614:1350241-1386477_XV|p4htm	JGIv7b.000013523:5773161-5814428_XV|p4htm;JGIv7b.000277614:1350241-1386477_XV|p4htm	>JGIv7b.000013523:5773161-5814428_XV|p4htm;>JGIv7b.000277614:1350241-1386477_XV|p4htm	0	0	0	0	0	0	0	0	0	0	0	0	0	0	0	0
JGIv7b.000013523:5826733-5845942_VV|slc25a20.2	JGIv7b.000013523:5826733-5845942_VV|slc25a20.2	>JGIv7b.000013523:5826733-5845942_VV|slc25a20.2	5859.7	10686	3367	4621.8	6513.8	5207.9	2975.4	6184.8	17799	20341	16875	13715	19361	17091	19355	15950
JGIv7b.000013523:5921989-5971549_VV|prkar2a	JGIv7b.000013523:5921989-5971549_VV|prkar2a	>JGIv7b.000013523:5921989-5971549_VV|prkar2a	55219	47648	37929	48475	42954	35669	32990	95372	96648	100520	78990	62425	93466	88423	93164	90651
JGIv7b.000013523:6279281-6362754_XV|nckipsd	JGIv7b.000013523:6279281-6362754_XV|nckipsd	>JGIv7b.000013523:6279281-6362754_XV|nckipsd	0	0	0	0	0	0	0	0	2690.7	2791.9	2408.3	2315.3	2205.9	2533.5	2699.2	2594.2
JGIv7b.000013523:6705972-6721410_VV|uqcrc1	JGIv7b.000013523:6705972-6721410_VV|uqcrc1	>JGIv7b.000013523:6705972-6721410_VV|uqcrc1	63732	55868	48329	50924	47027	38497	27340	59960	316610	331080	266020	235320	340620	305130	329880	291940
JGIv7b.000013523:6962101-6992876_VV|copg1	JGIv7b.000013523:6962101-6992876_VV|copg1	>JGIv7b.000013523:6962101-6992876_VV|copg1	46613	34991	35861	41197	35721	33668	28336	53178	40757	40648	37051	33944	44519	40662	48493	45203
JGIv7b.000277614:2426706-2460193_VV|rab7a;JGIv7b.000013523:7041744-7074198_VV|rab7a	JGIv7b.000277614:2426706-2460193_VV|rab7a;JGIv7b.000013523:7041744-7074198_VV|rab7a	>JGIv7b.000277614:2426706-2460193_VV|rab7a;>JGIv7b.000013523:7041744-7074198_VV|rab7a	27762	21946	21546	27838	23271	19506	16455	35526	195620	198300	166600	150730	213890	195210	208130	180900
JGIv7b.000013523:7085951-7103310_VV|rpn1	JGIv7b.000013523:7085951-7103310_VV|rpn1	>JGIv7b.000013523:7085951-7103310_VV|rpn1	76856	107660	45225	58076	68071	56549	44156	82983	242360	235560	224600	170850	274230	245280	269850	218360
JGIv7b.000277614:3110904-3122785_VV|sec61a1;JGIv7b.000013523:7863426-7872914_VV|sec61a1	JGIv7b.000277614:3110904-3122785_VV|sec61a1;JGIv7b.000013523:7863426-7872914_VV|sec61a1	>JGIv7b.000277614:3110904-3122785_VV|sec61a1;>JGIv7b.000013523:7863426-7872914_VV|sec61a1	53879	48663	40262	50552	41967	39247	29351	60002	27723	27153	27752	31251	34883	31987	36415	36336
JGIv7b.000013523:7999049-8040918_XX|mgll;REV__JGIv7b.000086352:76861-166144_XX|arap1	JGIv7b.000013523:7999049-8040918_XX|mgll	>JGIv7b.000013523:7999049-8040918_XX|mgll	2097.9	1021.6	1109.1	1243.6	750.21	1088.1	897.37	2198.2	23591	24852	21257	21073	24312	23451	25009	26005
JGIv7b.000013523:8126273-8157152_VV|mcm2	JGIv7b.000013523:8126273-8157152_VV|mcm2	>JGIv7b.000013523:8126273-8157152_VV|mcm2	24241	20261	18375	22330	19096	19234	12858	28220	0	0	0	0	0	0	0	0
JGIv7b.000013523:8231758-8460889_XX|chchd6	JGIv7b.000013523:8231758-8460889_XX|chchd6	>JGIv7b.000013523:8231758-8460889_XX|chchd6	3791.3	2942	3382.9	3454	2822.7	2883.5	2625.7	5160.5	23336	21886	17635	19318	22313	24507	26827	23507
JGIv7b.000013523:8661105-8914666_VV|plxna1	JGIv7b.000013523:8661105-8914666_VV|plxna1	>JGIv7b.000013523:8661105-8914666_VV|plxna1	0	0	0	0	0	0	0	0	29161	36868	30528	19643	28970	30438	28965	30605
JGIv7b.000013523:9641118-9672744_VV|txnrd3	JGIv7b.000013523:9641118-9672744_VV|txnrd3	>JGIv7b.000013523:9641118-9672744_VV|txnrd3	31733	28051	25462	30315	28511	25249	21075	38828	63831	64835	51387	52311	62371	60342	64422	59848
JGIv7b.000013523:9801965-9833025_VV|aldh1l1	JGIv7b.000013523:9801965-9833025_VV|aldh1l1	>JGIv7b.000013523:9801965-9833025_VV|aldh1l1	22211	15782	12673	16682	13770	12483	11612	21132	1054.7	1180.3	832.45	802.68	957.35	718.54	1070.1	1026.3
JGIv7b.000013576:1335050-1340135_VV|ctsv;JGIv7b.000032519:1344661-1351074_VV|ctsl2	JGIv7b.000013576:1335050-1340135_VV|ctsv;JGIv7b.000032519:1344661-1351074_VV|ctsl2	>JGIv7b.000013576:1335050-1340135_VV|ctsv;>JGIv7b.000032519:1344661-1351074_VV|ctsl2	3505.9	3290.1	2484.4	2960.7	2294.8	2698.2	2352.9	4474.5	0	0	0	0	0	0	0	0
JGIv7b.000013576:1351493-1374265_XX|fbp2;JGIv7b.000032519:1318604-1338511_XX|unnamed	JGIv7b.000013576:1351493-1374265_XX|fbp2	>JGIv7b.000013576:1351493-1374265_XX|fbp2	0	0	0	0	0	0	0	0	35671	39652	39941	25001	51059	37599	45638	42870
JGIv7b.000013576:1387668-1393817_VV|fbp1	JGIv7b.000013576:1387668-1393817_VV|fbp1	>JGIv7b.000013576:1387668-1393817_VV|fbp1	0	0	0	0	0	0	0	0	0	0	0	0	0	0	0	0
JGIv7b.000013576:200525-214452_VV|hnrnpk	JGIv7b.000013576:200525-214452_VV|hnrnpk	>JGIv7b.000013576:200525-214452_VV|hnrnpk	6293.3	5670.1	4609.4	6482.9	5344.3	4463.1	5505.8	8386.8	70657	66839	58445	54387	74686	68980	67201	67813
JGIv7b.000013576:3104163-3284473_XX|cntnap4	JGIv7b.000013576:3104163-3284473_XX|cntnap4	>JGIv7b.000013576:3104163-3284473_XX|cntnap4	0	0	0	0	0	0	0	0	8181.7	7282.6	4098.6	4959	6392.2	6254.8	6537.9	7549.1
JGIv7b.000013576:367774-480287_XV|ntrk2	JGIv7b.000013576:367774-480287_XV|ntrk2	>JGIv7b.000013576:367774-480287_XV|ntrk2	0	0	0	0	0	0	0	0	21109	22567	19957	16158	22948	23898	23401	19879
JGIv7b.000013576:4450042-4478330_XX|diras2	JGIv7b.000013576:4450042-4478330_XX|diras2	>JGIv7b.000013576:4450042-4478330_XX|diras2	0	0	0	0	0	0	0	0	63639	61395	49608	44200	61990	59451	65553	60109
JGIv7b.000013576:4663441-4788489_XV|auh	JGIv7b.000013576:4663441-4788489_XV|auh	>JGIv7b.000013576:4663441-4788489_XV|auh	0	0	0	0	0	0	0	0	191640	203540	156640	133110	204310	193290	210960	177960
JGIv7b.000013576:5121559-5155873_VV|sptlc1	JGIv7b.000013576:5121559-5155873_VV|sptlc1	>JGIv7b.000013576:5121559-5155873_VV|sptlc1	3313.7	2954.7	3288.2	3481	3045.6	3027	1897.1	4906.8	13916	16447	14212	13136	20052	17265	15987	19084
JGIv7b.000013576:5254851-5278766_VV|rabggta	JGIv7b.000013576:5254851-5278766_VV|rabggta	>JGIv7b.000013576:5254851-5278766_VV|rabggta	16422	21919	11097	14933	17561	12163	10231	20426	34084	32267	29650	21298	34443	34766	36563	30387
JGIv7b.000013576:5347255-5358241_XV|gmpr2	JGIv7b.000013576:5347255-5358241_XV|gmpr2	>JGIv7b.000013576:5347255-5358241_XV|gmpr2	0	0	0	0	0	0	0	0	13879	13301	12586	12000	16398	11247	14741	14743
JGIv7b.000013576:5358346-5362296_VV|nedd8;JGIv7b.000013576:5361225-5362181_VX|unnamed	JGIv7b.000013576:5358346-5362296_VV|nedd8;JGIv7b.000013576:5361225-5362181_VX|unnamed	>JGIv7b.000013576:5358346-5362296_VV|nedd8;>JGIv7b.000013576:5361225-5362181_VX|unnamed	3262.3	3588.2	2512.8	3390.2	3590.1	2496.4	2895.5	3653.1	15825	15166	13714	39181	19876	14248	19752	13675
JGIv7b.000013576:5366612-5372997_VV|tm9sf1;JGIv7b.000326511:226081-235221_VV|tm9sf1	JGIv7b.000013576:5366612-5372997_VV|tm9sf1;JGIv7b.000326511:226081-235221_VV|tm9sf1	>JGIv7b.000013576:5366612-5372997_VV|tm9sf1;>JGIv7b.000326511:226081-235221_VV|tm9sf1	0	0	0	0	0	0	0	0	5302	5748.4	4735.9	5106.7	5937	6457.6	6665.4	6590.6
JGIv7b.000013576:5379739-5413089_VV|ipo4	JGIv7b.000013576:5379739-5413089_VV|ipo4	>JGIv7b.000013576:5379739-5413089_VV|ipo4	0	0	0	0	0	0	0	0	6430.9	5936	3597.2	3852.3	5004.6	5099.4	5761.9	5792.5
JGIv7b.000013576:5514442-5525809_XX|psme2;JGIv7b.000326511:334165-365358_XX|psme2	JGIv7b.000013576:5514442-5525809_XX|psme2	>JGIv7b.000013576:5514442-5525809_XX|psme2	2078.7	1396.2	1414.7	1587.1	1416.5	1407	1047.1	2270.7	15596	16517	11664	9732.3	15922	13473	15253	15514
JGIv7b.000013576:5542629-5551639_VX|psme1	JGIv7b.000013576:5542629-5551639_VX|psme1	>JGIv7b.000013576:5542629-5551639_VX|psme1	4606.5	3952.3	4215.4	4649.5	3214	3450.6	3728.4	6754.7	19423	16857	13833	11700	15824	15318	16481	17396
JGIv7b.000013576:5563310-5578851_VV|dcaf11	JGIv7b.000013576:5563310-5578851_VV|dcaf11	>JGIv7b.000013576:5563310-5578851_VV|dcaf11	0	0	0	0	0	0	0	0	6504.8	5152.6	5286.7	5692.7	6002.3	6171.3	6552.7	6446.7
JGIv7b.000013576:5734182-5748626_VV|homez	JGIv7b.000013576:5734182-5748626_VV|homez	>JGIv7b.000013576:5734182-5748626_VV|homez	0	0	0	0	0	0	0	0	921.04	852.47	903.64	514.98	969.11	594.06	714.76	815.04
JGIv7b.000013576:580300-654403_XV|agtpbp1;JGIv7b.000086871:2515050-2585098_XV|agtpbp1	JGIv7b.000013576:580300-654403_XV|agtpbp1	>JGIv7b.000013576:580300-654403_XV|agtpbp1	0	0	0	0	0	0	0	0	10450	10824	10251	13133	10354	8661.1	10937	12757
JGIv7b.000013576:5854063-5862015_XV|cmtm5	JGIv7b.000013576:5854063-5862015_XV|cmtm5	>JGIv7b.000013576:5854063-5862015_XV|cmtm5	2277.4	9631.4	1332.2	2796.8	2345.4	3127.7	2245.4	2371.6	15323	11525	13350	10668	13502	13589	12784	11886
JGIv7b.000013576:5876720-5898133_XX|myh6;JGIv7b.000326511:665909-687097_XX|myh6;JGIv7b.000326511:703402-730241_XX|myh7;JGIv7b.000013576:5918835-5946691_XX|myh7	JGIv7b.000013576:5876720-5898133_XX|myh6;JGIv7b.000326511:665909-687097_XX|myh6;JGIv7b.000326511:703402-730241_XX|myh7;JGIv7b.000013576:5918835-5946691_XX|myh7	>JGIv7b.000013576:5876720-5898133_XX|myh6;>JGIv7b.000326511:665909-687097_XX|myh6;>JGIv7b.000326511:703402-730241_XX|myh7;>JGIv7b.000013576:5918835-5946691_XX|myh7	0	0	0	0	0	0	0	0	6732.2	3219.9	3638.7	3895.6	5283.9	34951	11066	5819.4
JGIv7b.000013576:5975331-5984777_VV|ngdn	JGIv7b.000013576:5975331-5984777_VV|ngdn	>JGIv7b.000013576:5975331-5984777_VV|ngdn	3024.7	2382.7	3372.2	3521.1	2767.6	2243.4	2550.1	3112	0	0	0	0	0	0	0	0
JGIv7b.000013576:6083115-6089553_VV|dhrs4	JGIv7b.000013576:6083115-6089553_VV|dhrs4	>JGIv7b.000013576:6083115-6089553_VV|dhrs4	0	0	0	0	0	0	0	0	36141	33499	26698	23550	31673	33908	34467	31956
JGIv7b.000013576:6326570-6339204_VV|prmt5	JGIv7b.000013576:6326570-6339204_VV|prmt5	>JGIv7b.000013576:6326570-6339204_VV|prmt5	6238.9	5327.5	5713.1	5874.8	4984.3	5248.1	4659.3	8318.9	17580	20034	17741	14076	19151	18365	19892	20949
JGIv7b.000013576:6389513-6394486_VV|psmb5	JGIv7b.000013576:6389513-6394486_VV|psmb5	>JGIv7b.000013576:6389513-6394486_VV|psmb5	9778.9	8100.3	8858.4	10149	8183.2	9304.2	6251	12790	24239	23651	22888	17853	23280	24816	23912	23046
JGIv7b.000013576:6501409-6555563_VV|acin1	JGIv7b.000013576:6501409-6555563_VV|acin1	>JGIv7b.000013576:6501409-6555563_VV|acin1	23419	20496	18320	19676	18695	16073	15111	26743	15719	15292	13761	13221	16410	16851	15134	14549
JGIv7b.000086871:2596145-2623743_VV|naa35;JGIv7b.000013576:671079-696921_VV|naa35	JGIv7b.000086871:2596145-2623743_VV|naa35;JGIv7b.000013576:671079-696921_VV|naa35	>JGIv7b.000086871:2596145-2623743_VV|naa35;>JGIv7b.000013576:671079-696921_VV|naa35	0	0	0	0	0	0	0	0	16413	17095	15845	13734	19253	18924	18439	17227
JGIv7b.000013576:6808246-6996637_XX|ighv4-31	JGIv7b.000013576:6808246-6996637_XX|ighv4-31	>JGIv7b.000013576:6808246-6996637_XX|ighv4-31	0	0	0	0	0	0	0	0	87608	88898	75872	69750	86958	151690	157430	160320
JGIv7b.000013576:7087993-7088466_XX|unnamed	JGIv7b.000013576:7087993-7088466_XX|unnamed	>JGIv7b.000013576:7087993-7088466_XX|unnamed	0	0	0	0	0	0	0	0	21278	27794	23759	18837	20347	19398	20318	22053
JGIv7b.000013576:7970-21718_VV|ubqln1	JGIv7b.000013576:7970-21718_VV|ubqln1	>JGIv7b.000013576:7970-21718_VV|ubqln1	0	0	0	0	0	0	0	0	3812.1	3105.8	2804.3	2682.3	3566	3477	3434.5	4494.9
JGIv7b.000013576:824316-836102_VV|isca1	JGIv7b.000013576:824316-836102_VV|isca1	>JGIv7b.000013576:824316-836102_VV|isca1	0	0	0	0	0	0	0	0	0	0	0	0	0	0	0	0
JGIv7b.000013576:851431-888647_VV|zcchc6;JGIv7b.000086871:2770218-2810479_VV|zcchc6	JGIv7b.000013576:851431-888647_VV|zcchc6;JGIv7b.000086871:2770218-2810479_VV|zcchc6	>JGIv7b.000013576:851431-888647_VV|zcchc6;>JGIv7b.000086871:2770218-2810479_VV|zcchc6	2582.8	3211.6	2436.6	2349.8	2897.3	2175.2	2437.9	3441.8	3799.2	2664.2	2148.3	3055.1	2920.5	3100	3897.1	3435.3
JGIv7b.000013787:1138993-1149561_VV|adprh;JGIv7b.000020345:2053559-2061373_XX|adprh	JGIv7b.000013787:1138993-1149561_VV|adprh;JGIv7b.000020345:2053559-2061373_XX|adprh	>JGIv7b.000013787:1138993-1149561_VV|adprh;>JGIv7b.000020345:2053559-2061373_XX|adprh	0	0	0	0	0	0	0	0	5432.6	5314.8	4493.9	3659.8	5353.3	4244.9	6022.7	4006.9
JGIv7b.000013787:1461605-1474865_VV|mras;JGIv7b.000020345:1728920-1747329_VV|mras	JGIv7b.000013787:1461605-1474865_VV|mras;JGIv7b.000020345:1728920-1747329_VV|mras	>JGIv7b.000013787:1461605-1474865_VV|mras;>JGIv7b.000020345:1728920-1747329_VV|mras	10012	11347	6430	10029	7713	7981.4	5652.6	11591	26146	25080	20996	18165	30108	25615	25454	28105
JGIv7b.000013787:1482615-1502010_VV|nme9	JGIv7b.000013787:1482615-1502010_VV|nme9	>JGIv7b.000013787:1482615-1502010_VV|nme9	0	0	0	0	0	0	0	0	0	0	0	0	0	0	0	0
JGIv7b.000013787:1513352-1531585_VV|acadl	JGIv7b.000013787:1513352-1531585_VV|acadl	>JGIv7b.000013787:1513352-1531585_VV|acadl	0	0	0	0	0	0	0	0	44437	53922	55370	48267	64852	59983	66904	61705
JGIv7b.000013787:1574613-1580015_XX|myl1;JGIv7b.000075417:1630825-1640454_XX|myl4	JGIv7b.000013787:1574613-1580015_XX|myl1	>JGIv7b.000013787:1574613-1580015_XX|myl1	8034	5439.6	4766.3	7284.3	6221.3	8108.7	8914.8	6664.7	34238	22606	27437	21712	23342	159960	58344	37979
JGIv7b.000013787:1613305-1623317_VV|lancl1;JGIv7b.000020345:1644299-1656783_XX|lancl1	JGIv7b.000013787:1613305-1623317_VV|lancl1	>JGIv7b.000013787:1613305-1623317_VV|lancl1	0	0	0	0	0	0	0	0	39110	36639	31767	26474	37690	37835	37055	34950
JGIv7b.000020345:1340524-1447054_XX|erbb4;JGIv7b.000013787:1842466-2333124_XV|erbb4;JGIv7b.000005228:3661998-3803407_XV|egfr	JGIv7b.000020345:1340524-1447054_XX|erbb4;JGIv7b.000013787:1842466-2333124_XV|erbb4	>JGIv7b.000020345:1340524-1447054_XX|erbb4;>JGIv7b.000013787:1842466-2333124_XV|erbb4	0	0	0	0	0	0	0	0	0	0	0	0	0	0	0	0
JGIv7b.000013787:234455-315201_VV|vps8	JGIv7b.000013787:234455-315201_VV|vps8	>JGIv7b.000013787:234455-315201_VV|vps8	0	0	0	0	0	0	0	0	5219.6	5669.7	5240.8	3679.4	4656.1	5209.6	5470	12507
JGIv7b.000013787:3465340-3486448_VV|atic	JGIv7b.000013787:3465340-3486448_VV|atic	>JGIv7b.000013787:3465340-3486448_VV|atic	0	0	0	0	0	0	0	0	0	0	0	0	0	0	0	0
JGIv7b.000013787:3491523-3535314_VV|fn1	JGIv7b.000013787:3491523-3535314_VV|fn1	>JGIv7b.000013787:3491523-3535314_VV|fn1	2797.3	2051.5	2405	3041.4	2383.4	2174.3	2016.1	4590.2	3564	4312.1	3394.9	3315.7	3804.9	5001	4195.1	5728.8
JGIv7b.000013787:4162472-4163048_XV|agap1	JGIv7b.000013787:4162472-4163048_XV|agap1	>JGIv7b.000013787:4162472-4163048_XV|agap1	4355.6	2293.9	2766.2	3825	2923.3	2270.5	2317.8	4109	0	0	0	0	0	0	0	0
JGIv7b.000013787:4276165-4416377_XV|agap1	JGIv7b.000013787:4276165-4416377_XV|agap1	>JGIv7b.000013787:4276165-4416377_XV|agap1	0	0	0	0	0	0	0	0	3611.1	4664.6	3385.7	4252.7	4594	4686.7	5220.1	4200.9
JGIv7b.000013787:4794782-4804412_VV|cops8	JGIv7b.000013787:4794782-4804412_VV|cops8	>JGIv7b.000013787:4794782-4804412_VV|cops8	0	0	0	0	0	0	0	0	6809.5	7700.8	5908.3	5652.8	7996.7	8367.7	7816.7	7481.9
JGIv7b.000013787:4859745-4913452_XX|unnamed	JGIv7b.000013787:4859745-4913452_XX|unnamed	>JGIv7b.000013787:4859745-4913452_XX|unnamed	36542	28343	25604	32443	28348	23227	21545	42214	11855	10365	9635.3	8491.1	12014	10439	13636	15880
JGIv7b.000013787:5046765-5101507_XX|lrrfip1;JGIv7b.000004321:1391678-1396523_XX|lrrfip1	JGIv7b.000013787:5046765-5101507_XX|lrrfip1	>JGIv7b.000013787:5046765-5101507_XX|lrrfip1	0	0	0	0	0	0	0	0	14970	16416	12601	13727	16207	18572	17714	17773
JGIv7b.000013787:561689-595569_XX|itgb2	JGIv7b.000013787:561689-595569_XX|itgb2	>JGIv7b.000013787:561689-595569_XX|itgb2	0	0	0	0	0	0	0	0	0	0	0	0	0	0	0	0
JGIv7b.000013787:602324-673271_VV|fam207a	JGIv7b.000013787:602324-673271_VV|fam207a	>JGIv7b.000013787:602324-673271_VV|fam207a	6079.1	3784.9	3779.7	5194	4394.2	4956.8	3312.8	6795.1	0	0	0	0	0	0	0	0
JGIv7b.000013787:750181-800992_VV|adarb1;JGIv7b.000017434:5858849-5999559_XX|adarb2;JGIv7b.000052573:7301524-7650617_XX|adarb2;JGIv7b.000020345:2292229-2295290_VX|adarb1	JGIv7b.000013787:750181-800992_VV|adarb1	>JGIv7b.000013787:750181-800992_VV|adarb1	0	0	0	0	0	0	0	0	20431	21192	19022	18456	22670	20796	23292	27621
JGIv7b.000013787:843448-856671_XV|pofut2;JGIv7b.000020345:2240266-2252900_XV|pofut2	JGIv7b.000013787:843448-856671_XV|pofut2;JGIv7b.000020345:2240266-2252900_XV|pofut2	>JGIv7b.000013787:843448-856671_XV|pofut2;>JGIv7b.000020345:2240266-2252900_XV|pofut2	0	0	0	0	0	0	0	0	0	0	0	0	0	0	0	0
JGIv7b.000013787:876226-1013452_XX|map2	JGIv7b.000013787:876226-1013452_XX|map2	>JGIv7b.000013787:876226-1013452_XX|map2	110170	93773	78816	93910	91359	81776	63450	119450	1103000	1128100	919410	773080	1192500	1026200	983530	967480
JGIv7b.000013787:988127-988350_XX|unnamed	JGIv7b.000013787:988127-988350_XX|unnamed	>JGIv7b.000013787:988127-988350_XX|unnamed	0	0	0	0	0	0	0	0	51395	49073	44073	27821	51672	41057	39272	36422
JGIv7b.000013921:113830-144301_VX|numa1	JGIv7b.000013921:113830-144301_VX|numa1	>JGIv7b.000013921:113830-144301_VX|numa1	12102	9529.4	8844.6	11260	9754.4	8329.1	6915.5	13692	28856	30504	25755	24257	28823	28072	30176	29941
JGIv7b.000044494:6940364-6971413_XX|inpp5d;JGIv7b.000016807:9846304-9915570_XX|inpp5d;JGIv7b.000013921:224478-253486_XV|inppl1	JGIv7b.000044494:6940364-6971413_XX|inpp5d;JGIv7b.000016807:9846304-9915570_XX|inpp5d;JGIv7b.000013921:224478-253486_XV|inppl1	>JGIv7b.000044494:6940364-6971413_XX|inpp5d;>JGIv7b.000016807:9846304-9915570_XX|inpp5d;>JGIv7b.000013921:224478-253486_XV|inppl1	0	0	0	0	0	0	0	0	0	0	0	0	0	0	0	0
JGIv7b.000013941:1414370-1633029_XV|gphn;JGIv7b.000114353:330556-331792_XX|gphn	JGIv7b.000013941:1414370-1633029_XV|gphn	>JGIv7b.000013941:1414370-1633029_XV|gphn	60245	43404	41994	49609	46205	42666	32127	63932	275460	284620	237740	188740	289050	263630	267310	250850
JGIv7b.000013941:1645797-1698111_VV|mpp5	JGIv7b.000013941:1645797-1698111_VV|mpp5	>JGIv7b.000013941:1645797-1698111_VV|mpp5	3316.6	2202.6	1915.5	2694.7	2481.4	2252.2	1760.9	3889.6	5409.6	5935.4	4122.2	4502.3	6022.2	5698.7	6282.3	5645.9
JGIv7b.000013941:1704374-1722019_VV|atp6v1d	JGIv7b.000013941:1704374-1722019_VV|atp6v1d	>JGIv7b.000013941:1704374-1722019_VV|atp6v1d	25974	21599	17721	24192	18843	20306	14550	29729	167530	173710	142790	118660	173890	159460	176050	145700
JGIv7b.000013941:1721879-1733743_VV|eif2s1;JGIv7b.000363286:505-3687_VV|eif2s1;JGIv7b.000013941:1739883-1761981_XX|unnamed	JGIv7b.000013941:1721879-1733743_VV|eif2s1	>JGIv7b.000013941:1721879-1733743_VV|eif2s1	42251	34905	33057	35784	30587	30368	24360	45446	156420	150660	140810	117120	178370	161260	169150	158070
JGIv7b.000013941:1899727-1911120_XV|thbs1	JGIv7b.000013941:1899727-1911120_XV|thbs1	>JGIv7b.000013941:1899727-1911120_XV|thbs1	0	0	0	0	0	0	0	0	2042.3	2520.9	1880.5	1220.8	2346.4	2641.4	3642.2	3994.4
JGIv7b.000013941:2409578-2417386_VV|emc7	JGIv7b.000013941:2409578-2417386_VV|emc7	>JGIv7b.000013941:2409578-2417386_VV|emc7	0	0	0	0	0	0	0	0	24264	27516	22286	22583	27864	27320	27869	23317
JGIv7b.000013941:80927-85532_XX|crp.2	JGIv7b.000013941:80927-85532_XX|crp.2	>JGIv7b.000013941:80927-85532_XX|crp.2	4954.9	3901.4	3734.3	4984.8	3362.1	4639.1	3052.6	6636.7	0	0	0	0	0	0	0	0
JGIv7b.000013941:92621-93265_XX|crp.2	JGIv7b.000013941:92621-93265_XX|crp.2	>JGIv7b.000013941:92621-93265_XX|crp.2	1399.1	2061.2	1779.5	2153.4	1748.6	2032.8	1562.2	2664.8	0	0	0	0	0	0	0	0
JGIv7b.000014008:109776-116784_XV|unnamed	JGIv7b.000014008:109776-116784_XV|unnamed	>JGIv7b.000014008:109776-116784_XV|unnamed	0	0	0	0	0	0	0	0	4208.8	4043.9	2976	2822.1	4194.6	4260.9	4200.7	6206.2
JGIv7b.000014008:118256-125461_VV|ptges2;JGIv7b.000229341:82135-88295_XV|ptges2	JGIv7b.000014008:118256-125461_VV|ptges2	>JGIv7b.000014008:118256-125461_VV|ptges2	19913	17743	12832	17984	16510	13275	12756	22934	24496	25342	19633	17992	27547	25886	27475	27227
JGIv7b.000014008:127789-136208_VV|ciz1	JGIv7b.000014008:127789-136208_VV|ciz1	>JGIv7b.000014008:127789-136208_VV|ciz1	16354	15933	12225	16104	13489	13155	11123	20063	0	0	0	0	0	0	0	0
JGIv7b.000014008:145138-196138_XV|dnm1	JGIv7b.000014008:145138-196138_XV|dnm1	>JGIv7b.000014008:145138-196138_XV|dnm1	59787	57435	41499	47892	48207	37325	29580	56410	304950	307980	260730	240830	335320	291480	295920	282290
JGIv7b.000014008:231232-254324_VX|gle1	JGIv7b.000014008:231232-254324_VX|gle1	>JGIv7b.000014008:231232-254324_VX|gle1	1592.3	1269.4	1318.6	1286.9	1408.4	1172.3	2267.8	1650	0	0	0	0	0	0	0	0
JGIv7b.000014008:256138-292128_VV|sptan1;REV__JGIv7b.000051072:84107-108957_XX|unnamed	JGIv7b.000014008:256138-292128_VV|sptan1	>JGIv7b.000014008:256138-292128_VV|sptan1	405620	361770	281290	349560	333160	291740	214680	420700	3292400	3313500	2886000	2219200	3498000	3135700	3352200	3001800
JGIv7b.000014008:294265-299853_XX|wdr34	JGIv7b.000014008:294265-299853_XX|wdr34	>JGIv7b.000014008:294265-299853_XX|wdr34	0	0	0	0	0	0	0	0	1873.4	1376.7	1721.5	1439.8	2126.5	1445.6	1706	2092.1
JGIv7b.000091271:311508-333156_XV|zer1;JGIv7b.000014008:346813-363122_XV|zer1	JGIv7b.000091271:311508-333156_XV|zer1;JGIv7b.000014008:346813-363122_XV|zer1	>JGIv7b.000091271:311508-333156_XV|zer1;>JGIv7b.000014008:346813-363122_XV|zer1	0	0	0	0	0	0	0	0	0	0	0	0	0	0	0	0
JGIv7b.000014008:363009-378143_VV|tbc1d13;JGIv7b.000091271:333019-345221_XV|tbc1d13	JGIv7b.000014008:363009-378143_VV|tbc1d13	>JGIv7b.000014008:363009-378143_VV|tbc1d13	0	0	0	0	0	0	0	0	0	0	0	0	0	0	0	0
JGIv7b.000014008:383006-490136_XV|fnbp1	JGIv7b.000014008:383006-490136_XV|fnbp1	>JGIv7b.000014008:383006-490136_XV|fnbp1	5823.9	4101	3593.2	4558.1	4751.3	3998.2	4301.1	6097.9	51910	52865	47803	40460	54574	56429	61596	54369
JGIv7b.000014008:39036-53069_VV|ccbl1	JGIv7b.000014008:39036-53069_VV|ccbl1	>JGIv7b.000014008:39036-53069_VV|ccbl1	0	0	0	0	0	0	0	0	9949.7	12260	9555	8291.6	12186	8957.6	11546	11414
JGIv7b.000014008:83921-85506_VX|dolk;JGIv7b.000229341:14170-25365_XV|dolk	JGIv7b.000014008:83921-85506_VX|dolk;JGIv7b.000229341:14170-25365_XV|dolk	>JGIv7b.000014008:83921-85506_VX|dolk;>JGIv7b.000229341:14170-25365_XV|dolk	0	0	0	0	0	0	0	0	1558.6	1521.5	1153.4	742.17	1864.9	984.33	1492.7	1457.7
JGIv7b.000162564:24313-131606_XX|ptprm;JGIv7b.000014025:53418-530004_XV|ptprm	JGIv7b.000162564:24313-131606_XX|ptprm;JGIv7b.000014025:53418-530004_XV|ptprm	>JGIv7b.000162564:24313-131606_XX|ptprm;>JGIv7b.000014025:53418-530004_XV|ptprm	0	0	0	0	0	0	0	0	0	0	0	0	0	0	0	0
JGIv7b.000014555:14334-35282_VX|gpt2	JGIv7b.000014555:14334-35282_VX|gpt2	>JGIv7b.000014555:14334-35282_VX|gpt2	11598	9775.6	6811.8	8309.8	9153.2	7393	5233.7	12544	68163	71216	57195	60045	69802	64664	69461	71449
JGIv7b.000014555:299093-333237_XV|rbck1;JGIv7b.000135348:1306584-1334121_XV|rbck1	JGIv7b.000014555:299093-333237_XV|rbck1;JGIv7b.000135348:1306584-1334121_XV|rbck1	>JGIv7b.000014555:299093-333237_XV|rbck1;>JGIv7b.000135348:1306584-1334121_XV|rbck1	0	0	0	0	0	0	0	0	3606.4	3049.4	2843	2731.4	3206	3677.1	3906.8	4232.8
JGIv7b.000014555:333876-337705_VV|exosc4	JGIv7b.000014555:333876-337705_VV|exosc4	>JGIv7b.000014555:333876-337705_VV|exosc4	0	0	0	0	0	0	0	0	0	0	0	0	0	0	0	0
JGIv7b.000014555:361312-372986_VV|eef1d	JGIv7b.000014555:361312-372986_VV|eef1d	>JGIv7b.000014555:361312-372986_VV|eef1d	20442	20020	17222	21348	16216	17960	11011	27016	25964	26812	23439	18827	28646	26936	25410	22782
JGIv7b.000014557:1716604-1733208_VV|rae1	JGIv7b.000014557:1716604-1733208_VV|rae1	>JGIv7b.000014557:1716604-1733208_VV|rae1	9868.7	7883.5	5572.1	8089.6	7543	7359.4	4752.7	11551	43537	42658	38640	29691	42834	35664	43196	34003
JGIv7b.000014557:3067955-3079154_VX|pfdn4	JGIv7b.000014557:3067955-3079154_VX|pfdn4	>JGIv7b.000014557:3067955-3079154_VX|pfdn4	17186	13149	13413	16759	15777	11532	14244	19587	7273.2	7538.9	5477.3	6505	7508.3	7599.6	9339.2	7688.4
JGIv7b.000014557:3156926-3202544_XX|unnamed	JGIv7b.000014557:3156926-3202544_XX|unnamed	>JGIv7b.000014557:3156926-3202544_XX|unnamed	53625	61765	37213	45693	46733	40174	33507	58499	383100	386070	317790	254310	405120	356450	373030	336220
JGIv7b.000014557:4254597-4269361_XV|dpm1;JGIv7b.000002511:1154496-1167634_XV|dpm1;JGIv7b.000058049:5566404-5572095_XX|unnamed	JGIv7b.000014557:4254597-4269361_XV|dpm1;JGIv7b.000002511:1154496-1167634_XV|dpm1	>JGIv7b.000014557:4254597-4269361_XV|dpm1;>JGIv7b.000002511:1154496-1167634_XV|dpm1	13609	11129	8795.3	11646	13529	8352.2	7905.4	14115	27112	23513	19849	23496	25828	26206	26879	27912
JGIv7b.000014557:4518541-4559881_VV|ptpn1	JGIv7b.000014557:4518541-4559881_VV|ptpn1	>JGIv7b.000014557:4518541-4559881_VV|ptpn1	14404	11332	11165	12095	11082	10034	9531.8	15386	7847.9	7812	7138.5	5367.8	7295.5	8631.9	8311.2	8503
JGIv7b.000014557:5067828-5078769_VV|ube2v1	JGIv7b.000014557:5067828-5078769_VV|ube2v1	>JGIv7b.000014557:5067828-5078769_VV|ube2v1	29421	22901	22015	27614	23751	20188	16350	34091	275570	272260	231440	191020	289460	264960	276190	241530
JGIv7b.000014557:5257574-5423785_XV|prex1;JGIv7b.000045343:24872-38800_XX|prex1	JGIv7b.000014557:5257574-5423785_XV|prex1	>JGIv7b.000014557:5257574-5423785_XV|prex1	0	0	0	0	0	0	0	0	14419	14428	12665	12130	15645	14685	15951	15061
JGIv7b.000014557:5825008-5885804_VV|zmynd8	JGIv7b.000014557:5825008-5885804_VV|zmynd8	>JGIv7b.000014557:5825008-5885804_VV|zmynd8	0	0	0	0	0	0	0	0	0	0	0	0	0	0	0	0
JGIv7b.000061180:361608-384664_XX|ada;JGIv7b.000014557:6489181-6505563_XX|ada	JGIv7b.000061180:361608-384664_XX|ada;JGIv7b.000014557:6489181-6505563_XX|ada	>JGIv7b.000061180:361608-384664_XX|ada;>JGIv7b.000014557:6489181-6505563_XX|ada	0	0	0	0	0	0	0	0	0	0	0	0	0	0	0	0
JGIv7b.000014557:6563064-6608607_XV|arfgef2	JGIv7b.000014557:6563064-6608607_XV|arfgef2	>JGIv7b.000014557:6563064-6608607_XV|arfgef2	0	0	0	0	0	0	0	0	5117.2	4419.7	3463.7	3670.9	5740.3	4348	4999.8	4669.5
JGIv7b.000014557:6611357-6652183_VV|cse1l	JGIv7b.000014557:6611357-6652183_VV|cse1l	>JGIv7b.000014557:6611357-6652183_VV|cse1l	50046	42741	40867	46731	43171	38241	35089	60859	267160	280530	237290	208950	280180	266180	280850	261130
JGIv7b.000014557:6666109-6683798_VX|stau1	JGIv7b.000014557:6666109-6683798_VX|stau1	>JGIv7b.000014557:6666109-6683798_VX|stau1	0	0	0	0	0	0	0	0	0	0	0	0	0	0	0	0
JGIv7b.000014557:6871794-6887991_XX|ttpal	JGIv7b.000014557:6871794-6887991_XX|ttpal	>JGIv7b.000014557:6871794-6887991_XX|ttpal	0	0	0	0	0	0	0	0	20814	23461	18447	15416	20624	19290	21822	20920
JGIv7b.000014557:7014659-7030527_XX|gdap1l1	JGIv7b.000014557:7014659-7030527_XX|gdap1l1	>JGIv7b.000014557:7014659-7030527_XX|gdap1l1	0	0	0	0	0	0	0	0	73531	73183	67546	55801	81535	77537	80866	78289
JGIv7b.000075417:247229-259652_VV|gosr2;JGIv7b.000014557:7324271-7338415_XV|gosr2	JGIv7b.000075417:247229-259652_VV|gosr2;JGIv7b.000014557:7324271-7338415_XV|gosr2	>JGIv7b.000075417:247229-259652_VV|gosr2;>JGIv7b.000014557:7324271-7338415_XV|gosr2	0	0	0	0	0	0	0	0	145.18	167.61	300.06	202.83	160.01	174.9	145.37	0
JGIv7b.000014557:7377413-7412395_XV|nsf	JGIv7b.000014557:7377413-7412395_XV|nsf	>JGIv7b.000014557:7377413-7412395_XV|nsf	104270	90446	72699	92080	88696	69567	60754	111860	1027200	1036800	883890	705260	1114300	1016300	1050800	936840
JGIv7b.000075417:475145-484358_VV|psmc5;JGIv7b.000014557:7532508-7542685_VV|psmc5;JGIv7b.000088765:2347796-2573011_XV|spata5	JGIv7b.000075417:475145-484358_VV|psmc5;JGIv7b.000014557:7532508-7542685_VV|psmc5	>JGIv7b.000075417:475145-484358_VV|psmc5;>JGIv7b.000014557:7532508-7542685_VV|psmc5	84702	79961	49873	64427	66444	59784	43195	91819	240990	241630	213120	173670	251930	221800	247810	239100
JGIv7b.000014557:762892-815842_VV|osbpl2	JGIv7b.000014557:762892-815842_VV|osbpl2	>JGIv7b.000014557:762892-815842_VV|osbpl2	0	0	0	0	0	0	0	0	0	0	0	0	0	0	0	0
JGIv7b.000014557:8085929-8092268_VV|dcaf7;JGIv7b.000075417:981220-992176_VV|dcaf7	JGIv7b.000014557:8085929-8092268_VV|dcaf7;JGIv7b.000075417:981220-992176_VV|dcaf7	>JGIv7b.000014557:8085929-8092268_VV|dcaf7;>JGIv7b.000075417:981220-992176_VV|dcaf7	1020.1	789.43	531.97	903.52	909.08	1012.9	675.77	1356.4	20792	21375	17840	19736	22207	21054	22865	30611
JGIv7b.000014557:823836-837946_VV|adrm1	JGIv7b.000014557:823836-837946_VV|adrm1	>JGIv7b.000014557:823836-837946_VV|adrm1	0	0	0	0	0	0	0	0	4849.5	5153.5	4725.5	3632.9	5692.6	5316.5	5121.3	4731.4
JGIv7b.000014557:8537078-8545001_XV|taco1	JGIv7b.000014557:8537078-8545001_XV|taco1	>JGIv7b.000014557:8537078-8545001_XV|taco1	0	0	0	0	0	0	0	0	0	0	0	0	0	0	0	0
JGIv7b.000014557:8566480-8580418_VV|ccdc47	JGIv7b.000014557:8566480-8580418_VV|ccdc47	>JGIv7b.000014557:8566480-8580418_VV|ccdc47	0	0	0	0	0	0	0	0	6150.7	6433.6	6283.7	5229.8	8432.4	7111.3	7517.5	7428.7
JGIv7b.000014557:8584682-8603865_VV|ddx42	JGIv7b.000014557:8584682-8603865_VV|ddx42	>JGIv7b.000014557:8584682-8603865_VV|ddx42	19746	18383	14158	17708	16019	16223	11481	23665	24212	30472	20746	27634	26386	25494	25607	27155
JGIv7b.000014557:8646381-8688504_XV|mapt	JGIv7b.000014557:8646381-8688504_XV|mapt	>JGIv7b.000014557:8646381-8688504_XV|mapt	11389	17894	7657.4	9914.7	12815	9025.4	7665.6	11978	84673	86238	65908	53750	87101	74279	80960	71345
JGIv7b.000075417:1750969-1772665_VV|cdc27;JGIv7b.000014557:8731110-8760143_VV|cdc27	JGIv7b.000075417:1750969-1772665_VV|cdc27;JGIv7b.000014557:8731110-8760143_VV|cdc27	>JGIv7b.000075417:1750969-1772665_VV|cdc27;>JGIv7b.000014557:8731110-8760143_VV|cdc27	3612.6	2930.6	2879	3764.8	3708.4	3207.4	2459	4724.8	0	0	0	0	0	0	0	0
JGIv7b.000014557:8763338-8778335_VV|nmt2	JGIv7b.000014557:8763338-8778335_VV|nmt2	>JGIv7b.000014557:8763338-8778335_VV|nmt2	12679	9982.1	9388.8	11758	10166	9555.3	7442.2	14687	83308	91687	84493	70379	100390	89975	90581	86693
JGIv7b.000014557:8786384-8814262_XX|plcd3;JGIv7b.000075417:1785646-1817742_XX|plcd3	JGIv7b.000014557:8786384-8814262_XX|plcd3;JGIv7b.000075417:1785646-1817742_XX|plcd3	>JGIv7b.000014557:8786384-8814262_XX|plcd3;>JGIv7b.000075417:1785646-1817742_XX|plcd3	0	0	0	0	0	0	0	0	7787.3	7793.8	7588.8	3796.5	7102.5	6945.2	7061.8	8556.2
JGIv7b.000014557:8979072-9006509_VV|psmd11	JGIv7b.000014557:8979072-9006509_VV|psmd11	>JGIv7b.000014557:8979072-9006509_VV|psmd11	66298	57356	53382	60232	54874	49918	38197	75263	209720	212000	183280	144510	230000	205460	219220	201690
JGIv7b.000014557:9091103-9113938_VV|eftud2	JGIv7b.000014557:9091103-9113938_VV|eftud2	>JGIv7b.000014557:9091103-9113938_VV|eftud2	0	0	0	0	0	0	0	0	1524.7	1835.2	1293.5	1117.8	1493.6	1842.7	1618.5	1899.8
JGIv7b.000014557:9121333-9157158_XX|adam11;JGIv7b.000075417:2285493-2314291_XX|adam11	JGIv7b.000014557:9121333-9157158_XX|adam11;JGIv7b.000075417:2285493-2314291_XX|adam11	>JGIv7b.000014557:9121333-9157158_XX|adam11;>JGIv7b.000075417:2285493-2314291_XX|adam11	0	0	0	0	0	0	0	0	1599.4	1592	1435.4	1517.5	1879.2	1517.7	1778.8	1982.3
JGIv7b.000014557:9247821-9256966_XX|mpp2	JGIv7b.000014557:9247821-9256966_XX|mpp2	>JGIv7b.000014557:9247821-9256966_XX|mpp2	2492.6	1726.3	1314.5	2182.5	1867.8	1500.4	1253	2715	17535	16781	11434	11802	12965	14824	15560	15343
JGIv7b.000014557:9336671-9360920_XX|col1a1	JGIv7b.000014557:9336671-9360920_XX|col1a1	>JGIv7b.000014557:9336671-9360920_XX|col1a1	86541	51108	75711	75679	64925	47720	52876	79017	80691	49506	21338	32837	32722	15474	66855	31663
JGIv7b.000014557:9391281-9405590_XX|ppp1r9b	JGIv7b.000014557:9391281-9405590_XX|ppp1r9b	>JGIv7b.000014557:9391281-9405590_XX|ppp1r9b	30156	28237	21373	24523	24242	22010	16004	30366	51428	50026	43647	43443	52921	48547	52864	51382
JGIv7b.000075417:2588752-2618779_XX|hdac5;JGIv7b.000014557:9440293-9454672_XX|hdac5	JGIv7b.000075417:2588752-2618779_XX|hdac5;JGIv7b.000014557:9440293-9454672_XX|hdac5	>JGIv7b.000075417:2588752-2618779_XX|hdac5;>JGIv7b.000014557:9440293-9454672_XX|hdac5	0	0	0	0	0	0	0	0	0	0	0	0	0	0	0	0
JGIv7b.000014557:9523189-9541961_VV|ubtf	JGIv7b.000014557:9523189-9541961_VV|ubtf	>JGIv7b.000014557:9523189-9541961_VV|ubtf	24351	33365	16905	20358	21074	19938	14335	27639	31882	34796	29054	31029	32826	32589	35838	40269
JGIv7b.000014557:9576218-9587551_XX|rundc3a;JGIv7b.000075417:2717595-2727021_XX|rundc3a;JGIv7b.000061124:882316-985783_XX|rundc3b	JGIv7b.000014557:9576218-9587551_XX|rundc3a;JGIv7b.000075417:2717595-2727021_XX|rundc3a	>JGIv7b.000014557:9576218-9587551_XX|rundc3a;>JGIv7b.000075417:2717595-2727021_XX|rundc3a	0	0	0	0	0	0	0	0	3195.1	4042.7	4593.8	2227.1	3115.9	3215.6	3364.9	2815.5
JGIv7b.000014557:961857-970830_VV|rps21;JGIv7b.000013471:3136688-3147940_VV|rps21	JGIv7b.000014557:961857-970830_VV|rps21;JGIv7b.000013471:3136688-3147940_VV|rps21	>JGIv7b.000014557:961857-970830_VV|rps21;>JGIv7b.000013471:3136688-3147940_VV|rps21	0	0	0	0	0	0	0	0	6050.9	8400.3	6710.7	5603.4	9871.4	6993.9	8814.1	5912.1
JGIv7b.000014692:9114149-9174941_VV|clcn3;JGIv7b.000014660:1929751-1977195_VV|clcn3	JGIv7b.000014692:9114149-9174941_VV|clcn3;JGIv7b.000014660:1929751-1977195_VV|clcn3	>JGIv7b.000014692:9114149-9174941_VV|clcn3;>JGIv7b.000014660:1929751-1977195_VV|clcn3	5960.8	4880.9	4670.7	4321	5247.8	4490.9	3719.3	6299.9	1546.3	1178.5	979.98	984.36	1223.3	1180.7	1226.1	1366
JGIv7b.000014660:2063000-2095074_XV|aadat;JGIv7b.000014692:8988277-9019148_XX|aadat	JGIv7b.000014660:2063000-2095074_XV|aadat	>JGIv7b.000014660:2063000-2095074_XV|aadat	0	0	0	0	0	0	0	0	92840	97340	79695	71484	94940	88519	98845	93511
JGIv7b.000014660:697527-707313_XV|msmo1	JGIv7b.000014660:697527-707313_XV|msmo1	>JGIv7b.000014660:697527-707313_XV|msmo1	0	0	0	0	0	0	0	0	0	0	0	0	0	0	0	0
JGIv7b.000014660:750009-782671_XV|cpe	JGIv7b.000014660:750009-782671_XV|cpe	>JGIv7b.000014660:750009-782671_XV|cpe	21587	14626	12637	15586	15075	11676	8062.6	17945	93672	93111	85623	66587	89288	92251	92444	84903
JGIv7b.000014692:1013142-1027892_XV|asah1	JGIv7b.000014692:1013142-1027892_XV|asah1	>JGIv7b.000014692:1013142-1027892_XV|asah1	0	0	0	0	0	0	0	0	0	0	0	0	0	0	0	0
JGIv7b.000014692:2013974-2132183_VV|fat1	JGIv7b.000014692:2013974-2132183_VV|fat1	>JGIv7b.000014692:2013974-2132183_VV|fat1	0	0	0	0	0	0	0	0	3352.5	3067.2	2640.9	1316.3	3757.7	6315.7	8028.6	7414
JGIv7b.000014692:2448849-2474769_XX|klkb1	JGIv7b.000014692:2448849-2474769_XX|klkb1	>JGIv7b.000014692:2448849-2474769_XX|klkb1	0	0	0	0	0	0	0	0	0	0	0	0	0	0	0	0
JGIv7b.000014692:2478893-2498287_XV|cyp4v2	JGIv7b.000014692:2478893-2498287_XV|cyp4v2	>JGIv7b.000014692:2478893-2498287_XV|cyp4v2	0	0	0	0	0	0	0	0	16221	14351	12037	11791	12467	13377	15758	13389
JGIv7b.000014692:2711694-2876604_XX|sorbs2	JGIv7b.000014692:2711694-2876604_XX|sorbs2	>JGIv7b.000014692:2711694-2876604_XX|sorbs2	0	0	0	0	0	0	0	0	0	0	0	0	0	0	0	0
JGIv7b.000014692:2722734-2723408_XX|unnamed	JGIv7b.000014692:2722734-2723408_XX|unnamed	>JGIv7b.000014692:2722734-2723408_XX|unnamed	1664.5	1469.6	1684.2	1791.6	1826	836.54	1059.5	1586.6	0	0	0	0	0	0	0	0
JGIv7b.000123719:8-10961_XX|pdlim3;JGIv7b.000014692:2907411-2932489_XX|pdlim3	JGIv7b.000123719:8-10961_XX|pdlim3;JGIv7b.000014692:2907411-2932489_XX|pdlim3	>JGIv7b.000123719:8-10961_XX|pdlim3;>JGIv7b.000014692:2907411-2932489_XX|pdlim3	0	0	0	0	0	0	0	0	0	0	0	0	0	0	0	0
JGIv7b.000014692:2944358-2960752_VV|ufsp2	JGIv7b.000014692:2944358-2960752_VV|ufsp2	>JGIv7b.000014692:2944358-2960752_VV|ufsp2	4878.4	3847.3	3744.8	4548.5	4052.8	4412.3	3294.6	5643.4	34193	31855	30761	28898	38042	34391	40691	33406
JGIv7b.000014692:318588-427854_XV|efha2	JGIv7b.000014692:318588-427854_XV|efha2	>JGIv7b.000014692:318588-427854_XV|efha2	14025	9960.5	9892.9	10097	9793.5	8188.8	8234.1	13755	80234	87098	75931	66318	85232	81837	92010	101120
JGIv7b.000014692:3285393-3331674_VV|acsl1	JGIv7b.000014692:3285393-3331674_VV|acsl1	>JGIv7b.000014692:3285393-3331674_VV|acsl1	0	0	0	0	0	0	0	0	7542	8567.7	6243	6906.6	8905.1	8604.2	10658	8656.6
JGIv7b.000014692:3519341-3547221_VV|casp3	JGIv7b.000014692:3519341-3547221_VV|casp3	>JGIv7b.000014692:3519341-3547221_VV|casp3	4182	3910.4	3346.9	4352.8	4376.5	3270.4	2540.1	5185.7	9264.1	11236	10923	7602.8	13671	10738	12875	10955
JGIv7b.000014692:3809770-3846583_VV|trappc11	JGIv7b.000014692:3809770-3846583_VV|trappc11	>JGIv7b.000014692:3809770-3846583_VV|trappc11	0	0	0	0	0	0	0	0	23324	21631	18200	24270	24420	24648	25257	23200
JGIv7b.000014692:3845584-3855253_VV|rwdd4;JGIv7b.000041523:4988705-5001010_VV|rwdd4	JGIv7b.000014692:3845584-3855253_VV|rwdd4;JGIv7b.000041523:4988705-5001010_VV|rwdd4	>JGIv7b.000014692:3845584-3855253_VV|rwdd4;>JGIv7b.000041523:4988705-5001010_VV|rwdd4	0	0	0	0	0	0	0	0	0	0	0	0	0	0	0	0
JGIv7b.000014692:3893199-3919411_XX|unnamed	JGIv7b.000014692:3893199-3919411_XX|unnamed	>JGIv7b.000014692:3893199-3919411_XX|unnamed	0	0	0	0	0	0	0	0	11877	12030	11104	11009	13584	13120	12381	10257
JGIv7b.000123719:2410113-2430362_VX|tusc3;JGIv7b.000014692:3939-89045_XX|tusc3	JGIv7b.000123719:2410113-2430362_VX|tusc3;JGIv7b.000014692:3939-89045_XX|tusc3	>JGIv7b.000123719:2410113-2430362_VX|tusc3;>JGIv7b.000014692:3939-89045_XX|tusc3	9882.1	10950	7673.9	9326.2	8340.5	8953.2	6580.8	12813	12406	11729	11764	11233	13791	13681	12906	13382
JGIv7b.000014692:4430338-4729751_XV|unnamed;JGIv7b.000041523:3796638-4507835_XV|unnamed	JGIv7b.000014692:4430338-4729751_XV|unnamed	>JGIv7b.000014692:4430338-4729751_XV|unnamed	3130.6	2630.2	2012.3	2618.2	2391.1	2371	2199.1	4386.4	922.84	808.33	583.06	742.03	1163.5	1001.1	785.67	1959
JGIv7b.000014692:545355-568066_XV|vps37a	JGIv7b.000014692:545355-568066_XV|vps37a	>JGIv7b.000014692:545355-568066_XV|vps37a	0	0	0	0	0	0	0	0	0	0	0	0	0	0	0	0
JGIv7b.000014692:598185-630521_XX|mtmr7	JGIv7b.000014692:598185-630521_XX|mtmr7	>JGIv7b.000014692:598185-630521_XX|mtmr7	0	0	0	0	0	0	0	0	7219.8	6192.4	6175.8	5333.1	6625.2	5863.2	6779.7	7164.6
JGIv7b.000014692:6240787-6258104_XV|aga	JGIv7b.000014692:6240787-6258104_XV|aga	>JGIv7b.000014692:6240787-6258104_XV|aga	0	0	0	0	0	0	0	0	0	0	0	0	0	0	0	0
JGIv7b.000123719:1817213-1871606_XX|slc7a2.1;JGIv7b.000014692:659018-713979_XX|slc7a2.1	JGIv7b.000123719:1817213-1871606_XX|slc7a2.1;JGIv7b.000014692:659018-713979_XX|slc7a2.1	>JGIv7b.000123719:1817213-1871606_XX|slc7a2.1;>JGIv7b.000014692:659018-713979_XX|slc7a2.1	4782.7	3260.5	2942.5	3375.5	3143.8	2534.9	1806.1	4431	3220.3	2610.1	2507.3	3374.4	4544.5	3335.1	3821.6	6987.3
JGIv7b.000014692:6684319-6698902_VV|spcs3	JGIv7b.000014692:6684319-6698902_VV|spcs3	>JGIv7b.000014692:6684319-6698902_VV|spcs3	0	0	0	0	0	0	0	0	32932	36112	31655	30266	39612	37756	37966	38393
JGIv7b.000014692:6757484-6823596_XX|wdr17	JGIv7b.000014692:6757484-6823596_XX|wdr17	>JGIv7b.000014692:6757484-6823596_XX|wdr17	0	0	0	0	0	0	0	0	46191	44121	38377	33457	47481	44683	51399	44390
JGIv7b.000014692:6888734-6977443_XX|gpm6a;JGIv7b.000006590:5419061-5440187_XX|il10rb	JGIv7b.000014692:6888734-6977443_XX|gpm6a	>JGIv7b.000014692:6888734-6977443_XX|gpm6a	5701.8	4702.4	3572.3	5469.6	4506.2	3427.8	2308.8	6182.6	132590	135240	107300	85942	130870	118440	126920	113940
JGIv7b.000014692:7107790-7191587_XX|glra3;JGIv7b.000272351:206383-287944_XX|glra3	JGIv7b.000014692:7107790-7191587_XX|glra3;JGIv7b.000272351:206383-287944_XX|glra3	>JGIv7b.000014692:7107790-7191587_XX|glra3;>JGIv7b.000272351:206383-287944_XX|glra3	0	0	0	0	0	0	0	0	0	0	0	0	0	0	0	0
JGIv7b.000014692:7886158-7889756_VV|hmgb2	JGIv7b.000014692:7886158-7889756_VV|hmgb2	>JGIv7b.000014692:7886158-7889756_VV|hmgb2	61152	53761	46473	64521	52702	51699	33427	77302	121740	121390	100730	60934	114720	109170	117550	90190
JGIv7b.000014692:940736-995226_VV|pcm1	JGIv7b.000014692:940736-995226_VV|pcm1	>JGIv7b.000014692:940736-995226_VV|pcm1	0	0	0	0	0	0	0	0	0	0	0	0	0	0	0	0
JGIv7b.000014692:9422410-9434315_VX|cbr4	JGIv7b.000014692:9422410-9434315_VX|cbr4	>JGIv7b.000014692:9422410-9434315_VX|cbr4	0	0	0	0	0	0	0	0	0	0	0	0	0	0	0	0
JGIv7b.000014692:9437323-9583195_XV|palld;JGIv7b.000014660:1509430-1655572_XV|palld	JGIv7b.000014692:9437323-9583195_XV|palld;JGIv7b.000014660:1509430-1655572_XV|palld	>JGIv7b.000014692:9437323-9583195_XV|palld;>JGIv7b.000014660:1509430-1655572_XV|palld	11682	10468	8781.6	10699	10019	8754	8158.6	14675	5405.2	6398.1	5168.3	4279.2	6343.2	5967	7246.2	6184.3
JGIv7b.000014696:628414-634678_XX|dera	JGIv7b.000014696:628414-634678_XX|dera	>JGIv7b.000014696:628414-634678_XX|dera	822.1	710.17	569.8	951.14	766.63	447.36	872.63	837.44	14251	14878	12136	14906	16002	15370	15724	15681
JGIv7b.000014696:640504-647935_VV|strap	JGIv7b.000014696:640504-647935_VV|strap	>JGIv7b.000014696:640504-647935_VV|strap	5300.9	3801	4432	4809.8	4211.5	3350.8	3555.2	6398.1	5240	6637.6	5271	4761.1	6287.6	6877	6434	6824.4
JGIv7b.000014822:3186-63643_XV|c2cd5	JGIv7b.000014822:3186-63643_XV|c2cd5	>JGIv7b.000014822:3186-63643_XV|c2cd5	0	0	0	0	0	0	0	0	6891.4	7885.8	7193.9	7391.3	7338.7	6853.9	6822.2	8407.3
JGIv7b.000247724:825845-838325_VV|mob1a;JGIv7b.000014870:1141845-1152723_VV|mob1a	JGIv7b.000247724:825845-838325_VV|mob1a;JGIv7b.000014870:1141845-1152723_VV|mob1a	>JGIv7b.000247724:825845-838325_VV|mob1a;>JGIv7b.000014870:1141845-1152723_VV|mob1a	0	0	0	0	0	0	0	0	0	0	0	0	0	0	0	0
JGIv7b.000014870:219162-225648_VV|fam136a;JGIv7b.000247724:1832072-1835857_VV|fam136a	JGIv7b.000014870:219162-225648_VV|fam136a;JGIv7b.000247724:1832072-1835857_VV|fam136a	>JGIv7b.000014870:219162-225648_VV|fam136a;>JGIv7b.000247724:1832072-1835857_VV|fam136a	0	0	0	0	0	0	0	0	6589.1	6900.3	6080.9	4684.5	8095.3	8190.7	8859.3	6691.4
JGIv7b.000014870:293675-305315_XX|nif	JGIv7b.000014870:293675-305315_XX|nif	>JGIv7b.000014870:293675-305315_XX|nif	137350	117280	87336	121330	107670	83969	78331	120150	507390	538760	460800	377930	565030	500050	508100	474340
JGIv7b.000014870:421228-475533_XX|add2	JGIv7b.000014870:421228-475533_XX|add2	>JGIv7b.000014870:421228-475533_XX|add2	18212	14680	12223	15013	12624	10453	8953.2	15656	35114	42029	31885	26054	35656	33009	40290	38151
JGIv7b.000014870:535609-560893_VV|hkdc1	JGIv7b.000014870:535609-560893_VV|hkdc1	>JGIv7b.000014870:535609-560893_VV|hkdc1	0	0	0	0	0	0	0	0	1445.7	2125.9	1506.4	1940.4	2111.6	2327.2	2421.5	2403.6
JGIv7b.000221007:6042456-6137312_VV|tdrd3;JGIv7b.000014978:10577648-10687964_XV|tdrd3	JGIv7b.000221007:6042456-6137312_VV|tdrd3;JGIv7b.000014978:10577648-10687964_XV|tdrd3	>JGIv7b.000221007:6042456-6137312_VV|tdrd3;>JGIv7b.000014978:10577648-10687964_XV|tdrd3	4371.3	3895.5	2882.1	3510.8	4029.3	2716.2	2536.2	4570.3	0	0	0	0	0	0	0	0
JGIv7b.000014978:1109394-1114525_VV|wibg;JGIv7b.000008129:8567473-8572110_VV|wibg	JGIv7b.000014978:1109394-1114525_VV|wibg;JGIv7b.000008129:8567473-8572110_VV|wibg	>JGIv7b.000014978:1109394-1114525_VV|wibg;>JGIv7b.000008129:8567473-8572110_VV|wibg	5046.4	4685.1	3737	4475.6	4411.6	3187.7	2431.6	4910.9	0	0	0	0	0	0	0	0
JGIv7b.000014978:122871-188690_VX|myo1a	JGIv7b.000014978:122871-188690_VX|myo1a	>JGIv7b.000014978:122871-188690_VX|myo1a	3600.2	2816.9	2910.9	3574.8	2844.8	2763.4	1752.3	4135.4	15415	16745	14187	10284	19431	17838	19270	16693
JGIv7b.000221007:4150115-4153618_XX|pcdh9;JGIv7b.000014978:12620232-12626349_XV|pcdh9	JGIv7b.000221007:4150115-4153618_XX|pcdh9;JGIv7b.000014978:12620232-12626349_XV|pcdh9	>JGIv7b.000221007:4150115-4153618_XX|pcdh9;>JGIv7b.000014978:12620232-12626349_XV|pcdh9	0	0	0	0	0	0	0	0	24038	22652	19654	18194	22767	23258	21960	22064
JGIv7b.000014978:1269299-1309046_VV|sarnp	JGIv7b.000014978:1269299-1309046_VV|sarnp	>JGIv7b.000014978:1269299-1309046_VV|sarnp	40252	47189	30027	38171	35297	32905	24144	43640	15272	18849	14799	13566	16663	18633	17590	15318
JGIv7b.000014978:1509266-1590855_VV|dgka	JGIv7b.000014978:1509266-1590855_VV|dgka	>JGIv7b.000014978:1509266-1590855_VV|dgka	1898.6	1833.8	1593.5	1997.8	1887.8	1306.5	1551.2	2478.4	76020	77751	67064	51775	82724	74667	82697	69648
JGIv7b.000014978:1609352-1701487_VV|suox;JGIv7b.000008129:7943426-7985762_XX|suox	JGIv7b.000014978:1609352-1701487_VV|suox;JGIv7b.000008129:7943426-7985762_XX|suox	>JGIv7b.000014978:1609352-1701487_VV|suox;>JGIv7b.000008129:7943426-7985762_XX|suox	3872.5	3634.1	2243.7	2859.5	2717.7	2521.5	1675.5	4299.8	0	0	0	0	0	0	0	0
JGIv7b.000014978:1849845-1873411_VV|pa2g4	JGIv7b.000014978:1849845-1873411_VV|pa2g4	>JGIv7b.000014978:1849845-1873411_VV|pa2g4	9968.4	7833.5	7935.4	8457.7	7374.1	6708.7	4898	10715	28385	29953	23722	22774	30293	30642	29959	30411
JGIv7b.000014978:1897472-1902250_VV|zc3h10	JGIv7b.000014978:1897472-1902250_VV|zc3h10	>JGIv7b.000014978:1897472-1902250_VV|zc3h10	2384.5	1838.9	1667.6	1683	1634.5	1255.6	1273.8	2531.4	0	0	0	0	0	0	0	0
JGIv7b.000014978:1994468-2000789_VV|myl6	JGIv7b.000014978:1994468-2000789_VV|myl6	>JGIv7b.000014978:1994468-2000789_VV|myl6	0	0	0	0	0	0	0	0	14429	14414	12986	9013.1	15352	16132	14803	12915
JGIv7b.000014978:2009669-2052569_XV|smarcc2	JGIv7b.000014978:2009669-2052569_XV|smarcc2	>JGIv7b.000014978:2009669-2052569_XV|smarcc2	19484	17601	16240	17513	15236	14089	13022	24365	66507	68541	57443	54395	65785	63106	68034	65609
JGIv7b.000014978:2292269-2313281_VV|cs	JGIv7b.000014978:2292269-2313281_VV|cs	>JGIv7b.000014978:2292269-2313281_VV|cs	60182	98128	47571	55725	62798	48197	29989	66964	635650	687550	533480	425450	643000	618260	644000	541850
JGIv7b.000014978:2319754-2333538_VV|cnpy2	JGIv7b.000014978:2319754-2333538_VV|cnpy2	>JGIv7b.000014978:2319754-2333538_VV|cnpy2	4393.7	2451.2	2556.7	3567.8	2932.3	2801	2787.6	4965	3633.1	3134.2	2679.5	2799.4	3620.5	2787.1	3356.3	3567.3
JGIv7b.000014978:2333377-2341944_VV|wdr61;JGIv7b.000008129:7366540-7379735_VV|wdr61	JGIv7b.000014978:2333377-2341944_VV|wdr61;JGIv7b.000008129:7366540-7379735_VV|wdr61	>JGIv7b.000014978:2333377-2341944_VV|wdr61;>JGIv7b.000008129:7366540-7379735_VV|wdr61	0	0	0	0	0	0	0	0	3312.9	4116.5	3395	2122.2	3449.4	3353.6	3371.4	3192
JGIv7b.000014978:2350764-2405415_XX|unnamed	JGIv7b.000014978:2350764-2405415_XX|unnamed	>JGIv7b.000014978:2350764-2405415_XX|unnamed	0	0	0	0	0	0	0	0	5902.8	17415	12388	4672.2	5368.3	6300.3	6881.6	5338.6
JGIv7b.000014978:2463292-2484652_VV|cd63	JGIv7b.000014978:2463292-2484652_VV|cd63	>JGIv7b.000014978:2463292-2484652_VV|cd63	7349.6	6167.1	5385.3	6423.3	5761.2	5261.6	3865.5	8736	110050	115340	91482	69360	108050	102170	107440	88667
JGIv7b.000014978:2628257-2728017_XX|itga7	JGIv7b.000014978:2628257-2728017_XX|itga7	>JGIv7b.000014978:2628257-2728017_XX|itga7	0	0	0	0	0	0	0	0	990.98	1374	1454	1307.7	1600	1429.1	1781.8	2530.9
JGIv7b.000014978:2732767-2737950_XX|unnamed	JGIv7b.000014978:2732767-2737950_XX|unnamed	>JGIv7b.000014978:2732767-2737950_XX|unnamed	0	0	0	0	0	0	0	0	0	0	0	0	0	0	0	0
JGIv7b.000014978:3126877-3143461_XX|prph;JGIv7b.000008355:58180-64146_XX|des.2	JGIv7b.000014978:3126877-3143461_XX|prph	>JGIv7b.000014978:3126877-3143461_XX|prph	49884	44355	33054	53934	49832	39903	34514	62366	780310	690820	660860	662260	853200	859380	867160	818100
JGIv7b.000014978:3195520-3201679_VV|tuba3e	JGIv7b.000014978:3195520-3201679_VV|tuba3e	>JGIv7b.000014978:3195520-3201679_VV|tuba3e	0	0	0	0	0	0	0	0	71212	69411	56966	40828	85683	65778	68463	68508
JGIv7b.000014978:3247274-3249878_XX|tuba1b	JGIv7b.000014978:3247274-3249878_XX|tuba1b	>JGIv7b.000014978:3247274-3249878_XX|tuba1b	0	0	0	0	0	0	0	0	82378	79991	65065	50568	87863	67515	84485	90262
JGIv7b.000014978:3257425-3261234_VV|tuba1b	JGIv7b.000014978:3257425-3261234_VV|tuba1b	>JGIv7b.000014978:3257425-3261234_VV|tuba1b	634610	589570	511410	651060	594640	465860	338560	767940	4256200	4207900	3527000	2858100	4451500	3799000	4177600	3900100
JGIv7b.000014978:3781846-3792955_VV|fkbp11	JGIv7b.000014978:3781846-3792955_VV|fkbp11	>JGIv7b.000014978:3781846-3792955_VV|fkbp11	0	0	0	0	0	0	0	0	0	0	0	0	0	0	0	0
JGIv7b.000014978:3910052-3938535_VV|ddx23	JGIv7b.000014978:3910052-3938535_VV|ddx23	>JGIv7b.000014978:3910052-3938535_VV|ddx23	0	0	0	0	0	0	0	0	0	0	0	0	0	0	0	0
JGIv7b.000014978:3953700-4007126_XX|cacnb3;JGIv7b.000008129:5969701-6024809_XX|cacnb3	JGIv7b.000014978:3953700-4007126_XX|cacnb3;JGIv7b.000008129:5969701-6024809_XX|cacnb3	>JGIv7b.000014978:3953700-4007126_XX|cacnb3;>JGIv7b.000008129:5969701-6024809_XX|cacnb3	2440.5	2245.1	1492.4	2286	1927.4	1893.4	1289.2	3041.7	5930.1	6740.5	5619.5	5379.6	5780.7	7034.5	6222.1	6195.1
JGIv7b.000014978:445271-448922_XX|hsd17b6	JGIv7b.000014978:445271-448922_XX|hsd17b6	>JGIv7b.000014978:445271-448922_XX|hsd17b6	0	0	0	0	0	0	0	0	4264.3	4162.8	4598.9	3004.6	4991.1	4661.6	5174.8	4329.4
JGIv7b.000014978:4469688-4505093_XV|prpf40b;JGIv7b.000008129:5477425-5509798_XX|prpf40b	JGIv7b.000014978:4469688-4505093_XV|prpf40b;JGIv7b.000008129:5477425-5509798_XX|prpf40b	>JGIv7b.000014978:4469688-4505093_XV|prpf40b;>JGIv7b.000008129:5477425-5509798_XX|prpf40b	1278.1	1044.6	1004.5	1197.2	1178.7	698.18	1095.6	1477.9	3646.7	3648.7	2889.2	4326.1	4016.9	3610.7	5020.3	5791.1
JGIv7b.000014978:5033001-5057926_VV|itm2b	JGIv7b.000014978:5033001-5057926_VV|itm2b	>JGIv7b.000014978:5033001-5057926_VV|itm2b	0	0	0	0	0	0	0	0	15741	14682	12976	14099	18869	16791	15954	17479
JGIv7b.000014978:508208-517767_VX|unnamed;JGIv7b.000014978:467747-473683_XX|unnamed	JGIv7b.000014978:508208-517767_VX|unnamed	>JGIv7b.000014978:508208-517767_VX|unnamed	0	0	0	0	0	0	0	0	5583.4	4502.2	4871	4345	6925	6531.1	6601.8	5610.6
JGIv7b.000014978:5096274-5123372_VV|sucla2	JGIv7b.000014978:5096274-5123372_VV|sucla2	>JGIv7b.000014978:5096274-5123372_VV|sucla2	3250.4	1893.7	2451.8	3153.8	2106.3	2052.2	1580.9	2815.3	23476	23145	19205	18431	23115	24906	24638	23796
JGIv7b.000014978:5386207-5419649_XV|esd	JGIv7b.000014978:5386207-5419649_XV|esd	>JGIv7b.000014978:5386207-5419649_XV|esd	0	0	0	0	0	0	0	0	2838.4	2283.5	1701.3	1713.3	1995.4	2264.8	2639	2002.7
JGIv7b.000014978:5432160-5532150_XV|lrch1;JGIv7b.000008129:4502031-4627494_XV|lrch1	JGIv7b.000014978:5432160-5532150_XV|lrch1;JGIv7b.000008129:4502031-4627494_XV|lrch1	>JGIv7b.000014978:5432160-5532150_XV|lrch1;>JGIv7b.000008129:4502031-4627494_XV|lrch1	0	0	0	0	0	0	0	0	0	0	0	0	0	0	0	0
JGIv7b.000014978:5673700-5699538_XX|lcp1	JGIv7b.000014978:5673700-5699538_XX|lcp1	>JGIv7b.000014978:5673700-5699538_XX|lcp1	0	0	0	0	0	0	0	0	26697	29757	23327	18899	30551	28778	35938	33925
JGIv7b.000014978:568236-588480_VV|naca.2;JGIv7b.000008129:8963711-8985903_VV|naca.2	JGIv7b.000014978:568236-588480_VV|naca.2;JGIv7b.000008129:8963711-8985903_VV|naca.2	>JGIv7b.000014978:568236-588480_VV|naca.2;>JGIv7b.000008129:8963711-8985903_VV|naca.2	34676	27944	25688	28463	25494	24927	19104	39135	49345	51445	48343	41015	55916	54127	57546	53930
JGIv7b.000014978:595874-616616_VV|ptges3	JGIv7b.000014978:595874-616616_VV|ptges3	>JGIv7b.000014978:595874-616616_VV|ptges3	0	0	0	0	0	0	0	0	28138	27709	23110	19640	28515	25189	27716	27662
JGIv7b.000014978:6125138-6129557_VV|tpt1	JGIv7b.000014978:6125138-6129557_VV|tpt1	>JGIv7b.000014978:6125138-6129557_VV|tpt1	57945	49634	48086	59495	48963	42825	33053	67995	133350	128570	123820	103320	167930	137610	151520	129150
JGIv7b.000014978:6209649-6214328_XX|kctd4	JGIv7b.000014978:6209649-6214328_XX|kctd4	>JGIv7b.000014978:6209649-6214328_XX|kctd4	0	0	0	0	0	0	0	0	8915.7	8907.2	7614	8370.6	8791.6	9668.1	9601.7	12271
JGIv7b.000014978:642079-648008_VV|atp5b	JGIv7b.000014978:642079-648008_VV|atp5b	>JGIv7b.000014978:642079-648008_VV|atp5b	180600	133830	135350	158780	138610	122260	104690	201470	1114500	1132900	898880	836490	1148200	1073000	1198200	1135600
JGIv7b.000014978:678439-720955_VV|baz2a	JGIv7b.000014978:678439-720955_VV|baz2a	>JGIv7b.000014978:678439-720955_VV|baz2a	0	0	0	0	0	0	0	0	17202	18961	14981	13117	19531	20051	17320	15697
JGIv7b.000014978:7550630-7710800_VV|vwa8	JGIv7b.000014978:7550630-7710800_VV|vwa8	>JGIv7b.000014978:7550630-7710800_VV|vwa8	6923.6	4523.4	5767.7	6435.4	4975.5	4425.7	3936.4	7545.3	49400	55876	43521	41471	52048	52808	57484	50249
JGIv7b.000014978:7790759-7824390_XV|naa16	JGIv7b.000014978:7790759-7824390_XV|naa16	>JGIv7b.000014978:7790759-7824390_XV|naa16	0	0	0	0	0	0	0	0	16911	17114	14912	11449	18877	16922	17579	17001
JGIv7b.000014978:7935983-7983562_VV|sugt1;JGIv7b.000008129:2252793-2272948_XX|sugt1	JGIv7b.000014978:7935983-7983562_VV|sugt1	>JGIv7b.000014978:7935983-7983562_VV|sugt1	11862	9640.1	8237	11207	10247	8108.8	7430.6	12007	26510	28831	23808	23766	29116	23909	29324	27393
JGIv7b.000014978:9250164-9346475_XX|pcdh17	JGIv7b.000014978:9250164-9346475_XX|pcdh17	>JGIv7b.000014978:9250164-9346475_XX|pcdh17	0	0	0	0	0	0	0	0	6929.8	7522.2	5922.8	7588.6	7740.5	6805.5	7478.7	6359.7
JGIv7b.000014978:990726-1023151_XV|stat2	JGIv7b.000014978:990726-1023151_XV|stat2	>JGIv7b.000014978:990726-1023151_XV|stat2	4611.3	3001.1	2697.8	3751.9	3311.5	2378.9	3071	3829.9	17612	16923	14412	12181	17675	17816	19185	18248
JGIv7b.000015038:102051-395700_XX|negr1	JGIv7b.000015038:102051-395700_XX|negr1	>JGIv7b.000015038:102051-395700_XX|negr1	0	0	0	0	0	0	0	0	59698	62140	51877	37731	60576	54679	57987	69521
JGIv7b.000015038:1044742-1053394_XV|cryz	JGIv7b.000015038:1044742-1053394_XV|cryz	>JGIv7b.000015038:1044742-1053394_XV|cryz	0	0	0	0	0	0	0	0	22337	24838	22843	19496	27210	25879	30149	28368
JGIv7b.000015038:1230927-1318094_XV|slc44a5;JGIv7b.000024235:5073621-5146504_XX|slc44a5	JGIv7b.000015038:1230927-1318094_XV|slc44a5;JGIv7b.000024235:5073621-5146504_XX|slc44a5	>JGIv7b.000015038:1230927-1318094_XV|slc44a5;>JGIv7b.000024235:5073621-5146504_XX|slc44a5	16556	12110	12186	15438	13470	13408	10356	18957	109610	121180	96005	87652	137820	110670	131130	111830
JGIv7b.000015038:1326497-1336206_VV|acadm	JGIv7b.000015038:1326497-1336206_VV|acadm	>JGIv7b.000015038:1326497-1336206_VV|acadm	33560	29114	27472	30132	29211	24498	20170	38838	121250	144470	132460	111660	148350	149580	158780	154340
JGIv7b.000024235:5022232-5039987_VV|rabggtb;JGIv7b.000015038:1346095-1361981_VV|rabggtb	JGIv7b.000024235:5022232-5039987_VV|rabggtb;JGIv7b.000015038:1346095-1361981_VV|rabggtb	>JGIv7b.000024235:5022232-5039987_VV|rabggtb;>JGIv7b.000015038:1346095-1361981_VV|rabggtb	0	0	0	0	0	0	0	0	12962	14738	13059	11015	15850	13842	13971	12307
JGIv7b.000015038:2162505-2183313_VV|fubp1	JGIv7b.000015038:2162505-2183313_VV|fubp1	>JGIv7b.000015038:2162505-2183313_VV|fubp1	68911	57666	53211	62396	56865	49517	39228	80578	110370	111560	93504	84586	113720	129740	154530	106360
JGIv7b.000015038:2188346-2194669_XX|dnajb4;JGIv7b.000024235:4256746-4272570_XV|dnajb4	JGIv7b.000015038:2188346-2194669_XX|dnajb4;JGIv7b.000024235:4256746-4272570_XV|dnajb4	>JGIv7b.000015038:2188346-2194669_XX|dnajb4;>JGIv7b.000024235:4256746-4272570_XV|dnajb4	0	0	0	0	0	0	0	0	1383.1	1852.3	1403	1461.9	1332.7	1582.8	1277.2	1748.2
JGIv7b.000024235:2805740-2921913_XV|lphn2;JGIv7b.000015038:3545064-3668269_VV|lphn2	JGIv7b.000024235:2805740-2921913_XV|lphn2;JGIv7b.000015038:3545064-3668269_VV|lphn2	>JGIv7b.000024235:2805740-2921913_XV|lphn2;>JGIv7b.000015038:3545064-3668269_VV|lphn2	2821.6	2152.9	2117	2581.5	1514.2	1724.8	1721.9	3222	15111	15150	13327	10661	16819	16907	16692	16101
JGIv7b.000015215:1248278-1296919_VV|arhgdig	JGIv7b.000015215:1248278-1296919_VV|arhgdig	>JGIv7b.000015215:1248278-1296919_VV|arhgdig	6486.4	4820.2	3997.7	6672.1	5303.1	3601.4	3656.3	8300.3	104730	106750	94133	72714	123120	108790	111930	98515
JGIv7b.000015215:1471353-1483417_VV|stub1	JGIv7b.000015215:1471353-1483417_VV|stub1	>JGIv7b.000015215:1471353-1483417_VV|stub1	0	0	0	0	0	0	0	0	0	0	0	0	0	0	0	0
JGIv7b.000015215:1533019-1558199_VV|rhot2	JGIv7b.000015215:1533019-1558199_VV|rhot2	>JGIv7b.000015215:1533019-1558199_VV|rhot2	0	0	0	0	0	0	0	0	0	0	0	0	0	0	0	0
JGIv7b.000015215:1742602-1789058_VV|ppl	JGIv7b.000015215:1742602-1789058_VV|ppl	>JGIv7b.000015215:1742602-1789058_VV|ppl	0	0	0	0	0	0	0	0	45881	48238	60144	33201	50706	51081	58827	66747
JGIv7b.000015215:225389-267973_VX|llgl1	JGIv7b.000015215:225389-267973_VX|llgl1	>JGIv7b.000015215:225389-267973_VX|llgl1	5456.6	4468.9	3168.3	4018.8	3537.3	3692.6	2787.7	4936.7	46204	47459	37526	42449	46764	41354	46441	48988
JGIv7b.000015215:273330-311275_VV|flii	JGIv7b.000015215:273330-311275_VV|flii	>JGIv7b.000015215:273330-311275_VV|flii	0	0	0	0	0	0	0	0	0	0	0	0	0	0	0	0
JGIv7b.000015215:448663-465149_VV|cops3	JGIv7b.000015215:448663-465149_VV|cops3	>JGIv7b.000015215:448663-465149_VV|cops3	5537.6	4320	4093.6	5039.2	4567.8	3473.3	3287.7	6293.1	89304	92998	83209	67733	99588	85534	97618	89714
JGIv7b.000015215:465365-479414_XV|nt5m;JGIv7b.000074548:291810-319649_XV|nt5m	JGIv7b.000015215:465365-479414_XV|nt5m;JGIv7b.000074548:291810-319649_XV|nt5m	>JGIv7b.000015215:465365-479414_XV|nt5m;>JGIv7b.000074548:291810-319649_XV|nt5m	0	0	0	0	0	0	0	0	0	0	0	0	0	0	0	0
JGIv7b.000015215:902967-949498_XV|tom1l2	JGIv7b.000015215:902967-949498_XV|tom1l2	>JGIv7b.000015215:902967-949498_XV|tom1l2	858.62	594.8	291.02	0	330.26	343.46	315.43	358.24	9059.8	10993	10499	8149.2	9809	8738.6	9525.8	9762.2
JGIv7b.000015215:951123-961205_VV|atpaf2	JGIv7b.000015215:951123-961205_VV|atpaf2	>JGIv7b.000015215:951123-961205_VV|atpaf2	0	0	0	0	0	0	0	0	0	0	0	0	0	0	0	0
JGIv7b.000015415:1004494-1007825_XX|unnamed	JGIv7b.000015415:1004494-1007825_XX|unnamed	>JGIv7b.000015415:1004494-1007825_XX|unnamed	0	0	0	0	0	0	0	0	1190.5	867.36	1196	928.26	981.31	1177.2	1893	1796.2
JGIv7b.000015415:1034376-1038921_VX|dynll1	JGIv7b.000015415:1034376-1038921_VX|dynll1	>JGIv7b.000015415:1034376-1038921_VX|dynll1	0	0	0	0	0	0	0	0	12246	9944.3	9479.9	9520.3	12263	36290	51921	33369
JGIv7b.000015415:1058321-1063951_XX|apoe	JGIv7b.000015415:1058321-1063951_XX|apoe	>JGIv7b.000015415:1058321-1063951_XX|apoe	8205.9	10721	6028.1	7962.8	6497	7550.7	6214.9	10924	0	0	0	0	0	0	0	0
JGIv7b.000015415:1084612-1099104_VV|tomm40	JGIv7b.000015415:1084612-1099104_VV|tomm40	>JGIv7b.000015415:1084612-1099104_VV|tomm40	26251	24854	16113	17646	20965	16779	11502	22770	90600	92654	82891	85107	96710	93632	95709	104130
JGIv7b.000015415:1114946-1158248_VV|pvrl2;JGIv7b.000129797:1921581-1962513_VV|pvrl2	JGIv7b.000015415:1114946-1158248_VV|pvrl2;JGIv7b.000129797:1921581-1962513_VV|pvrl2	>JGIv7b.000015415:1114946-1158248_VV|pvrl2;>JGIv7b.000129797:1921581-1962513_VV|pvrl2	0	0	0	0	0	0	0	0	34490	38831	34842	30106	42384	36134	36360	31261
JGIv7b.000015415:1260611-1303463_XV|bcam	JGIv7b.000015415:1260611-1303463_XV|bcam	>JGIv7b.000015415:1260611-1303463_XV|bcam	0	0	0	0	0	0	0	0	27421	24524	21602	21902	25937	21127	27680	22973
JGIv7b.000015415:1838635-1849317_XX|unnamed	JGIv7b.000015415:1838635-1849317_XX|unnamed	>JGIv7b.000015415:1838635-1849317_XX|unnamed	0	0	0	0	0	0	0	0	0	0	0	0	0	0	0	0
JGIv7b.000015415:2039517-2095846_XV|unnamed;JGIv7b.000015415:1761799-1766880_XX|unnamed;JGIv7b.000015415:1795671-1808173_XX|unnamed;JGIv7b.000015415:1909351-1939384_XX|ceacam8	JGIv7b.000015415:2039517-2095846_XV|unnamed;JGIv7b.000015415:1761799-1766880_XX|unnamed;JGIv7b.000015415:1795671-1808173_XX|unnamed;JGIv7b.000015415:1909351-1939384_XX|ceacam8	>JGIv7b.000015415:2039517-2095846_XV|unnamed;>JGIv7b.000015415:1761799-1766880_XX|unnamed;>JGIv7b.000015415:1795671-1808173_XX|unnamed;>JGIv7b.000015415:1909351-1939384_XX|ceacam8	0	0	0	0	0	0	0	0	31670	32974	18380	16269	24747	20101	24464	23521
JGIv7b.000015415:290713-313132_XX|shank1	JGIv7b.000015415:290713-313132_XX|shank1	>JGIv7b.000015415:290713-313132_XX|shank1	0	0	0	0	0	0	0	0	4942.5	5512.8	5251	4289.5	4236.4	5842.1	4000.2	4981.6
JGIv7b.000129797:2646801-2703782_VV|megf8;JGIv7b.000015415:2947366-2984872_VV|megf8	JGIv7b.000129797:2646801-2703782_VV|megf8;JGIv7b.000015415:2947366-2984872_VV|megf8	>JGIv7b.000129797:2646801-2703782_VV|megf8;>JGIv7b.000015415:2947366-2984872_VV|megf8	0	0	0	0	0	0	0	0	0	0	0	0	0	0	0	0
JGIv7b.000015415:3108015-3118598_VV|pafah1b3	JGIv7b.000015415:3108015-3118598_VV|pafah1b3	>JGIv7b.000015415:3108015-3118598_VV|pafah1b3	0	228.78	213.42	264.97	282.8	140.8	0	232.11	1991.2	1843.7	1873.2	2714.1	2282.3	1718.1	2952.7	3337.3
JGIv7b.000015415:3352720-3376899_VV|gsk3a	JGIv7b.000015415:3352720-3376899_VV|gsk3a	>JGIv7b.000015415:3352720-3376899_VV|gsk3a	2520.5	2369.9	1759.5	2365.9	2260.3	1709.3	1598.7	3196.9	12974	11724	10293	9642.2	11881	11596	11507	11560
JGIv7b.000015415:3827419-3859032_XX|atp1a3;JGIv7b.000307846:500107-510871_XX|atp4a;JGIv7b.000195950:298176-316053_XX|atp4a	JGIv7b.000015415:3827419-3859032_XX|atp1a3	>JGIv7b.000015415:3827419-3859032_XX|atp1a3	11292	9391.6	7388.1	8607.7	7939	7209.6	6530.8	11562	281000	281750	222330	203010	278230	255550	275760	268520
JGIv7b.000015415:3987652-4043278_VV|arhgef1;JGIv7b.000232882:1786830-1837714_VV|arhgef1	JGIv7b.000015415:3987652-4043278_VV|arhgef1;JGIv7b.000232882:1786830-1837714_VV|arhgef1	>JGIv7b.000015415:3987652-4043278_VV|arhgef1;>JGIv7b.000232882:1786830-1837714_VV|arhgef1	0	0	0	0	0	0	0	0	432.36	676.57	412.99	229.05	542.25	301.83	374.5	524.23
JGIv7b.000015415:596019-738891_XV|syt3	JGIv7b.000015415:596019-738891_XV|syt3	>JGIv7b.000015415:596019-738891_XV|syt3	0	0	0	0	0	0	0	0	14824	13609	11731	8328.9	13698	14130	13895	14092
JGIv7b.000015415:989117-993791_XX|unnamed	JGIv7b.000015415:989117-993791_XX|unnamed	>JGIv7b.000015415:989117-993791_XX|unnamed	0	0	0	0	0	0	0	0	3170.2	3447.7	3570.5	2700.3	4464.1	4482.9	6358	5358.9
JGIv7b.000015416:1048319-1074277_VV|mmp15;JGIv7b.000046631:4617330-4639373_VV|mmp15	JGIv7b.000015416:1048319-1074277_VV|mmp15;JGIv7b.000046631:4617330-4639373_VV|mmp15	>JGIv7b.000015416:1048319-1074277_VV|mmp15;>JGIv7b.000046631:4617330-4639373_VV|mmp15	0	0	0	0	0	0	0	0	0	0	0	0	0	0	0	0
JGIv7b.000015416:1134297-1157368_VV|csnk2a2	JGIv7b.000015416:1134297-1157368_VV|csnk2a2	>JGIv7b.000015416:1134297-1157368_VV|csnk2a2	0	0	0	0	0	0	0	0	0	0	0	0	0	0	0	0
JGIv7b.000015416:1346583-1408724_XX|ndrg3	JGIv7b.000015416:1346583-1408724_XX|ndrg3	>JGIv7b.000015416:1346583-1408724_XX|ndrg3	0	0	0	0	0	0	0	0	317870	321690	282080	227640	361550	329840	335460	289020
JGIv7b.000015416:1761876-1772541_VV|polr2c	JGIv7b.000015416:1761876-1772541_VV|polr2c	>JGIv7b.000015416:1761876-1772541_VV|polr2c	1124.7	602.23	803.31	751.26	697.26	510.67	283.24	879.94	2771.1	2832.4	1464.4	2320.1	2300.9	2431	2495	3807.4
JGIv7b.000015416:1776763-1796338_VV|coq9	JGIv7b.000015416:1776763-1796338_VV|coq9	>JGIv7b.000015416:1776763-1796338_VV|coq9	0	0	0	0	0	0	0	0	0	0	0	0	0	0	0	0
JGIv7b.000046631:3450088-3484860_VV|znrf1;JGIv7b.000015416:196556-228391_VV|znrf1	JGIv7b.000046631:3450088-3484860_VV|znrf1;JGIv7b.000015416:196556-228391_VV|znrf1	>JGIv7b.000046631:3450088-3484860_VV|znrf1;>JGIv7b.000015416:196556-228391_VV|znrf1	0	0	0	0	0	0	0	0	0	0	0	0	0	0	0	0
JGIv7b.000046631:3572155-3608448_VV|fa2h;JGIv7b.000015416:292001-334613_VV|fa2h	JGIv7b.000046631:3572155-3608448_VV|fa2h;JGIv7b.000015416:292001-334613_VV|fa2h	>JGIv7b.000046631:3572155-3608448_VV|fa2h;>JGIv7b.000015416:292001-334613_VV|fa2h	0	0	0	0	0	0	0	0	0	0	0	0	0	0	0	0
JGIv7b.000015416:363936-408042_VV|glg1;REV__JGIv7b.000399468:154812-206428_VV|tjp2	JGIv7b.000015416:363936-408042_VV|glg1	>JGIv7b.000015416:363936-408042_VV|glg1	0	0	0	0	0	0	0	0	8212.7	11108	9030.5	8839.8	11401	12328	13951	12671
JGIv7b.000015416:421606-445281_VX|pdpr	JGIv7b.000015416:421606-445281_VX|pdpr	>JGIv7b.000015416:421606-445281_VX|pdpr	0	0	0	0	0	0	0	0	37086	43544	35148	29996	37067	37244	39426	38469
JGIv7b.000015416:541175-573096_VV|sf3b3	JGIv7b.000015416:541175-573096_VV|sf3b3	>JGIv7b.000015416:541175-573096_VV|sf3b3	0	0	0	0	0	0	0	0	0	0	0	0	0	0	0	0
JGIv7b.000015416:639568-695308_XV|mtss1l	JGIv7b.000015416:639568-695308_XV|mtss1l	>JGIv7b.000015416:639568-695308_XV|mtss1l	0	0	0	0	0	0	0	0	0	0	0	0	0	0	0	0
JGIv7b.000015416:943689-963903_VV|got2	JGIv7b.000015416:943689-963903_VV|got2	>JGIv7b.000015416:943689-963903_VV|got2	32869	26083	23467	30568	26945	20439	17682	36943	231450	239740	191180	173250	229290	215760	241470	213610
JGIv7b.000015416:971291-1035419_VV|cnot1;JGIv7b.000046631:4531594-4607922_VV|cnot1	JGIv7b.000015416:971291-1035419_VV|cnot1;JGIv7b.000046631:4531594-4607922_VV|cnot1	>JGIv7b.000015416:971291-1035419_VV|cnot1;>JGIv7b.000046631:4531594-4607922_VV|cnot1	35772	27668	25134	30085	26103	25253	19826	37104	34188	35990	31824	34130	36522	34562	37448	39627
JGIv7b.000149581:286899-291719_XV|slitrk4;JGIv7b.000015436:1262378-1268044_XX|slitrk4	JGIv7b.000149581:286899-291719_XV|slitrk4;JGIv7b.000015436:1262378-1268044_XX|slitrk4	>JGIv7b.000149581:286899-291719_XV|slitrk4;>JGIv7b.000015436:1262378-1268044_XX|slitrk4	0	0	0	0	0	0	0	0	0	0	0	0	0	0	0	0
JGIv7b.000015436:2498612-2535449_XV|fmr1	JGIv7b.000015436:2498612-2535449_XV|fmr1	>JGIv7b.000015436:2498612-2535449_XV|fmr1	7923.4	5899.3	5324.3	5373.8	5300.3	3772.7	4283	7430.5	10923	10978	10329	8314.6	11335	9081.6	10587	10338
JGIv7b.000015436:292659-311673_VV|tspan6;JGIv7b.000167347:4595-21747_VV|tspan6	JGIv7b.000015436:292659-311673_VV|tspan6;JGIv7b.000167347:4595-21747_VV|tspan6	>JGIv7b.000015436:292659-311673_VV|tspan6;>JGIv7b.000167347:4595-21747_VV|tspan6	10017	8516.9	5160.5	7022.1	7287.4	8009.5	5438	11986	0	0	0	0	0	0	0	0
JGIv7b.000015436:3592170-3641240_VV|mtm1	JGIv7b.000015436:3592170-3641240_VV|mtm1	>JGIv7b.000015436:3592170-3641240_VV|mtm1	5152.3	4368.3	2918.1	4144.2	3345.3	3972.6	2698.2	4313.6	34782	40221	30294	30026	38938	36014	39843	39689
JGIv7b.000015436:3688172-3730505_XV|cd99l2	JGIv7b.000015436:3688172-3730505_XV|cd99l2	>JGIv7b.000015436:3688172-3730505_XV|cd99l2	0	0	0	0	0	0	0	0	0	0	0	0	0	0	0	0
JGIv7b.000015436:3780132-3783071_VV|hmgb3	JGIv7b.000015436:3780132-3783071_VV|hmgb3	>JGIv7b.000015436:3780132-3783071_VV|hmgb3	31595	24754	28087	28834	25190	23233	18767	39619	60107	55642	55235	47637	61372	56031	57538	64161
JGIv7b.000015436:4313996-4441241_XX|nrk	JGIv7b.000015436:4313996-4441241_XX|nrk	>JGIv7b.000015436:4313996-4441241_XX|nrk	0	0	0	0	0	0	0	0	0	0	0	0	0	0	0	0
JGIv7b.000015436:5035441-5042226_VV|commd5;JGIv7b.000149581:3801052-3811295_XV|commd5	JGIv7b.000015436:5035441-5042226_VV|commd5;JGIv7b.000149581:3801052-3811295_XV|commd5	>JGIv7b.000015436:5035441-5042226_VV|commd5;>JGIv7b.000149581:3801052-3811295_XV|commd5	0	0	0	0	0	0	0	0	0	0	0	0	0	0	0	0
JGIv7b.000015436:5214548-5216712_VV|slc25a5	JGIv7b.000015436:5214548-5216712_VV|slc25a5	>JGIv7b.000015436:5214548-5216712_VV|slc25a5	71970	79385	52369	64320	61055	50219	39932	81205	521540	547840	428890	346970	538770	491100	526260	452320
JGIv7b.000015436:5345110-5382014_VV|sept6	JGIv7b.000015436:5345110-5382014_VV|sept6	>JGIv7b.000015436:5345110-5382014_VV|sept6	20901	17473	16632	17949	16116	14596	13225	20169	193300	195410	153240	129570	198230	176470	192030	173340
JGIv7b.000149581:4109274-4115166_VV|rpl39;JGIv7b.000015436:5400196-5405154_VV|rpl39	JGIv7b.000149581:4109274-4115166_VV|rpl39;JGIv7b.000015436:5400196-5405154_VV|rpl39	>JGIv7b.000149581:4109274-4115166_VV|rpl39;>JGIv7b.000015436:5400196-5405154_VV|rpl39	0	0	0	0	0	0	0	0	0	0	0	0	0	0	0	0
JGIv7b.000015436:5456039-5470503_VV|pgk1	JGIv7b.000015436:5456039-5470503_VV|pgk1	>JGIv7b.000015436:5456039-5470503_VV|pgk1	40237	35156	32654	39414	32000	27115	22862	45359	591440	567170	491750	368350	612060	562110	579490	522100
JGIv7b.000015893:1738306-1876629_XX|unnamed;JGIv7b.000025463:1169182-1187281_XX|unnamed;JGIv7b.000031653:3590187-3817217_XV|gabrb1;JGIv7b.000017127:47866-79993_XX|gabrb3;JGIv7b.000169004:232902-351206_XX|gabrb3	JGIv7b.000015893:1738306-1876629_XX|unnamed	>JGIv7b.000015893:1738306-1876629_XX|unnamed	0	0	0	0	0	0	0	0	26968	26292	25332	22058	28397	25047	30444	26293
JGIv7b.000015893:177328-205286_XV|hars	JGIv7b.000015893:177328-205286_XV|hars	>JGIv7b.000015893:177328-205286_XV|hars	4912.5	3248.5	3895.2	4647.5	3864.3	4236.1	2735.3	5158.2	0	0	0	0	0	0	0	0
JGIv7b.000015893:2250841-2317643_XX|gabrg2;JGIv7b.000025463:418104-481219_XV|gabrg2;JGIv7b.000118014:14301-26556_XX|unnamed	JGIv7b.000015893:2250841-2317643_XX|gabrg2;JGIv7b.000025463:418104-481219_XV|gabrg2	>JGIv7b.000015893:2250841-2317643_XX|gabrg2;>JGIv7b.000025463:418104-481219_XV|gabrg2	0	0	0	0	0	0	0	0	7776.3	7808.9	6984.8	5816.3	7832.3	6567	8306.6	8578.7
JGIv7b.000015893:234655-261425_VV|hars2	JGIv7b.000015893:234655-261425_VV|hars2	>JGIv7b.000015893:234655-261425_VV|hars2	52351	71474	32393	39918	56458	39119	28566	54117	117860	123480	118930	106080	148770	130810	147810	163700
JGIv7b.000015893:2790747-2820219_VV|hmmr	JGIv7b.000015893:2790747-2820219_VV|hmmr	>JGIv7b.000015893:2790747-2820219_VV|hmmr	0	0	0	0	0	0	0	0	15215	14515	14028	8294.2	19394	16485	15191	12885
JGIv7b.000015893:3427706-3428045_XX|unnamed	JGIv7b.000015893:3427706-3428045_XX|unnamed	>JGIv7b.000015893:3427706-3428045_XX|unnamed	0	0	0	0	0	0	0	0	29256	32147	26124	18904	31037	24297	26926	25796
JGIv7b.000015893:3464775-3493997_XX|h2afy	JGIv7b.000015893:3464775-3493997_XX|h2afy	>JGIv7b.000015893:3464775-3493997_XX|h2afy	27838	19654	22411	24326	22163	18912	15072	28306	151880	156350	125370	92439	156130	135560	140580	119530
JGIv7b.000015893:347938-376972_VV|ik	JGIv7b.000015893:347938-376972_VV|ik	>JGIv7b.000015893:347938-376972_VV|ik	18288	15280	13663	18081	15436	13853	12965	21427	6151.7	6962.7	5508	4929.3	6506.4	5564.6	6460.9	7119.2
JGIv7b.000015893:373614-378311_VV|ndufa2	JGIv7b.000015893:373614-378311_VV|ndufa2	>JGIv7b.000015893:373614-378311_VV|ndufa2	4391.2	3147.6	3013.5	4484.6	3864.5	2651.1	3214.2	5437.6	61698	66498	54724	48389	65190	61108	69326	60988
JGIv7b.000015893:4020472-4106949_VV|pcbd2	JGIv7b.000015893:4020472-4106949_VV|pcbd2	>JGIv7b.000015893:4020472-4106949_VV|pcbd2	0	0	0	0	0	0	0	0	47566	43996	41246	35918	55945	44703	51677	39539
JGIv7b.000015893:4151670-4201504_VV|ddx46	JGIv7b.000015893:4151670-4201504_VV|ddx46	>JGIv7b.000015893:4151670-4201504_VV|ddx46	3274.2	2746.2	2604.5	2558.2	2022.5	2601.1	1709.7	3697.7	4050.6	4544.6	3569.6	3406.9	3225.9	4975.2	4434	5100.4
JGIv7b.000015893:4211934-4226798_VV|camlg	JGIv7b.000015893:4211934-4226798_VV|camlg	>JGIv7b.000015893:4211934-4226798_VV|camlg	12256	11231	8870.5	9210	9019.7	8115	6868.1	15072	19651	20945	17514	16417	21284	20028	20383	20203
JGIv7b.000015893:4250403-4295172_VV|sec24a;JGIv7b.000014976:184174-297118_XV|sec24a	JGIv7b.000015893:4250403-4295172_VV|sec24a;JGIv7b.000014976:184174-297118_XV|sec24a	>JGIv7b.000015893:4250403-4295172_VV|sec24a;>JGIv7b.000014976:184174-297118_XV|sec24a	16344	13267	11085	13899	11568	11374	9168.4	18972	17877	17135	13688	14167	19529	17277	19764	19965
JGIv7b.000015893:4931426-4975367_VV|larp1;JGIv7b.000088765:854519-879113_VV|larp1b;JGIv7b.000068717:274076-304523_VV|larp1b	JGIv7b.000015893:4931426-4975367_VV|larp1	>JGIv7b.000015893:4931426-4975367_VV|larp1	21045	22160	13229	17071	16302	15487	11013	20879	15251	17575	15001	15186	17945	16944	17168	19327
JGIv7b.000017836:226584-256596_VV|cnot8;JGIv7b.000015893:5016641-5024103_VV|cnot8	JGIv7b.000017836:226584-256596_VV|cnot8;JGIv7b.000015893:5016641-5024103_VV|cnot8	>JGIv7b.000017836:226584-256596_VV|cnot8;>JGIv7b.000015893:5016641-5024103_VV|cnot8	0	0	0	0	0	0	0	0	9721.4	15406	13304	9166.3	10921	10767	10622	10986
JGIv7b.000015893:5042295-5069508_VV|canx	JGIv7b.000015893:5042295-5069508_VV|canx	>JGIv7b.000015893:5042295-5069508_VV|canx	1467.8	1074.1	932.46	1244.7	1007.4	1044.9	953.19	1546.6	74798	80336	71350	56358	89621	85311	86144	77295
JGIv7b.000015893:5218500-5261745_VV|ctnna1;JGIv7b.000062355:3146806-3147321_XX|unnamed;JGIv7b.000002585:33225-45095_XX|unnamed	JGIv7b.000015893:5218500-5261745_VV|ctnna1	>JGIv7b.000015893:5218500-5261745_VV|ctnna1	18419	14941	13521	17901	15282	14599	9885.7	23543	62487	64783	57540	50067	70757	66143	69757	67901
JGIv7b.000015893:5269409-5295770_VV|hspa9	JGIv7b.000015893:5269409-5295770_VV|hspa9	>JGIv7b.000015893:5269409-5295770_VV|hspa9	3875.1	4228	2840.5	3205.7	3813	3408.7	2636.4	3983.2	68710	76779	65075	59979	72630	68291	76693	67839
JGIv7b.000015893:5306589-5316104_VV|npm1	JGIv7b.000015893:5306589-5316104_VV|npm1	>JGIv7b.000015893:5306589-5316104_VV|npm1	14699	18415	8311.7	8987.6	13058	10790	6087.3	14423	102380	103310	99677	81536	116460	112250	117350	105550
JGIv7b.000015893:5855675-5878456_XX|slc7a2.2	JGIv7b.000015893:5855675-5878456_XX|slc7a2.2	>JGIv7b.000015893:5855675-5878456_XX|slc7a2.2	0	0	0	0	0	0	0	0	16647	15443	14655	13961	17407	17098	17613	15722
JGIv7b.000015893:5893016-5945235_XX|anxa6	JGIv7b.000015893:5893016-5945235_XX|anxa6	>JGIv7b.000015893:5893016-5945235_XX|anxa6	97006	104320	75074	85882	86069	73648	53981	110010	750440	746100	686230	538280	875150	788350	841960	702540
[truncated: 6,266 more rows]

## Sheet: Quantified_all
Protein IDs	Majority protein IDs	Fasta headers	Regenerative_uncut_1	Regenerative_uncut_2	Regenerative_1dps_1	Regenerative_1dps_2	Regenerative_1dps_3	Regenerative_1dpt_1	Regenerative_1dpt_2	Regenerative_1dpt_3	Non-Regenerative_uncut_1	Non-Regenerative_uncut_2	Non-Regenerative_1dps_1	Non-Regenerative_1dps_2	Non-Regenerative_1dps_3	Non-Regenerative_1dpt_1	Non-Regenerative_1dpt_2	Non-Regenerative_1dpt_3
[truncated: 6,375 more rows]

[truncated: 4 more sheets: Quantified_Regenerative, Quantified_Non-Regenerative, Regenerative_normalized, Non-Regenerative_normalized]
