# Supplementary material for: Quantitative Proteomics After Spinal Cord Injury (SCI) in a Regenerative and a Nonregenerative Stage in the Frog Xenopus laevis
Source: Mol Cell Proteomics. 2018 Jan 22;17(4):592–606. doi: 10.1074/mcp.RA117.000215 (PMC5880103; doi:10.1074/mcp.RA117.000215)
Supplement: Supplemental Data [file supp_RA117.000215_4818_1_supp_46820_p1scml.xlsx]

## Sheet: proteinGroups
Protein IDs	Majority protein IDs	Peptide counts (all)	Peptide counts (razor+unique)	Peptide counts (unique)	Fasta headers	Number of proteins	Peptides	Razor + unique peptides	Unique peptides	Peptides stage 50	Peptides stage 66	Razor + unique peptides stage 50	Razor + unique peptides stage 66	Unique peptides stage 50	Unique peptides stage 66	Sequence coverage [%]	Unique + razor sequence coverage [%]	Unique sequence coverage [%]	Mol. weight [kDa]	Sequence length	Sequence lengths	Q-value	Score	Reporter intensity 0	Reporter intensity 1	Reporter intensity 2	Reporter intensity 3	Reporter intensity 4	Reporter intensity 5	Reporter intensity 6	Reporter intensity 7	Reporter intensity not corrected 0	Reporter intensity not corrected 1	Reporter intensity not corrected 2	Reporter intensity not corrected 3	Reporter intensity not corrected 4	Reporter intensity not corrected 5	Reporter intensity not corrected 6	Reporter intensity not corrected 7	Reporter intensity count 0	Reporter intensity count 1	Reporter intensity count 2	Reporter intensity count 3	Reporter intensity count 4	Reporter intensity count 5	Reporter intensity count 6	Reporter intensity count 7	Reporter intensity 0 stage 50	Reporter intensity 1 stage 50
JGIv7b.000000222:91604-94565_VV|timm8b	JGIv7b.000000222:91604-94565_VV|timm8b	2	2	2	>JGIv7b.000000222:91604-94565_VV|timm8b	1	2	2	2	0	2	0	2	0	2	22.2	22.2	22.2	11.042	99	99	0.0001599	3.1378	3747.2	4018.2	3209	2983.2	4082.9	2853	4386.1	2757	3518.6	4055.5	3320.1	3100.8	4069	3030.4	4154.6	2539.4	1	1	1	1	1	1	1	1	0	0
JGIv7b.000000226:1406386-1414149_VV|nop9	JGIv7b.000000226:1406386-1414149_VV|nop9	1	1	1	>JGIv7b.000000226:1406386-1414149_VV|nop9	1	1	1	1	1	0	1	0	1	0	3.2	3.2	3.2	70.326	623	623	0	18.617	979.19	755.54	877.07	749.24	573.63	649.99	601.3	873.27	916.67	786.61	884.93	764.76	596.7	657.65	575.78	804.37	1	1	1	1	1	1	1	1	979.19	755.54
JGIv7b.000000226:30059-48020_XX|unnamed;JGIv7b.000094854:302792-340793_XX|unnamed;JGIv7b.000094854:384441-411551_XX|btnl8;JGIv7b.000094854:417788-465725_XX|btn2a1	JGIv7b.000000226:30059-48020_XX|unnamed;JGIv7b.000094854:302792-340793_XX|unnamed;JGIv7b.000094854:384441-411551_XX|btnl8;JGIv7b.000094854:417788-465725_XX|btn2a1	1;1;1;1	1;1;1;1	1;1;1;1	>JGIv7b.000000226:30059-48020_XX|unnamed;>JGIv7b.000094854:302792-340793_XX|unnamed;>JGIv7b.000094854:384441-411551_XX|btnl8;>JGIv7b.000094854:417788-465725_XX|btn2a1	4	1	1	1	0	1	0	1	0	1	3.8	3.8	3.8	26.826	240	240;318;333;343	0.0011594	2.0695	15483	15683	16540	10209	17354	17181	19257	14329	14530	15963	16659	11021	17441	17630	18335	13198	1	1	1	1	1	1	1	1	0	0
JGIv7b.000000226:484548-493322_XX|unnamed	JGIv7b.000000226:484548-493322_XX|unnamed	4	4	4	>JGIv7b.000000226:484548-493322_XX|unnamed	1	4	4	4	0	4	0	4	0	4	14.5	14.5	14.5	34.862	317	317	0	9.5733	11734	10716	10012	9743.9	10270	18637	19799	21222	11000	10963	10263	9993.9	10876	18816	18886	19547	3	3	3	3	3	3	3	3	0	0
JGIv7b.000000226:542804-598606_VV|vangl2	JGIv7b.000000226:542804-598606_VV|vangl2	9	9	1	>JGIv7b.000000226:542804-598606_VV|vangl2	1	9	9	1	6	6	6	6	1	1	17.2	17.2	3.1	66.584	582	582	0	62.375	25966	27445	18633	20770	21767	22688	20811	31071	24378	27663	19626	21158	22233	22992	19933	28619	8	8	8	8	8	8	8	8	18145	18860
JGIv7b.000000226:683897-699589_XV|ncstn	JGIv7b.000000226:683897-699589_XV|ncstn	6	3	3	>JGIv7b.000000226:683897-699589_XV|ncstn	1	6	3	3	2	6	1	3	1	3	9.3	5.1	5.1	80.092	721	721	0	16.097	4629.5	3558	3906	3431.1	4858.1	4664.9	4399.6	4362	4333.8	3701.4	3957.1	3582.6	4895.7	4744.6	4205.7	4017.8	1	1	1	1	1	1	1	1	0	0
JGIv7b.000000226:698548-733189_VV|copa	JGIv7b.000000226:698548-733189_VV|copa	32	32	3	>JGIv7b.000000226:698548-733189_VV|copa	1	32	32	3	14	29	14	29	2	3	30.2	30.2	3	141.42	1251	1251	0	216.66	206570	220850	176330	176840	224330	195870	195880	230640	193960	222940	182800	182460	225850	200450	187120	212450	34	34	34	34	34	34	34	34	80957	90187
JGIv7b.000000243:1061250-1090252_XX|ugt8	JGIv7b.000000243:1061250-1090252_XX|ugt8	9	9	5	>JGIv7b.000000243:1061250-1090252_XX|ugt8	1	9	9	5	1	9	1	9	1	5	18.5	18.5	11.5	64.107	563	563	0	37.472	63157	70338	75785	67534	102500	76042	86782	75058	59327	71190	76826	70707	102040	78874	82626	69136	11	11	11	11	11	11	11	11	0	0
JGIv7b.000024467:128303-140731_XV|tifa;JGIv7b.000000243:113086-116211_XX|tifa	JGIv7b.000024467:128303-140731_XV|tifa;JGIv7b.000000243:113086-116211_XX|tifa	1;1	1;1	1;1	>JGIv7b.000024467:128303-140731_XV|tifa;>JGIv7b.000000243:113086-116211_XX|tifa	2	1	1	1	0	1	0	1	0	1	6.7	6.7	6.7	22.6	194	194;195	0	5.6395	5093.3	4704.7	4180.5	4015.7	5066.7	4607.7	5177.4	5225.4	4775.3	4804.9	4297.9	4150.5	5111.8	4741.7	4932.8	4813.1	1	1	1	1	1	1	1	1	0	0
JGIv7b.000000243:2335781-2362923_XX|myoz2	JGIv7b.000000243:2335781-2362923_XX|myoz2	1	1	1	>JGIv7b.000000243:2335781-2362923_XX|myoz2	1	1	1	1	0	1	0	1	0	1	3.4	3.4	3.4	29.843	266	266	1	-2	0	0	0	0	0	0	0	0	0	0	0	0	0	0	0	0	0	0	0	0	0	0	0	0	0	0
JGIv7b.000000243:26994-49924_XX|cfi	JGIv7b.000000243:26994-49924_XX|cfi	3	3	2	>JGIv7b.000000243:26994-49924_XX|cfi	1	3	3	2	0	3	0	3	0	2	5.7	5.7	4	68.902	619	619	0	4.6393	3325.7	3654.4	3457.9	2948.1	3340.7	4383.7	4609.1	5487.2	3123.6	3692.8	3528.1	3053.1	3447.9	4450	4398.9	5054.2	1	1	1	1	1	1	1	1	0	0
JGIv7b.000000243:2713296-2720636_VV|mad2l1;JGIv7b.000024467:2666142-2672081_VV|mad2l1	JGIv7b.000000243:2713296-2720636_VV|mad2l1;JGIv7b.000024467:2666142-2672081_VV|mad2l1	1;1	1;1	1;1	>JGIv7b.000000243:2713296-2720636_VV|mad2l1;>JGIv7b.000024467:2666142-2672081_VV|mad2l1	2	1	1	1	1	0	1	0	1	0	4.8	4.8	4.8	23.769	207	207;216	0.0060225	1.4041	6939.8	5777.1	4303.9	6399.3	3685.9	5071.2	4873.6	6821.4	6500.7	5931.8	4546.6	6328.5	3938.2	5118.9	4662.3	6283.1	1	1	1	1	1	1	1	1	6939.8	5777.1
JGIv7b.000000243:308854-340965_VV|larp7	JGIv7b.000000243:308854-340965_VV|larp7	4	4	4	>JGIv7b.000000243:308854-340965_VV|larp7	1	4	4	4	2	2	2	2	2	2	6.7	6.7	6.7	69.854	610	610	0.00016	3.1491	8516.5	6396.8	6736.8	8405	7774.8	6200.1	5186.5	11379	7971.1	6662.5	6911.1	8473.3	7886.9	6309.3	4987.8	10481	2	2	2	2	2	2	2	2	8516.5	6396.8
JGIv7b.000000243:3502981-3535208_VV|papss1	JGIv7b.000000243:3502981-3535208_VV|papss1	4	1	1	>JGIv7b.000000243:3502981-3535208_VV|papss1	1	4	1	1	2	3	1	0	1	0	6.1	1.8	1.8	80.042	710	710	0.00015713	2.8861	0	0	0	0	0	0	0	0	0	0	0	0	0	0	0	0	0	0	0	0	0	0	0	0	0	0
JGIv7b.000000243:3958350-3994877_XV|aimp1	JGIv7b.000000243:3958350-3994877_XV|aimp1	11	11	7	>JGIv7b.000000243:3958350-3994877_XV|aimp1	1	11	11	7	5	11	5	11	3	7	38.6	38.6	24.8	34.965	319	319	0	63.185	100780	95245	85688	77268	104460	97678	100790	94188	94507	97133	87876	80399	105290	99921	96163	86757	12	12	12	12	12	12	12	12	16985	13396
JGIv7b.000000243:3998339-4154606_VV|tbck	JGIv7b.000000243:3998339-4154606_VV|tbck	6	6	6	>JGIv7b.000000243:3998339-4154606_VV|tbck	1	6	6	6	0	6	0	6	0	6	7.1	7.1	7.1	101.64	904	904	0	10.956	4354.7	4902.5	3168.8	3925.4	4406.6	4150.7	3711.5	4077.2	4091.2	4918.9	3363	3991.8	4467.9	4213.1	3553	3755.5	2	2	2	2	2	2	2	2	0	0
JGIv7b.000000243:4411591-4430073_VV|ppa1;JGIv7b.000024467:4266738-4302362_VV|ppa1	JGIv7b.000000243:4411591-4430073_VV|ppa1;JGIv7b.000024467:4266738-4302362_VV|ppa1	9;8	9;8	9;8	>JGIv7b.000000243:4411591-4430073_VV|ppa1;>JGIv7b.000024467:4266738-4302362_VV|ppa1	2	9	9	9	1	8	1	8	1	8	32.2	32.2	32.2	34.576	304	304;345	0	38.099	35819	36066	37576	25258	40478	41978	40776	33124	33611	36716	37934	27006	40819	42665	38935	30511	4	4	4	4	4	4	4	4	0	0
JGIv7b.000000243:520051-688822_XX|ank2	JGIv7b.000000243:520051-688822_XX|ank2	92	92	58	>JGIv7b.000000243:520051-688822_XX|ank2	1	92	92	58	18	92	18	92	9	58	27.8	27.8	18.8	482.92	4343	4343	0	323.31	765130	770770	628670	570000	767420	697980	732020	711310	717970	781350	649110	592900	772680	715290	698230	655190	128	128	128	128	128	128	128	128	40602	35772
JGIv7b.000000243:5452800-5464306_VX|bdh2	JGIv7b.000000243:5452800-5464306_VX|bdh2	9	9	9	>JGIv7b.000000243:5452800-5464306_VX|bdh2	1	9	9	9	6	9	6	9	6	9	34.5	34.5	34.5	33.521	304	304	0	42.335	103540	94235	87224	80116	91642	95982	84998	117340	97060	96412	89324	82643	93345	97076	81450	108080	13	13	13	13	13	13	13	13	49540	39219
JGIv7b.000000243:5521635-5531516_VV|cisd2	JGIv7b.000000243:5521635-5531516_VV|cisd2	4	4	4	>JGIv7b.000000243:5521635-5531516_VV|cisd2	1	4	4	4	1	3	1	3	1	3	32.6	32.6	32.6	15.366	135	135	0	29.547	14508	14513	11776	11101	14372	12764	14257	14005	13613	14718	12176	11500	14474	13140	13584	12900	3	3	3	3	3	3	3	3	0	0
JGIv7b.000167800:562627-587651_VV|ube2d3;JGIv7b.000000243:5537459-5553709_VV|ube2d3	JGIv7b.000167800:562627-587651_VV|ube2d3;JGIv7b.000000243:5537459-5553709_VV|ube2d3	3;3	2;2	2;2	>JGIv7b.000167800:562627-587651_VV|ube2d3;>JGIv7b.000000243:5537459-5553709_VV|ube2d3	2	3	2	2	0	3	0	2	0	2	17.3	8.7	8.7	22.955	208	208;223	0	10.175	41911	44048	36739	34160	47099	40865	44916	42080	39345	44543	37894	35524	47295	42058	42802	38760	7	7	7	7	7	7	7	7	0	0
JGIv7b.000000243:735994-846516_XV|camk2d	JGIv7b.000000243:735994-846516_XV|camk2d	22	19	5	>JGIv7b.000000243:735994-846516_XV|camk2d	1	22	19	5	9	22	7	19	3	5	41.1	35.6	13.1	69.967	627	627	0	323.31	796060	748900	603320	511040	757350	686690	684430	655260	746500	762670	622610	536280	760370	701730	653460	603560	122	122	122	122	122	122	122	122	32516	29599
JGIv7b.000000377:2133097-2190714_XX|snca	JGIv7b.000000377:2133097-2190714_XX|snca	8	2	2	>JGIv7b.000000377:2133097-2190714_XX|snca	1	8	2	2	3	8	1	2	1	2	46.2	20.8	20.8	18.751	173	173	0	40.382	20863	17425	15833	12788	19077	18323	19125	18081	19543	17941	16189	13459	19202	18740	18243	16654	6	6	6	6	6	6	6	6	0	0
JGIv7b.000000377:2259905-2318012_XX|gprin3;JGIv7b.000031449:2099952-2166336_XX|gprin3	JGIv7b.000000377:2259905-2318012_XX|gprin3;JGIv7b.000031449:2099952-2166336_XX|gprin3	2;1	2;1	2;1	>JGIv7b.000000377:2259905-2318012_XX|gprin3;>JGIv7b.000031449:2099952-2166336_XX|gprin3	2	2	2	2	0	2	0	2	0	2	2.5	2.5	2.5	79.531	721	721;752	0.00015492	2.7354	6541.3	6243	5305.8	4353.3	7497.3	6955.3	6773.5	6716.7	6134.9	6356.4	5450.7	4616.6	7506.4	7093.1	6470.6	6186.7	2	2	2	2	2	2	2	2	0	0
JGIv7b.000000377:2456263-2506894_VV|fam13a;JGIv7b.000031449:2295368-2423583_XV|fam13a	JGIv7b.000000377:2456263-2506894_VV|fam13a;JGIv7b.000031449:2295368-2423583_XV|fam13a	1;1	1;1	1;1	>JGIv7b.000000377:2456263-2506894_VV|fam13a;>JGIv7b.000031449:2295368-2423583_XV|fam13a	2	1	1	1	0	1	0	1	0	1	2.3	2.3	2.3	69.208	605	605;1267	0.0016897	1.8293	5746.5	6330.3	5529.6	6328	6061.3	5705.5	6607.3	7539.2	5397.4	6387.1	5717.3	6413.1	6184.9	5877.4	6294.2	6944.4	1	1	1	1	1	1	1	1	0	0
JGIv7b.000031449:2573132-2614459_XX|mob1b;JGIv7b.000000377:2564378-2587334_XX|mob1b	JGIv7b.000031449:2573132-2614459_XX|mob1b;JGIv7b.000000377:2564378-2587334_XX|mob1b	5;5	5;5	2;2	>JGIv7b.000031449:2573132-2614459_XX|mob1b;>JGIv7b.000000377:2564378-2587334_XX|mob1b	2	5	5	2	4	4	4	4	1	2	23.1	23.1	11.1	25.095	216	216;269	0	16.32	68351	61902	54694	58018	60934	58138	63095	66491	64073	63306	56407	59207	61990	59621	60159	61245	9	9	9	9	9	9	9	9	26685	20589
JGIv7b.000000377:2594193-2646792_XX|rufy3	JGIv7b.000000377:2594193-2646792_XX|rufy3	23	7	7	>JGIv7b.000000377:2594193-2646792_XX|rufy3	1	23	7	7	10	23	2	7	2	7	28.3	10.2	10.2	82.103	736	736	0	57.142	65384	64788	64898	48578	71458	71263	65884	63377	61344	65978	65812	51321	72071	72323	63000	58376	12	12	12	12	12	12	12	12	3639.2	2725.4
JGIv7b.000000377:2991056-3022620_VV|g3bp2	JGIv7b.000000377:2991056-3022620_VV|g3bp2	11	3	3	>JGIv7b.000000377:2991056-3022620_VV|g3bp2	1	11	3	3	2	11	0	3	0	3	26	6	6	55.888	496	496	0	5.5947	12451	15196	13932	13506	18145	18722	19123	15614	11709	15252	14289	13997	18377	19086	18242	14382	2	2	2	2	2	2	2	2	0	0
JGIv7b.000000377:3054463-3096811_XV|uso1	JGIv7b.000000377:3054463-3096811_XV|uso1	14	14	5	>JGIv7b.000000377:3054463-3096811_XV|uso1	1	14	14	5	4	13	4	13	2	4	14.6	14.6	6.7	109.99	986	986	0	39.245	51128	51872	46223	47467	54236	49335	49945	57122	47981	52633	47587	48681	54887	50461	47695	52615	12	12	12	12	12	12	12	12	4885.2	3340.3
JGIv7b.000000377:321130-825365_XX|grid2;JGIv7b.000031449:325332-925135_XX|grid2	JGIv7b.000000377:321130-825365_XX|grid2;JGIv7b.000031449:325332-925135_XX|grid2	1;1	1;1	1;1	>JGIv7b.000000377:321130-825365_XX|grid2;>JGIv7b.000031449:325332-925135_XX|grid2	2	1	1	1	0	1	0	1	0	1	2	2	2	110.02	977	977;1040	0	9.4335	1728.6	1651.8	1565.6	1923.3	2059.4	1964.2	1827.7	2695.8	1621.2	1684.7	1614.6	1951.4	2092.9	1997.1	1750	2483.1	1	1	1	1	1	1	1	1	0	0
JGIv7b.000000377:64264-79432_VV|hpgds	JGIv7b.000000377:64264-79432_VV|hpgds	5	5	4	>JGIv7b.000000377:64264-79432_VV|hpgds	1	5	5	4	3	5	3	5	2	4	23	23	18.4	22.576	196	196	0	11.528	52250	50942	43246	41180	52138	47800	46192	57533	49014	51789	44584	42593	52605	48751	44165	52994	13	13	13	13	13	13	13	13	17528	13537
JGIv7b.000000678:272695-280385_XV|fdft1	JGIv7b.000000678:272695-280385_XV|fdft1	7	2	2	>JGIv7b.000000678:272695-280385_XV|fdft1	1	7	2	2	0	7	0	2	0	2	20.1	6.1	6.1	54.354	477	477	0	43.817	5251.1	6405.7	6729.9	5994	8034.8	6816.4	8927.2	7667.1	4937.9	6445.6	6830.2	6236	8069.7	7101.9	8480.6	7062.2	1	1	1	1	1	1	1	1	0	0
JGIv7b.000000678:287190-297570_VV|ctsb	JGIv7b.000000678:287190-297570_VV|ctsb	5	2	2	>JGIv7b.000000678:287190-297570_VV|ctsb	1	5	2	2	0	5	0	2	0	2	21.2	7.2	7.2	37.631	345	345	0.0001585	2.9945	0	0	0	0	0	0	0	0	0	0	0	0	0	0	0	0	0	0	0	0	0	0	0	0	0	0
JGIv7b.000000678:460556-480881_VV|unnamed;JGIv7b.000215439:1169971-1191527_VX|mcm3	JGIv7b.000000678:460556-480881_VV|unnamed	11;4	11;4	11;4	>JGIv7b.000000678:460556-480881_VV|unnamed	2	11	11	11	11	0	11	0	11	0	14.2	14.2	14.2	96.975	864	864;807	0	56.157	43909	38350	32915	38816	39278	35962	27290	50824	41147	39310	34128	39368	39921	36263	26283	46814	11	11	11	11	11	11	11	11	43909	38350
JGIv7b.000000748:134495-137022_VX|unnamed	JGIv7b.000000748:134495-137022_VX|unnamed	5	1	1	>JGIv7b.000000748:134495-137022_VX|unnamed	1	5	1	1	0	5	0	1	0	1	28.5	5.4	5.4	23.581	221	221	0.00016586	3.6392	16196	15766	15044	10989	18330	14672	18120	17986	15192	16061	15296	11709	18260	15253	17236	16567	2	2	2	2	2	2	2	2	0	0
JGIv7b.000000873:1018952-1019803_XX|unnamed	JGIv7b.000000873:1018952-1019803_XX|unnamed	1	1	1	>JGIv7b.000000873:1018952-1019803_XX|unnamed	1	1	1	1	0	1	0	1	0	1	5	5	5	19.545	179	179	0.0011542	2.0366	10055	11240	11182	7894.8	10171	11166	10375	8364.5	9445.6	11356	11327	8318.1	10348	11305	9915.1	7704.6	1	1	1	1	1	1	1	1	0	0
JGIv7b.000000873:1586535-1742079_XX|nt5dc1	JGIv7b.000000873:1586535-1742079_XX|nt5dc1	11	4	4	>JGIv7b.000000873:1586535-1742079_XX|nt5dc1	1	11	4	4	0	11	0	4	0	4	29	8.9	8.9	55.399	482	482	0	9.5972	19887	21229	17536	14904	20655	18019	21097	19188	18673	21443	18058	15580	20746	18615	20080	17674	2	2	2	2	2	2	2	2	0	0
JGIv7b.000000873:1933181-1954100_XV|arsa.1	JGIv7b.000000873:1933181-1954100_XV|arsa.1	2	2	2	>JGIv7b.000000873:1933181-1954100_XV|arsa.1	1	2	2	2	1	2	1	2	1	2	5.4	5.4	5.4	58.035	523	523	0.00016567	3.6196	4319.5	3686.7	3616.2	3888.8	3578.3	4197.6	2988.6	5506.5	4047	3794.2	3662.3	3946.5	3695.4	4192.2	2883.1	5072	3	3	2	3	3	3	3	3	3177.5	2843.9
JGIv7b.000000873:1951702-1964824_VV|rwdd1;JGIv7b.000275342:1049684-1061418_VV|rwdd1	JGIv7b.000000873:1951702-1964824_VV|rwdd1;JGIv7b.000275342:1049684-1061418_VV|rwdd1	1;1	1;1	1;1	>JGIv7b.000000873:1951702-1964824_VV|rwdd1;>JGIv7b.000275342:1049684-1061418_VV|rwdd1	2	1	1	1	0	1	0	1	0	1	3.9	3.9	3.9	26.235	232	232;265	0.006406	1.3833	0	0	0	0	0	0	0	0	0	0	0	0	0	0	0	0	0	0	0	0	0	0	0	0	0	0
JGIv7b.000000873:620639-628975_VV|marcks	JGIv7b.000000873:620639-628975_VV|marcks	13	13	9	>JGIv7b.000000873:620639-628975_VV|marcks	1	13	13	9	11	13	11	13	7	9	54.4	54.4	41.9	33.08	320	320	0	323.31	457730	430710	478520	386590	544350	458190	401230	442100	429230	441090	483250	405420	545520	466240	384280	407220	49	49	49	49	49	49	49	49	127630	108970
JGIv7b.000275342:2169765-2195809_XV|hdac2;JGIv7b.000000873:675465-706097_XV|hdac2	JGIv7b.000275342:2169765-2195809_XV|hdac2;JGIv7b.000000873:675465-706097_XV|hdac2	6;6	6;6	3;3	>JGIv7b.000275342:2169765-2195809_XV|hdac2;>JGIv7b.000000873:675465-706097_XV|hdac2	2	6	6	3	2	5	2	5	0	3	14	14	8	56.694	500	500;500	0	42.144	57557	52172	45901	48672	46655	51292	41981	66807	53955	53349	47348	49505	47943	51619	40326	61536	8	8	8	8	8	8	8	8	35639	30868
JGIv7b.000000939:1387828-1423790_VV|cog7;JGIv7b.000023403:5329173-5368196_XV|cog7	JGIv7b.000000939:1387828-1423790_VV|cog7;JGIv7b.000023403:5329173-5368196_XV|cog7	1;1	1;1	1;1	>JGIv7b.000000939:1387828-1423790_VV|cog7;>JGIv7b.000023403:5329173-5368196_XV|cog7	2	1	1	1	0	1	0	1	0	1	1.2	1.2	1.2	87.83	778	778;787	0.0023422	1.6321	0	0	0	0	0	0	0	0	0	0	0	0	0	0	0	0	0	0	0	0	0	0	0	0	0	0
JGIv7b.000000939:1492027-1559343_XX|mapk8ip3	JGIv7b.000000939:1492027-1559343_XX|mapk8ip3	9	1	1	>JGIv7b.000000939:1492027-1559343_XX|mapk8ip3	1	9	1	1	3	7	1	0	1	0	7.6	1	1	152.48	1373	1373	0.0023529	1.6698	973.94	1031.2	626.13	1016.5	995.57	632.56	762.03	1258	914.39	1037.9	675.29	1018	999.9	662.82	726.49	1158.7	1	1	1	1	1	1	1	1	973.94	1031.2
JGIv7b.000000939:1683772-1685565_XX|unnamed	JGIv7b.000000939:1683772-1685565_XX|unnamed	3	3	3	>JGIv7b.000000939:1683772-1685565_XX|unnamed	1	3	3	3	2	3	2	3	2	3	12.4	12.4	12.4	19.519	186	186	0	34.702	29602	30267	25066	25248	30343	27808	32247	27554	27782	30660	25922	25979	30672	28667	30693	25380	5	5	5	5	5	5	5	5	1686.7	1954.1
JGIv7b.000000939:2311386-2358527_VV|tbc1d24.1	JGIv7b.000000939:2311386-2358527_VV|tbc1d24.1	11	11	11	>JGIv7b.000000939:2311386-2358527_VV|tbc1d24.1	1	11	11	11	2	10	2	10	2	10	21.1	21.1	21.1	64.987	573	573	0	69.197	62875	68856	54781	54334	61066	58411	61897	59210	59052	69398	56782	55794	61980	59810	59027	54538	13	13	13	13	13	13	13	13	6357.2	4961.2
JGIv7b.000023403:4436528-4447926_VV|atp6v0c;JGIv7b.000000939:2385580-2395808_VV|atp6v0c	JGIv7b.000023403:4436528-4447926_VV|atp6v0c;JGIv7b.000000939:2385580-2395808_VV|atp6v0c	1;1	1;1	1;1	>JGIv7b.000023403:4436528-4447926_VV|atp6v0c;>JGIv7b.000000939:2385580-2395808_VV|atp6v0c	2	1	1	1	0	1	0	1	0	1	9.7	9.7	9.7	18.755	185	185;206	0.0010312	2.2318	4341.8	4612.5	3161.8	2753.8	3649.6	3651.6	4075.3	4546.2	4076.5	4648.3	3305.8	2870	3692.9	3745.4	3884.4	4187.5	1	1	1	1	1	1	1	1	0	0
JGIv7b.000000939:2407399-2424081_VV|amdhd2;JGIv7b.000023403:4413041-4421627_XX|amdhd2	JGIv7b.000000939:2407399-2424081_VV|amdhd2	4;1	4;1	4;1	>JGIv7b.000000939:2407399-2424081_VV|amdhd2	2	4	4	4	1	3	1	3	1	3	13	13	13	44.012	408	408;195	0	14.529	9055.5	9993.6	8566.1	16303	10002	8880.6	11481	11385	8505.6	10079	9052.1	16017	10410	9236.7	10913	10487	2	2	2	2	2	2	2	2	0	0
JGIv7b.000000939:2525463-2533018_VV|c16orf13	JGIv7b.000000939:2525463-2533018_VV|c16orf13	4	4	4	>JGIv7b.000000939:2525463-2533018_VV|c16orf13	1	4	4	4	2	3	2	3	2	3	18.7	18.7	18.7	29.434	268	268	0	12.026	6746.8	7636.8	5546.5	5632.1	6644.1	5768.5	5588.8	11961	6338.9	7671.3	5793.1	5789.3	6703	5894.8	5356.8	11017	2	2	2	2	2	2	2	2	4733	4879.2
JGIv7b.000000939:2709553-2796738_VV|ift140	JGIv7b.000000939:2709553-2796738_VV|ift140	1	1	1	>JGIv7b.000000939:2709553-2796738_VV|ift140	1	1	1	1	1	0	1	0	1	0	0.7	0.7	0.7	168.43	1482	1482	0.0011541	2.0364	0	0	0	0	0	0	0	0	0	0	0	0	0	0	0	0	0	0	0	0	0	0	0	0	0	0
JGIv7b.000000939:2830622-2837050_XV|nme3	JGIv7b.000000939:2830622-2837050_XV|nme3	5	5	4	>JGIv7b.000000939:2830622-2837050_XV|nme3	1	5	5	4	0	5	0	5	0	4	22.8	22.8	16.8	23.49	202	202	0	8.1379	12232	9406.8	11719	8651.3	12683	13019	11896	11724	11451	9811.4	11746	9143	12811	13194	11379	10799	3	3	3	3	3	3	3	3	0	0
JGIv7b.000000939:2914571-2926867_XV|dctn5;JGIv7b.000023403:4000836-4012033_VV|dctn5	JGIv7b.000000939:2914571-2926867_XV|dctn5;JGIv7b.000023403:4000836-4012033_VV|dctn5	1;1	1;1	1;1	>JGIv7b.000000939:2914571-2926867_XV|dctn5;>JGIv7b.000023403:4000836-4012033_VV|dctn5	2	1	1	1	0	1	0	1	0	1	4.7	4.7	4.7	21.092	215	215;259	0.0064	1.3773	0	0	0	0	0	0	0	0	0	0	0	0	0	0	0	0	0	0	0	0	0	0	0	0	0	0
JGIv7b.000000939:3048548-3062466_VV|pigq	JGIv7b.000000939:3048548-3062466_VV|pigq	2	2	2	>JGIv7b.000000939:3048548-3062466_VV|pigq	1	2	2	2	1	2	1	2	1	2	4.7	4.7	4.7	65.798	579	579	0	4.1647	6694.7	7239.9	5236.3	4616.9	6693	7230.8	8505.9	9424.5	6286.7	7292.8	5452.2	4830.4	6781.7	7425.2	8100	8680.9	1	1	1	1	1	1	1	1	0	0
JGIv7b.000000939:3101309-3120666_XX|unnamed	JGIv7b.000000939:3101309-3120666_XX|unnamed	1	1	1	>JGIv7b.000000939:3101309-3120666_XX|unnamed	1	1	1	1	0	1	0	1	0	1	14.3	14.3	14.3	11.418	105	105	0.0035226	1.5034	0	0	0	0	0	0	0	0	0	0	0	0	0	0	0	0	0	0	0	0	0	0	0	0	0	0
JGIv7b.000000939:3260579-3274971_VV|decr2	JGIv7b.000000939:3260579-3274971_VV|decr2	8	8	8	>JGIv7b.000000939:3260579-3274971_VV|decr2	1	8	8	8	3	6	3	6	3	6	31.9	31.9	31.9	35.422	332	332	0	38.325	26930	27800	25045	22122	26314	31433	31327	28564	25276	28180	25661	22912	26961	31879	29906	26311	4	4	4	4	4	4	4	4	0	0
JGIv7b.000000939:3818447-3902240_XV|adcy9	JGIv7b.000000939:3818447-3902240_XV|adcy9	6	6	2	>JGIv7b.000000939:3818447-3902240_XV|adcy9	1	6	6	2	0	6	0	6	0	2	5.6	5.6	1.5	152.02	1368	1368	0	11.201	0	0	0	0	0	0	0	0	0	0	0	0	0	0	0	0	0	0	0	0	0	0	0	0	0	0
JGIv7b.000000939:4057780-4157542_XX|coro7	JGIv7b.000000939:4057780-4157542_XX|coro7	17	17	17	>JGIv7b.000000939:4057780-4157542_XX|coro7	1	17	17	17	5	15	5	15	5	15	25.5	25.5	25.5	99.935	907	907	0	127.69	41208	41782	40586	36661	46510	44104	48017	49869	38671	42460	41411	38021	47004	45241	45778	45934	16	16	16	16	16	16	16	16	5826	4939.1
JGIv7b.000000939:4165119-4177349_VV|dnaja3	JGIv7b.000000939:4165119-4177349_VV|dnaja3	5	5	3	>JGIv7b.000000939:4165119-4177349_VV|dnaja3	1	5	5	3	2	5	2	5	1	3	18.6	18.6	12.6	51.041	468	468	0	98.689	33354	34097	30902	27367	34302	32670	33895	34315	31303	34589	31653	28400	34684	33413	32341	31608	7	7	7	7	7	7	7	7	6978.2	3530.6
JGIv7b.000000939:4260462-4269542_VV|eci1;JGIv7b.000023403:2827379-2838295_XV|eci1	JGIv7b.000000939:4260462-4269542_VV|eci1	10;4	10;4	10;4	>JGIv7b.000000939:4260462-4269542_VV|eci1	2	10	10	10	3	9	3	9	3	9	34.7	34.7	34.7	34.366	308	308;281	0	36.908	88912	93295	69495	66495	87149	98656	95958	92741	83467	94197	72341	68909	88746	100050	91663	85424	22	22	22	22	22	22	22	22	2352.1	1716
JGIv7b.000000939:4282473-4293464_VV|ndufab1	JGIv7b.000000939:4282473-4293464_VV|ndufab1	3	3	1	>JGIv7b.000000939:4282473-4293464_VV|ndufab1	1	3	3	1	0	3	0	3	0	1	15.7	15.7	5.9	17.035	153	153	0.0010302	2.2228	27370	23989	20647	13470	21158	21879	23092	17277	25650	24584	21095	14423	21347	22343	22010	15913	4	4	4	4	4	4	4	4	0	0
JGIv7b.000000939:4433615-4477117_XV|rbbp6	JGIv7b.000000939:4433615-4477117_XV|rbbp6	2	2	2	>JGIv7b.000000939:4433615-4477117_XV|rbbp6	1	2	2	2	2	0	2	0	2	0	1.5	1.5	1.5	230.38	2043	2043	0.00074918	2.3794	0	0	0	0	0	0	0	0	0	0	0	0	0	0	0	0	0	0	0	0	0	0	0	0	0	0
JGIv7b.000000939:4589254-4621948_XV|lcmt1;JGIv7b.000023403:2483429-2517334_XV|lcmt1	JGIv7b.000000939:4589254-4621948_XV|lcmt1;JGIv7b.000023403:2483429-2517334_XV|lcmt1	7;4	7;4	7;4	>JGIv7b.000000939:4589254-4621948_XV|lcmt1;>JGIv7b.000023403:2483429-2517334_XV|lcmt1	2	7	7	7	1	7	1	7	1	7	28.4	28.4	28.4	37.944	335	335;371	0	80.179	14249	12752	12497	13075	14805	15129	14644	17447	13356	13076	12798	13391	15067	15382	13999	16071	4	4	4	4	4	4	4	4	2933.7	2272.3
JGIv7b.000000939:4731961-4859795_XV|prkcb	JGIv7b.000000939:4731961-4859795_XV|prkcb	17	2	2	>JGIv7b.000000939:4731961-4859795_XV|prkcb	1	17	2	2	1	17	0	2	0	2	27.7	6	6	79.941	698	698	0	36.136	1689.4	1724.3	1335.9	942.42	2180	1529.1	1863	2106.2	1585.4	1745.1	1377.3	1030.2	2146.5	1595.8	1773.2	1940	2	2	2	2	2	2	2	2	0	0
JGIv7b.000023403:2223757-2224590_XX|unnamed;JGIv7b.000000939:4860301-4868157_XX|unnamed	JGIv7b.000023403:2223757-2224590_XX|unnamed;JGIv7b.000000939:4860301-4868157_XX|unnamed	1;1	1;1	1;1	>JGIv7b.000023403:2223757-2224590_XX|unnamed;>JGIv7b.000000939:4860301-4868157_XX|unnamed	2	1	1	1	0	1	0	1	0	1	21.2	21.2	21.2	6.1168	52	52;52	0.0018136	1.7534	0	0	0	0	0	0	0	0	0	0	0	0	0	0	0	0	0	0	0	0	0	0	0	0	0	0
JGIv7b.000000939:4989345-5139753_XX|caskin1	JGIv7b.000000939:4989345-5139753_XX|caskin1	20	7	7	>JGIv7b.000000939:4989345-5139753_XX|caskin1	1	20	7	7	6	19	3	6	3	6	25.1	9.1	9.1	119.25	1112	1112	0	63.672	33573	33900	27499	27749	32993	30224	31118	35572	31505	34357	28483	28537	33356	30936	29707	32765	6	6	6	6	6	6	6	6	1881.6	1428.8
JGIv7b.000000939:5195700-5214861_VV|mlst8	JGIv7b.000000939:5195700-5214861_VV|mlst8	2	2	2	>JGIv7b.000000939:5195700-5214861_VV|mlst8	1	2	2	2	0	2	0	2	0	2	7.8	7.8	7.8	42.444	383	383	0	15.143	0	0	0	0	0	0	0	0	0	0	0	0	0	0	0	0	0	0	0	0	0	0	0	0	0	0
JGIv7b.000000939:5243434-5248512_XV|pgp	JGIv7b.000000939:5243434-5248512_XV|pgp	8	8	8	>JGIv7b.000000939:5243434-5248512_XV|pgp	1	8	8	8	2	8	2	8	2	8	29.6	29.6	29.6	33.278	307	307	0	62.62	56963	54719	48363	47080	56076	56584	58111	64172	53427	55722	49751	48505	56944	57741	55472	59109	12	12	12	12	12	12	12	12	5323	4531.8
JGIv7b.000000939:5429560-5596570_XX|rab26;JGIv7b.000071264:1931777-1948339_XV|rab37	JGIv7b.000000939:5429560-5596570_XX|rab26	5;1	5;1	1;1	>JGIv7b.000000939:5429560-5596570_XX|rab26	2	5	5	1	0	5	0	5	0	1	19.2	19.2	4.2	31.769	287	287;225	0	8.4902	22835	28908	23937	16565	23761	26359	30043	30115	21483	28907	24527	17579	24120	26995	28616	27739	4	4	4	4	4	4	4	4	0	0
JGIv7b.000000939:5741920-5813412_VV|tsc2	JGIv7b.000000939:5741920-5813412_VV|tsc2	8	8	5	>JGIv7b.000000939:5741920-5813412_VV|tsc2	1	8	8	5	1	8	1	8	1	5	5.3	5.3	3.6	200.49	1792	1792	0	26.237	23730	25039	22393	23008	24991	23091	26482	28226	22278	25343	23046	23546	25359	23783	25226	25999	8	8	8	8	8	8	8	8	1720.3	1539.8
JGIv7b.000000939:5831348-5902068_XX|slc9a3r2	JGIv7b.000000939:5831348-5902068_XX|slc9a3r2	4	4	2	>JGIv7b.000000939:5831348-5902068_XX|slc9a3r2	1	4	4	2	1	4	1	4	0	2	14.6	14.6	8	31.959	287	287	0	8.4574	18335	20172	18577	15193	22360	19673	23748	20837	17221	20373	18972	15965	22430	20358	22590	19193	3	3	3	3	3	3	3	3	0	0
JGIv7b.000000939:6058902-6098657_XX|syngr3	JGIv7b.000000939:6058902-6098657_XX|syngr3	1	1	1	>JGIv7b.000000939:6058902-6098657_XX|syngr3	1	1	1	1	1	1	1	1	1	1	4.7	4.7	4.7	28.289	257	257	0	13.247	34599	29608	27693	21422	29497	31350	28133	25669	32417	30439	28233	22512	29897	31712	26915	23644	8	8	8	8	8	8	8	8	0	0
JGIv7b.000000939:6275155-6321958_VV|prpsap2	JGIv7b.000000939:6275155-6321958_VV|prpsap2	10	10	10	>JGIv7b.000000939:6275155-6321958_VV|prpsap2	1	10	10	10	2	9	2	9	2	9	31.6	31.6	31.6	40.568	367	367	0	36.995	57935	54342	49571	46059	62282	61463	59982	55211	54327	55462	50831	47851	62927	62578	57286	50855	6	6	6	6	6	6	6	6	0	0
JGIv7b.000000939:6367222-6406906_XV|epn2	JGIv7b.000000939:6367222-6406906_XV|epn2	4	4	4	>JGIv7b.000000939:6367222-6406906_XV|epn2	1	4	4	4	1	4	1	4	1	4	8.4	8.4	8.4	65.112	605	605	0	6.6901	4480.3	5433.5	5808.3	4408.1	6216.4	5944.4	6537.9	10439	4212.9	5471	5867.2	4641.8	6266.2	6099.4	6241.7	9615.6	1	1	1	1	1	1	1	1	0	0
JGIv7b.000000991:6238-223768_XX|cntn2	JGIv7b.000000991:6238-223768_XX|cntn2	5	5	5	>JGIv7b.000000991:6238-223768_XX|cntn2	1	5	5	5	0	5	0	5	0	5	13.3	13.3	13.3	59.2	535	535	0	39.527	26563	25382	24126	18009	26941	27379	29570	25110	24913	25889	24546	19049	27191	28012	28180	23129	2	2	2	2	2	2	2	2	0	0
JGIv7b.000001168:1071839-1086160_VV|chmp3;JGIv7b.000003467:948431-956319_XV|chmp3	JGIv7b.000001168:1071839-1086160_VV|chmp3;JGIv7b.000003467:948431-956319_XV|chmp3	3;2	3;2	3;2	>JGIv7b.000001168:1071839-1086160_VV|chmp3;>JGIv7b.000003467:948431-956319_XV|chmp3	2	3	3	3	0	3	0	3	0	3	12.7	12.7	12.7	24.882	220	220;196	0.00016054	3.1992	1318.8	1383.9	1154.5	909.56	1135.4	1103.2	1527.7	1201.9	1238	1399.6	1185.9	950.38	1149.9	1149.3	1449.7	1107	1	1	1	1	1	1	1	1	0	0
JGIv7b.000001168:1693227-1721342_VV|suclg1	JGIv7b.000001168:1693227-1721342_VV|suclg1	8	8	5	>JGIv7b.000001168:1693227-1721342_VV|suclg1	1	8	8	5	3	8	3	8	0	5	36.6	36.6	26.5	34.708	328	328	0	84.817	184130	188650	157720	132670	190840	182420	195940	159050	172810	191100	162260	139050	192230	186910	186730	146500	24	24	24	24	24	24	24	24	14812	12615
JGIv7b.000001168:2465850-3391210_XX|ctnna2	JGIv7b.000001168:2465850-3391210_XX|ctnna2	36	36	17	>JGIv7b.000001168:2465850-3391210_XX|ctnna2	1	36	36	17	11	34	11	34	2	16	42.6	42.6	20.4	117.05	1057	1057	0	323.31	333310	330220	271960	245620	332180	287240	292190	299000	312710	335190	280570	255570	333670	294320	278900	275410	67	70	68	68	68	69	69	70	50945	49345
JGIv7b.000001168:4096284-4107287_XX|unnamed	JGIv7b.000001168:4096284-4107287_XX|unnamed	1	1	1	>JGIv7b.000001168:4096284-4107287_XX|unnamed	1	1	1	1	0	1	0	1	0	1	3.7	3.7	3.7	47.976	431	431	0.0015572	1.8666	3184.4	2972.7	2312.1	2823.2	2870.3	3469.5	3680	3736.6	2985.9	3027.5	2416.8	2860.9	2958.7	3530.7	3509.9	3441.8	1	1	1	1	1	1	1	1	0	0
JGIv7b.000001168:4111927-4124288_XX|mavs	JGIv7b.000001168:4111927-4124288_XX|mavs	6	6	6	>JGIv7b.000001168:4111927-4124288_XX|mavs	1	6	6	6	0	6	0	6	0	6	19	19	19	43.313	385	385	0	14.854	10215	10091	9633.2	13558	9156.4	8852.6	9413.8	11729	9583.8	10269	9976.1	13479	9510.6	9067.3	8984	10803	2	2	2	2	2	2	2	2	0	0
JGIv7b.000001168:45889-175297_XX|ctbp1;JGIv7b.000003467:2009258-2071081_XV|ctbp1;JGIv7b.000007555:8408286-8441979_XX|ctbp2	JGIv7b.000001168:45889-175297_XX|ctbp1;JGIv7b.000003467:2009258-2071081_XV|ctbp1	11;11;5	11;11;5	3;3;0	>JGIv7b.000001168:45889-175297_XX|ctbp1;>JGIv7b.000003467:2009258-2071081_XV|ctbp1	3	11	11	3	8	9	8	9	3	3	23.1	23.1	6.2	47.24	433	433;444;992	0	29.822	138340	130570	112520	97949	129320	113950	120280	123180	129740	133080	115630	102000	130110	116940	114730	113460	21	21	21	21	21	21	21	21	35451	26501
JGIv7b.000001168:5379012-5465752_VX|atrn;JGIv7b.000063138:18441-49805_VX|atrn	JGIv7b.000001168:5379012-5465752_VX|atrn;JGIv7b.000063138:18441-49805_VX|atrn	2;1	2;1	2;1	>JGIv7b.000001168:5379012-5465752_VX|atrn;>JGIv7b.000063138:18441-49805_VX|atrn	2	2	2	2	0	2	0	2	0	2	1.6	1.6	1.6	152.32	1376	1376;956	0.00015596	2.8225	3615.8	3915.7	3283.7	3148.5	3620.9	4461.8	3878.6	4316.2	3395.6	3952.5	3387.7	3242.4	3719.6	4489.7	3715.4	3975.6	1	1	1	1	1	1	1	1	0	0
JGIv7b.000243760:215571-226589_VV|paip2b;JGIv7b.000001168:6002658-6015145_VV|paip2b	JGIv7b.000243760:215571-226589_VV|paip2b;JGIv7b.000001168:6002658-6015145_VV|paip2b	1;1	1;1	1;1	>JGIv7b.000243760:215571-226589_VV|paip2b;>JGIv7b.000001168:6002658-6015145_VV|paip2b	2	1	1	1	1	0	1	0	1	0	10.5	10.5	10.5	15.228	133	133;150	0	10.773	0	0	0	0	0	0	0	0	0	0	0	0	0	0	0	0	0	0	0	0	0	0	0	0	0	0
JGIv7b.000001168:6296205-6398793_XV|exoc6b;JGIv7b.000298995:111849-260517_XV|exoc6b;JGIv7b.000016863:3588558-3696551_XX|exoc6;JGIv7b.000007555:3233969-3401191_XX|exoc6	JGIv7b.000001168:6296205-6398793_XV|exoc6b;JGIv7b.000298995:111849-260517_XV|exoc6b	5;3;1;1	5;3;1;1	5;3;1;1	>JGIv7b.000001168:6296205-6398793_XV|exoc6b;>JGIv7b.000298995:111849-260517_XV|exoc6b	4	5	5	5	0	5	0	5	0	5	9.2	9.2	9.2	92.8	803	803;522;736;851	0	35.184	2514.4	2128.1	901.2	2113	1634.8	2094.4	2373	2783	2355.6	2169.3	1030.9	2080.6	1710.4	2137.4	2261.7	2563.5	2	2	2	2	2	2	2	2	0	0
JGIv7b.000001168:7009626-7053280_VV|unnamed	JGIv7b.000001168:7009626-7053280_VV|unnamed	20	20	15	>JGIv7b.000001168:7009626-7053280_VV|unnamed	1	20	20	15	15	9	15	9	10	8	10	10	8	272.27	2478	2478	0	150.1	101820	96565	77885	78446	86537	83804	65513	112290	95490	98285	80712	80428	87907	84461	63022	103430	17	17	17	17	17	17	17	17	78652	73584
JGIv7b.000001168:909478-932965_VV|immt	JGIv7b.000001168:909478-932965_VV|immt	28	17	17	>JGIv7b.000001168:909478-932965_VV|immt	1	28	17	17	9	28	3	17	3	17	39.8	26	26	87.715	788	788	0	98.644	90814	91467	73128	66316	87340	84894	93789	85127	85217	92696	75616	68912	88269	87093	89359	78411	20	20	20	20	20	20	20	19	4100	2427.3
JGIv7b.000001168:939248-1001651_XX|reep1	JGIv7b.000001168:939248-1001651_XX|reep1	5	5	2	>JGIv7b.000001168:939248-1001651_XX|reep1	1	5	5	2	0	5	0	5	0	2	17.5	17.5	8.9	34.303	303	303	0	24.19	37223	38515	33494	29188	39988	34928	34475	33299	34939	39013	34391	30448	40170	35718	32922	30672	3	3	3	3	3	3	3	3	0	0
JGIv7b.000001187:10469508-10472789_XX|cartpt	JGIv7b.000001187:10469508-10472789_XX|cartpt	3	3	3	>JGIv7b.000001187:10469508-10472789_XX|cartpt	1	3	3	3	0	3	0	3	0	3	38.1	38.1	38.1	12.763	113	113	0	29.792	13473	12572	12091	9693.5	16193	13811	16426	15113	12634	12848	12314	10271	16170	14291	15631	13921	8	8	8	8	8	8	8	8	0	0
JGIv7b.000001187:10588946-10628565_XV|map1b	JGIv7b.000001187:10588946-10628565_XV|map1b	63	63	40	>JGIv7b.000001187:10588946-10628565_XV|map1b	1	63	63	40	22	63	22	63	15	40	37.3	37.3	24.2	248.33	2255	2255	0	323.31	1013900	987850	892090	777180	1113200	944950	962610	955300	951130	1005300	913810	812510	1115500	968910	918740	879920	186	186	186	186	186	186	185	186	114950	90508
JGIv7b.000001187:10637800-10691459_VV|mrps27	JGIv7b.000001187:10637800-10691459_VV|mrps27	6	6	6	>JGIv7b.000001187:10637800-10691459_VV|mrps27	1	6	6	6	2	6	2	6	2	6	20.7	20.7	20.7	44.25	382	382	0	18.619	10440	10170	8018.9	7575.3	11775	9862.6	10687	11771	9792.9	10328	8310.9	7922.9	11768	10153	10192	10843	4	4	4	4	4	4	4	4	905.67	423.62
JGIv7b.000001187:10761366-10804336_VV|tnpo1;JGIv7b.000032212:4043969-4105252_VV|tnpo1	JGIv7b.000001187:10761366-10804336_VV|tnpo1;JGIv7b.000032212:4043969-4105252_VV|tnpo1	15;15	15;15	8;8	>JGIv7b.000001187:10761366-10804336_VV|tnpo1;>JGIv7b.000032212:4043969-4105252_VV|tnpo1	2	15	15	8	4	15	4	15	1	8	16.3	16.3	9.6	106.11	938	938;972	0	103.97	110270	109660	97465	74865	114330	101220	107150	104590	103460	111420	99652	79134	114590	103860	102190	96340	17	17	17	17	17	17	17	17	10353	7752.2
JGIv7b.000001187:11174968-11184032_VV|btf3	JGIv7b.000001187:11174968-11184032_VV|btf3	1	1	1	>JGIv7b.000001187:11174968-11184032_VV|btf3	1	1	1	1	1	0	1	0	1	0	4.5	4.5	4.5	19.55	179	179	0.0085246	1.2303	15309	20295	9927	10598	13385	12125	8527.2	16205	14411	20115	10782	10913	13493	12191	8230.2	14926	2	2	2	2	2	2	2	2	15309	20295
JGIv7b.000001187:12010972-12043050_XX|gfm2	JGIv7b.000001187:12010972-12043050_XX|gfm2	3	3	3	>JGIv7b.000001187:12010972-12043050_XX|gfm2	1	3	3	3	1	2	1	2	1	2	5.8	5.8	5.8	87.496	796	796	0	5.2646	3499.9	3555.4	2762.7	3087.3	3125.8	3207.2	4955.6	3755.5	3284.5	3599.6	2879	3139.5	3197.2	3365.6	4695.5	3459.2	1	1	1	1	1	1	1	1	0	0
JGIv7b.000001187:12060788-12105905_XV|fam169a	JGIv7b.000001187:12060788-12105905_XV|fam169a	2	1	1	>JGIv7b.000001187:12060788-12105905_XV|fam169a	1	2	1	1	2	1	1	0	1	0	5	2.7	2.7	83.144	741	741	0	28.472	2896.2	1641.6	1675.1	2220.4	2031.8	1531.7	1425.6	2250.3	2705.8	1757.7	1726.9	2232.4	2057.9	1570.2	1365.4	2072.7	1	1	1	1	1	1	1	1	2896.2	1641.6
JGIv7b.000001187:12251208-12341145_VV|col4a3bp;JGIv7b.000032212:5505023-5580908_VV|col4a3bp	JGIv7b.000001187:12251208-12341145_VV|col4a3bp;JGIv7b.000032212:5505023-5580908_VV|col4a3bp	2;2	2;2	2;2	>JGIv7b.000001187:12251208-12341145_VV|col4a3bp;>JGIv7b.000032212:5505023-5580908_VV|col4a3bp	2	2	2	2	2	0	2	0	2	0	3.6	3.6	3.6	69.903	614	614;637	0	5.5631	7556.4	6714.5	5408.5	7742.1	6408	5520.4	4711	8798	7082.2	6866.8	5671.4	7738.7	6552	5608.2	4524.3	8103.8	3	3	3	3	3	3	3	3	7556.4	6714.5
JGIv7b.000001187:2188413-2258981_VV|ppip5k2	JGIv7b.000001187:2188413-2258981_VV|ppip5k2	3	3	2	>JGIv7b.000001187:2188413-2258981_VV|ppip5k2	1	3	3	2	1	2	1	2	0	2	2.3	2.3	1.4	136.58	1203	1203	0.0023526	1.6687	2345.9	1698.9	1923.4	1657.4	2547.8	2233.3	1849	1922.3	2195	1777.8	1944.7	1739.9	2551.2	2263.3	1772.9	1770.6	1	1	1	1	1	1	1	1	0	0
JGIv7b.000001187:2263632-2376028_XV|pam	JGIv7b.000001187:2263632-2376028_XV|pam	22	22	12	>JGIv7b.000001187:2263632-2376028_XV|pam	1	22	22	12	3	22	3	22	2	12	28.4	28.4	15.4	116.37	1049	1049	0	201.63	117230	112290	98548	88614	121520	110310	117090	106110	109950	114360	101220	92287	122280	113130	111640	97740	22	22	22	22	22	22	22	22	4314.4	3080.8
JGIv7b.000001187:3614952-3663583_VV|lnpep;JGIv7b.000164049:2763654-2812505_XV|lnpep	JGIv7b.000001187:3614952-3663583_VV|lnpep	10;3	10;3	10;3	>JGIv7b.000001187:3614952-3663583_VV|lnpep	2	10	10	10	2	10	2	10	2	10	12.5	12.5	12.5	116.96	1031	1031;1024	0	41.822	17991	21305	14986	16405	19600	18953	22081	23105	16912	21335	15725	16815	19864	19513	21027	21282	5	5	5	5	5	5	5	5	3237.5	2744.1
JGIv7b.000001187:3663435-3710580_XV|erap1;JGIv7b.000164049:2812830-2852472_XV|erap1	JGIv7b.000001187:3663435-3710580_XV|erap1	5;1	5;1	5;1	>JGIv7b.000001187:3663435-3710580_XV|erap1	2	5	5	5	0	5	0	5	0	5	5.9	5.9	5.9	109.81	956	956;821	0	12.895	12785	13623	11594	9738.9	14020	12913	12711	13015	12004	13768	11911	10208	14097	13181	12141	11988	3	3	3	3	3	3	3	3	0	0
JGIv7b.000001187:3718245-3797092_VV|cast	JGIv7b.000001187:3718245-3797092_VV|cast	12	12	10	>JGIv7b.000001187:3718245-3797092_VV|cast	1	12	12	10	3	12	3	12	3	10	24.1	24.1	20.9	94.508	909	909	0	158	77974	90988	73534	58936	86146	72408	76509	71268	73274	91361	75681	61967	86248	74386	72956	65645	17	19	17	17	18	17	19	19	2064.4	2482.6
JGIv7b.000001187:3868832-3899580_XX|pcsk1	JGIv7b.000001187:3868832-3899580_XX|pcsk1	9	2	2	>JGIv7b.000001187:3868832-3899580_XX|pcsk1	1	9	2	2	1	9	0	2	0	2	12	2.9	2.9	89.505	792	792	0.00030855	2.6793	0	0	0	0	0	0	0	0	0	0	0	0	0	0	0	0	0	0	0	0	0	0	0	0	0	0
JGIv7b.000001187:4083893-4089915_VX|glrx;JGIv7b.000164049:3229386-3236750_VX|glrx	JGIv7b.000001187:4083893-4089915_VX|glrx	4;1	4;1	4;1	>JGIv7b.000001187:4083893-4089915_VX|glrx	2	4	4	4	0	4	0	4	0	4	40	40	40	12.808	115	115;115	0	19.748	33119	29459	23820	20885	30107	29555	27553	25810	31041	30127	24599	21843	30356	30022	26341	23774	6	6	6	6	6	6	6	6	0	0
JGIv7b.000001187:4211467-4272928_VV|ttc37	JGIv7b.000001187:4211467-4272928_VV|ttc37	9	9	9	>JGIv7b.000001187:4211467-4272928_VV|ttc37	1	9	9	9	4	6	4	6	4	6	6.5	6.5	6.5	177.04	1578	1578	0	37.514	13236	14009	11980	10730	13810	12742	12309	15506	12427	14166	12322	11143	13931	12993	11769	14283	4	4	4	4	4	4	4	4	6541.2	6691.8
JGIv7b.000001187:4318702-4693436_XX|mctp1;JGIv7b.000060118:70076-334802_XX|mctp1	JGIv7b.000001187:4318702-4693436_XX|mctp1	3;1	3;1	3;1	>JGIv7b.000001187:4318702-4693436_XX|mctp1	2	3	3	3	0	3	0	3	0	3	4.2	4.2	4.2	113.35	1014	1014;715	0	21.442	10273	11686	6426.5	6831.7	10907	9806.4	11795	9567.5	9652.2	11696	6895.6	7121.4	10926	10138	11219	8812.7	2	2	2	2	2	2	2	2	0	0
JGIv7b.000001187:4966335-5253223_VV|fam172a	JGIv7b.000001187:4966335-5253223_VV|fam172a	5	5	5	>JGIv7b.000001187:4966335-5253223_VV|fam172a	1	5	5	5	0	5	0	5	0	5	11.2	11.2	11.2	49.743	429	429	0	19.011	8458.5	12622	10396	5616.6	8580.4	8532.7	8110.1	8718.6	7975.7	12517	10608	6096	8647.3	8672.8	7753.2	8030.7	1	1	1	1	1	1	1	1	0	0
JGIv7b.000001187:6491976-6493041_XX|unnamed	JGIv7b.000001187:6491976-6493041_XX|unnamed	1	1	1	>JGIv7b.000001187:6491976-6493041_XX|unnamed	1	1	1	1	0	1	0	1	0	1	2.6	2.6	2.6	36.415	303	303	0.0037797	1.4802	5809.8	5229.2	5621.6	4024.7	5769.2	5867.3	5591.8	5677.3	5445.9	5369.1	5673.1	4258.1	5828.8	5960.8	5344.4	5229.4	1	1	1	1	1	1	1	1	0	0
JGIv7b.000001187:7026297-7044685_VV|tmem161b	JGIv7b.000001187:7026297-7044685_VV|tmem161b	1	1	1	>JGIv7b.000001187:7026297-7044685_VV|tmem161b	1	1	1	1	0	1	0	1	0	1	1.8	1.8	1.8	55.428	487	487	0.0031348	1.5424	0	0	0	0	0	0	0	0	0	0	0	0	0	0	0	0	0	0	0	0	0	0	0	0	0	0
JGIv7b.000001187:7422450-7425937_VV|cox7c;JGIv7b.000032212:1200400-1204232_VV|cox7c	JGIv7b.000001187:7422450-7425937_VV|cox7c;JGIv7b.000032212:1200400-1204232_VV|cox7c	2;2	2;2	2;2	>JGIv7b.000001187:7422450-7425937_VV|cox7c;>JGIv7b.000032212:1200400-1204232_VV|cox7c	2	2	2	2	1	2	1	2	1	2	24.7	24.7	24.7	8.3218	73	73;79	0.00015758	2.9234	47297	38542	36829	32643	43357	48814	58506	50850	44296	39796	37620	33971	44139	50136	55659	46838	2	2	2	2	2	2	2	2	10213	8193.7
JGIv7b.000001187:8307557-8402158_XX|hapln1;JGIv7b.000032212:2021873-2089079_XX|hapln1	JGIv7b.000001187:8307557-8402158_XX|hapln1;JGIv7b.000032212:2021873-2089079_XX|hapln1	10;8	10;8	10;8	>JGIv7b.000001187:8307557-8402158_XX|hapln1;>JGIv7b.000032212:2021873-2089079_XX|hapln1	2	10	10	10	0	10	0	10	0	10	27.1	27.1	27.1	40.946	358	358;358	0	26.073	95561	106340	81559	67901	97369	85728	100070	83667	89766	107020	84405	71205	97743	88517	95234	77066	13	13	13	13	13	13	13	13	0	0
JGIv7b.000001187:8472285-8554920_XV|vcan	JGIv7b.000001187:8472285-8554920_XV|vcan	25	25	20	>JGIv7b.000001187:8472285-8554920_XV|vcan	1	25	25	20	6	22	6	22	3	18	7.1	7.1	5.9	421.37	3852	3852	0	238.91	281660	298670	232700	208750	291070	261210	265110	260500	264440	301540	240990	217660	292590	267300	253050	239950	32	32	32	32	32	32	32	32	44817	57776
JGIv7b.000001187:8690126-8808093_XV|xrcc4	JGIv7b.000001187:8690126-8808093_XV|xrcc4	1	1	1	>JGIv7b.000001187:8690126-8808093_XV|xrcc4	1	1	1	1	1	0	1	0	1	0	4.7	4.7	4.7	33.907	297	297	0.000454	2.4651	0	0	0	0	0	0	0	0	0	0	0	0	0	0	0	0	0	0	0	0	0	0	0	0	0	0
JGIv7b.000032212:2764380-2776241_VX|rps23;JGIv7b.000001187:9147667-9151808_VV|rps23	JGIv7b.000032212:2764380-2776241_VX|rps23;JGIv7b.000001187:9147667-9151808_VV|rps23	4;4	4;4	4;4	>JGIv7b.000032212:2764380-2776241_VX|rps23;>JGIv7b.000001187:9147667-9151808_VV|rps23	2	4	4	4	4	4	4	4	4	4	24.1	24.1	24.1	19.036	174	174;186	0	18.266	179450	185680	160720	136700	207640	183370	169500	186800	168440	188070	165000	143580	208070	186790	162140	172060	22	22	22	22	22	22	22	22	61767	57860
JGIv7b.000001187:9372379-9497699_VV|ssbp2;JGIv7b.000032212:3013351-3125615_VV|ssbp2	JGIv7b.000001187:9372379-9497699_VV|ssbp2	3;1	2;0	2;0	>JGIv7b.000001187:9372379-9497699_VV|ssbp2	2	3	2	2	1	2	1	1	1	1	10.1	7.9	7.9	46.729	445	445;418	0	9.6289	11021	12235	4417.9	5835	7367.3	6423.9	6672.4	7712.9	10352	12221	5029	5958.4	7416.9	6588.7	6369	7104.4	2	2	2	2	2	2	2	2	7739.3	9424.6
JGIv7b.000001187:9506570-9533878_XX|acot12	JGIv7b.000001187:9506570-9533878_XX|acot12	3	3	3	>JGIv7b.000001187:9506570-9533878_XX|acot12	1	3	3	3	0	3	0	3	0	3	6.6	6.6	6.6	65.93	588	588	0	6.9998	0	0	0	0	0	0	0	0	0	0	0	0	0	0	0	0	0	0	0	0	0	0	0	0	0	0
JGIv7b.000001187:9851607-9862912_VV|dhfr	JGIv7b.000001187:9851607-9862912_VV|dhfr	2	2	2	>JGIv7b.000001187:9851607-9862912_VV|dhfr	1	2	2	2	0	2	0	2	0	2	13.3	13.3	13.3	21.387	188	188	0.00016717	3.7768	4127.1	4265.4	4458.5	3042.9	4711.8	4057.4	3977.4	4596.1	3873.8	4335	4501.1	3242.9	4715.4	4149.3	3800.8	4233.5	2	2	2	2	2	2	2	2	0	0
JGIv7b.000001187:9933458-9958089_VV|fam151b	JGIv7b.000001187:9933458-9958089_VV|fam151b	1	1	1	>JGIv7b.000001187:9933458-9958089_VV|fam151b	1	1	1	1	0	1	0	1	0	1	3.4	3.4	3.4	30.084	264	264	0.0082721	1.2395	1397.8	973.4	666.21	1171.8	1316.1	1411.4	1038.4	1157.5	1307.5	1014.1	714.71	1177.3	1342.1	1414.6	998.83	1066.2	1	1	1	1	1	1	1	1	0	0
JGIv7b.000001187:9975601-10018886_XV|zfyve16;JGIv7b.000032212:3529274-3573010_XV|zfyve16	JGIv7b.000001187:9975601-10018886_XV|zfyve16	4;1	4;1	4;1	>JGIv7b.000001187:9975601-10018886_XV|zfyve16	2	4	4	4	1	3	1	3	1	3	2.8	2.8	2.8	157.27	1447	1447;1451	0	19.762	64473	56080	52819	45547	48946	60674	55625	55405	60416	57589	53949	47032	50426	61211	53205	51034	5	5	5	5	5	5	5	5	15663	10650
JGIv7b.000001209:53596-61037_VV|commd4	JGIv7b.000001209:53596-61037_VV|commd4	1	1	1	>JGIv7b.000001209:53596-61037_VV|commd4	1	1	1	1	0	1	0	1	0	1	5.2	5.2	5.2	23.502	211	211	0.00016383	3.4741	6907.1	8300.1	6633.7	6255.6	9034.5	7673.4	8980.1	9212.9	6494	8319.7	6864.1	6516.6	9052.9	7933.6	8550.2	8486	1	1	1	1	1	1	1	1	0	0
JGIv7b.000001268:1213876-1390871_VV|sept7	JGIv7b.000001268:1213876-1390871_VV|sept7	14	3	3	>JGIv7b.000001268:1213876-1390871_VV|sept7	1	14	3	3	7	14	0	3	0	3	45.5	14.7	14.7	42.658	374	374	0	44.365	8349.8	7912.5	7219.8	5806.5	8591.9	9010.8	9502.2	8889.5	7830.5	8069.6	7377.1	6110.6	8686.8	9198.2	9061.8	8188.1	2	2	2	2	2	2	2	2	0	0
JGIv7b.000001268:1691038-1701513_VX|snrpd1;JGIv7b.000134022:1210232-1216222_VV|snrpd1;JGIv7b.000001268:1686184-1701555_VV|snrpd1	JGIv7b.000001268:1691038-1701513_VX|snrpd1;JGIv7b.000134022:1210232-1216222_VV|snrpd1;JGIv7b.000001268:1686184-1701555_VV|snrpd1	2;2;2	2;2;2	2;2;2	>JGIv7b.000001268:1691038-1701513_VX|snrpd1;>JGIv7b.000134022:1210232-1216222_VV|snrpd1;>JGIv7b.000001268:1686184-1701555_VV|snrpd1	3	2	2	2	1	2	1	2	1	2	14.6	14.6	14.6	9.8593	89	89;96;119	0	31.584	31416	33474	29326	30350	32998	31700	35420	37475	29497	33847	30228	31053	33540	32559	33754	34518	5	5	5	5	5	5	5	5	5731.9	4380.6
JGIv7b.000001301:1169581-1212633_XX|lancl2	JGIv7b.000001301:1169581-1212633_XX|lancl2	4	1	1	>JGIv7b.000001301:1169581-1212633_XX|lancl2	1	4	1	1	0	4	0	1	0	1	10.9	3.9	3.9	50.125	441	441	0.0010203	2.1261	0	0	0	0	0	0	0	0	0	0	0	0	0	0	0	0	0	0	0	0	0	0	0	0	0	0
JGIv7b.000001301:682134-697279_VV|psma2;JGIv7b.000005228:3091766-3103216_VV|psma2	JGIv7b.000001301:682134-697279_VV|psma2;JGIv7b.000005228:3091766-3103216_VV|psma2	8;8	8;8	8;8	>JGIv7b.000001301:682134-697279_VV|psma2;>JGIv7b.000005228:3091766-3103216_VV|psma2	2	8	8	8	2	8	2	8	2	8	37.9	37.9	37.9	27.081	248	248;259	0	60.075	96061	101190	84761	67918	100190	110450	112210	114450	90182	102320	87087	71498	101560	112360	107120	105420	15	15	15	15	15	15	15	15	15760	15977
JGIv7b.000001301:804797-897029_XX|hecw1	JGIv7b.000001301:804797-897029_XX|hecw1	12	12	1	>JGIv7b.000001301:804797-897029_XX|hecw1	1	12	12	1	5	9	5	9	0	1	9.1	9.1	1	175.03	1546	1546	0	39.57	16909	16000	13686	17939	14816	13362	12613	18917	15857	16302	14241	17988	15182	13622	12074	17424	3	3	3	3	3	3	3	3	9865.8	8725.2
JGIv7b.000051206:404358-441947_XX|pcdhga3;JGIv7b.000001391:1168766-1214113_XX|pcdhga3	JGIv7b.000051206:404358-441947_XX|pcdhga3;JGIv7b.000001391:1168766-1214113_XX|pcdhga3	2;2	2;2	2;2	>JGIv7b.000051206:404358-441947_XX|pcdhga3;>JGIv7b.000001391:1168766-1214113_XX|pcdhga3	2	2	2	2	0	2	0	2	0	2	3.7	3.7	3.7	102.85	931	931;931	0	4.3174	1857.6	1511.6	968.89	1294.1	1780.5	712.17	1664.6	1752.4	1739.7	1552	1033.1	1323.9	1748.3	810.99	1571.7	1614.2	2	2	2	2	2	2	2	2	0	0
JGIv7b.000001421:328272-351867_XX|olfm1;JGIv7b.000046073:177583-198843_XX|olfm1	JGIv7b.000001421:328272-351867_XX|olfm1;JGIv7b.000046073:177583-198843_XX|olfm1	5;5	5;5	5;5	>JGIv7b.000001421:328272-351867_XX|olfm1;>JGIv7b.000046073:177583-198843_XX|olfm1	2	5	5	5	0	5	0	5	0	5	12	12	12	55.534	485	485;519	0	24.802	23465	23362	18996	15737	24961	23070	23491	22607	22016	23700	19578	16599	25038	23589	22419	20823	3	3	3	3	3	3	3	3	0	0
JGIv7b.000171879:549384-616528_VX|prom1;JGIv7b.000001915:1456455-1515644_XX|prom1	JGIv7b.000171879:549384-616528_VX|prom1;JGIv7b.000001915:1456455-1515644_XX|prom1	1;1	1;1	1;1	>JGIv7b.000171879:549384-616528_VX|prom1;>JGIv7b.000001915:1456455-1515644_XX|prom1	2	1	1	1	0	1	0	1	0	1	1.2	1.2	1.2	89.402	801	801;809	0.0010258	2.1728	0	0	0	0	0	0	0	0	0	0	0	0	0	0	0	0	0	0	0	0	0	0	0	0	0	0
JGIv7b.000171879:670266-701183_VV|ldb1;JGIv7b.000001915:1525827-1554254_VV|ldb1	JGIv7b.000171879:670266-701183_VV|ldb1;JGIv7b.000001915:1525827-1554254_VV|ldb1	2;2	2;2	2;2	>JGIv7b.000171879:670266-701183_VV|ldb1;>JGIv7b.000001915:1525827-1554254_VV|ldb1	2	2	2	2	1	2	1	2	1	2	6.1	6.1	6.1	46.2	407	407;423	0	8.8085	4268.7	5724.3	2517.3	4546.5	3818.3	3150.5	3119.9	4984.9	4019	5665	2821.7	4517.1	3894.7	3229.8	2984.5	4591.5	1	1	1	1	1	1	1	1	4268.7	5724.3
JGIv7b.000001915:1940521-2173929_XX|slit1	JGIv7b.000001915:1940521-2173929_XX|slit1	8	8	1	>JGIv7b.000001915:1940521-2173929_XX|slit1	1	8	8	1	5	3	5	3	0	1	7.4	7.4	0.8	169.96	1537	1537	0	39.028	11395	11414	8985.3	9115	10078	8228.3	10764	12232	10692	11569	9328.7	9342	10169	8584.5	10234	11267	7	7	7	7	7	7	7	7	3887.6	2560.2
JGIv7b.000001915:2395850-2453872_VX|rrp12;JGIv7b.000171879:1563003-1599052_XV|rrp12	JGIv7b.000001915:2395850-2453872_VX|rrp12;JGIv7b.000171879:1563003-1599052_XV|rrp12	3;2	3;2	3;2	>JGIv7b.000001915:2395850-2453872_VX|rrp12;>JGIv7b.000171879:1563003-1599052_XV|rrp12	2	3	3	3	3	1	3	1	3	1	2.1	2.1	2.1	150.31	1349	1349;920	0	9.6915	14363	12552	11326	14846	14097	17763	16358	16632	13460	12876	11746	14961	14601	17919	15646	15319	2	2	2	2	2	2	2	2	9130.9	8270.2
JGIv7b.000001915:2478558-2486418_VV|pgam1	JGIv7b.000001915:2478558-2486418_VV|pgam1	13	13	6	>JGIv7b.000001915:2478558-2486418_VV|pgam1	1	13	13	6	2	13	2	13	1	6	60.2	60.2	31.9	28.795	254	254	0	323.31	476510	514230	412800	335460	513500	441740	508770	479100	447470	518830	425550	353480	514060	456040	484430	441300	75	76	76	75	75	75	76	75	12634	15481
JGIv7b.000001915:302304-417091_VV|btrc;JGIv7b.000033483:696461-811388_VV|btrc	JGIv7b.000001915:302304-417091_VV|btrc;JGIv7b.000033483:696461-811388_VV|btrc	4;3	4;3	4;3	>JGIv7b.000001915:302304-417091_VV|btrc;>JGIv7b.000033483:696461-811388_VV|btrc	2	4	4	4	1	4	1	4	1	4	8.5	8.5	8.5	57.016	496	496;544	0	4.9855	6821.4	4849	4168.2	5177.6	4536.3	5113.6	4626.5	7049.8	6382	5057.9	4331.2	5213.7	4685.4	5168.2	4433.1	6493.6	2	2	2	2	2	2	2	2	5605.9	4262.5
JGIv7b.000001915:568464-585962_VV|dpcd	JGIv7b.000001915:568464-585962_VV|dpcd	2	2	2	>JGIv7b.000001915:568464-585962_VV|dpcd	1	2	2	2	1	2	1	2	1	2	8.7	8.7	8.7	23.862	207	207	0	4.8979	0	0	0	0	0	0	0	0	0	0	0	0	0	0	0	0	0	0	0	0	0	0	0	0	0	0
JGIv7b.000001915:971087-977078_VV|npm3;JGIv7b.000033483:65713-72275_VV|npm3	JGIv7b.000001915:971087-977078_VV|npm3;JGIv7b.000033483:65713-72275_VV|npm3	2;2	2;2	2;2	>JGIv7b.000001915:971087-977078_VV|npm3;>JGIv7b.000033483:65713-72275_VV|npm3	2	2	2	2	2	2	2	2	2	2	11.9	11.9	11.9	21.076	193	193;208	0	4.5899	3356.2	2887.6	2317.1	2872.1	2325.3	2806.6	2246	4036.5	3144.7	2960.3	2417.8	2885.5	2419	2815.2	2159.8	3718	1	1	1	1	1	1	1	1	3356.2	2887.6
JGIv7b.000001915:982790-1015369_XV|mgea5	JGIv7b.000001915:982790-1015369_XV|mgea5	11	2	2	>JGIv7b.000001915:982790-1015369_XV|mgea5	1	11	2	2	4	9	0	2	0	2	12.1	3	3	107.7	953	953	0.00015526	2.7571	0	0	0	0	0	0	0	0	0	0	0	0	0	0	0	0	0	0	0	0	0	0	0	0	0	0
JGIv7b.000001926:134436-198924_XX|pde10a;JGIv7b.000014467:193745-296912_XV|pde10a	JGIv7b.000001926:134436-198924_XX|pde10a;JGIv7b.000014467:193745-296912_XV|pde10a	3;3	3;3	3;3	>JGIv7b.000001926:134436-198924_XX|pde10a;>JGIv7b.000014467:193745-296912_XV|pde10a	2	3	3	3	0	3	0	3	0	3	5.3	5.3	5.3	86.619	761	761;842	0	4.6769	0	0	0	0	0	0	0	0	0	0	0	0	0	0	0	0	0	0	0	0	0	0	0	0	0	0
JGIv7b.000001926:633359-758275_VV|qki	JGIv7b.000001926:633359-758275_VV|qki	9	3	3	>JGIv7b.000001926:633359-758275_VV|qki	1	9	3	3	4	9	1	3	1	3	29.7	13.9	13.9	42.268	380	380	0	24.948	0	0	0	0	0	0	0	0	0	0	0	0	0	0	0	0	0	0	0	0	0	0	0	0	0	0
JGIv7b.000002049:1124654-1133697_VV|elmod2	JGIv7b.000002049:1124654-1133697_VV|elmod2	6	6	6	>JGIv7b.000002049:1124654-1133697_VV|elmod2	1	6	6	6	1	6	1	6	1	6	18.9	18.9	18.9	36.29	302	302	0	9.4958	18040	19076	17078	16391	19035	19498	21710	21475	16937	19305	17542	16881	19362	19984	20687	19780	3	3	3	3	3	3	3	3	0	0
JGIv7b.000002049:1240934-1264561_XX|mmp1,canx,clgn	JGIv7b.000002049:1240934-1264561_XX|mmp1,canx,clgn	6	5	2	>JGIv7b.000002049:1240934-1264561_XX|mmp1,canx,clgn	1	6	5	2	1	6	1	5	1	2	10.1	8.4	3.9	73.823	644	644	0	34.443	34598	35435	32920	28170	39067	38556	37286	33812	32471	35957	33639	29435	39445	39235	35615	31144	4	4	4	4	4	4	4	4	0	0
JGIv7b.000002049:1272943-1280431_XV|scoc;JGIv7b.000099286:6060181-6070117_VV|scoc	JGIv7b.000002049:1272943-1280431_XV|scoc;JGIv7b.000099286:6060181-6070117_VV|scoc	1;1	1;1	1;1	>JGIv7b.000002049:1272943-1280431_XV|scoc;>JGIv7b.000099286:6060181-6070117_VV|scoc	2	1	1	1	0	1	0	1	0	1	6.5	6.5	6.5	17.032	153	153;172	0.0016954	1.8531	0	0	0	0	0	0	0	0	0	0	0	0	0	0	0	0	0	0	0	0	0	0	0	0	0	0
JGIv7b.000002049:1640340-1649205_XX|unnamed;JGIv7b.000002049:1651629-1673091_XV|mgst2	JGIv7b.000002049:1640340-1649205_XX|unnamed;JGIv7b.000002049:1651629-1673091_XV|mgst2	1;1	1;1	1;1	>JGIv7b.000002049:1640340-1649205_XX|unnamed;>JGIv7b.000002049:1651629-1673091_XV|mgst2	2	1	1	1	0	1	0	1	0	1	7.2	7.2	7.2	22.016	195	195;293	0.0014278	1.9422	0	0	0	0	0	0	0	0	0	0	0	0	0	0	0	0	0	0	0	0	0	0	0	0	0	0
JGIv7b.000002049:1672760-1693638_XV|setd7	JGIv7b.000002049:1672760-1693638_XV|setd7	2	2	2	>JGIv7b.000002049:1672760-1693638_XV|setd7	1	2	2	2	0	2	0	2	0	2	7.5	7.5	7.5	43.213	386	386	0	32.408	0	0	0	0	0	0	0	0	0	0	0	0	0	0	0	0	0	0	0	0	0	0	0	0	0	0
JGIv7b.000002049:1782734-1816272_VV|naa15	JGIv7b.000002049:1782734-1816272_VV|naa15	13	3	2	>JGIv7b.000002049:1782734-1816272_VV|naa15	1	13	3	2	5	10	1	2	1	1	13.8	4.2	3	102.85	881	881	0	12.811	16390	14307	12490	14224	16480	14753	15032	21028	15359	14669	12922	14528	16658	15103	14364	19369	4	4	4	4	4	4	4	4	3990.1	3504.2
JGIv7b.000002049:1829454-1856159_XV|ccrn4l;JGIv7b.000099286:6569523-6594160_XV|ccrn4l	JGIv7b.000002049:1829454-1856159_XV|ccrn4l;JGIv7b.000099286:6569523-6594160_XV|ccrn4l	1;1	1;1	1;1	>JGIv7b.000002049:1829454-1856159_XV|ccrn4l;>JGIv7b.000099286:6569523-6594160_XV|ccrn4l	2	1	1	1	0	1	0	1	0	1	3.5	3.5	3.5	54.55	492	492;496	0.00015475	2.7123	0	0	0	0	0	0	0	0	0	0	0	0	0	0	0	0	0	0	0	0	0	0	0	0	0	0
JGIv7b.000002049:3885109-3905172_XV|pcdh10;JGIv7b.000068717:1386936-1444990_XV|pcdh10	JGIv7b.000002049:3885109-3905172_XV|pcdh10;JGIv7b.000068717:1386936-1444990_XV|pcdh10	2;1	2;1	2;1	>JGIv7b.000002049:3885109-3905172_XV|pcdh10;>JGIv7b.000068717:1386936-1444990_XV|pcdh10	2	2	2	2	0	2	0	2	0	2	2	2	2	115.32	1043	1043;1011	0	4.7697	0	0	0	0	0	0	0	0	0	0	0	0	0	0	0	0	0	0	0	0	0	0	0	0	0	0
JGIv7b.000002049:524872-741194_XX|inpp4b;JGIv7b.000099286:5264440-5596028_XX|inpp4b	JGIv7b.000002049:524872-741194_XX|inpp4b;JGIv7b.000099286:5264440-5596028_XX|inpp4b	2;2	2;2	2;2	>JGIv7b.000002049:524872-741194_XX|inpp4b;>JGIv7b.000099286:5264440-5596028_XX|inpp4b	2	2	2	2	0	2	0	2	0	2	2.9	2.9	2.9	100.57	882	882;983	0.0010353	2.2667	0	0	0	0	0	0	0	0	0	0	0	0	0	0	0	0	0	0	0	0	0	0	0	0	0	0
JGIv7b.000002049:913662-1010937_XV|rnf150	JGIv7b.000002049:913662-1010937_XV|rnf150	1	1	1	>JGIv7b.000002049:913662-1010937_XV|rnf150	1	1	1	1	0	1	0	1	0	1	3.3	3.3	3.3	54.155	489	489	0.00016734	3.7874	0	0	0	0	0	0	0	0	0	0	0	0	0	0	0	0	0	0	0	0	0	0	0	0	0	0
JGIv7b.000002409:689873-695660_XX|cgref1	JGIv7b.000002409:689873-695660_XX|cgref1	1	1	1	>JGIv7b.000002409:689873-695660_XX|cgref1	1	1	1	1	0	1	0	1	0	1	2.8	2.8	2.8	32.573	290	290	0.0039136	1.478	5588.8	6642.5	4715.2	4396.5	5751.8	5615.9	4839.6	5484.6	5253.9	6651.2	4922.4	4561.6	5813.3	5683.4	4637.2	5051.8	1	1	1	1	1	1	1	1	0	0
JGIv7b.000002511:1045786-1077266_VV|pard6b;JGIv7b.000014557:4355569-4388179_VV|pard6b;JGIv7b.000206980:11289-69970_VV|pard6g;JGIv7b.000073623:739551-806159_VV|pard6g	JGIv7b.000002511:1045786-1077266_VV|pard6b	3;1;1;1	3;1;1;1	3;1;1;1	>JGIv7b.000002511:1045786-1077266_VV|pard6b	4	3	3	3	0	3	0	3	0	3	7.7	7.7	7.7	41.774	376	376;377;384;384	0.00016562	3.6155	0	0	0	0	0	0	0	0	0	0	0	0	0	0	0	0	0	0	0	0	0	0	0	0	0	0
JGIv7b.000002511:1127200-1151727_VV|adnp;JGIv7b.000014557:4273541-4298449_VV|adnp	JGIv7b.000002511:1127200-1151727_VV|adnp;JGIv7b.000014557:4273541-4298449_VV|adnp	6;4	6;4	6;4	>JGIv7b.000002511:1127200-1151727_VV|adnp;>JGIv7b.000014557:4273541-4298449_VV|adnp	2	6	6	6	4	3	4	3	4	3	6.4	6.4	6.4	123.19	1101	1101;1148	0	13.301	44413	54175	30095	40899	43463	34775	32062	49761	41765	54009	32498	41353	43854	35547	30711	45835	7	7	7	7	7	7	7	7	37647	47309
JGIv7b.000014557:3920765-3966429_XX|atp9a;JGIv7b.000002511:1521402-1570979_XX|atp9a	JGIv7b.000014557:3920765-3966429_XX|atp9a;JGIv7b.000002511:1521402-1570979_XX|atp9a	7;7	7;7	7;7	>JGIv7b.000014557:3920765-3966429_XX|atp9a;>JGIv7b.000002511:1521402-1570979_XX|atp9a	2	7	7	7	1	7	1	7	1	7	7.7	7.7	7.7	120.94	1068	1068;1085	0	67.334	28089	27933	24577	20605	26350	24185	24812	28845	26354	28375	25193	21470	26584	24747	23690	26570	7	7	7	7	7	7	7	7	7664.9	6348.1
JGIv7b.000002511:1725369-1727105_VV|uqcr10	JGIv7b.000002511:1725369-1727105_VV|uqcr10	1	1	1	>JGIv7b.000002511:1725369-1727105_VV|uqcr10	1	1	1	1	1	1	1	1	1	1	15.5	15.5	15.5	11.133	97	97	0	5.7135	0	0	0	0	0	0	0	0	0	0	0	0	0	0	0	0	0	0	0	0	0	0	0	0	0	0
JGIv7b.000002511:2167052-2191072_VV|pes1	JGIv7b.000002511:2167052-2191072_VV|pes1	2	2	1	>JGIv7b.000002511:2167052-2191072_VV|pes1	1	2	2	1	2	0	2	0	1	0	3.1	3.1	1.7	70.47	606	606	0.00015751	2.9196	3019.5	2805	2761.9	2919.7	2457.9	2318	2082.4	3682.1	2831.2	2868.6	2827.8	2956.1	2521.7	2353.9	1997	3391.6	1	1	1	1	1	1	1	1	3019.5	2805
JGIv7b.000002511:870529-918026_VV|ptpn1	JGIv7b.000002511:870529-918026_VV|ptpn1	4	1	1	>JGIv7b.000002511:870529-918026_VV|ptpn1	1	4	1	1	1	4	0	1	0	1	9.5	2.5	2.5	50.75	442	442	0.0010324	2.2407	3702.9	4621.6	3738.3	4306.3	4654.7	3823.9	4140.8	4132.9	3483	4623.5	3886.1	4383.4	4699.9	3939.9	3947.7	3806.8	1	1	1	1	1	1	1	1	0	0
JGIv7b.000002589:1148619-1223509_VV|mark2	JGIv7b.000002589:1148619-1223509_VV|mark2	9	5	2	>JGIv7b.000002589:1148619-1223509_VV|mark2	1	9	5	2	1	9	1	5	0	2	13.2	7.2	2.3	91.133	811	811	0	34.874	14220	25431	16844	10664	14441	14528	14668	13523	13448	24948	17526	11364	14610	14811	13999	12456	3	3	3	3	3	3	3	3	1524.6	1761.8
JGIv7b.000002589:1289090-1297205_VV|naa40	JGIv7b.000002589:1289090-1297205_VV|naa40	3	1	1	>JGIv7b.000002589:1289090-1297205_VV|naa40	1	3	1	1	2	2	0	1	0	1	13.6	7.6	7.6	27.12	236	236	0.00016353	3.4533	0	0	0	0	0	0	0	0	0	0	0	0	0	0	0	0	0	0	0	0	0	0	0	0	0	0
JGIv7b.000031469:1951246-1956645_XX|act3;JGIv7b.000002589:1292649-1305980_XX|act3;JGIv7b.000272406:3557296-3558430_VX|act3	JGIv7b.000031469:1951246-1956645_XX|act3;JGIv7b.000002589:1292649-1305980_XX|act3	22;22;7	8;8;3	1;1;0	>JGIv7b.000031469:1951246-1956645_XX|act3;>JGIv7b.000002589:1292649-1305980_XX|act3	3	22	8	1	13	22	2	8	0	1	60.2	32.8	5.7	44.512	402	402;421;156	0	323.31	517460	484640	425150	284560	538970	637750	560790	460070	485230	494360	433980	307740	545150	642610	536620	423770	64	64	64	64	64	64	64	64	6128.5	3748.9
JGIv7b.000002589:1327006-1343843_VV|otub1	JGIv7b.000002589:1327006-1343843_VV|otub1	6	6	3	>JGIv7b.000002589:1327006-1343843_VV|otub1	1	6	6	3	1	6	1	6	0	3	33.3	33.3	19.8	31.384	273	273	0	74.959	44579	52293	41632	38634	47015	45228	48419	46837	41901	52486	43069	39948	47607	46328	46166	43141	7	7	7	7	7	7	7	7	1803.8	1870.7
JGIv7b.000002589:1804890-1820695_VV|stip1	JGIv7b.000002589:1804890-1820695_VV|stip1	22	22	7	>JGIv7b.000002589:1804890-1820695_VV|stip1	1	22	22	7	9	19	9	19	2	7	33.6	33.6	11.8	63.646	557	557	0	89.023	215370	247390	188690	172540	235200	217950	205630	209460	202380	248460	195780	179530	236890	221920	196570	192930	29	29	29	29	29	29	29	29	51973	75409
JGIv7b.000002589:1832446-1860409_XX|fermt3	JGIv7b.000002589:1832446-1860409_XX|fermt3	3	3	3	>JGIv7b.000002589:1832446-1860409_XX|fermt3	1	3	3	3	0	3	0	3	0	3	6.3	6.3	6.3	75.99	670	670	0	7.2559	0	0	0	0	0	0	0	0	0	0	0	0	0	0	0	0	0	0	0	0	0	0	0	0	0	0
JGIv7b.000002589:2006690-2019281_VV|fkbp2	JGIv7b.000002589:2006690-2019281_VV|fkbp2	5	5	5	>JGIv7b.000002589:2006690-2019281_VV|fkbp2	1	5	5	5	2	5	2	5	2	5	21.6	21.6	21.6	21.409	190	190	0	27.021	15469	14848	15003	13982	22093	16480	21502	17635	14509	15157	15289	14640	21977	17242	20425	16244	3	3	3	3	3	3	3	3	1839.8	1465.7
JGIv7b.000002589:2215036-2255271_XV|unnamed	JGIv7b.000002589:2215036-2255271_XV|unnamed	11	10	6	>JGIv7b.000002589:2215036-2255271_XV|unnamed	1	11	10	6	2	11	2	10	0	6	18.4	17.3	12.2	100.86	915	915	0	243.06	59033	73914	58624	62340	59902	56768	58856	55488	55530	73909	60875	63407	61129	58076	56148	51110	8	8	8	8	8	8	8	8	0	0
JGIv7b.000002589:2255384-2261621_VV|unnamed	JGIv7b.000002589:2255384-2261621_VV|unnamed	1	1	1	>JGIv7b.000002589:2255384-2261621_VV|unnamed	1	1	1	1	0	1	0	1	0	1	3.2	3.2	3.2	34.777	313	313	0.0062859	1.3982	0	0	0	0	0	0	0	0	0	0	0	0	0	0	0	0	0	0	0	0	0	0	0	0	0	0
JGIv7b.000002589:2416810-2425915_VV|prdx5	JGIv7b.000002589:2416810-2425915_VV|prdx5	9	9	5	>JGIv7b.000002589:2416810-2425915_VV|prdx5	1	9	9	5	3	9	3	9	1	5	45.9	45.9	29.2	27.539	257	257	0	130.82	328980	327910	262070	219730	331440	302970	323920	292400	308670	332550	270490	230880	332750	310730	308800	269330	68	68	67	66	67	67	68	68	15502	11290
JGIv7b.000002589:2505681-2513357_VX|gng3	JGIv7b.000002589:2505681-2513357_VX|gng3	3	2	2	>JGIv7b.000002589:2505681-2513357_VX|gng3	1	3	2	2	1	3	1	2	1	2	36.6	31.7	31.7	15.984	142	142	0	141.67	51860	52076	38327	34758	47785	42009	46235	45427	48662	52725	39886	36198	48016	43221	44064	41843	15	15	15	15	15	15	15	15	5899	4587.6
JGIv7b.000002589:2528337-2547872_VV|hnrnpul2	JGIv7b.000002589:2528337-2547872_VV|hnrnpul2	14	14	10	>JGIv7b.000002589:2528337-2547872_VV|hnrnpul2	1	14	14	10	5	14	5	14	3	10	20.8	20.8	14.7	90.93	795	795	0	76.546	115320	122540	101860	89347	121390	114860	116130	118990	108270	123820	104930	93147	122400	117320	110870	109600	20	20	20	20	20	20	20	20	21341	24768
JGIv7b.000031469:2419823-2426858_VV|polr2g;JGIv7b.000002589:2599279-2610876_VV|polr2g	JGIv7b.000031469:2419823-2426858_VV|polr2g;JGIv7b.000002589:2599279-2610876_VV|polr2g	4;4	4;4	4;4	>JGIv7b.000031469:2419823-2426858_VV|polr2g;>JGIv7b.000002589:2599279-2610876_VV|polr2g	2	4	4	4	2	4	2	4	2	4	27.1	27.1	27.1	19.83	177	177;194	0	14.058	16214	15209	14797	14037	16382	14484	15786	14381	15204	15540	15117	14464	16550	14891	15044	13246	3	3	3	3	3	3	3	3	1069.8	1041.3
JGIv7b.000002589:381148-409837_VV|ganab	JGIv7b.000002589:381148-409837_VV|ganab	18	18	7	>JGIv7b.000002589:381148-409837_VV|ganab	1	18	18	7	7	18	7	18	2	7	19.9	19.9	7.6	109.65	964	964	0	109.7	117590	118050	109230	99301	131060	125140	130020	131570	110340	119940	111820	103150	132330	127990	124060	121190	21	21	21	21	21	21	21	21	19338	14839
JGIv7b.000002589:420290-425758_VV|b3gat3	JGIv7b.000002589:420290-425758_VV|b3gat3	1	1	1	>JGIv7b.000002589:420290-425758_VV|b3gat3	1	1	1	1	0	1	0	1	0	1	6.1	6.1	6.1	37.342	329	329	0	15.856	296.12	780.05	673.86	259.97	242.03	269.14	670.82	649.54	282.4	758.52	681.65	285.96	250.22	296.28	632.89	598.29	1	1	1	1	1	1	1	1	0	0
JGIv7b.000002589:445974-496961_XV|eml3	JGIv7b.000002589:445974-496961_XV|eml3	7	7	7	>JGIv7b.000002589:445974-496961_XV|eml3	1	7	7	7	0	7	0	7	0	7	11.4	11.4	11.4	98.734	889	889	0	67.848	1733.7	1931.9	2026	1857.6	1917.3	2639.2	2715.6	2271.1	1628.6	1954.2	2057.9	1908.5	1991.3	2673.1	2590.2	2091.9	1	1	1	1	1	1	1	1	0	0
JGIv7b.000002589:500897-518634_VV|mta2;REV__JGIv7b.000287959:3592363-3605459_XX|kmt2a	JGIv7b.000002589:500897-518634_VV|mta2	10;1	10;1	2;0	>JGIv7b.000002589:500897-518634_VV|mta2	2	10	10	2	8	6	8	6	2	0	16.3	16.3	4.1	82.209	730	730;162	0	33.778	57610	49506	42938	48691	48548	46345	38802	60949	53980	50818	44434	49440	49470	46877	37250	56140	14	14	14	14	14	14	14	14	43223	35098
JGIv7b.000002589:544184-559878_VV|eef1g	JGIv7b.000002589:544184-559878_VV|eef1g	18	18	8	>JGIv7b.000002589:544184-559878_VV|eef1g	1	18	18	8	11	17	11	17	6	7	40.5	40.5	22.6	50.455	439	439	0	267.35	543840	558260	482000	416030	590640	530740	511600	555750	510420	565710	495050	435040	593430	541540	488960	511900	77	77	77	77	77	77	77	77	146430	150810
JGIv7b.000002589:649302-693834_VV|ahnak	JGIv7b.000002589:649302-693834_VV|ahnak	108	108	94	>JGIv7b.000002589:649302-693834_VV|ahnak	1	108	108	94	40	101	40	101	34	88	44.6	44.6	35.1	524.33	4869	4869	0	323.31	780800	792120	868160	599800	855800	788170	856430	996440	732730	806790	874310	635860	860950	809060	816810	917820	141	141	141	141	141	141	141	141	143390	114530
JGIv7b.000002589:714916-748253_XV|rps6ka4	JGIv7b.000002589:714916-748253_XV|rps6ka4	4	4	4	>JGIv7b.000002589:714916-748253_XV|rps6ka4	1	4	4	4	1	4	1	4	1	4	7.2	7.2	7.2	85.248	765	765	0	11.138	9375.6	9205.8	6658.2	6389.7	8214.6	7968.3	8489.8	9279.7	8795.6	9332.6	6949	6613.7	8306.5	8157.6	8098.4	8547.5	2	2	2	2	2	2	2	2	0	0
JGIv7b.000002589:761633-769043_XX|slc3a2	JGIv7b.000002589:761633-769043_XX|slc3a2	21	21	18	>JGIv7b.000002589:761633-769043_XX|slc3a2	1	21	21	18	8	21	8	21	7	18	45.1	45.1	38.4	60.029	539	539	0	323.31	319630	324220	280010	242630	335260	319820	324290	322350	299950	328810	287560	253300	338010	326640	309530	296920	62	63	61	61	62	63	61	62	48031	36318
JGIv7b.000002589:847520-883976_VV|nxf1	JGIv7b.000002589:847520-883976_VV|nxf1	7	7	5	>JGIv7b.000002589:847520-883976_VV|nxf1	1	7	7	5	3	4	3	4	2	3	13.9	13.9	10.4	70.939	626	626	0	11.46	12386	19852	7839.7	8024.6	13575	11288	7163.9	14190	11692	19463	8733.3	8417.6	13526	11336	6936.6	13071	1	1	1	1	1	1	1	1	12386	19852
JGIv7b.000031469:1758148-1766741_VV|stx5;JGIv7b.000002589:901875-913021_VV|stx5	JGIv7b.000031469:1758148-1766741_VV|stx5;JGIv7b.000002589:901875-913021_VV|stx5	3;3	3;3	3;3	>JGIv7b.000031469:1758148-1766741_VV|stx5;>JGIv7b.000002589:901875-913021_VV|stx5	2	3	3	3	2	3	2	3	2	3	13.7	13.7	13.7	39.243	350	350;364	0	94.847	4554.4	5721.9	3715.2	4833.9	6125.8	5596.4	6155.9	5927.2	4284.3	5705	3947.2	4932.8	6179.2	5750.8	5866.5	5459.6	2	2	2	2	2	2	2	2	0	0
JGIv7b.000002589:928420-950354_VV|atl3	JGIv7b.000002589:928420-950354_VV|atl3	8	8	8	>JGIv7b.000002589:928420-950354_VV|atl3	1	8	8	8	3	8	3	8	3	8	19.3	19.3	19.3	64.125	571	571	0	43.412	40995	40574	37830	36029	40994	39791	41433	50775	38462	41270	38752	37083	41618	40684	39555	46769	9	9	9	9	9	9	9	9	17224	12969
JGIv7b.000002589:965841-991309_VV|rtn3;JGIv7b.000050694:5644804-5667590_XV|rtn2;JGIv7b.000012933:3205929-3229364_XX|rtn2	JGIv7b.000002589:965841-991309_VV|rtn3	5;1;1	4;1;1	4;1;1	>JGIv7b.000002589:965841-991309_VV|rtn3	3	5	4	4	2	5	1	4	1	4	22.8	19.4	19.4	26.204	237	237;321;346	0	84.421	119740	87230	84018	66876	98185	90593	91935	83832	112050	90953	85592	70375	98685	92619	87732	77218	17	17	17	17	17	17	17	17	12402	11030
JGIv7b.000002841:1177280-1282525_VV|srgap2	JGIv7b.000002841:1177280-1282525_VV|srgap2	12	12	3	>JGIv7b.000002841:1177280-1282525_VV|srgap2	1	12	12	3	1	12	1	12	0	3	15.5	15.5	3.7	116.82	1035	1035	0	95.608	22283	21432	18201	18640	21034	20414	19556	21020	20900	21809	18801	19112	21356	20776	18692	19361	4	4	4	4	4	4	4	4	3916.9	2786.8
JGIv7b.000002841:1540212-1577900_XX|pm20d1	JGIv7b.000002841:1540212-1577900_XX|pm20d1	2	2	2	>JGIv7b.000002841:1540212-1577900_XX|pm20d1	1	2	2	2	0	2	0	2	0	2	5.5	5.5	5.5	52.734	476	476	0.0001609	3.2333	0	0	0	0	0	0	0	0	0	0	0	0	0	0	0	0	0	0	0	0	0	0	0	0	0	0
JGIv7b.000002841:1680535-1704379_VV|nucks1	JGIv7b.000002841:1680535-1704379_VV|nucks1	3	2	2	>JGIv7b.000002841:1680535-1704379_VV|nucks1	1	3	2	2	2	2	1	1	1	1	9.9	7.1	7.1	35.909	323	323	0	35.486	8248	5218.2	4466.8	4419	5386.2	4620.4	3389.2	9193.2	7710.6	5505.2	4613.3	4553.4	5423.9	4661.8	3274.8	8467.8	1	1	1	1	1	1	1	1	8248	5218.2
JGIv7b.000002841:260491-270657_VV|parl	JGIv7b.000002841:260491-270657_VV|parl	3	3	3	>JGIv7b.000002841:260491-270657_VV|parl	1	3	3	3	0	3	0	3	0	3	11.2	11.2	11.2	40.83	366	366	0	8.1819	26275	27705	24339	21820	30418	27840	30159	26606	24668	28033	24990	22747	30606	28579	28743	24507	3	3	3	3	3	3	3	3	0	0
JGIv7b.000002841:432422-448186_VV|sars	JGIv7b.000002841:432422-448186_VV|sars	18	12	12	>JGIv7b.000002841:432422-448186_VV|sars	1	18	12	12	3	18	2	12	2	12	45.4	27.6	27.6	60.162	526	526	0	66.828	140210	143090	120530	100870	152140	137420	151250	135120	131590	145000	123930	106010	152670	141250	144110	124460	17	17	17	17	17	17	17	17	3608.3	2723.2
JGIv7b.000002841:55423-63502_XV|vti1b;JGIv7b.000107111:359442-372673_VV|vti1b	JGIv7b.000002841:55423-63502_XV|vti1b;JGIv7b.000107111:359442-372673_VV|vti1b	1;1	1;1	1;1	>JGIv7b.000002841:55423-63502_XV|vti1b;>JGIv7b.000107111:359442-372673_VV|vti1b	2	1	1	1	0	1	0	1	0	1	10.7	10.7	10.7	21.65	187	187;221	0.0036546	1.4919	0	0	0	0	0	0	0	0	0	0	0	0	0	0	0	0	0	0	0	0	0	0	0	0	0	0
JGIv7b.000002852:1014807-1072636_VV|etfb	JGIv7b.000002852:1014807-1072636_VV|etfb	15	15	15	>JGIv7b.000002852:1014807-1072636_VV|etfb	1	15	15	15	5	15	5	15	5	15	66.1	66.1	66.1	27.671	254	254	0	112.26	140860	141520	114430	100180	139280	128250	137420	134360	132180	143470	118100	104580	140190	131540	131030	123760	31	31	30	31	31	31	31	31	21617	17409
JGIv7b.000002852:1177865-1202276_VV|usf2	JGIv7b.000002852:1177865-1202276_VV|usf2	1	1	1	>JGIv7b.000002852:1177865-1202276_VV|usf2	1	1	1	1	1	0	1	0	1	0	5.3	5.3	5.3	35.666	323	323	0	5.5486	0	0	0	0	0	0	0	0	0	0	0	0	0	0	0	0	0	0	0	0	0	0	0	0	0	0
JGIv7b.000002852:701215-947570_XX|iglon5	JGIv7b.000002852:701215-947570_XX|iglon5	10	9	8	>JGIv7b.000002852:701215-947570_XX|iglon5	1	10	9	8	1	10	1	9	1	8	23.4	22	19.8	45.745	414	414	0	70.969	150650	151790	112210	100020	157310	133200	146820	118470	141360	153660	116700	105020	157240	137220	139850	109120	18	18	18	18	18	18	18	18	0	0
JGIv7b.000003032:220990-230545_VX|dctn3	JGIv7b.000003032:220990-230545_VX|dctn3	10	10	6	>JGIv7b.000003032:220990-230545_VX|dctn3	1	10	10	6	3	10	3	10	2	6	41.3	41.3	25.7	24.937	218	218	0	110.38	103670	107810	84016	78525	100380	90181	86060	102080	97310	108980	87100	81348	101160	91973	82291	94025	14	14	14	14	14	14	14	14	37008	38432
JGIv7b.000003032:334484-345483_XV|fam219a;JGIv7b.000115601:16114-24218_XV|fam219a	JGIv7b.000003032:334484-345483_XV|fam219a;JGIv7b.000115601:16114-24218_XV|fam219a	1;1	1;1	1;1	>JGIv7b.000003032:334484-345483_XV|fam219a;>JGIv7b.000115601:16114-24218_XV|fam219a	2	1	1	1	0	1	0	1	0	1	8.6	8.6	8.6	20.501	185	185;252	0	4.7639	7462	8466.7	6757.5	6313.2	8535.8	7637.6	8520.1	9796.5	7011	8515.2	6991.7	6557.9	8587.7	7859.9	8121.9	9023.5	2	2	2	2	2	2	2	2	0	0
JGIv7b.000003267:1010157-1014670_XX|unnamed	JGIv7b.000003267:1010157-1014670_XX|unnamed	1	1	1	>JGIv7b.000003267:1010157-1014670_XX|unnamed	1	1	1	1	0	1	0	1	0	1	6.1	6.1	6.1	24.233	214	214	1	-2	23172	20616	13192	15097	19920	14085	15839	13823	21718	21018	13990	15515	19871	14625	15085	12732	1	1	1	1	1	1	1	1	0	0
JGIv7b.000003267:1086325-1153289_VV|kif15;JGIv7b.000343399:240428-299034_XV|kif15	JGIv7b.000003267:1086325-1153289_VV|kif15	3;1	3;1	3;1	>JGIv7b.000003267:1086325-1153289_VV|kif15	2	3	3	3	3	0	3	0	3	0	2.3	2.3	2.3	159.63	1397	1397;1283	0	4.1243	8676.1	6631.3	6736.9	7582.9	7054.4	6255.3	5697.2	9084.3	8121.5	6891.5	6901.8	7680.3	7186.2	6368.4	5459.3	8367.6	3	3	3	3	3	3	3	3	8676.1	6631.3
JGIv7b.000003267:1184817-1196675_VV|uba5	JGIv7b.000003267:1184817-1196675_VV|uba5	5	5	5	>JGIv7b.000003267:1184817-1196675_VV|uba5	1	5	5	5	2	5	2	5	2	5	15.9	15.9	15.9	44.169	397	397	0	38.838	61535	60909	52509	46467	67811	65547	71080	66029	57732	61872	53976	48598	68312	67177	67749	60819	10	10	10	10	10	10	10	10	4855.4	4784.9
JGIv7b.000003267:1212805-1243589_VV|ttc30a	JGIv7b.000003267:1212805-1243589_VV|ttc30a	2	2	2	>JGIv7b.000003267:1212805-1243589_VV|ttc30a	1	2	2	2	0	2	0	2	0	2	4	4	4	77.703	673	673	0.0015649	1.9147	0	0	0	0	0	0	0	0	0	0	0	0	0	0	0	0	0	0	0	0	0	0	0	0	0	0
JGIv7b.000003267:1413827-1442472_XX|bfsp2	JGIv7b.000003267:1413827-1442472_XX|bfsp2	1	1	1	>JGIv7b.000003267:1413827-1442472_XX|bfsp2	1	1	1	1	1	0	1	0	1	0	2.7	2.7	2.7	46.593	412	412	0.0047011	1.4384	0	0	0	0	0	0	0	0	0	0	0	0	0	0	0	0	0	0	0	0	0	0	0	0	0	0
JGIv7b.000003267:1731101-1897572_XX|cpne4;JGIv7b.000245384:230094-281103_XX|cpne4	JGIv7b.000003267:1731101-1897572_XX|cpne4;JGIv7b.000245384:230094-281103_XX|cpne4	5;3	4;2	4;2	>JGIv7b.000003267:1731101-1897572_XX|cpne4;>JGIv7b.000245384:230094-281103_XX|cpne4	2	5	4	4	2	5	1	4	1	4	13	11.4	11.4	62.156	553	553;311	0	13.365	16136	17111	10845	14138	13429	12454	10124	16695	15150	17229	11551	14255	13691	12592	9727.8	15378	2	2	2	2	2	2	2	2	16136	17111
JGIv7b.000003267:1904968-1957021_VV|mrpl3;JGIv7b.000245384:167033-220623_XV|mrpl3	JGIv7b.000003267:1904968-1957021_VV|mrpl3;JGIv7b.000245384:167033-220623_XV|mrpl3	3;2	3;2	3;2	>JGIv7b.000003267:1904968-1957021_VV|mrpl3;>JGIv7b.000245384:167033-220623_XV|mrpl3	2	3	3	3	2	1	2	1	2	1	7.4	7.4	7.4	39.451	353	353;353	0.00060069	2.4007	0	0	0	0	0	0	0	0	0	0	0	0	0	0	0	0	0	0	0	0	0	0	0	0	0	0
JGIv7b.000003267:710655-726352_VV|ctnnb1;JGIv7b.000003267:713877-715385_VX|ctnnb1	JGIv7b.000003267:710655-726352_VV|ctnnb1	30;4	30;4	2;0	>JGIv7b.000003267:710655-726352_VV|ctnnb1	2	30	30	2	10	27	10	27	1	2	46.2	46.2	2.1	83.84	766	766;154	0	323.31	264550	284220	245010	209530	269030	246680	251560	256020	248410	287150	251540	218120	271360	252320	240110	235820	44	44	43	45	45	44	45	45	26414	24014
JGIv7b.000003272:1796705-1884695_XV|arhgap4	JGIv7b.000003272:1796705-1884695_XV|arhgap4	14	14	7	>JGIv7b.000003272:1796705-1884695_XV|arhgap4	1	14	14	7	1	14	1	14	0	7	15.2	15.2	8.1	112.64	988	988	0	96.91	58657	58859	47144	39134	57976	52313	52355	48755	55039	59666	48641	41114	58197	53479	49978	44908	9	9	9	9	9	9	9	9	5326	4322.9
JGIv7b.000003272:24009-155275_XV|rabgap1;JGIv7b.000003586:3664018-3740015_XX|rabgap1;JGIv7b.000003586:3644411-3656542_XX|unnamed	JGIv7b.000003272:24009-155275_XV|rabgap1;JGIv7b.000003586:3664018-3740015_XX|rabgap1	23;14;4	23;14;4	20;13;3	>JGIv7b.000003272:24009-155275_XV|rabgap1;>JGIv7b.000003586:3664018-3740015_XX|rabgap1	3	23	23	20	3	22	3	22	3	19	25.8	25.8	22.5	122.54	1071	1071;810;198	0	156.74	173710	161370	136030	144770	173070	157800	170610	170450	162870	164600	140760	148530	174910	162000	162660	157000	16	16	16	16	16	16	16	16	50454	41092
JGIv7b.000003272:3743063-3925173_XX|brinp1;JGIv7b.000122663:1732840-1855856_XX|brinp1	JGIv7b.000003272:3743063-3925173_XX|brinp1;JGIv7b.000122663:1732840-1855856_XX|brinp1	2;1	2;1	2;1	>JGIv7b.000003272:3743063-3925173_XX|brinp1;>JGIv7b.000122663:1732840-1855856_XX|brinp1	2	2	2	2	0	2	0	2	0	2	2.4	2.4	2.4	88.292	760	760;760	0.0001586	3.0006	999.76	992.34	1020.3	1001.4	1047	799.49	1022.5	952.14	938.01	1010.9	1039.7	1025.2	1055.9	834.81	971.86	877.02	1	1	1	1	1	1	1	1	0	0
JGIv7b.000003272:495309-500480_VV|pdcl	JGIv7b.000003272:495309-500480_VV|pdcl	3	3	3	>JGIv7b.000003272:495309-500480_VV|pdcl	1	3	3	3	2	2	2	2	2	2	10.5	10.5	10.5	33.693	294	294	0	5.6776	28098	26364	18807	22234	24291	21489	23313	28183	26348	26808	19772	22623	24591	22088	22238	25959	4	4	4	4	4	4	4	4	20453	18858
JGIv7b.000003272:971061-1046549_XX|tnc	JGIv7b.000003272:971061-1046549_XX|tnc	39	18	18	>JGIv7b.000003272:971061-1046549_XX|tnc	1	39	18	18	16	33	5	14	5	14	30.6	16.7	16.7	202.67	1841	1841	0	323.31	45527	47083	43594	37050	45671	46623	47332	47243	42732	47743	44545	38510	46357	47529	45179	43515	10	10	10	10	10	10	10	10	10044	8783
JGIv7b.000003286:1264207-1429764_XV|cpne8;JGIv7b.000051808:337785-503438_XX|cpne9	JGIv7b.000003286:1264207-1429764_XV|cpne8	5;2	4;1	1;0	>JGIv7b.000003286:1264207-1429764_XV|cpne8	2	5	4	1	1	5	0	4	0	1	7.2	5.8	1.4	71.176	637	637;588	0	5.185	1066.2	998.07	920.27	827.01	617.33	794.91	722.85	1122	999.79	1019	941.88	841.53	647.53	801.08	692.61	1033.5	1	1	1	1	1	1	1	1	0	0
JGIv7b.000003286:1512189-1588298_VV|kif21a;JGIv7b.000293433:75723-106820_XV|kif27;JGIv7b.000009266:8248540-8281935_XV|kif7	JGIv7b.000003286:1512189-1588298_VV|kif21a	36;1;1	36;1;1	34;0;0	>JGIv7b.000003286:1512189-1588298_VV|kif21a	3	36	36	34	5	36	5	36	5	34	27.2	27.2	25.9	177.95	1584	1584;1388;1390	0	323.31	310530	325370	286740	260030	333060	312580	330500	325240	291510	329380	294430	269780	336330	320180	315210	299580	43	43	43	43	43	43	43	43	19008	16231
JGIv7b.000003286:1635785-1664103_XV|abcd2;JGIv7b.000033104:1103664-1129797_XX|abcd2;JGIv7b.000229341:1504415-1545056_VV|abcd1;JGIv7b.000215393:43836-75169_XV|abcd1	JGIv7b.000003286:1635785-1664103_XV|abcd2;JGIv7b.000033104:1103664-1129797_XX|abcd2	10;8;1;1	10;8;1;1	10;8;1;1	>JGIv7b.000003286:1635785-1664103_XV|abcd2;>JGIv7b.000033104:1103664-1129797_XX|abcd2	4	10	10	10	3	10	3	10	3	10	16.6	16.6	16.6	84.907	753	753;745;746;752	0	28.78	43795	42841	34584	40397	43014	39109	41441	48184	41084	43510	35994	41074	43638	40110	39542	44382	9	9	9	9	9	9	9	9	15932	12162
JGIv7b.000003319:14370-26709_XX|kiaa1045	JGIv7b.000003319:14370-26709_XX|kiaa1045	6	6	3	>JGIv7b.000003319:14370-26709_XX|kiaa1045	1	6	6	3	1	6	1	6	0	3	30	30	13	25.303	223	223	0	84.287	96002	95690	70621	56110	80287	80002	73586	66659	90076	96934	73250	59013	81030	81174	70362	61400	5	5	5	5	5	5	5	5	7436.2	6350.2
JGIv7b.000107111:446416-465503_VV|ddx52;JGIv7b.000003412:19451-43207_VV|ddx52	JGIv7b.000107111:446416-465503_VV|ddx52;JGIv7b.000003412:19451-43207_VV|ddx52	2;2	2;2	2;2	>JGIv7b.000107111:446416-465503_VV|ddx52;>JGIv7b.000003412:19451-43207_VV|ddx52	2	2	2	2	2	0	2	0	2	0	3.3	3.3	3.3	69.174	614	614;616	0.00030859	2.6823	8488.6	6866.4	6480.3	7372.1	6489.4	6669.3	5322.6	8973.3	7949.6	7092.5	6670	7450.7	6669.6	6717.1	5117.2	8265.3	2	2	2	2	2	2	2	2	8488.6	6866.4
JGIv7b.000003412:195860-236964_VV|ipo9	JGIv7b.000003412:195860-236964_VV|ipo9	14	2	2	>JGIv7b.000003412:195860-236964_VV|ipo9	1	14	2	2	5	13	1	1	1	1	14.2	1.9	1.9	112.65	1010	1010	0.0010216	2.1425	3458.9	3166	1710.8	2820.6	2223.6	2282.6	2013.3	3546.3	3242.8	3214.8	1868.3	2803.8	2296.5	2310.1	1931.5	3266.5	1	1	1	1	1	1	1	1	3458.9	3166
JGIv7b.000003412:302099-308110_VV|tuba3c;JGIv7b.000127187:1112202-1113077_VV|tuba1a	JGIv7b.000003412:302099-308110_VV|tuba3c	23;1	6;0	3;0	>JGIv7b.000003412:302099-308110_VV|tuba3c	2	23	6	3	12	23	3	6	2	3	51.4	16.4	7.9	53.485	481	481;87	0	119.02	175160	162830	133840	115510	163030	157630	161810	165050	164240	166020	137980	120780	164380	161040	154430	152030	38	38	38	38	38	38	38	38	25477	19409
JGIv7b.000193525:626084-636931_VV|adipor1;JGIv7b.000003412:405081-417233_VV|adipor1	JGIv7b.000193525:626084-636931_VV|adipor1;JGIv7b.000003412:405081-417233_VV|adipor1	1;1	1;1	1;1	>JGIv7b.000193525:626084-636931_VV|adipor1;>JGIv7b.000003412:405081-417233_VV|adipor1	2	1	1	1	0	1	0	1	0	1	3.4	3.4	3.4	43.501	385	385;385	0.0010404	2.3103	7026.4	6994.4	7529.3	6008.8	8200.2	8236.4	9839	10217	6592.6	7130.4	7613.8	6297.4	8293.6	8483.5	9365.2	9411.2	1	1	1	1	1	1	1	1	0	0
JGIv7b.000003467:1039249-1090451_XX|reep1	JGIv7b.000003467:1039249-1090451_XX|reep1	5	2	2	>JGIv7b.000003467:1039249-1090451_XX|reep1	1	5	2	2	0	5	0	2	0	2	12.3	3.9	3.9	34.505	308	308	0.0022198	1.691	4208	4287.2	3745	3556.7	4980.2	3643.8	5266.5	3940.3	3949.1	4347.4	3852.8	3696.6	4967.5	3844.4	4994.4	3629.4	1	1	1	1	1	1	1	1	0	0
JGIv7b.000003467:1096081-1129948_VV|immt;REV__JGIv7b.000187947:1644-14085_VX|ccdc120	JGIv7b.000003467:1096081-1129948_VV|immt	34;1	34;1	23;0	>JGIv7b.000003467:1096081-1129948_VV|immt	2	34	34	23	12	34	12	34	6	23	49.2	49.2	35.4	87.626	790	790;472	0	323.31	472930	480230	389800	341600	483360	429740	461280	429110	443820	486520	402280	356880	485530	441300	439750	395250	76	76	76	76	76	76	76	76	60336	53562
JGIv7b.000003467:1139229-1159630_VV|ptcd3	JGIv7b.000003467:1139229-1159630_VV|ptcd3	11	10	10	>JGIv7b.000003467:1139229-1159630_VV|ptcd3	1	11	10	10	2	11	2	10	2	10	20.2	19.2	19.2	74.858	655	655	0	75.736	25940	24773	19891	20883	22856	23804	23599	26841	24329	25200	20643	21362	23311	24223	22545	24724	10	10	10	10	10	10	10	10	4768.6	3795.9
JGIv7b.000003467:1167820-1212102_XV|polr1a	JGIv7b.000003467:1167820-1212102_XV|polr1a	2	2	2	>JGIv7b.000003467:1167820-1212102_XV|polr1a	1	2	2	2	2	0	2	0	2	0	1.7	1.7	1.7	181.99	1614	1614	0	4.2823	6474.4	5442.7	5029.2	5318.5	4976.6	5199.1	4121.4	7262.1	6065.3	5602.4	5171.5	5404.8	5105.7	5232.1	3963.9	6689.1	2	2	2	2	2	2	2	2	6474.4	5442.7
JGIv7b.000003467:134124-182944_XX|igkc	JGIv7b.000003467:134124-182944_XX|igkc	2	2	2	>JGIv7b.000003467:134124-182944_XX|igkc	1	2	2	2	0	2	0	2	0	2	11.4	11.4	11.4	27.828	245	245	0	16.96	781.65	1069.2	178.03	761.12	581.34	853.45	1326.8	1296	736.13	1051.5	252.4	742.56	614.25	888.81	1257.9	1193.8	1	1	1	1	1	1	1	1	0	0
JGIv7b.000003467:200925-230084_VV|rpia	JGIv7b.000003467:200925-230084_VV|rpia	9	9	9	>JGIv7b.000003467:200925-230084_VV|rpia	1	9	9	9	2	9	2	9	2	9	36.7	36.7	36.7	28.866	264	264	0	68.332	107890	109500	94883	80148	114480	110050	114390	103310	101250	111050	97382	83946	115360	112530	109110	95158	13	13	13	13	13	13	13	13	2634.6	2777.9
JGIv7b.000103933:91535-149337_VV|maea;JGIv7b.000003467:2404483-2465549_XV|maea	JGIv7b.000103933:91535-149337_VV|maea;JGIv7b.000003467:2404483-2465549_XV|maea	4;4	4;4	4;4	>JGIv7b.000103933:91535-149337_VV|maea;>JGIv7b.000003467:2404483-2465549_XV|maea	2	4	4	4	1	3	1	3	1	3	11.9	11.9	11.9	44.293	387	387;398	0.00016521	3.5807	7706.2	6394.3	6888.9	7158.8	7098.3	6910	4739.1	9471.9	7218.4	6607.2	7015.3	7294.3	7240.2	6926.1	4578.5	8724.6	1	1	1	1	1	1	1	1	7706.2	6394.3
JGIv7b.000003467:327246-340424_VX|thnsl2	JGIv7b.000003467:327246-340424_VX|thnsl2	10	10	10	>JGIv7b.000003467:327246-340424_VX|thnsl2	1	10	10	10	1	10	1	10	1	10	24.9	24.9	24.9	53.599	474	474	0	68.521	113630	116750	124450	86171	120790	108020	108510	93354	106650	118750	125530	91256	121410	110490	103550	85988	12	12	12	12	12	12	12	12	0	0
JGIv7b.000003467:4023070-4066111_VV|letm1	JGIv7b.000003467:4023070-4066111_VV|letm1	25	25	11	>JGIv7b.000003467:4023070-4066111_VV|letm1	1	25	25	11	4	25	4	25	2	11	34.1	34.1	16.9	87.561	774	774	0	323.31	196650	196140	158110	144010	194200	183900	187430	184290	184510	198930	163410	149780	195860	187920	178880	169750	44	44	44	44	44	44	44	44	15351	13036
JGIv7b.000003467:4097462-4159499_VV|whsc1	JGIv7b.000003467:4097462-4159499_VV|whsc1	6	1	1	>JGIv7b.000003467:4097462-4159499_VV|whsc1	1	6	1	1	4	2	1	0	1	0	5.1	1.2	1.2	147.15	1308	1308	1	-2	0	0	0	0	0	0	0	0	0	0	0	0	0	0	0	0	0	0	0	0	0	0	0	0	0	0
JGIv7b.000024597:1014017-1039866_VV|nelfa;JGIv7b.000003467:4212771-4240466_VV|nelfa	JGIv7b.000024597:1014017-1039866_VV|nelfa;JGIv7b.000003467:4212771-4240466_VV|nelfa	1;1	1;1	1;1	>JGIv7b.000024597:1014017-1039866_VV|nelfa;>JGIv7b.000003467:4212771-4240466_VV|nelfa	2	1	1	1	0	1	0	1	0	1	2.9	2.9	2.9	51.901	477	477;539	0	4.4441	1010.6	1056	1266.7	689.06	1319.8	1068.2	1298.7	1893	948.69	1075.5	1264.3	756.75	1311.5	1108.8	1237.2	1743.6	1	1	1	1	1	1	1	1	0	0
JGIv7b.000003467:5286739-5346023_VV|add1	JGIv7b.000003467:5286739-5346023_VV|add1	27	27	13	>JGIv7b.000003467:5286739-5346023_VV|add1	1	27	27	13	9	26	9	26	4	13	39.4	39.4	22	87.028	790	790	0	323.31	367880	378560	299880	239500	373160	330040	357890	336210	345290	383040	309370	252910	373800	339170	341140	309680	48	48	48	48	48	48	48	48	38611	58133
JGIv7b.000003467:5441031-5464270_VV|nop14	JGIv7b.000003467:5441031-5464270_VV|nop14	1	1	1	>JGIv7b.000003467:5441031-5464270_VV|nop14	1	1	1	1	1	0	1	0	1	0	1.2	1.2	1.2	101.38	894	894	0.00045455	2.4735	2537.7	1485.5	1170.8	1885.8	1819.9	1882.5	1932.2	2757.7	2371.3	1578.4	1237.7	1887.8	1863.8	1919.8	1846.1	2540.1	1	1	1	1	1	1	1	1	2537.7	1485.5
JGIv7b.000003467:5730647-5864376_XV|htt;JGIv7b.000053017:2489-21081_XV|htt	JGIv7b.000003467:5730647-5864376_XV|htt	43;1	43;1	43;1	>JGIv7b.000003467:5730647-5864376_XV|htt	2	43	43	43	10	42	10	42	10	42	17.4	17.4	17.4	353.33	3170	3170;214	0	228.8	229510	243560	201730	177520	232850	226050	236350	236680	215480	246120	207830	184720	235320	231150	225480	218010	45	45	44	45	45	45	45	45	24405	18915
JGIv7b.000003467:6197865-6222141_VV|lrpap1	JGIv7b.000003467:6197865-6222141_VV|lrpap1	12	12	12	>JGIv7b.000003467:6197865-6222141_VV|lrpap1	1	12	12	12	4	11	4	11	4	11	31.2	31.2	31.2	41.996	359	359	0	74.833	81329	90199	79000	68534	82102	69277	74711	81255	76394	90974	81047	71053	82712	71291	71250	74844	15	15	15	15	15	15	15	15	17353	16329
JGIv7b.000003467:905116-920409_VV|rmnd5a	JGIv7b.000003467:905116-920409_VV|rmnd5a	1	1	1	>JGIv7b.000003467:905116-920409_VV|rmnd5a	1	1	1	1	0	1	0	1	0	1	2.8	2.8	2.8	52.377	469	469	0.0010334	2.2465	1028	826.5	858.7	956.44	1025.4	1298.2	844.94	1115.3	962.72	855.62	878.24	974.73	1057.1	1289.5	816	1027.3	1	1	1	1	1	1	1	1	0	0
JGIv7b.000003490:1018712-1030254_VV|psmd12	JGIv7b.000003490:1018712-1030254_VV|psmd12	13	5	5	>JGIv7b.000003490:1018712-1030254_VV|psmd12	1	13	5	5	2	13	1	5	1	5	30.2	13	13	53.711	460	460	0	104.5	33482	33107	27877	30724	30924	29525	30402	37289	31413	33620	28871	31249	31508	30186	29030	34347	5	5	5	5	5	5	5	5	13992	14217
JGIv7b.000003490:1035948-1099120_XV|unnamed	JGIv7b.000003490:1035948-1099120_XV|unnamed	4	1	1	>JGIv7b.000003490:1035948-1099120_XV|unnamed	1	4	1	1	1	4	0	1	0	1	15.6	5.7	5.7	30.011	263	263	0.00015755	2.9232	0	0	0	0	0	0	0	0	0	0	0	0	0	0	0	0	0	0	0	0	0	0	0	0	0	0
JGIv7b.000003490:107-2134_XX|myh13	JGIv7b.000003490:107-2134_XX|myh13	14	2	2	>JGIv7b.000003490:107-2134_XX|myh13	1	14	2	2	0	14	0	2	0	2	36.5	6.7	6.7	48.58	419	419	0	30.552	6864.1	4197.9	4617.8	4253.6	3520.1	47146	11833	7650.8	6415.5	4463.8	4685	4373	5691.6	44770	11951	7047.2	4	4	4	4	4	4	4	4	0	0
JGIv7b.000003490:1122019-1190972_VV|bptf;JGIv7b.000163806:4742748-4806754_VV|bptf	JGIv7b.000003490:1122019-1190972_VV|bptf;JGIv7b.000163806:4742748-4806754_VV|bptf	2;1	2;1	2;1	>JGIv7b.000003490:1122019-1190972_VV|bptf;>JGIv7b.000163806:4742748-4806754_VV|bptf	2	2	2	2	1	1	1	1	1	1	0.5	0.5	0.5	345.7	3112	3112;3114	1	-2	11807	14443	11279	8102.8	10549	9793.5	9521.4	8032.2	11104	14458	11616	8534.9	10643	9987.7	9092.1	7398.5	1	1	1	1	1	1	1	1	0	0
JGIv7b.000003490:1209475-1215709_VV|kpna2	JGIv7b.000003490:1209475-1215709_VV|kpna2	1	1	1	>JGIv7b.000003490:1209475-1215709_VV|kpna2	1	1	1	1	1	0	1	0	1	0	4	4	4	49.31	450	450	0.00016469	3.5408	5299.4	3181	3218.6	3500.3	2735.4	2696.7	3101.8	4290.1	4952.5	3383.9	3296.8	3530.9	2822.9	2773.3	2957.2	3951.6	2	2	2	2	2	2	2	2	5299.4	3181
JGIv7b.000003490:1317639-1327033_VV|ddx5	JGIv7b.000003490:1317639-1327033_VV|ddx5	24	23	2	>JGIv7b.000003490:1317639-1327033_VV|ddx5	1	24	23	2	16	22	15	21	2	2	37.5	35.7	3.4	69.019	614	614	0	106.5	191310	227540	150480	162580	184710	165650	162520	197950	179850	227620	158670	166390	186830	169220	155330	182330	45	45	45	45	45	45	45	45	80816	114970
JGIv7b.000163806:5053205-5061452_VV|znf207;JGIv7b.000003490:1524026-1530932_VV|znf207	JGIv7b.000163806:5053205-5061452_VV|znf207;JGIv7b.000003490:1524026-1530932_VV|znf207	2;2	2;2	2;2	>JGIv7b.000163806:5053205-5061452_VV|znf207;>JGIv7b.000003490:1524026-1530932_VV|znf207	2	2	2	2	1	2	1	2	1	2	5.8	5.8	5.8	47.691	445	445;446	0	11.855	21797	20048	19987	21329	19637	18787	18507	23781	20436	20522	20456	21650	20082	19160	17690	21905	5	5	5	5	5	5	5	5	14065	11681
JGIv7b.000003490:1533119-1540182_VV|c17orf75	JGIv7b.000003490:1533119-1540182_VV|c17orf75	3	3	3	>JGIv7b.000003490:1533119-1540182_VV|c17orf75	1	3	3	3	0	3	0	3	0	3	7.2	7.2	7.2	50.772	457	457	0	5.7516	13552	13040	11318	10930	13022	12228	13787	12406	12711	13274	11655	11265	13181	12574	13131	11427	2	2	2	2	2	2	2	2	0	0
JGIv7b.000003490:1624485-1644473_VV|rhot1	JGIv7b.000003490:1624485-1644473_VV|rhot1	8	8	1	>JGIv7b.000003490:1624485-1644473_VV|rhot1	1	8	8	1	2	8	2	8	0	1	14.9	14.9	3	73.091	639	639	0	25.11	41679	41584	35694	32240	38786	35928	41833	40023	39107	42216	36715	33361	39227	37036	39827	36865	8	8	8	8	8	8	8	8	6481.1	4419.2
JGIv7b.000003490:1764575-1784151_VV|utp6	JGIv7b.000003490:1764575-1784151_VV|utp6	1	1	1	>JGIv7b.000003490:1764575-1784151_VV|utp6	1	1	1	1	0	1	0	1	0	1	2.5	2.5	2.5	70.992	599	599	0.0016985	1.8663	0	0	0	0	0	0	0	0	0	0	0	0	0	0	0	0	0	0	0	0	0	0	0	0	0	0
JGIv7b.000003490:180677-201415_XX|unnamed;JGIv7b.000003490:142088-146325_XX|myh3	JGIv7b.000003490:180677-201415_XX|unnamed	20;1	1;0	0;0	>JGIv7b.000003490:180677-201415_XX|unnamed	2	20	1	0	2	18	0	1	0	0	10.2	0.4	0	224.5	1942	1942;212	1	-2	0	0	0	0	0	0	0	0	0	0	0	0	0	0	0	0	0	0	0	0	0	0	0	0	0	0
JGIv7b.000003490:1845401-1857411_XV|scpep1	JGIv7b.000003490:1845401-1857411_XV|scpep1	3	3	3	>JGIv7b.000003490:1845401-1857411_XV|scpep1	1	3	3	3	2	2	2	2	2	2	8.4	8.4	8.4	50.125	450	450	0	11.912	25129	25949	20083	20837	22868	21943	21515	28218	23586	26241	20889	21329	23230	22368	20569	25991	4	4	4	4	4	4	4	4	12246	12380
JGIv7b.000003490:1880250-1909690_VV|trim25;JGIv7b.000163806:5336545-5358702_XX|trim25	JGIv7b.000003490:1880250-1909690_VV|trim25	3;1	3;1	3;1	>JGIv7b.000003490:1880250-1909690_VV|trim25	2	3	3	3	0	3	0	3	0	3	5.1	5.1	5.1	78.136	682	682;635	0	5.0101	9217.6	8384.8	8705.4	7803.6	12098	10184	11084	10098	8641	8596.6	8848.8	8179	12095	10485	10563	9301.3	1	1	1	1	1	1	1	1	0	0
JGIv7b.000003490:1943523-1947642_VV|rpl13a	JGIv7b.000003490:1943523-1947642_VV|rpl13a	10	1	1	>JGIv7b.000003490:1943523-1947642_VV|rpl13a	1	10	1	1	6	10	0	1	0	1	33.5	3.3	3.3	27.559	239	239	0.0075178	1.2866	17471	15890	17235	12196	22397	16282	21697	19134	16378	16305	17383	13097	22185	17076	20607	17624	2	2	2	2	2	2	2	2	0	0
JGIv7b.000003490:2123385-2140774_VV|actr3	JGIv7b.000003490:2123385-2140774_VV|actr3	20	20	3	>JGIv7b.000003490:2123385-2140774_VV|actr3	1	20	20	3	7	20	7	20	2	3	54.1	54.1	6.4	50.784	451	451	0	323.31	308080	329100	268890	224360	326160	306540	341240	313140	289270	332350	277010	235400	328210	314930	325080	288430	49	49	49	49	49	49	49	49	11272	10297
JGIv7b.000003490:2156278-2230606_XV|dpp10	JGIv7b.000003490:2156278-2230606_XV|dpp10	10	1	1	>JGIv7b.000003490:2156278-2230606_XV|dpp10	1	10	1	1	1	10	0	1	0	1	11.1	1.4	1.4	98.221	870	870	0.0015625	1.8976	0	0	0	0	0	0	0	0	0	0	0	0	0	0	0	0	0	0	0	0	0	0	0	0	0	0
JGIv7b.000003490:2293778-2306879_VV|ccdc93	JGIv7b.000003490:2293778-2306879_VV|ccdc93	10	10	10	>JGIv7b.000003490:2293778-2306879_VV|ccdc93	1	10	10	10	2	8	2	8	2	8	16.9	16.9	16.9	71.821	617	617	0	32.084	25869	30220	24987	19856	26134	26288	28196	28777	24314	30356	25683	20789	26458	26894	26887	26506	4	4	4	4	4	4	4	4	0	0
JGIv7b.000003490:2557167-2571437_XV|c2orf76	JGIv7b.000003490:2557167-2571437_XV|c2orf76	2	2	2	>JGIv7b.000003490:2557167-2571437_XV|c2orf76	1	2	2	2	0	2	0	2	0	2	11.6	11.6	11.6	22.163	190	190	0	9.8432	11916	12623	11211	8682.5	13177	12386	12514	11309	11187	12771	11463	9170.4	13244	12652	11943	10417	2	2	2	2	2	2	2	2	0	0
JGIv7b.000003490:2570718-2574884_VV|dbi	JGIv7b.000003490:2570718-2574884_VV|dbi	4	4	3	>JGIv7b.000003490:2570718-2574884_VV|dbi	1	4	4	3	2	4	2	4	1	3	42.5	42.5	27.5	13.343	120	120	0	85.846	145920	127820	131650	92207	169910	124920	179500	96580	136740	131400	133160	99120	168370	131690	170140	88960	23	23	23	23	23	23	23	23	0	0
JGIv7b.000003490:2663796-2687700_XV|esyt3	JGIv7b.000003490:2663796-2687700_XV|esyt3	1	1	1	>JGIv7b.000003490:2663796-2687700_XV|esyt3	1	1	1	1	0	1	0	1	0	1	1.4	1.4	1.4	107.13	948	948	1	-2	0	0	0	0	0	0	0	0	0	0	0	0	0	0	0	0	0	0	0	0	0	0	0	0	0	0
JGIv7b.000003490:278487-285437_VV|sco1	JGIv7b.000003490:278487-285437_VV|sco1	4	4	4	>JGIv7b.000003490:278487-285437_VV|sco1	1	4	4	4	3	3	3	3	3	3	14.4	14.4	14.4	31.584	285	285	0	6.3463	8066.1	7153.8	6000.6	7243.3	6925	5907.4	4211.9	7883.7	7559.8	7321.6	6236	7323.3	7033	5955.7	4063.3	7261.7	1	1	1	1	1	1	1	1	8066.1	7153.8
JGIv7b.000003490:323217-332216_XV|prkar1a	JGIv7b.000003490:323217-332216_XV|prkar1a	7	1	1	>JGIv7b.000003490:323217-332216_XV|prkar1a	1	7	1	1	2	7	1	1	1	1	23.1	3.7	3.7	36.578	324	324	0.00016418	3.506	5986	7199.5	5885.8	12263	8130.7	7348.2	7738.5	9588.1	5628.1	7218.6	6269.5	12043	8426.2	7538.1	7386.4	8831.6	1	1	1	1	1	1	1	1	0	0
JGIv7b.000003490:353150-365984_VV|wipi1	JGIv7b.000003490:353150-365984_VV|wipi1	2	1	1	>JGIv7b.000003490:353150-365984_VV|wipi1	1	2	1	1	0	2	0	1	0	1	4.3	2.3	2.3	48.177	442	442	0.0010321	2.237	0	0	0	0	0	0	0	0	0	0	0	0	0	0	0	0	0	0	0	0	0	0	0	0	0	0
JGIv7b.000003490:42759-44104_XX|myh13	JGIv7b.000003490:42759-44104_XX|myh13	7	1	1	>JGIv7b.000003490:42759-44104_XX|myh13	1	7	1	1	0	7	0	1	0	1	36.9	9.7	9.7	21.925	206	206	0	34.369	6823.4	5467.9	5395.8	4877.5	5679.5	12549	8247.8	6210.8	6389.7	5656.7	5503.1	5044.9	6096.6	12345	7950.4	5720.8	2	2	2	2	2	2	2	2	0	0
JGIv7b.000003490:439310-462675_VV|gna13;JGIv7b.000163806:4114430-4136443_VV|gna13	JGIv7b.000003490:439310-462675_VV|gna13;JGIv7b.000163806:4114430-4136443_VV|gna13	10;9	9;8	9;8	>JGIv7b.000003490:439310-462675_VV|gna13;>JGIv7b.000163806:4114430-4136443_VV|gna13	2	10	9	9	0	10	0	9	0	9	28.2	26.1	26.1	44.616	383	383;383	0	99.375	48833	51530	40412	33118	48148	47603	48428	43529	45845	52048	41742	34790	48560	48574	46210	40095	8	8	8	8	8	8	8	8	0	0
JGIv7b.000003490:742732-853198_XV|prkca	JGIv7b.000003490:742732-853198_XV|prkca	18	13	8	>JGIv7b.000003490:742732-853198_XV|prkca	1	18	13	8	1	18	1	13	1	8	29.6	21.4	14.7	81.727	716	716	0	112.24	161040	168690	145130	122010	175750	165300	173720	159260	151170	170700	149000	127880	176890	169240	165670	146700	19	19	19	19	19	19	19	19	6329	5417.2
JGIv7b.000003490:94187-133949_XX|unnamed	JGIv7b.000003490:94187-133949_XX|unnamed	49	19	7	>JGIv7b.000003490:94187-133949_XX|unnamed	1	49	19	7	1	48	1	18	0	7	34.6	15.4	4.3	197.29	1696	1696	0	158.27	84698	61317	62799	60324	65796	272080	126480	86695	79253	63955	64023	62129	76789	263000	123400	79855	22	21	22	22	22	22	22	22	4693.4	3071.5
JGIv7b.000003490:961402-1013438_XV|helz	JGIv7b.000003490:961402-1013438_XV|helz	2	2	1	>JGIv7b.000003490:961402-1013438_XV|helz	1	2	2	1	1	1	1	1	1	0	1.7	1.7	0.7	218.72	1931	1931	0.00016197	3.3219	0	0	0	0	0	0	0	0	0	0	0	0	0	0	0	0	0	0	0	0	0	0	0	0	0	0
JGIv7b.000003586:1438346-1475030_XV|golga1;JGIv7b.000089755:1496513-1534114_XX|golga1	JGIv7b.000003586:1438346-1475030_XV|golga1	4;1	4;1	4;1	>JGIv7b.000003586:1438346-1475030_XV|golga1	2	4	4	4	2	2	2	2	2	2	5.7	5.7	5.7	97.847	849	849;853	0.00015659	2.8572	1859.7	1849.5	1488	1600.3	1533.8	1666.5	1265.3	2027.4	1744.8	1876.2	1544.9	1626.8	1575.1	1672.1	1217.7	1867.4	1	1	1	1	1	1	1	1	1859.7	1849.5
JGIv7b.000003586:1475305-1491949_VV|arpc5l	JGIv7b.000003586:1475305-1491949_VV|arpc5l	6	6	4	>JGIv7b.000003586:1475305-1491949_VV|arpc5l	1	6	6	4	1	6	1	6	1	4	50.7	50.7	39.5	17.138	152	152	0	59.206	42032	42661	34146	29126	39740	38569	41336	38395	39445	43213	35251	30422	40118	39498	39408	35365	11	11	11	11	11	11	11	11	0	0
JGIv7b.000003586:1498016-1502955_VV|rpl35	JGIv7b.000003586:1498016-1502955_VV|rpl35	4	4	1	>JGIv7b.000003586:1498016-1502955_VV|rpl35	1	4	4	1	2	4	2	4	0	1	20.3	20.3	5.7	18.243	158	158	0	34.145	152240	141940	136870	125410	175290	146900	157770	164400	142750	145070	139810	130570	175700	151150	150450	151430	26	26	26	26	26	26	26	26	33823	25519
JGIv7b.000003586:2091957-2174995_XX|gpr144	JGIv7b.000003586:2091957-2174995_XX|gpr144	3	3	3	>JGIv7b.000003586:2091957-2174995_XX|gpr144	1	3	3	3	1	3	1	3	1	3	4.4	4.4	4.4	117.22	1044	1044	0	5.8028	8562.1	8058.2	7568	8122.4	8492	8600.2	8337.5	11537	8029.1	8226.3	7775.8	8282.5	8663.3	8747.9	7974.2	10627	2	2	2	2	2	2	2	2	3476.1	2370
JGIv7b.000003586:215653-344150_XX|cplx1	JGIv7b.000003586:215653-344150_XX|cplx1	12	12	2	>JGIv7b.000003586:215653-344150_XX|cplx1	1	12	12	2	1	12	1	12	0	2	68.1	68.1	16.7	16.342	144	144	0	296.72	388210	374900	373620	251820	396130	331250	357220	272490	364130	382400	378220	268870	395850	340910	340360	250990	64	63	64	64	64	63	64	64	5504.7	5940.4
JGIv7b.000003586:2247768-2282089_VV|psmb7	JGIv7b.000003586:2247768-2282089_VV|psmb7	6	3	3	>JGIv7b.000003586:2247768-2282089_VV|psmb7	1	6	3	3	1	5	0	3	0	3	18.9	7.9	7.9	30.221	280	280	0	6.8688	12725	11589	11488	7089.3	13113	11990	12738	10341	11929	11870	11617	7694.5	13103	12293	12142	9524.9	1	1	1	1	1	1	1	1	0	0
JGIv7b.000003586:3559549-3620549_VX|strbp;JGIv7b.000003272:68-12130_VX|strbp	JGIv7b.000003586:3559549-3620549_VX|strbp;JGIv7b.000003272:68-12130_VX|strbp	5;3	4;2	2;2	>JGIv7b.000003586:3559549-3620549_VX|strbp;>JGIv7b.000003272:68-12130_VX|strbp	2	5	4	2	2	4	2	3	2	1	11.3	9.4	4.5	51.843	470	470;210	0	8.3804	5607	3556.8	3799.4	4099.8	4285.2	3867.8	2470.7	6110.9	5241.8	3765.6	3878.4	4178.4	4347	3875.5	2395.1	5628.8	1	1	1	1	1	1	1	1	5607	3556.8
JGIv7b.000003586:516654-521394_XX|cartpt;JGIv7b.000003586:969148-972301_XX|cartpt	JGIv7b.000003586:516654-521394_XX|cartpt;JGIv7b.000003586:969148-972301_XX|cartpt	2;2	2;2	2;2	>JGIv7b.000003586:516654-521394_XX|cartpt;>JGIv7b.000003586:969148-972301_XX|cartpt	2	2	2	2	0	2	0	2	0	2	26.4	26.4	26.4	11.735	106	106;171	0	6.0015	6138	6183	4968	4661.1	6554.9	6397	7589.1	6823.4	5759.7	6266.5	5139.9	4850.8	6613.7	6591.3	7221.6	6285	2	2	2	2	2	2	2	2	0	0
JGIv7b.000003586:822172-927098_XV|dgkq;JGIv7b.000143068:103893-198862_XV|dgkq	JGIv7b.000003586:822172-927098_XV|dgkq;JGIv7b.000143068:103893-198862_XV|dgkq	4;3	4;3	4;3	>JGIv7b.000003586:822172-927098_XV|dgkq;>JGIv7b.000143068:103893-198862_XV|dgkq	2	4	4	4	1	4	1	4	1	4	5.3	5.3	5.3	108.58	975	975;972	0	51.91	20269	19604	15474	13607	15540	15918	16906	18623	19012	19920	16004	14073	15817	16269	16128	17154	6	6	6	6	6	6	6	6	2707.4	2051.9
JGIv7b.000003586:978874-1003579_VV|unnamed;REV__JGIv7b.000046492:1128450-1136191_XX|npr1	JGIv7b.000003586:978874-1003579_VV|unnamed	17;1	16;1	7;0	>JGIv7b.000003586:978874-1003579_VV|unnamed	2	17	16	7	2	17	2	16	0	7	15.6	15.1	6.4	144.24	1322	1322;496	0	108.73	76640	74829	62290	60020	77126	68389	77840	77768	71895	76043	64327	62086	77684	70490	74144	71632	12	12	12	12	12	12	12	12	17292	15651
JGIv7b.000003732:239667-254918_VV|pigb	JGIv7b.000003732:239667-254918_VV|pigb	1	1	1	>JGIv7b.000003732:239667-254918_VV|pigb	1	1	1	1	0	1	0	1	0	1	1.9	1.9	1.9	65.63	569	569	1	-2	9677.8	9947.7	8240.6	8959.1	10946	10746	11528	9408.1	9083.3	10073	8541.1	9192.8	11091	11002	10986	8665.8	1	1	1	1	1	1	1	1	0	0
JGIv7b.000003737:655-73538_VV|tubgcp2	JGIv7b.000003737:655-73538_VV|tubgcp2	1	1	1	>JGIv7b.000003737:655-73538_VV|tubgcp2	1	1	1	1	0	1	0	1	0	1	2.5	2.5	2.5	54.099	475	475	0.00030492	2.5574	0	0	0	0	0	0	0	0	0	0	0	0	0	0	0	0	0	0	0	0	0	0	0	0	0	0
JGIv7b.000003737:661480-833874_VV|echs1	JGIv7b.000003737:661480-833874_VV|echs1	10	10	10	>JGIv7b.000003737:661480-833874_VV|echs1	1	10	10	10	5	10	5	10	5	10	39.8	39.8	39.8	31.463	289	289	0	158.34	119050	121970	103090	88198	123060	118890	128550	118080	111730	123570	106010	92202	124120	121830	122530	108760	21	21	21	21	21	21	21	21	9540.9	7547.8
JGIv7b.000003881:1023828-1026615_VV|cbr3	JGIv7b.000003881:1023828-1026615_VV|cbr3	13	13	6	>JGIv7b.000003881:1023828-1026615_VV|cbr3	1	13	13	6	5	12	5	12	0	6	46.6	46.6	27.4	30.225	277	277	0	81.062	93472	101180	82132	81525	100640	92580	88987	95803	87777	102080	85016	84053	101630	94388	85051	88244	14	14	14	14	14	14	14	14	9491	14159
JGIv7b.000003881:1031883-1034487_XX|cbr1	JGIv7b.000003881:1031883-1034487_XX|cbr1	13	7	6	>JGIv7b.000003881:1031883-1034487_XX|cbr1	1	13	7	6	4	12	0	7	0	6	44.7	29.4	23.9	31.907	293	293	0	41.24	51852	68439	43004	31152	39509	38179	47266	37179	48809	68030	45100	32777	39980	39463	44931	34245	5	5	5	5	5	5	5	5	0	0
JGIv7b.000003881:1182038-1216816_VV|morc3;JGIv7b.000006590:3717045-3764400_VV|morc3	JGIv7b.000003881:1182038-1216816_VV|morc3;JGIv7b.000006590:3717045-3764400_VV|morc3	1;1	1;1	1;1	>JGIv7b.000003881:1182038-1216816_VV|morc3;>JGIv7b.000006590:3717045-3764400_VV|morc3	2	1	1	1	1	0	1	0	1	0	1.3	1.3	1.3	103.55	911	911;937	0.0023445	1.6384	0	0	0	0	0	0	0	0	0	0	0	0	0	0	0	0	0	0	0	0	0	0	0	0	0	0
JGIv7b.000215277:1241-5101_XX|dyrk1a.2;JGIv7b.000003881:1565750-1624642_XV|dyrk1a;JGIv7b.000006590:3148868-3208235_XV|dyrk1a;JGIv7b.000102557:233025-277081_VV|dyrk1a.2	JGIv7b.000215277:1241-5101_XX|dyrk1a.2;JGIv7b.000003881:1565750-1624642_XV|dyrk1a;JGIv7b.000006590:3148868-3208235_XV|dyrk1a;JGIv7b.000102557:233025-277081_VV|dyrk1a.2	2;2;2;2	2;2;2;2	2;2;2;2	>JGIv7b.000215277:1241-5101_XX|dyrk1a.2;>JGIv7b.000003881:1565750-1624642_XV|dyrk1a;>JGIv7b.000006590:3148868-3208235_XV|dyrk1a;>JGIv7b.000102557:233025-277081_VV|dyrk1a.2	4	2	2	2	0	2	0	2	0	2	9	9	9	26.309	221	221;753;754;771	0	11.939	2765.7	2255.7	1839.6	1939.4	2023.2	2192.7	1692.9	2009.2	2590.2	2322.9	1908.1	1979.7	2070.6	2201.7	1626.6	1850.6	1	1	1	1	1	1	1	1	0	0
JGIv7b.000003881:196918-204215_VV|atp5o;JGIv7b.000005370:2885781-2888753_XX|unnamed	JGIv7b.000003881:196918-204215_VV|atp5o	11;1	8;1	7;0	>JGIv7b.000003881:196918-204215_VV|atp5o	2	11	8	7	5	11	3	8	3	7	55.1	44.9	42.3	25.367	234	234;164	0	186.35	120720	119740	91896	85236	119600	100590	114180	110630	113260	121400	95353	88743	119890	103830	108750	101900	32	32	31	32	32	32	32	32	8837.4	7509.8
JGIv7b.000003881:2197858-2225037_VV|wrb	JGIv7b.000003881:2197858-2225037_VV|wrb	2	1	1	>JGIv7b.000003881:2197858-2225037_VV|wrb	1	2	1	1	0	2	0	1	0	1	16.3	11.6	11.6	17.03	147	147	0	49.944	3087.4	3412.9	2399.4	2332.6	2854.4	2646.7	3084	3977.9	2900	3431.8	2510	2407.3	2885.2	2728.3	2938.8	3664	1	1	1	1	1	1	1	1	0	0
JGIv7b.000003881:2383794-2424910_XX|pcp4	JGIv7b.000003881:2383794-2424910_XX|pcp4	3	3	2	>JGIv7b.000003881:2383794-2424910_XX|pcp4	1	3	3	2	2	2	2	2	1	1	35.1	35.1	22.1	8.369	77	77	0	19.263	13889	15081	14720	14049	13281	9704.1	12412	13359	13043	15259	15032	14350	13427	10151	11802	12305	3	3	3	3	3	3	3	3	6316.2	6965.1
JGIv7b.000003881:249252-287087_VX|mrps6	JGIv7b.000003881:249252-287087_VX|mrps6	3	3	3	>JGIv7b.000003881:249252-287087_VX|mrps6	1	3	3	3	1	3	1	3	1	3	28	28	28	14.32	125	125	0	4.2381	18379	20895	18307	19856	20053	16843	19966	21917	17268	21043	18892	20209	20321	17440	19010	20188	2	2	2	2	2	2	2	2	3757.8	2720.1
JGIv7b.000006590:139907-190928_XX|abcg4;JGIv7b.000003881:3281190-3322812_XX|unnamed	JGIv7b.000006590:139907-190928_XX|abcg4;JGIv7b.000003881:3281190-3322812_XX|unnamed	3;3	3;3	2;2	>JGIv7b.000006590:139907-190928_XX|abcg4;>JGIv7b.000003881:3281190-3322812_XX|unnamed	2	3	3	2	0	3	0	3	0	2	5.7	5.7	4	74.544	668	668;693	0.00015918	3.052	795.8	780.72	660.82	725.45	795.82	865.22	802.64	771.88	746.56	793.32	684.11	740.6	813.25	876.28	767.45	710.98	1	1	1	1	1	1	1	1	0	0
JGIv7b.000003881:39450-80594_XX|son	JGIv7b.000003881:39450-80594_XX|son	2	2	2	>JGIv7b.000003881:39450-80594_XX|son	1	2	2	2	1	1	1	1	1	1	0.7	0.7	0.7	281.24	2547	2547	0.0098497	1.1336	2339.6	3187.2	2115	1139.9	2451.9	2407.2	2652.6	2722.7	2203.2	3165	2196.3	1265.9	2451.1	2467.9	2528.3	2507.8	1	1	1	1	1	1	1	1	0	0
JGIv7b.000006590:4629614-4704866_XX|rcan1;JGIv7b.000003881:403049-483123_XX|rcan1	JGIv7b.000006590:4629614-4704866_XX|rcan1;JGIv7b.000003881:403049-483123_XX|rcan1	1;1	1;1	1;1	>JGIv7b.000006590:4629614-4704866_XX|rcan1;>JGIv7b.000003881:403049-483123_XX|rcan1	2	1	1	1	0	1	0	1	0	1	4.8	4.8	4.8	30.647	270	270;278	0	4.0828	6443.5	5723.8	6114.2	4225.6	6585	9888.4	8330.9	7779.2	6039.1	5882.1	6168.5	4504.6	6791.4	9892	7982.1	7165.4	1	1	1	1	1	1	1	1	0	0
JGIv7b.000003881:98274-188865_VV|itsn1	JGIv7b.000003881:98274-188865_VV|itsn1	21	21	6	>JGIv7b.000003881:98274-188865_VV|itsn1	1	21	21	6	6	19	6	19	3	5	15.9	15.9	5.4	194.43	1711	1711	0	78.009	73049	74334	64132	62016	76962	68895	68515	80543	68554	75369	66061	64030	77621	70430	65457	74188	10	10	10	10	10	10	10	10	12051	9528.8
JGIv7b.000004069:20157-23708_VX|vps18	JGIv7b.000004069:20157-23708_VX|vps18	2	2	2	>JGIv7b.000004069:20157-23708_VX|vps18	1	2	2	2	0	2	0	2	0	2	2.7	2.7	2.7	58.517	626	626	0.00016028	3.1772	0	0	0	0	0	0	0	0	0	0	0	0	0	0	0	0	0	0	0	0	0	0	0	0	0	0
JGIv7b.000004165:11433-22422_XX|stk38;JGIv7b.000070246:819006-854247_VV|stk38l	JGIv7b.000004165:11433-22422_XX|stk38;JGIv7b.000070246:819006-854247_VV|stk38l	3;3	3;3	1;1	>JGIv7b.000004165:11433-22422_XX|stk38;>JGIv7b.000070246:819006-854247_VV|stk38l	2	3	3	1	0	3	0	3	0	1	7.3	7.3	3.6	55.237	478	478;507	0	5.8183	21180	24474	19340	14328	21433	21894	23073	18223	19904	24584	19917	15169	21636	22365	21995	16786	3	3	3	3	3	3	3	3	0	0
JGIv7b.000004165:331646-338946_VV|cyb5r3	JGIv7b.000004165:331646-338946_VV|cyb5r3	12	12	7	>JGIv7b.000004165:331646-338946_VV|cyb5r3	1	12	12	7	2	12	2	12	1	7	40.5	40.5	25.2	34.372	301	301	0	122.04	233580	239470	195750	181780	250490	237400	271780	237710	219220	242480	202200	189070	252530	244270	258760	218960	29	29	29	29	29	29	29	29	8277.2	6368.8
JGIv7b.000004165:339469-352217_VV|endou	JGIv7b.000004165:339469-352217_VV|endou	3	3	3	>JGIv7b.000004165:339469-352217_VV|endou	1	3	3	3	0	3	0	3	0	3	12.3	12.3	12.3	33.808	292	292	0	6.2139	11598	12947	9790.1	38235	9945.3	14832	15214	11907	10895	13024	10990	36528	11499	15016	14511	10968	1	1	1	1	1	1	1	1	0	0
JGIv7b.000070246:641367-647703_VV|fgfr1op2;JGIv7b.000004165:353927-360418_XV|fgfr1op2	JGIv7b.000070246:641367-647703_VV|fgfr1op2;JGIv7b.000004165:353927-360418_XV|fgfr1op2	1;1	1;1	1;1	>JGIv7b.000070246:641367-647703_VV|fgfr1op2;>JGIv7b.000004165:353927-360418_XV|fgfr1op2	2	1	1	1	1	0	1	0	1	0	5	5	5	27.604	238	238;256	0.00015576	2.8068	3239.2	2860.6	1711.9	2238	2353.5	1739.1	1732.3	2915.8	3035.8	2915.8	1834.6	2264.8	2368.9	1790.3	1657.3	2685.7	1	1	1	1	1	1	1	1	3239.2	2860.6
JGIv7b.000004165:376344-448518_XV|itpr2	JGIv7b.000004165:376344-448518_XV|itpr2	30	30	25	>JGIv7b.000004165:376344-448518_XV|itpr2	1	30	30	25	0	30	0	30	0	25	19	19	16.4	207.91	1828	1828	0	89.856	62038	66977	51772	44914	58070	59332	61187	57088	58257	67537	53554	46751	58857	60536	58366	52584	16	16	15	16	16	16	15	16	0	0
JGIv7b.000004165:64597-98391_VX|pkp2	JGIv7b.000004165:64597-98391_VX|pkp2	2	2	2	>JGIv7b.000004165:64597-98391_VX|pkp2	1	2	2	2	0	2	0	2	0	2	3.4	3.4	3.4	81.668	734	734	0	7.0369	0	0	0	0	0	0	0	0	0	0	0	0	0	0	0	0	0	0	0	0	0	0	0	0	0	0
JGIv7b.000004321:10447940-10461372_VV|gca	JGIv7b.000004321:10447940-10461372_VV|gca	6	3	3	>JGIv7b.000004321:10447940-10461372_VV|gca	1	6	3	3	3	5	2	2	2	2	31.7	15.1	15.1	24.866	218	218	0	47.664	25636	23484	18870	20266	22764	19554	22202	26316	24034	23961	19599	20728	22998	20174	21160	24240	8	8	8	8	8	8	8	8	11310	8462.7
JGIv7b.000004321:10577378-10628979_XX|slc4a10	JGIv7b.000004321:10577378-10628979_XX|slc4a10	9	2	2	>JGIv7b.000004321:10577378-10628979_XX|slc4a10	1	9	2	2	1	9	0	2	0	2	12.1	2.4	2.4	97.238	867	867	0	4.7505	17781	19551	13964	12981	18328	18192	19618	14189	16701	19670	14573	13522	18503	18624	18690	13070	1	1	1	1	1	1	1	1	0	0
JGIv7b.000004321:10742029-10799118_VV|psmd14;JGIv7b.000043242:10302600-10356559_XV|psmd14	JGIv7b.000004321:10742029-10799118_VV|psmd14;JGIv7b.000043242:10302600-10356559_XV|psmd14	9;9	9;9	9;9	>JGIv7b.000004321:10742029-10799118_VV|psmd14;>JGIv7b.000043242:10302600-10356559_XV|psmd14	2	9	9	9	3	9	3	9	3	9	32.8	32.8	32.8	32.968	296	296;333	0	29.064	86399	90720	70558	59446	88681	75797	79035	71867	81108	91649	72976	62423	88800	77803	75383	66197	10	10	10	10	10	10	10	10	12394	11241
JGIv7b.000004321:1082843-1178820_XX|unnamed	JGIv7b.000004321:1082843-1178820_XX|unnamed	9	4	4	>JGIv7b.000004321:1082843-1178820_XX|unnamed	1	9	4	4	3	6	0	4	0	4	4.8	2.4	2.4	315.37	2919	2919	0	14.98	0	0	0	0	0	0	0	0	0	0	0	0	0	0	0	0	0	0	0	0	0	0	0	0	0	0
JGIv7b.000004321:11135512-11238128_VV|rbms1	JGIv7b.000004321:11135512-11238128_VV|rbms1	3	1	1	>JGIv7b.000004321:11135512-11238128_VV|rbms1	1	3	1	1	3	2	1	0	1	0	8	2.7	2.7	51.135	473	473	1	-2	0	0	0	0	0	0	0	0	0	0	0	0	0	0	0	0	0	0	0	0	0	0	0	0	0	0
JGIv7b.000004321:12271870-12279546_XX|unnamed	JGIv7b.000004321:12271870-12279546_XX|unnamed	3	3	3	>JGIv7b.000004321:12271870-12279546_XX|unnamed	1	3	3	3	1	3	1	3	1	3	9.6	9.6	9.6	30.261	271	271	0.00016415	3.5	3737.7	2643	2839	3129	2619.7	2474.5	2701.9	3879.8	3496.8	2768.9	2897.7	3160.8	2689.1	2539.8	2578.7	3573.7	1	1	1	1	1	1	1	1	3737.7	2643
JGIv7b.000004321:12510597-12578387_VV|gpd2	JGIv7b.000004321:12510597-12578387_VV|gpd2	27	7	7	>JGIv7b.000004321:12510597-12578387_VV|gpd2	1	27	7	7	4	27	1	7	1	7	43.8	12.5	12.5	80.771	726	726	0	181.28	29456	30542	26918	32018	30871	32326	32865	37107	27649	30940	27854	32405	31644	32938	31381	34180	6	6	6	6	6	6	6	6	3974.1	2984.4
JGIv7b.000004321:1334527-1385099_VV|lrrfip1	JGIv7b.000004321:1334527-1385099_VV|lrrfip1	4	1	1	>JGIv7b.000004321:1334527-1385099_VV|lrrfip1	1	4	1	1	0	4	0	1	0	1	3.7	0.9	0.9	132.09	1182	1182	0.0011539	2.0364	0	0	0	0	0	0	0	0	0	0	0	0	0	0	0	0	0	0	0	0	0	0	0	0	0	0
JGIv7b.000004321:13618848-13647413_VV|prpf40a	JGIv7b.000004321:13618848-13647413_VV|prpf40a	7	7	5	>JGIv7b.000004321:13618848-13647413_VV|prpf40a	1	7	7	5	5	2	5	2	3	2	7.5	7.5	5.1	106.83	929	929	0	8.1712	27556	21776	22205	25049	20664	21348	19533	31254	25802	22567	22741	25270	21310	21640	18716	28788	5	5	5	5	5	5	5	5	27556	21776
JGIv7b.000004321:13776534-13798052_VV|stam2	JGIv7b.000004321:13776534-13798052_VV|stam2	9	9	4	>JGIv7b.000004321:13776534-13798052_VV|stam2	1	9	9	4	1	9	1	9	1	4	20.4	20.4	11	58.703	535	535	0	58.405	27185	27590	25934	21508	31543	30366	31569	28473	25511	28019	26463	22579	31766	31048	30111	26226	4	4	4	4	4	4	4	4	2965.2	2246.9
JGIv7b.000021603:9607683-9687618_XV|cacnb4;JGIv7b.000004321:13807734-13873605_XV|cacnb4;JGIv7b.000075417:5355936-5381923_XV|cacnb1;JGIv7b.000155082:342623-413242_XX|cacnb2;JGIv7b.000029451:183142-284511_XX|cacnb2	JGIv7b.000021603:9607683-9687618_XV|cacnb4;JGIv7b.000004321:13807734-13873605_XV|cacnb4	7;7;2;2;1	7;7;2;2;1	4;4;0;0;0	>JGIv7b.000021603:9607683-9687618_XV|cacnb4;>JGIv7b.000004321:13807734-13873605_XV|cacnb4	5	7	7	4	2	7	2	7	1	4	15.7	15.7	10.4	59.269	528	528;556;382;614;601	0	66.708	46624	43359	39606	33110	45314	42478	40704	43654	43716	44281	40503	34618	45662	43273	38906	40210	9	9	9	9	9	9	9	9	3211.7	2845.1
JGIv7b.000004321:13895101-13905156_VV|arl5a	JGIv7b.000004321:13895101-13905156_VV|arl5a	3	3	3	>JGIv7b.000004321:13895101-13905156_VV|arl5a	1	3	3	3	0	3	0	3	0	3	17.9	17.9	17.9	22.441	195	195	0	6.431	2005.4	1440.1	1263.5	1189.1	1703.2	1510.6	1588	2105.1	1876.4	1501.2	1300.5	1238.2	1710	1549.5	1516.2	1939.1	1	1	1	1	1	1	1	1	0	0
JGIv7b.000004321:14051808-14104903_VV|rif1	JGIv7b.000004321:14051808-14104903_VV|rif1	1	1	1	>JGIv7b.000004321:14051808-14104903_VV|rif1	1	1	1	1	1	0	1	0	1	0	0.5	0.5	0.5	258.36	2336	2336	0.007005	1.3044	0	0	0	0	0	0	0	0	0	0	0	0	0	0	0	0	0	0	0	0	0	0	0	0	0	0
JGIv7b.000021603:9130623-9149335_XV|rnd3;JGIv7b.000004321:14368314-14387759_XV|rnd3	JGIv7b.000021603:9130623-9149335_XV|rnd3;JGIv7b.000004321:14368314-14387759_XV|rnd3	1;1	1;1	1;1	>JGIv7b.000021603:9130623-9149335_XV|rnd3;>JGIv7b.000004321:14368314-14387759_XV|rnd3	2	1	1	1	0	1	0	1	0	1	3.9	3.9	3.9	31.555	284	284;287	0.0028716	1.5575	11097	11248	9612.9	10273	9810.8	10672	12379	10041	10414	11406	9935.1	10444	10083	10950	11781	9248.4	1	1	1	1	1	1	1	1	0	0
JGIv7b.000004321:14740789-14777063_XV|kif5c	JGIv7b.000004321:14740789-14777063_XV|kif5c	25	9	9	>JGIv7b.000004321:14740789-14777063_XV|kif5c	1	25	9	9	7	24	1	8	1	8	31.1	11.2	11.2	113.35	992	992	0	70.417	12537	13341	10810	10533	13662	12161	12802	15144	11771	13474	11186	10895	13758	12474	12218	13949	6	6	6	6	6	6	6	6	0	0
JGIv7b.000004321:1492788-1595046_XV|hdac4;JGIv7b.000013787:5239919-5285525_XX|hdac4	JGIv7b.000004321:1492788-1595046_XV|hdac4;JGIv7b.000013787:5239919-5285525_XX|hdac4	7;5	7;5	7;5	>JGIv7b.000004321:1492788-1595046_XV|hdac4;>JGIv7b.000013787:5239919-5285525_XX|hdac4	2	7	7	7	1	6	1	6	1	6	7.2	7.2	7.2	118.89	1075	1075;1089	0	8.3014	4812.3	3392.9	2706.1	3517.8	2842.1	2633.3	2277.4	4439.8	4502.1	3537.8	2831.6	3526.5	2918.5	2670.7	2187	4089.5	1	1	1	1	1	1	1	1	4812.3	3392.9
JGIv7b.000004321:1622522-1634072_VV|ndufa10	JGIv7b.000004321:1622522-1634072_VV|ndufa10	12	4	4	>JGIv7b.000004321:1622522-1634072_VV|ndufa10	1	12	4	4	4	11	1	4	1	4	39.2	13.2	13.2	42.072	372	372	0	17.905	20703	23900	20460	19285	24753	24208	23259	22635	19455	24038	21066	19971	25038	24634	22224	20849	5	5	5	5	5	5	5	5	2805.2	2405
JGIv7b.000004321:1712563-1735026_VV|lss	JGIv7b.000004321:1712563-1735026_VV|lss	14	14	14	>JGIv7b.000004321:1712563-1735026_VV|lss	1	14	14	14	3	14	3	14	3	14	20.2	20.2	20.2	84.073	738	738	0	25.546	60643	64388	60351	56485	75256	70754	72753	69184	56936	65193	61769	58611	75904	72353	69417	63726	9	9	9	9	9	9	9	9	0	0
JGIv7b.000043242:379701-407793_XX|col6a2;JGIv7b.000004321:1785877-1810460_XX|col6a2	JGIv7b.000043242:379701-407793_XX|col6a2;JGIv7b.000004321:1785877-1810460_XX|col6a2	1;1	1;1	1;1	>JGIv7b.000043242:379701-407793_XX|col6a2;>JGIv7b.000004321:1785877-1810460_XX|col6a2	2	1	1	1	1	1	1	1	1	1	0.8	0.8	0.8	108.04	1024	1024;1046	0.0036506	1.4863	7272.6	6131.9	4938.3	4282.1	5682.4	5834.1	6234	7803	6813.1	6296.6	5100.5	4462.6	5756.6	5963.8	5948.9	7187.4	1	1	1	1	1	1	1	1	0	0
JGIv7b.000004321:1860474-1898383_XX|col6a1;JGIv7b.000043242:457679-499143_XX|col6a1	JGIv7b.000004321:1860474-1898383_XX|col6a1	3;1	3;1	3;1	>JGIv7b.000004321:1860474-1898383_XX|col6a1	2	3	3	3	0	3	0	3	0	3	4.1	4.1	4.1	108.07	1026	1026;1034	0	33.707	6141.3	4994	4463.1	6847.7	7272.3	5297.6	7091.3	10280	5751.6	5151.5	4661.7	6888.4	7315.3	5559.3	6745.7	9468.9	1	1	1	1	1	1	1	1	0	0
JGIv7b.000004321:2014768-2127696_XV|col18a1	JGIv7b.000004321:2014768-2127696_XV|col18a1	7	2	2	>JGIv7b.000004321:2014768-2127696_XV|col18a1	1	7	2	2	5	5	1	1	1	1	7.9	1.5	1.5	134.34	1310	1310	0	9.0274	7221.4	6631.8	4887.2	7363.8	5556	5408.6	5091.1	7937.1	6770.3	6757	5169.1	7328.2	5737.1	5500.6	4874.7	7310.9	2	2	2	2	2	2	2	2	7221.4	6631.8
JGIv7b.000004321:20310-119846_XV|ube2f;JGIv7b.000013787:3678372-3798463_XV|ube2f	JGIv7b.000004321:20310-119846_XV|ube2f;JGIv7b.000013787:3678372-3798463_XV|ube2f	1;1	1;1	1;1	>JGIv7b.000004321:20310-119846_XV|ube2f;>JGIv7b.000013787:3678372-3798463_XV|ube2f	2	1	1	1	0	1	0	1	0	1	6.4	6.4	6.4	23.38	204	204;260	0.00016483	3.548	0	0	0	0	0	0	0	0	0	0	0	0	0	0	0	0	0	0	0	0	0	0	0	0	0	0
JGIv7b.000004321:2387814-2408561_VV|nup35	JGIv7b.000004321:2387814-2408561_VV|nup35	2	2	2	>JGIv7b.000004321:2387814-2408561_VV|nup35	1	2	2	2	1	1	1	1	1	1	10.2	10.2	10.2	34.729	324	324	0	4.9845	4920.5	2663.3	3040.1	3126.6	2695.6	2811.2	1577.7	5236.5	4595.7	2873.1	3088.7	3171.7	2774.3	2792.5	1539.4	4823.3	1	1	1	1	1	1	1	1	4920.5	2663.3
JGIv7b.000004321:2427447-2493272_VV|nckap1	JGIv7b.000004321:2427447-2493272_VV|nckap1	29	5	5	>JGIv7b.000004321:2427447-2493272_VV|nckap1	1	29	5	5	6	29	0	5	0	5	25.2	6.4	6.4	129.2	1131	1131	0	22.571	5656.5	5429.2	4777.8	4731.9	6993.2	6472.1	6734.5	6187.6	5305.4	5528.7	4919.5	4922.8	7027.5	6625.7	6423.7	5699.4	3	3	3	3	3	3	3	3	0	0
JGIv7b.000043242:1119118-1131752_VX|frzb;JGIv7b.000004321:2512363-2525709_VX|frzb	JGIv7b.000043242:1119118-1131752_VX|frzb;JGIv7b.000004321:2512363-2525709_VX|frzb	2;2	2;2	2;2	>JGIv7b.000043242:1119118-1131752_VX|frzb;>JGIv7b.000004321:2512363-2525709_VX|frzb	2	2	2	2	0	2	0	2	0	2	6.1	6.1	6.1	37.258	329	329;356	0	6.4755	28420	28018	27513	21974	36198	28814	31647	25133	26663	28532	27977	23266	36055	29738	30146	23150	3	3	3	3	3	3	3	3	0	0
JGIv7b.000004321:2552968-2586526_VV|dnajc10;JGIv7b.000043242:1166588-1201697_VV|dnajc10	JGIv7b.000004321:2552968-2586526_VV|dnajc10	4;1	4;1	4;1	>JGIv7b.000004321:2552968-2586526_VV|dnajc10	2	4	4	4	1	3	1	3	1	3	6.8	6.8	6.8	92.097	805	805;806	0	6.1937	2455.1	2015.1	1758.9	1559.7	1954.4	1839.1	2272.5	2396.8	2299.4	2076.3	1807.3	1618.6	1975.7	1902.2	2162	2207.7	1	1	1	1	1	1	1	1	0	0
JGIv7b.000004321:399232-406231_XV|unnamed	JGIv7b.000004321:399232-406231_XV|unnamed	1	1	1	>JGIv7b.000004321:399232-406231_XV|unnamed	1	1	1	1	1	0	1	0	1	0	12.9	12.9	12.9	10.015	85	85	0.00015458	2.6954	2727.6	1760.5	2451.5	2049.5	1967.1	1358.6	1775.7	2349	2550.2	1871.3	2451.7	2108.7	1983.9	1426.4	1689.1	2163.7	1	1	1	1	1	1	1	1	2727.6	1760.5
JGIv7b.000004321:4321773-4341400_VV|rbm45;JGIv7b.000043242:3173528-3180052_XV|rbm45	JGIv7b.000004321:4321773-4341400_VV|rbm45;JGIv7b.000043242:3173528-3180052_XV|rbm45	8;7	8;7	8;7	>JGIv7b.000004321:4321773-4341400_VV|rbm45;>JGIv7b.000043242:3173528-3180052_XV|rbm45	2	8	8	8	5	7	5	7	5	7	20.6	20.6	20.6	53.246	476	476;515	0	41.259	36062	34008	27681	28962	28734	25801	23358	37074	33818	34633	28697	29513	29211	26247	22386	34149	9	9	9	9	9	9	9	9	24893	22499
JGIv7b.000004321:4348464-4412671_XV|chn1;JGIv7b.000178713:713538-882167_XV|chn2;JGIv7b.000015898:451940-605455_XV|chn2	JGIv7b.000004321:4348464-4412671_XV|chn1	12;2;2	12;2;2	2;0;0	>JGIv7b.000004321:4348464-4412671_XV|chn1	3	12	12	2	1	12	1	12	0	2	26.3	26.3	5.4	59.199	517	517;479;479	0	57.579	33728	35493	29698	22966	33775	33081	33684	31183	31664	35890	30491	24222	34040	33767	32144	28723	9	9	9	9	9	9	9	9	722.56	612.65
JGIv7b.000004321:499735-640521_XV|agap1	JGIv7b.000004321:499735-640521_XV|agap1	12	12	2	>JGIv7b.000004321:499735-640521_XV|agap1	1	12	12	2	4	12	4	12	0	2	10.6	10.6	2.6	145.48	1323	1323	0	78.973	69624	84737	68424	51866	69398	61096	63528	59865	65471	84889	70373	54504	69799	62646	60601	55141	11	11	11	11	11	11	11	11	6448.9	5388
JGIv7b.000004321:5068066-5116689_VV|mtx2;JGIv7b.000043242:3926802-3978399_VV|mtx2	JGIv7b.000004321:5068066-5116689_VV|mtx2;JGIv7b.000043242:3926802-3978399_VV|mtx2	6;6	6;6	6;6	>JGIv7b.000004321:5068066-5116689_VV|mtx2;>JGIv7b.000043242:3926802-3978399_VV|mtx2	2	6	6	6	0	6	0	6	0	6	26.7	26.7	26.7	34.173	303	303;353	0	92.139	29582	35413	28103	25570	33186	29399	31394	26500	27812	35501	29065	26545	33413	30186	29924	24409	2	2	2	2	2	2	2	2	0	0
JGIv7b.000004321:5551296-5559677_VV|hnrnpa3	JGIv7b.000004321:5551296-5559677_VV|hnrnpa3	10	10	2	>JGIv7b.000004321:5551296-5559677_VV|hnrnpa3	1	10	10	2	4	10	4	10	1	2	23.7	23.7	4.7	43.277	422	422	0	67.72	70079	77212	72494	54421	77199	69647	64560	71971	65822	77998	73797	57375	77584	70910	61757	66293	13	13	13	13	13	13	13	13	18697	18124
JGIv7b.000004321:5653222-5795362_VV|agps	JGIv7b.000004321:5653222-5795362_VV|agps	15	15	4	>JGIv7b.000004321:5653222-5795362_VV|agps	1	15	15	4	3	13	3	13	1	3	26.9	26.9	8.2	69.471	631	631	0	80.939	30152	32101	29112	31457	35909	31717	35113	37490	28310	32479	29978	32181	36299	32642	33469	34532	8	8	8	8	8	8	8	8	3598.3	3295.9
JGIv7b.000004321:6254709-6359019_VV|ola1	JGIv7b.000004321:6254709-6359019_VV|ola1	6	1	1	>JGIv7b.000004321:6254709-6359019_VV|ola1	1	6	1	1	3	6	1	1	1	1	14.5	3.2	3.2	46.488	408	408	0	18.193	20594	17988	15840	12873	19415	17376	18543	18725	19299	18445	16232	13551	19475	17833	17683	17248	3	3	3	3	3	3	3	3	3333.7	2124.4
JGIv7b.000004321:6666173-6792336_XX|rapgef4;JGIv7b.000005732:5110155-5162509_XV|rapgef3;JGIv7b.000133382:1874550-1933882_XX|rapgef3	JGIv7b.000004321:6666173-6792336_XX|rapgef4	15;2;2	3;0;0	3;0;0	>JGIv7b.000004321:6666173-6792336_XX|rapgef4	3	15	3	3	3	15	0	3	0	3	17.2	5.1	5.1	115.84	1016	1016;903;904	0	40.916	27459	13021	9283.5	9216.4	12603	14434	11955	15634	25629	14176	9740.9	9554.4	12823	14516	11471	14400	2	2	2	2	2	2	2	2	0	0
JGIv7b.000004321:6853332-6906949_VV|ppp1r9a	JGIv7b.000004321:6853332-6906949_VV|ppp1r9a	10	9	2	>JGIv7b.000004321:6853332-6906949_VV|ppp1r9a	1	10	9	2	4	7	3	6	0	2	9.2	8.7	2.3	147.91	1319	1319	0	61.603	19604	18276	11956	12704	16011	14975	13335	18999	18382	18572	12622	13073	16168	15199	12779	17500	3	3	3	3	3	3	3	3	10738	9772.8
JGIv7b.000004321:6937120-6993313_XV|itga6	JGIv7b.000004321:6937120-6993313_XV|itga6	17	4	4	>JGIv7b.000004321:6937120-6993313_XV|itga6	1	17	4	4	12	9	4	1	4	1	14.7	3.7	3.7	135.95	1219	1219	0	8.1224	15717	13262	11909	14507	11778	11449	8170.9	18967	14724	13641	12323	14582	12116	11496	7892.3	17470	3	3	3	3	3	3	3	3	15717	13262
JGIv7b.000004321:7348179-7392146_VV|dync1i2	JGIv7b.000004321:7348179-7392146_VV|dync1i2	11	2	2	>JGIv7b.000004321:7348179-7392146_VV|dync1i2	1	11	2	2	5	10	1	2	1	2	24.2	3.6	3.6	71.458	641	641	0	14.959	28521	24352	23733	14727	30557	26399	25765	19648	26722	25059	24034	16105	30384	26985	24596	18098	2	2	2	2	2	2	2	2	0	0
JGIv7b.000043242:6435790-6446298_VV|cybrd1;JGIv7b.000004321:7402075-7414135_XX|cybrd1	JGIv7b.000043242:6435790-6446298_VV|cybrd1;JGIv7b.000004321:7402075-7414135_XX|cybrd1	1;1	1;1	1;1	>JGIv7b.000043242:6435790-6446298_VV|cybrd1;>JGIv7b.000004321:7402075-7414135_XX|cybrd1	2	1	1	1	1	1	1	1	1	1	3.9	3.9	3.9	31.507	283	283;301	0.00015903	3.04	0	0	0	0	0	0	0	0	0	0	0	0	0	0	0	0	0	0	0	0	0	0	0	0	0	0
JGIv7b.000004321:7587448-7603233_VV|gorasp2;JGIv7b.000043242:6691366-6702583_VV|gorasp2	JGIv7b.000004321:7587448-7603233_VV|gorasp2;JGIv7b.000043242:6691366-6702583_VV|gorasp2	3;3	3;3	3;3	>JGIv7b.000004321:7587448-7603233_VV|gorasp2;>JGIv7b.000043242:6691366-6702583_VV|gorasp2	2	3	3	3	0	3	0	3	0	3	10.1	10.1	10.1	44.835	425	425;441	0	16.578	24947	26138	23779	21312	32828	31115	28766	23890	23419	26474	24361	22337	32986	31625	27496	22005	1	1	1	1	1	1	1	1	0	0
JGIv7b.000004321:7612614-7630401_XX|gad1;JGIv7b.000200825:7376003-7395902_XX|csad;JGIv7b.000063567:1116578-1134902_VV|gad1.2;JGIv7b.000057180:3213306-3238132_VX|gad1.2	JGIv7b.000004321:7612614-7630401_XX|gad1	12;1;1;1	6;0;0;0	6;0;0;0	>JGIv7b.000004321:7612614-7630401_XX|gad1	4	12	6	6	3	12	1	6	1	6	21.7	10.4	10.4	65.212	575	575;490;554;564	0	24.43	47566	49250	41057	34720	46276	50587	46778	45032	44647	49852	42249	36244	47014	51212	44731	41479	7	7	7	7	7	7	7	7	0	0
JGIv7b.000004321:7903170-7909023_VV|ssb;JGIv7b.000043242:7087565-7088118_VV|ssb;JGIv7b.000043242:7088270-7089826_VV|ssb	JGIv7b.000004321:7903170-7909023_VV|ssb	6;2;1	1;0;0	1;0;0	>JGIv7b.000004321:7903170-7909023_VV|ssb	3	6	1	1	3	6	0	1	0	1	13.8	3	3	48.864	428	428;59;47	0.00016728	3.7859	0	0	0	0	0	0	0	0	0	0	0	0	0	0	0	0	0	0	0	0	0	0	0	0	0	0
JGIv7b.000043242:7126314-7148495_VV|ppig;JGIv7b.000004321:7924523-7941484_VV|ppig	JGIv7b.000043242:7126314-7148495_VV|ppig;JGIv7b.000004321:7924523-7941484_VV|ppig	1;1	1;1	1;1	>JGIv7b.000043242:7126314-7148495_VV|ppig;>JGIv7b.000004321:7924523-7941484_VV|ppig	2	1	1	1	0	1	0	1	0	1	1.2	1.2	1.2	84.698	731	731;737	0.0018129	1.7517	0	0	0	0	0	0	0	0	0	0	0	0	0	0	0	0	0	0	0	0	0	0	0	0	0	0
JGIv7b.000004321:8234559-8403407_XX|oxsr1	JGIv7b.000004321:8234559-8403407_XX|oxsr1	10	3	3	>JGIv7b.000004321:8234559-8403407_XX|oxsr1	1	10	3	3	1	10	0	3	0	3	18	6.6	6.6	63.738	572	572	0	8.1985	3403.9	2902.4	3163.5	2938.7	3283.3	2894	4014.9	3970.3	3189.2	2993.2	3209.4	3025.2	3322.7	3024.5	3812.2	3657.1	1	1	1	1	1	1	1	1	0	0
JGIv7b.000004321:9267272-9366634_XX|scn3a;JGIv7b.000043242:8629282-8696221_XX|scn2a;JGIv7b.000052573:12801300-13041292_XX|scn5a;JGIv7b.000043242:8351877-8355995_XX|unnamed;JGIv7b.000043242:8358988-8373556_XX|scn3a;JGIv7b.000133382:3335090-3428152_XV|unnamed	JGIv7b.000004321:9267272-9366634_XX|scn3a	23;2;2;1;1;1	23;2;2;1;1;1	6;0;0;0;0;0	>JGIv7b.000004321:9267272-9366634_XX|scn3a	6	23	23	6	5	23	5	23	0	6	12.9	12.9	3.5	229.05	2011	2011;1956;1992;141;330;1528	0	176.47	179470	173720	153810	132740	193590	175680	175220	169200	168340	176810	157720	139000	194450	179530	167290	155850	27	28	27	28	28	28	28	28	12302	9414.8
JGIv7b.000004363:127928-223740_XX|ncan	JGIv7b.000004363:127928-223740_XX|ncan	10	4	4	>JGIv7b.000004363:127928-223740_XX|ncan	1	10	4	4	3	10	1	4	1	4	8.2	3.1	3.1	179.51	1591	1591	0	71.843	23211	21253	18027	17510	20166	18809	19203	19703	21761	21703	18597	18016	20427	19232	18329	18149	3	3	3	3	3	3	3	3	4510	3408.5
JGIv7b.000004363:302247-308576_VV|nr2c2ap	JGIv7b.000004363:302247-308576_VV|nr2c2ap	2	2	2	>JGIv7b.000004363:302247-308576_VV|nr2c2ap	1	2	2	2	1	1	1	1	1	1	12.9	12.9	12.9	19.389	171	171	0	4.0224	5971.9	4559.1	5067.8	5947.4	5309.5	4312.9	3945.1	6002	5590.1	4746.7	5172.2	6003.2	5398.9	4405.2	3779.2	5528.5	1	1	1	1	1	1	1	1	5971.9	4559.1
JGIv7b.000004363:585333-601791_VV|ncln	JGIv7b.000004363:585333-601791_VV|ncln	8	1	1	>JGIv7b.000004363:585333-601791_VV|ncln	1	8	1	1	2	7	0	1	0	1	15.2	2.9	2.9	66.592	592	592	0	7.6152	6298.9	5835.8	5230.4	4190.4	6296.1	6241.4	6914	5922.8	5905.9	5959.6	5350.6	4414.5	6345.9	6400	6586.1	5455.5	1	1	1	1	1	1	1	1	0	0
JGIv7b.000004363:805223-822109_VV|aes;JGIv7b.000070461:899737-915728_VV|aes	JGIv7b.000004363:805223-822109_VV|aes;JGIv7b.000070461:899737-915728_VV|aes	1;1	1;1	1;1	>JGIv7b.000004363:805223-822109_VV|aes;>JGIv7b.000070461:899737-915728_VV|aes	2	1	1	1	1	1	1	1	1	1	6.4	6.4	6.4	20.813	187	187;228	0	4.5747	6773.5	5699.3	6137.2	6608.7	6433.5	5812.9	5224.6	9926.8	6345.5	5882.4	6256.3	6717.6	6546.8	5910.2	5012.2	9143.6	3	3	3	3	3	3	3	3	6773.5	5699.3
JGIv7b.000004363:838178-868902_VV|gna11;JGIv7b.000086871:320040-386650_VV|gna14;JGIv7b.000072621:522901-551361_XX|gna15;JGIv7b.000231526:849607-882807_XX|gna15	JGIv7b.000004363:838178-868902_VV|gna11;JGIv7b.000086871:320040-386650_VV|gna14	12;6;1;1	7;2;0;0	2;0;0;0	>JGIv7b.000004363:838178-868902_VV|gna11;>JGIv7b.000086871:320040-386650_VV|gna14	4	12	7	2	5	12	2	7	0	2	34.2	22.1	5.3	44.193	380	380;417;381;383	0	43.835	74964	75222	63761	49099	81125	66717	74249	59568	70341	76321	65411	52128	80907	68833	70711	54868	8	8	8	8	8	8	8	8	0	0
JGIv7b.000004431:109026-264122_XV|ogdhl	JGIv7b.000004431:109026-264122_XV|ogdhl	24	18	18	>JGIv7b.000004431:109026-264122_XV|ogdhl	1	24	18	18	7	24	2	18	2	18	25.2	19.8	19.8	115.8	1020	1020	0	127.92	189530	191110	152460	132230	189450	180370	187770	164500	177850	193660	157510	138330	190800	184500	179080	151520	22	22	22	22	22	22	22	22	14735	11540
JGIv7b.000004431:319504-365424_XX|chat	JGIv7b.000004431:319504-365424_XX|chat	9	9	6	>JGIv7b.000004431:319504-365424_XX|chat	1	9	9	6	2	8	2	8	1	6	17.8	17.8	12.4	70.145	614	614	0	14.049	26254	26741	23519	23299	26934	27266	26177	29521	24638	27120	24209	23952	27379	27718	25023	27191	3	3	3	3	3	3	3	3	6511.3	5307.7
JGIv7b.000004431:8809-73726_VX|parg	JGIv7b.000004431:8809-73726_VX|parg	2	2	2	>JGIv7b.000004431:8809-73726_VX|parg	1	2	2	2	0	2	0	2	0	2	6.1	6.1	6.1	45.302	396	396	0.00015613	2.8292	11024	13504	12006	8050.8	9734.3	11200	11099	7976.5	10367	13544	12234	8491.2	9950.1	11366	10591	7347.1	3	3	3	3	3	3	3	3	0	0
JGIv7b.000004704:397832-406227_XX|slc32a1	JGIv7b.000004704:397832-406227_XX|slc32a1	11	11	7	>JGIv7b.000004704:397832-406227_XX|slc32a1	1	11	11	7	4	11	4	11	3	7	25.3	25.3	15.4	58.116	526	526	0	230.08	127040	130420	104140	98240	120200	119650	116680	126410	119230	132000	107790	101520	121870	121790	111490	116430	31	31	31	31	31	31	31	31	15410	13826
JGIv7b.000004704:475640-485126_VV|actr5	JGIv7b.000004704:475640-485126_VV|actr5	1	1	1	>JGIv7b.000004704:475640-485126_VV|actr5	1	1	1	1	1	0	1	0	1	0	2	2	2	67.364	594	594	0.003534	1.5316	0	0	0	0	0	0	0	0	0	0	0	0	0	0	0	0	0	0	0	0	0	0	0	0	0	0
JGIv7b.000004704:574105-600899_VV|dhx35;JGIv7b.000045834:1483252-1513880_XX|dhx35	JGIv7b.000004704:574105-600899_VV|dhx35;JGIv7b.000045834:1483252-1513880_XX|dhx35	6;3	6;3	6;3	>JGIv7b.000004704:574105-600899_VV|dhx35;>JGIv7b.000045834:1483252-1513880_XX|dhx35	2	6	6	6	0	6	0	6	0	6	11.2	11.2	11.2	81.035	723	723;396	0	17.139	2418.4	1718.5	1785.6	2001	2481.1	1968.7	2477.6	2768.3	2262.6	1798.4	1827.4	2050.7	2490.6	2050.3	2356.8	2549.8	1	1	1	1	1	1	1	1	0	0
JGIv7b.000004704:74888-243229_XX|ptprt;JGIv7b.000125077:234358-310191_XX|ptprt	JGIv7b.000004704:74888-243229_XX|ptprt	8;1	8;1	5;1	>JGIv7b.000004704:74888-243229_XX|ptprt	2	8	8	5	2	8	2	8	0	5	6.5	6.5	4.6	165.38	1484	1484;297	0	27.111	34768	45068	35317	28822	34831	31701	33825	34237	32720	44973	36456	30009	35193	32521	32258	31536	7	7	7	7	7	7	7	7	2739.3	2230.1
JGIv7b.000004754:2103789-2109597_XX|lrrtm4;JGIv7b.000247724:4197871-4595522_XX|lrrtm4	JGIv7b.000004754:2103789-2109597_XX|lrrtm4;JGIv7b.000247724:4197871-4595522_XX|lrrtm4	3;3	3;3	3;3	>JGIv7b.000004754:2103789-2109597_XX|lrrtm4;>JGIv7b.000247724:4197871-4595522_XX|lrrtm4	2	3	3	3	0	3	0	3	0	3	5.3	5.3	5.3	62.076	546	546;627	0.00016351	3.4528	0	0	0	0	0	0	0	0	0	0	0	0	0	0	0	0	0	0	0	0	0	0	0	0	0	0
JGIv7b.000004754:213363-299667_XV|aak1	JGIv7b.000004754:213363-299667_XV|aak1	17	17	8	>JGIv7b.000004754:213363-299667_XV|aak1	1	17	17	8	3	17	3	17	2	8	20.5	20.5	11.3	130.35	1199	1199	0	316.84	184130	183020	163710	141620	199660	176100	177780	168120	172760	185970	167760	148000	200480	180260	169690	154860	27	27	27	27	27	28	27	27	4100.3	3120.6
JGIv7b.000004754:3015110-3063674_VV|snrnp200	JGIv7b.000004754:3015110-3063674_VV|snrnp200	44	44	9	>JGIv7b.000004754:3015110-3063674_VV|snrnp200	1	44	44	9	21	36	21	36	3	9	23.7	23.7	5.7	245.29	2144	2144	0	224.71	201050	200400	160940	167560	194420	179380	163980	226480	188640	203250	166980	171880	196750	182390	157030	208610	31	31	31	31	31	31	31	31	99291	99188
JGIv7b.000004754:309172-330613_VV|nfu1;JGIv7b.000247724:2383003-2404146_XX|nfu1	JGIv7b.000004754:309172-330613_VV|nfu1	5;1	5;1	5;1	>JGIv7b.000004754:309172-330613_VV|nfu1	2	5	5	5	1	5	1	5	1	5	25.8	25.8	25.8	30.643	275	275;248	0	38.911	29982	29302	23563	20857	30804	32209	32861	31222	28126	29760	24344	21833	31137	32819	31359	28758	6	6	6	6	6	6	6	6	0	0
JGIv7b.000004754:349889-381409_VV|gfpt1	JGIv7b.000004754:349889-381409_VV|gfpt1	13	4	4	>JGIv7b.000004754:349889-381409_VV|gfpt1	1	13	4	4	9	11	2	3	2	3	23.7	6.4	6.4	83.388	739	739	0	12.292	13028	11631	10529	10957	12639	12525	14524	14434	12211	11913	10836	11235	12839	12882	13830	13296	5	5	5	5	5	5	5	5	2577	2036.5
JGIv7b.000004754:758697-764069_VV|pcna	JGIv7b.000004754:758697-764069_VV|pcna	9	1	1	>JGIv7b.000004754:758697-764069_VV|pcna	1	9	1	1	8	4	0	1	0	1	36.8	4.2	4.2	28.825	261	261	1	-2	0	0	0	0	0	0	0	0	0	0	0	0	0	0	0	0	0	0	0	0	0	0	0	0	0	0
JGIv7b.000004754:950061-965971_XV|prnp	JGIv7b.000004754:950061-965971_XV|prnp	3	2	2	>JGIv7b.000004754:950061-965971_XV|prnp	1	3	2	2	1	3	1	2	1	2	15.3	12.2	12.2	28.38	255	255	0	61.957	71801	66775	52802	51087	61451	56869	62180	58389	67324	68041	54745	52680	62138	58395	59260	53782	7	7	7	7	7	7	7	7	22626	19209
JGIv7b.000004774:280430-384245_XX|unnamed	JGIv7b.000004774:280430-384245_XX|unnamed	10	10	8	>JGIv7b.000004774:280430-384245_XX|unnamed	1	10	10	8	0	10	0	10	0	8	14.2	14.2	12.4	116.44	1021	1021	0	41.608	10508	10677	9512.9	9862	11066	10807	12161	11743	9861.1	10832	9796.2	10103	11243	11099	11585	10817	4	4	4	4	4	4	4	4	0	0
JGIv7b.000004774:335129-341067_XX|unnamed	JGIv7b.000004774:335129-341067_XX|unnamed	2	2	2	>JGIv7b.000004774:335129-341067_XX|unnamed	1	2	2	2	1	2	1	2	1	2	10.4	10.4	10.4	24.302	222	222	0	18.064	8874	10403	7537.7	7354.2	7514.1	8841.9	9026.5	8588.6	8340.8	10428	7864.3	7532.1	7733.4	8983.7	8613.9	7910.9	3	3	3	3	3	3	3	3	887.36	517.1
JGIv7b.000004774:437816-449190_XX|unnamed	JGIv7b.000004774:437816-449190_XX|unnamed	4	4	3	>JGIv7b.000004774:437816-449190_XX|unnamed	1	4	4	3	0	4	0	4	0	3	9.7	9.7	6.3	66.148	630	630	0	52.821	4919.4	5033.1	4783.2	5824.5	5175.3	5683.7	6385.3	8996.1	4616.9	5109.7	4929.3	5871.7	5336.7	5818.6	6090.5	8286.3	2	2	2	2	2	2	2	2	0	0
JGIv7b.000004774:486720-502316_XX|atp2a1	JGIv7b.000004774:486720-502316_XX|atp2a1	20	1	1	>JGIv7b.000004774:486720-502316_XX|atp2a1	1	20	1	1	6	20	0	1	0	1	24	1.9	1.9	106.16	968	968	0.00030764	2.6481	1036.8	989.36	746.86	1040.2	724.04	1162.5	1256.5	1793.6	972.41	1005.6	785.9	1036.1	773.29	1177.5	1199.4	1652.1	1	1	1	1	1	1	1	1	0	0
JGIv7b.000005228:1724874-1749849_XV|glb1l	JGIv7b.000005228:1724874-1749849_XV|glb1l	3	3	3	>JGIv7b.000005228:1724874-1749849_XV|glb1l	1	3	3	3	0	3	0	3	0	3	4.5	4.5	4.5	73.182	648	648	0	23.524	7803.2	7197.9	5789.4	5177.4	6788.6	7100.9	7552.9	7837.6	7316	7340.5	5983	5383.3	6885.8	7253.2	7203.8	7219.2	2	2	2	2	2	2	2	2	0	0
JGIv7b.000005228:1776984-2097294_XX|sugct	JGIv7b.000005228:1776984-2097294_XX|sugct	3	3	3	>JGIv7b.000005228:1776984-2097294_XX|sugct	1	3	3	3	0	3	0	3	0	3	6.1	6.1	6.1	49.825	461	461	0.00016784	3.8316	12380	12580	8733.6	9442.6	11401	10941	11971	17173	11618	12716	9175.3	9689.2	11545	11223	11424	15818	2	2	2	2	2	2	2	2	0	0
JGIv7b.000005228:280316-322905_XX|ddc	JGIv7b.000005228:280316-322905_XX|ddc	2	2	2	>JGIv7b.000005228:280316-322905_XX|ddc	1	2	2	2	0	2	0	2	0	2	3.2	3.2	3.2	56.428	500	500	0.0010246	2.1668	0	0	0	0	0	0	0	0	0	0	0	0	0	0	0	0	0	0	0	0	0	0	0	0	0	0
JGIv7b.000005228:3084126-3086243_VV|c7orf25	JGIv7b.000005228:3084126-3086243_VV|c7orf25	2	2	2	>JGIv7b.000005228:3084126-3086243_VV|c7orf25	1	2	2	2	1	1	1	1	1	1	4.1	4.1	4.1	48.673	444	444	0.0010426	2.3279	0	0	0	0	0	0	0	0	0	0	0	0	0	0	0	0	0	0	0	0	0	0	0	0	0	0
JGIv7b.000005228:3137004-3287987_XV|hecw1	JGIv7b.000005228:3137004-3287987_XV|hecw1	12	1	1	>JGIv7b.000005228:3137004-3287987_XV|hecw1	1	12	1	1	5	9	0	1	0	1	9	1.3	1.3	184.6	1629	1629	0.00015901	3.0387	0	0	0	0	0	0	0	0	0	0	0	0	0	0	0	0	0	0	0	0	0	0	0	0	0	0
JGIv7b.000005228:3406543-3478767_VV|c7orf44	JGIv7b.000005228:3406543-3478767_VV|c7orf44	1	1	1	>JGIv7b.000005228:3406543-3478767_VV|c7orf44	1	1	1	1	0	1	0	1	0	1	7.9	7.9	7.9	17.283	152	152	0.00045324	2.4515	0	0	0	0	0	0	0	0	0	0	0	0	0	0	0	0	0	0	0	0	0	0	0	0	0	0
JGIv7b.000005228:3478360-3496922_VV|blvra;JGIv7b.000001301:1039020-1045264_XX|blvra	JGIv7b.000005228:3478360-3496922_VV|blvra	6;2	6;2	5;2	>JGIv7b.000005228:3478360-3496922_VV|blvra	2	6	6	5	0	6	0	6	0	5	19.1	19.1	17.1	39.556	351	351;274	0	79.078	16741	16202	14109	11225	16059	15483	18890	16840	15703	16487	14457	11800	16189	15988	17967	15511	2	2	2	2	2	2	2	2	0	0
JGIv7b.000005228:3608475-3635904_XV|lancl2;JGIv7b.000271178:790342-790983_XX|unnamed	JGIv7b.000005228:3608475-3635904_XV|lancl2	8;1	8;1	5;0	>JGIv7b.000005228:3608475-3635904_XV|lancl2	2	8	8	5	3	8	3	8	3	5	22.1	22.1	15.5	52.727	466	466;82	0	85.76	76597	73322	59104	55675	73470	72923	69201	75080	71841	74578	61146	57721	74302	74124	66152	69156	19	19	19	18	19	19	18	19	8248.2	8076.3
JGIv7b.000005228:5020388-5448233_XX|cntnap2	JGIv7b.000005228:5020388-5448233_XX|cntnap2	23	23	13	>JGIv7b.000005228:5020388-5448233_XX|cntnap2	1	23	23	13	2	23	2	23	1	13	26.4	26.4	17.4	130.52	1177	1177	0	323.31	99796	110180	91070	74573	98748	93783	105230	98783	93736	111050	93687	77955	99686	96370	100250	90989	16	16	16	16	16	16	16	16	1911.5	1282.1
JGIv7b.000005228:5474072-5522574_VV|cul1;JGIv7b.000099429:359796-397781_VV|cul1	JGIv7b.000005228:5474072-5522574_VV|cul1;JGIv7b.000099429:359796-397781_VV|cul1	12;11	12;11	12;11	>JGIv7b.000005228:5474072-5522574_VV|cul1;>JGIv7b.000099429:359796-397781_VV|cul1	2	12	12	12	3	11	3	11	3	11	16	16	16	92.459	799	799;695	0	46.395	39206	41199	32862	34178	40016	38134	43376	43379	36806	41634	34106	35077	40554	39218	41317	39957	8	8	8	8	8	8	8	8	1402.2	1749.6
JGIv7b.000005228:5613016-5643977_VV|zdhhc3;JGIv7b.000099429:237695-263347_VV|zdhhc3	JGIv7b.000005228:5613016-5643977_VV|zdhhc3;JGIv7b.000099429:237695-263347_VV|zdhhc3	2;1	2;1	2;1	>JGIv7b.000005228:5613016-5643977_VV|zdhhc3;>JGIv7b.000099429:237695-263347_VV|zdhhc3	2	2	2	2	0	2	0	2	0	2	6.9	6.9	6.9	43.38	379	379;348	0	5.5278	10987	14905	12081	9110.3	12587	14453	13047	12579	10346	14845	12418	9595	12809	14595	12483	11587	1	1	1	1	1	1	1	1	0	0
JGIv7b.000005228:5644158-5666477_XV|exosc7;JGIv7b.000099429:221964-237951_VV|exosc7	JGIv7b.000005228:5644158-5666477_XV|exosc7;JGIv7b.000099429:221964-237951_VV|exosc7	2;1	2;1	2;1	>JGIv7b.000005228:5644158-5666477_XV|exosc7;>JGIv7b.000099429:221964-237951_VV|exosc7	2	2	2	2	1	1	1	1	1	1	9.3	9.3	9.3	26.975	246	246;262	0.0035293	1.519	0	0	0	0	0	0	0	0	0	0	0	0	0	0	0	0	0	0	0	0	0	0	0	0	0	0
JGIv7b.000005228:5783092-5873205_XV|lars2	JGIv7b.000005228:5783092-5873205_XV|lars2	5	5	5	>JGIv7b.000005228:5783092-5873205_XV|lars2	1	5	5	5	2	4	2	4	2	4	5.5	5.5	5.5	104.35	920	920	0	9.1453	3985.3	4085.8	3792.6	2710.5	3456.1	3806.7	3902	4679.8	3740.4	4145.7	3860	2852.5	3518.4	3874.7	3726	4310.6	2	2	2	2	2	2	2	2	0	0
JGIv7b.000005228:6020107-6206491_XV|myrip	JGIv7b.000005228:6020107-6206491_XV|myrip	2	2	2	>JGIv7b.000005228:6020107-6206491_XV|myrip	1	2	2	2	0	2	0	2	0	2	2.7	2.7	2.7	93.091	820	820	0.0006006	2.4003	0	0	0	0	0	0	0	0	0	0	0	0	0	0	0	0	0	0	0	0	0	0	0	0	0	0
JGIv7b.000005228:6268052-6273614_VV|eif1b	JGIv7b.000005228:6268052-6273614_VV|eif1b	3	3	3	>JGIv7b.000005228:6268052-6273614_VV|eif1b	1	3	3	3	1	3	1	3	1	3	30.1	30.1	30.1	11.738	103	103	0	12.866	2915.2	2231.1	2310.1	2601	2421.1	2547.7	1934.7	2800.5	2728.9	2319.2	2364	2634.7	2485.1	2558.5	1861.2	2579.5	1	1	1	1	1	1	1	1	2915.2	2231.1
JGIv7b.000005228:830511-853340_XX|upp1	JGIv7b.000005228:830511-853340_XX|upp1	5	5	5	>JGIv7b.000005228:830511-853340_XX|upp1	1	5	5	5	2	4	2	4	2	4	19.8	19.8	19.8	36.804	333	333	0	30.318	18867	17540	13711	14282	16751	15961	18862	18154	17690	17870	14257	14658	16976	16455	17953	16722	5	5	5	5	5	5	5	5	6463	5102.2
JGIv7b.000005269:154051-192274_XX|cd34;JGIv7b.000047533:4539373-4579101_XX|cd34	JGIv7b.000005269:154051-192274_XX|cd34;JGIv7b.000047533:4539373-4579101_XX|cd34	2;1	2;1	2;1	>JGIv7b.000005269:154051-192274_XX|cd34;>JGIv7b.000047533:4539373-4579101_XX|cd34	2	2	2	2	0	2	0	2	0	2	7.1	7.1	7.1	48.82	451	451;398	0	11.75	0	0	0	0	0	0	0	0	0	0	0	0	0	0	0	0	0	0	0	0	0	0	0	0	0	0
JGIv7b.000005269:1854626-1862393_XX|hsd11b1;JGIv7b.000047533:2975834-2982972_XX|hsd11b1	JGIv7b.000005269:1854626-1862393_XX|hsd11b1;JGIv7b.000047533:2975834-2982972_XX|hsd11b1	2;2	2;2	2;2	>JGIv7b.000005269:1854626-1862393_XX|hsd11b1;>JGIv7b.000047533:2975834-2982972_XX|hsd11b1	2	2	2	2	1	1	1	1	1	1	9.4	9.4	9.4	28.162	254	254;314	0.00030656	2.6209	0	0	0	0	0	0	0	0	0	0	0	0	0	0	0	0	0	0	0	0	0	0	0	0	0	0
JGIv7b.000005269:28631-33437_VV|unnamed	JGIv7b.000005269:28631-33437_VV|unnamed	4	4	1	>JGIv7b.000005269:28631-33437_VV|unnamed	1	4	4	1	4	4	4	4	1	1	48.8	48.8	23.1	12.315	121	121	0	103.99	145190	169860	119760	127040	162870	135910	117750	155490	136470	170230	125540	130820	163580	138280	112870	143220	27	27	27	27	27	27	27	27	81362	103140
JGIv7b.000005269:3300735-3550512_XX|pitpnm3;JGIv7b.000047533:1122001-1432831_XX|pitpnm3	JGIv7b.000005269:3300735-3550512_XX|pitpnm3;JGIv7b.000047533:1122001-1432831_XX|pitpnm3	5;4	4;3	4;3	>JGIv7b.000005269:3300735-3550512_XX|pitpnm3;>JGIv7b.000047533:1122001-1432831_XX|pitpnm3	2	5	4	4	0	5	0	4	0	4	6.1	5.3	5.3	107.68	970	970;976	0	20.428	4105.8	5720.1	4722	4479.8	4340.8	4392.3	4479.8	4825.5	3867.7	5691.3	4872.6	4583.8	4442.1	4480.6	4276.6	4444.8	1	1	1	1	1	1	1	1	0	0
JGIv7b.000005269:3614531-3625448_VV|txndc17	JGIv7b.000005269:3614531-3625448_VV|txndc17	1	1	1	>JGIv7b.000005269:3614531-3625448_VV|txndc17	1	1	1	1	1	1	1	1	1	1	7.7	7.7	7.7	16.264	142	142	0.0098714	1.1434	0	0	0	0	0	0	0	0	0	0	0	0	0	0	0	0	0	0	0	0	0	0	0	0	0	0
JGIv7b.000005269:3809378-3875574_XX|hip1	JGIv7b.000005269:3809378-3875574_XX|hip1	15	1	1	>JGIv7b.000005269:3809378-3875574_XX|hip1	1	15	1	1	3	14	0	1	0	1	17.5	1.3	1.3	107.29	945	945	0.0010372	2.2811	0	0	0	0	0	0	0	0	0	0	0	0	0	0	0	0	0	0	0	0	0	0	0	0	0	0
JGIv7b.000005269:3931718-3956497_VV|rabgef1	JGIv7b.000005269:3931718-3956497_VV|rabgef1	7	7	1	>JGIv7b.000005269:3931718-3956497_VV|rabgef1	1	7	7	1	1	7	1	7	0	1	14.2	14.2	3	57.994	500	500	0	35.443	25619	26705	22182	22295	30553	25860	28938	28005	24049	27018	22935	23086	30653	26666	27570	25795	5	5	5	5	5	5	5	5	0	0
JGIv7b.000005310:114194-153910_VV|sdad1	JGIv7b.000005310:114194-153910_VV|sdad1	1	1	1	>JGIv7b.000005310:114194-153910_VV|sdad1	1	1	1	1	1	0	1	0	1	0	1.4	1.4	1.4	81.854	705	705	0.0022269	1.7248	5962.9	4259.4	4706.2	4553.1	5205.9	4138.5	3839.4	6434.3	5578.9	4460.6	4778.4	4681.3	5239.1	4232.4	3678.5	5926.6	1	1	1	1	1	1	1	1	5962.9	4259.4
JGIv7b.000005310:37239-72502_VV|scarb2	JGIv7b.000005310:37239-72502_VV|scarb2	2	2	2	>JGIv7b.000005310:37239-72502_VV|scarb2	1	2	2	2	0	2	0	2	0	2	3.2	3.2	3.2	56.174	498	498	0.0022231	1.7089	4010.5	3258.6	3589.3	3091.5	3757.4	4198.7	3837	4174.5	3756	3374.3	3632.9	3208.1	3832.6	4245.7	3671.3	3845.1	1	1	1	1	1	1	1	1	0	0
JGIv7b.000005310:424511-443153_XX|gc	JGIv7b.000005310:424511-443153_XX|gc	4	4	4	>JGIv7b.000005310:424511-443153_XX|gc	1	4	4	4	0	4	0	4	0	4	8.9	8.9	8.9	49.479	436	436	0.00016372	3.4698	3807.8	4209.5	3629	4277.5	4328.2	4432.8	6264.9	5035.7	3576.6	4245.4	3759.3	4338.8	4425.8	4618.9	5943.9	4638.4	1	1	1	1	1	1	1	1	0	0
JGIv7b.000005310:78817-104626_VV|nup54;JGIv7b.000058878:5901947-5928317_VV|nup54	JGIv7b.000005310:78817-104626_VV|nup54;JGIv7b.000058878:5901947-5928317_VV|nup54	8;6	8;6	8;6	>JGIv7b.000005310:78817-104626_VV|nup54;>JGIv7b.000058878:5901947-5928317_VV|nup54	2	8	8	8	3	8	3	8	3	8	19.3	19.3	19.3	59.862	548	548;564	0	95.904	34032	32698	27360	32160	31915	29861	29901	39714	31920	33268	28408	32600	32503	30501	28575	36581	8	8	8	8	8	8	8	8	11726	11057
JGIv7b.000007546:1960242-1963610_XX|unnamed;JGIv7b.000080843:507043-511770_XX|unnamed;JGIv7b.000005370:1007636-1013217_XX|unnamed;JGIv7b.000345631:125872-130213_XX|unnamed	JGIv7b.000007546:1960242-1963610_XX|unnamed;JGIv7b.000080843:507043-511770_XX|unnamed;JGIv7b.000005370:1007636-1013217_XX|unnamed;JGIv7b.000345631:125872-130213_XX|unnamed	1;1;1;1	1;1;1;1	1;1;1;1	>JGIv7b.000007546:1960242-1963610_XX|unnamed;>JGIv7b.000080843:507043-511770_XX|unnamed;>JGIv7b.000005370:1007636-1013217_XX|unnamed;>JGIv7b.000345631:125872-130213_XX|unnamed	4	1	1	1	0	1	0	1	0	1	2.1	2.1	2.1	43.359	380	380;402;402;428	0.0081482	1.2468	0	0	0	0	0	0	0	0	0	0	0	0	0	0	0	0	0	0	0	0	0	0	0	0	0	0
JGIv7b.000005370:1339930-1373824_XX|btbd17	JGIv7b.000005370:1339930-1373824_XX|btbd17	4	4	4	>JGIv7b.000005370:1339930-1373824_XX|btbd17	1	4	4	4	0	4	0	4	0	4	10.1	10.1	10.1	53.73	474	474	0	4.8341	7999.8	8044.2	6221.2	4520.9	6414.7	6629.9	8645	6331.9	7506.6	8149.3	6416.7	4779.4	6491.2	6864.3	8210.1	5832.4	1	1	1	1	1	1	1	1	0	0
JGIv7b.000175670:95379-99260_VV|rpl38;JGIv7b.000005370:1776660-1781527_VV|rpl38;JGIv7b.000175670:96984-98289_VV|rpl38	JGIv7b.000175670:95379-99260_VV|rpl38;JGIv7b.000005370:1776660-1781527_VV|rpl38;JGIv7b.000175670:96984-98289_VV|rpl38	3;3;2	3;3;2	3;3;2	>JGIv7b.000175670:95379-99260_VV|rpl38;>JGIv7b.000005370:1776660-1781527_VV|rpl38;>JGIv7b.000175670:96984-98289_VV|rpl38	3	3	3	3	2	3	2	3	2	3	25	25	25	12.785	108	108;110;108	0	6.0308	65010	60055	55307	58594	64228	59117	54565	71796	60953	61370	56879	59896	65119	60147	52231	66131	10	10	10	10	10	10	10	10	33524	26812
JGIv7b.000005370:2291406-2702706_XV|sdk2;JGIv7b.000326837:21676-389342_XV|sdk2	JGIv7b.000005370:2291406-2702706_XV|sdk2	5;2	5;2	5;2	>JGIv7b.000005370:2291406-2702706_XV|sdk2	2	5	5	5	0	5	0	5	0	5	2.9	2.9	2.9	263.04	2375	2375;2061	0	8.1278	3365.8	4817.9	4230.5	3212.1	3674	4728.8	4078	3608	3171.8	4792.1	4323.9	3351.8	3785.4	4751.8	3904.6	3323.4	1	1	1	1	1	1	1	1	0	0
JGIv7b.000005370:2732327-2753043_VV|cdc42ep4	JGIv7b.000005370:2732327-2753043_VV|cdc42ep4	9	9	7	>JGIv7b.000005370:2732327-2753043_VV|cdc42ep4	1	9	9	7	1	9	1	9	1	7	37.9	37.9	31.2	34.727	314	314	0	176.13	60347	59459	51154	43342	78225	59154	61741	47253	56615	60416	52545	46003	77590	60980	58863	43525	6	6	6	6	6	6	6	6	0	0
JGIv7b.000005370:712044-854750_VV|baiap2;JGIv7b.000150750:232025-380978_XV|baiap2	JGIv7b.000005370:712044-854750_VV|baiap2;JGIv7b.000150750:232025-380978_XV|baiap2	5;4	5;4	5;4	>JGIv7b.000005370:712044-854750_VV|baiap2;>JGIv7b.000150750:232025-380978_XV|baiap2	2	5	5	5	0	5	0	5	0	5	9.1	9.1	9.1	66.835	602	602;615	0	11.67	2819	3283.9	2420.6	2531.2	3041.7	3658.7	3438.1	3736.3	2649.4	3293.7	2527.2	2601.1	3115.9	3698.3	3287.6	3441.5	1	1	1	1	1	1	1	1	0	0
JGIv7b.000005375:1000388-1037946_XX|itih5	JGIv7b.000005375:1000388-1037946_XX|itih5	4	4	1	>JGIv7b.000005375:1000388-1037946_XX|itih5	1	4	4	1	0	4	0	4	0	1	4	4	1.1	107.52	958	958	0	3.8598	15790	16828	14681	16595	16321	15208	15459	16263	14826	17014	15177	16843	16626	15549	14758	14980	1	1	1	1	1	1	1	1	0	0
JGIv7b.000005375:1046024-1082560_XX|itih2	JGIv7b.000005375:1046024-1082560_XX|itih2	5	1	1	>JGIv7b.000005375:1046024-1082560_XX|itih2	1	5	1	1	5	3	1	0	1	0	6.5	1.8	1.8	95.065	850	850	0.0070059	1.3051	1549	1270.1	886.69	1179.7	580.55	872.73	787.74	1490.5	1450.8	1304.6	937.65	1167.8	630.7	876.56	755.63	1372.9	1	1	1	1	1	1	1	1	1549	1270.1
JGIv7b.000005375:1098041-1113919_VV|atp5c1	JGIv7b.000005375:1098041-1113919_VV|atp5c1	13	13	3	>JGIv7b.000005375:1098041-1113919_VV|atp5c1	1	13	13	3	7	13	7	13	1	3	31.2	31.2	8	36.257	327	327	0	109.6	353950	345490	296850	255060	369300	332500	354360	336790	332030	351280	304990	267050	370910	341150	337880	310220	64	64	63	63	63	62	63	63	41974	36557
JGIv7b.000012518:12153008-12391188_XX|celf2;JGIv7b.000005375:2014448-2250995_XX|celf2	JGIv7b.000012518:12153008-12391188_XX|celf2;JGIv7b.000005375:2014448-2250995_XX|celf2	1;1	1;1	1;1	>JGIv7b.000012518:12153008-12391188_XX|celf2;>JGIv7b.000005375:2014448-2250995_XX|celf2	2	1	1	1	0	1	0	1	0	1	2.3	2.3	2.3	61.292	574	574;574	0	4.2253	0	0	0	0	0	0	0	0	0	0	0	0	0	0	0	0	0	0	0	0	0	0	0	0	0	0
JGIv7b.000005375:2502309-2546260_VV|upf2;JGIv7b.000012518:12679665-12724680_XV|upf2	JGIv7b.000005375:2502309-2546260_VV|upf2;JGIv7b.000012518:12679665-12724680_XV|upf2	5;5	5;5	5;5	>JGIv7b.000005375:2502309-2546260_VV|upf2;>JGIv7b.000012518:12679665-12724680_XV|upf2	2	5	5	5	0	5	0	5	0	5	5.1	5.1	5.1	147.11	1266	1266;1267	0	16.104	6538.8	6858.5	5601.9	6119.9	7389.9	8648	6517.9	7040.3	6138.4	6934.2	5812.5	6276.2	7554.7	8656.4	6264.8	6484.8	1	1	1	1	1	1	1	1	0	0
JGIv7b.000005375:2554802-2572411_VV|nudt5	JGIv7b.000005375:2554802-2572411_VV|nudt5	2	1	1	>JGIv7b.000005375:2554802-2572411_VV|nudt5	1	2	1	1	2	2	1	1	1	1	12.7	6.9	6.9	27.936	245	245	0	15.261	628.07	891.19	515.03	904.82	662.83	703.66	631.04	879.48	591.79	881.77	559.48	895.67	688.18	712.1	604.55	810.09	1	1	1	1	1	1	1	1	628.07	891.19
JGIv7b.000005375:2622368-2741192_XV|camk1d	JGIv7b.000005375:2622368-2741192_XV|camk1d	11	11	4	>JGIv7b.000005375:2622368-2741192_XV|camk1d	1	11	11	4	2	11	2	11	1	4	25.8	25.8	7.3	43.838	395	395	0	80.051	116610	122060	98302	85726	114940	107380	108090	104820	109470	123400	101480	89348	115880	109690	103180	96548	16	16	16	16	16	16	16	16	10367	7410.1
JGIv7b.000005375:30085-73851_XX|unnamed	JGIv7b.000005375:30085-73851_XX|unnamed	1	1	1	>JGIv7b.000005375:30085-73851_XX|unnamed	1	1	1	1	0	1	0	1	0	1	2.1	2.1	2.1	52.738	485	485	0	6.0065	8118.6	9854.1	8677	7874.2	10242	9884.3	9941.6	10763	7634	9886.9	8907.5	8175.5	10350	10087	9493.4	9913.9	1	1	1	1	1	1	1	1	0	0
JGIv7b.000005375:495301-511785_VV|gdi1	JGIv7b.000005375:495301-511785_VV|gdi1	27	10	10	>JGIv7b.000005375:495301-511785_VV|gdi1	1	27	10	10	8	27	2	10	2	10	56.9	26.4	26.4	56.036	497	497	0	150.65	170790	163840	141590	125700	172270	159270	152990	160110	160180	166800	145540	131010	173470	162340	146210	147470	34	34	34	34	34	34	34	34	33020	31353
JGIv7b.000005375:598313-615276_VV|rbm17;JGIv7b.000012518:10663426-10677756_VV|rbm17	JGIv7b.000005375:598313-615276_VV|rbm17;JGIv7b.000012518:10663426-10677756_VV|rbm17	3;2	3;2	3;2	>JGIv7b.000005375:598313-615276_VV|rbm17;>JGIv7b.000012518:10663426-10677756_VV|rbm17	2	3	3	3	2	2	2	2	2	2	9.2	9.2	9.2	45.169	403	403;403	0	4.1755	7619.2	7203.6	7424.1	7090.2	8139.7	7326	8717	8690.1	7145.1	7363.8	7560	7297.5	8234.7	7569.4	8296.8	8004.4	2	2	2	2	2	2	2	2	2109.6	1972.9
JGIv7b.000005396:301163-309413_XX|rapgef1	JGIv7b.000005396:301163-309413_XX|rapgef1	1	1	1	>JGIv7b.000005396:301163-309413_XX|rapgef1	1	1	1	1	0	1	0	1	0	1	3.4	3.4	3.4	36.485	327	327	0.0014267	1.9364	0	0	0	0	0	0	0	0	0	0	0	0	0	0	0	0	0	0	0	0	0	0	0	0	0	0
JGIv7b.000036991:960906-1009841_XX|unnamed;JGIv7b.000005432:735179-833825_XX|unnamed	JGIv7b.000036991:960906-1009841_XX|unnamed;JGIv7b.000005432:735179-833825_XX|unnamed	6;6	6;6	6;6	>JGIv7b.000036991:960906-1009841_XX|unnamed;>JGIv7b.000005432:735179-833825_XX|unnamed	2	6	6	6	2	6	2	6	2	6	15.8	15.8	15.8	44.544	411	411;434	0	14.315	50574	49996	52861	41875	56171	58599	57622	56805	47448	50975	53500	43872	56929	59593	55034	52323	7	7	7	7	7	7	7	7	5349.1	4076.4
JGIv7b.000005732:10217127-10248666_VV|kpna3	JGIv7b.000005732:10217127-10248666_VV|kpna3	9	6	2	>JGIv7b.000005732:10217127-10248666_VV|kpna3	1	9	6	2	2	9	1	6	0	2	21.3	15.3	7.2	65.613	595	595	0	58.549	22879	22173	21338	22499	25640	23816	23726	25013	21458	22599	21854	23040	25973	24303	22659	23039	8	9	8	9	9	8	9	9	2958.2	1961.9
JGIv7b.000005732:10254642-10263187_VV|spryd7;JGIv7b.000200825:5124000-5131461_VV|spryd7	JGIv7b.000005732:10254642-10263187_VV|spryd7;JGIv7b.000200825:5124000-5131461_VV|spryd7	3;3	3;3	3;3	>JGIv7b.000005732:10254642-10263187_VV|spryd7;>JGIv7b.000200825:5124000-5131461_VV|spryd7	2	3	3	3	1	3	1	3	1	3	16.2	16.2	16.2	23.599	216	216;217	0	5.6909	42280	38138	19088	17930	20138	16408	17356	15581	39633	38740	20635	18483	20302	16887	16549	14351	2	2	2	2	2	2	2	2	0	0
JGIv7b.000200825:4491974-4531075_XV|wdfy2;JGIv7b.000005732:10901729-10933485_XV|wdfy2	JGIv7b.000200825:4491974-4531075_XV|wdfy2;JGIv7b.000005732:10901729-10933485_XV|wdfy2	4;4	4;4	4;4	>JGIv7b.000200825:4491974-4531075_XV|wdfy2;>JGIv7b.000005732:10901729-10933485_XV|wdfy2	2	4	4	4	0	4	0	4	0	4	11.9	11.9	11.9	46.515	413	413;419	0	8.9287	0	0	0	0	0	0	0	0	0	0	0	0	0	0	0	0	0	0	0	0	0	0	0	0	0	0
JGIv7b.000005732:119658-309534_VV|lrp1;JGIv7b.000021603:5789311-6174142_XX|unnamed	JGIv7b.000005732:119658-309534_VV|lrp1	61;3	61;3	6;0	>JGIv7b.000005732:119658-309534_VV|lrp1	2	61	61	6	9	61	9	61	0	6	15.5	15.5	1.9	509.34	4549	4549;4213	0	257.47	321240	330600	302250	263560	349110	325400	368140	332540	301510	335270	309310	274460	352110	334740	350600	306300	45	45	45	45	45	45	45	45	8484.4	7277.1
JGIv7b.000005732:1378828-1406211_VV|mars	JGIv7b.000005732:1378828-1406211_VV|mars	11	11	5	>JGIv7b.000005732:1378828-1406211_VV|mars	1	11	11	5	4	11	4	11	2	5	13.6	13.6	6.1	102.45	905	905	0	86.222	59905	56740	50226	44426	56395	50283	53226	55396	56179	57840	51536	46133	56836	51592	50771	51025	10	10	10	10	10	10	10	10	12207	12662
JGIv7b.000005732:1471268-1495083_VV|dctn2	JGIv7b.000005732:1471268-1495083_VV|dctn2	18	18	7	>JGIv7b.000005732:1471268-1495083_VV|dctn2	1	18	18	7	8	18	8	18	3	7	50.2	50.2	17.7	47.864	430	430	0	263.87	186070	184940	162110	146600	204420	183390	192620	190460	174580	187860	166540	152760	205490	188040	183740	175430	41	41	41	41	41	41	41	41	21229	18514
JGIv7b.000005732:1507596-1589522_XX|kif5a	JGIv7b.000005732:1507596-1589522_XX|kif5a	20	12	4	>JGIv7b.000005732:1507596-1589522_XX|kif5a	1	20	12	4	5	18	1	11	0	4	22.4	14.2	5.2	118.23	1033	1033	0	56.334	44403	49588	48900	41171	53063	52124	50735	52122	41712	50096	49752	42898	53683	53070	48472	48010	9	9	9	9	9	9	9	9	3708	3538.7
JGIv7b.000005732:1596082-1626429_VV|pip4k2c;JGIv7b.000070222:1758316-1783887_VV|pip4k2c	JGIv7b.000005732:1596082-1626429_VV|pip4k2c;JGIv7b.000070222:1758316-1783887_VV|pip4k2c	2;1	2;1	2;1	>JGIv7b.000005732:1596082-1626429_VV|pip4k2c;>JGIv7b.000070222:1758316-1783887_VV|pip4k2c	2	2	2	2	0	2	0	2	0	2	4.7	4.7	4.7	55.299	488	488;482	0.00016108	3.2501	0	0	0	0	0	0	0	0	0	0	0	0	0	0	0	0	0	0	0	0	0	0	0	0	0	0
JGIv7b.000005732:2016621-2080356_XV|b4galnt1;JGIv7b.000070222:2215365-2250183_XX|b4galnt1	JGIv7b.000005732:2016621-2080356_XV|b4galnt1;JGIv7b.000070222:2215365-2250183_XX|b4galnt1	4;2	4;2	4;2	>JGIv7b.000005732:2016621-2080356_XV|b4galnt1;>JGIv7b.000070222:2215365-2250183_XX|b4galnt1	2	4	4	4	0	4	0	4	0	4	9.6	9.6	9.6	61.487	542	542;571	0	8.3377	8144.8	8122.9	8293.9	5897	7969.7	10337	8293	7500.9	7642.1	8271.4	8391.6	6225.7	8171.7	10349	7954.5	6909.1	1	1	1	1	1	1	1	1	0	0
JGIv7b.000005732:2224071-2325193_XV|agap2	JGIv7b.000005732:2224071-2325193_XV|agap2	8	8	6	>JGIv7b.000005732:2224071-2325193_XV|agap2	1	8	8	6	0	8	0	8	0	6	5.2	5.2	4.1	206	1967	1967	0	25.173	19316	21597	17442	19484	20150	19429	22808	21661	18146	21744	18121	19827	20522	20016	21710	19952	3	3	3	3	3	3	3	3	0	0
JGIv7b.000005732:2715608-2768666_VX|tsfm	JGIv7b.000005732:2715608-2768666_VX|tsfm	4	1	1	>JGIv7b.000005732:2715608-2768666_VX|tsfm	1	4	1	1	0	4	0	1	0	1	14.1	4.6	4.6	28.91	262	262	0.00045586	2.5258	0	0	0	0	0	0	0	0	0	0	0	0	0	0	0	0	0	0	0	0	0	0	0	0	0	0
JGIv7b.000005732:2773372-2818522_XX|avil;JGIv7b.000060608:315018-346145_XX|vil1;JGIv7b.000021603:4346155-4366195_XX|vil1	JGIv7b.000005732:2773372-2818522_XX|avil	21;1;1	13;0;0	13;0;0	>JGIv7b.000005732:2773372-2818522_XX|avil	3	21	13	13	1	21	0	13	0	13	32.8	21.6	21.6	93.071	827	827;832;832	0	143.54	76489	80515	72389	61004	83221	74519	83924	78910	71807	81510	74098	63742	83716	76730	79940	72684	15	15	15	15	15	15	15	15	0	0
JGIv7b.000005732:3040352-3076945_VV|tfcp2;JGIv7b.000133382:4289015-4342026_VV|tfcp2	JGIv7b.000005732:3040352-3076945_VV|tfcp2;JGIv7b.000133382:4289015-4342026_VV|tfcp2	4;4	4;4	4;4	>JGIv7b.000005732:3040352-3076945_VV|tfcp2;>JGIv7b.000133382:4289015-4342026_VV|tfcp2	2	4	4	4	1	3	1	3	1	3	10.7	10.7	10.7	57.575	507	507;530	0	9.5784	10296	10908	7176.9	9530.5	8298.1	7822.4	8295.4	10296	9666.6	10989	7623.1	9572.4	8500.2	8015.1	7917	9483.9	2	2	2	2	2	2	2	2	4905.1	4674.3
JGIv7b.000005732:3369427-3464111_XV|slc4a8;JGIv7b.000133382:3752951-3842123_XX|slc4a8	JGIv7b.000005732:3369427-3464111_XV|slc4a8;JGIv7b.000133382:3752951-3842123_XX|slc4a8	9;9	5;5	5;5	>JGIv7b.000005732:3369427-3464111_XV|slc4a8;>JGIv7b.000133382:3752951-3842123_XX|slc4a8	2	9	5	5	2	8	0	5	0	5	8.5	4.7	4.7	123.92	1103	1103;1171	0	14.229	7489.6	9278.5	7842.3	7522.9	9070.8	7432.4	8940.2	9827.3	7044.3	9292.5	8084.2	7759.8	9126	7708.4	8510.2	9051.9	2	2	2	2	2	2	2	2	0	0
JGIv7b.000005732:3777796-3886706_XV|scn8a;JGIv7b.000047683:3550165-3772248_XV|scn5a	JGIv7b.000005732:3777796-3886706_XV|scn8a	10;4	7;2	5;0	>JGIv7b.000005732:3777796-3886706_XV|scn8a	2	10	7	5	1	10	0	7	0	5	5	3.8	3.1	226.56	1989	1989;2055	0	28.287	35831	34223	29512	26744	37478	34589	33824	34179	33605	34851	30356	27873	37712	35291	32311	31483	8	8	8	8	8	8	8	8	0	0
JGIv7b.000005732:3988358-4121913_XV|dip2b	JGIv7b.000005732:3988358-4121913_XV|dip2b	14	3	3	>JGIv7b.000005732:3988358-4121913_XV|dip2b	1	14	3	3	2	14	0	3	0	3	17.8	3.1	3.1	107.7	986	986	0	5.5015	18138	19997	14822	12436	16700	18238	19192	17737	17036	20126	15383	12996	16965	18596	18302	16338	2	2	2	2	2	2	2	2	0	0
JGIv7b.000005732:4174332-4208338_VX|pfkm	JGIv7b.000005732:4174332-4208338_VX|pfkm	24	5	5	>JGIv7b.000005732:4174332-4208338_VX|pfkm	1	24	5	5	4	24	1	5	1	5	33.6	7.1	7.1	89.682	819	819	0	30.71	28550	28688	22861	20957	26714	25244	26782	24982	26790	29077	23651	21730	26988	25858	25537	23011	3	3	3	3	3	3	3	3	0	0
JGIv7b.000005732:4403585-4449907_XX|col2a1	JGIv7b.000005732:4403585-4449907_XX|col2a1	5	4	4	>JGIv7b.000005732:4403585-4449907_XX|col2a1	1	5	4	4	5	1	4	1	4	1	4.7	4	4	148.47	1544	1544	0	85.652	88384	65625	80423	63524	58441	49711	39941	80470	82717	68633	80782	65505	59475	50378	38428	74121	9	9	9	9	9	9	9	9	88384	65625
JGIv7b.000005732:5322427-5414204_XX|ppp1r1a;JGIv7b.000133382:1595728-1680475_VX|ppp1r1a	JGIv7b.000005732:5322427-5414204_XX|ppp1r1a;JGIv7b.000133382:1595728-1680475_VX|ppp1r1a	1;1	1;1	1;1	>JGIv7b.000005732:5322427-5414204_XX|ppp1r1a;>JGIv7b.000133382:1595728-1680475_VX|ppp1r1a	2	1	1	1	0	1	0	1	0	1	6.2	6.2	6.2	21.673	192	192;209	0.00074839	2.374	0	0	0	0	0	0	0	0	0	0	0	0	0	0	0	0	0	0	0	0	0	0	0	0	0	0
JGIv7b.000005732:533680-560869_VV|shmt2	JGIv7b.000005732:533680-560869_VV|shmt2	21	6	6	>JGIv7b.000005732:533680-560869_VV|shmt2	1	21	6	6	11	19	3	6	3	6	39	13.4	13.4	60.905	554	554	0	18.862	50415	51953	44601	43817	55322	49469	55722	52665	47319	52629	45977	45241	55771	50943	53078	48510	11	11	11	11	11	11	11	11	902.11	606.62
JGIv7b.000005732:5427562-5644573_XX|pde1b;JGIv7b.000043242:1269659-1356132_XX|pde1a;JGIv7b.000004321:2729016-2758197_XX|pde1a	JGIv7b.000005732:5427562-5644573_XX|pde1b	17;1;1	17;1;1	7;0;0	>JGIv7b.000005732:5427562-5644573_XX|pde1b	3	17	17	7	1	17	1	17	0	7	35.2	35.2	15.4	67.764	597	597;522;562	0	173.84	106530	108110	86990	81080	112290	101180	108160	104450	99975	109510	89972	84334	112920	103830	103130	96206	24	24	24	24	24	24	24	24	0	0
JGIv7b.000005732:6320223-6335538_VV|copz1;JGIv7b.000133382:485606-501815_VV|copz1	JGIv7b.000005732:6320223-6335538_VV|copz1;JGIv7b.000133382:485606-501815_VV|copz1	3;3	3;3	3;3	>JGIv7b.000005732:6320223-6335538_VV|copz1;>JGIv7b.000133382:485606-501815_VV|copz1	2	3	3	3	3	2	3	2	3	2	20.8	20.8	20.8	21.749	192	192;196	0	50.276	19081	18095	14595	16962	18551	20963	16342	21099	17894	18417	15190	17272	18993	21034	15703	19435	7	7	7	7	7	7	7	7	8486.2	6729.2
JGIv7b.000005732:6369421-6377966_VV|hnrnpa1	JGIv7b.000005732:6369421-6377966_VV|hnrnpa1	11	4	3	>JGIv7b.000005732:6369421-6377966_VV|hnrnpa1	1	11	4	3	5	11	2	4	2	3	34.8	15.5	13.1	39.657	388	388	0	148.36	89510	83044	74567	67608	85607	82177	71290	81452	83927	84800	76492	70106	86545	83235	68300	75026	11	11	11	11	11	11	11	11	29774	26389
JGIv7b.000005732:6374565-6400955_VV|cbx5	JGIv7b.000005732:6374565-6400955_VV|cbx5	2	2	2	>JGIv7b.000005732:6374565-6400955_VV|cbx5	1	2	2	2	1	1	1	1	1	1	10.5	10.5	10.5	22.913	200	200	0	5.5688	9249	8708.2	8367.5	7605.6	8296.9	8608.6	7256.7	11115	8673.3	8893.2	8545.4	7833.7	8460.8	8688.6	6964.5	10238	2	2	2	2	2	2	2	2	6234.3	5122.9
JGIv7b.000005732:6925601-6930455_VX|hoxc10	JGIv7b.000005732:6925601-6930455_VX|hoxc10	3	3	2	>JGIv7b.000005732:6925601-6930455_VX|hoxc10	1	3	3	2	0	3	0	3	0	2	7.7	7.7	6	39.652	351	351	0.00015855	2.9948	11428	13919	10531	8897.1	11734	20963	14472	15028	10746	13930	10911	9292.5	12312	20726	13942	13842	1	1	1	1	1	1	1	1	0	0
JGIv7b.000005732:7317627-7347323_XV|calcoco1	JGIv7b.000005732:7317627-7347323_XV|calcoco1	1	1	1	>JGIv7b.000005732:7317627-7347323_XV|calcoco1	1	1	1	1	0	1	0	1	0	1	2.4	2.4	2.4	70.17	616	616	0.0066436	1.3554	0	0	0	0	0	0	0	0	0	0	0	0	0	0	0	0	0	0	0	0	0	0	0	0	0	0
JGIv7b.000005732:7522356-7531764_XX|unnamed	JGIv7b.000005732:7522356-7531764_XX|unnamed	1	1	1	>JGIv7b.000005732:7522356-7531764_XX|unnamed	1	1	1	1	0	1	0	1	0	1	5.1	5.1	5.1	17.886	157	157	0.0022241	1.7129	0	0	0	0	0	0	0	0	0	0	0	0	0	0	0	0	0	0	0	0	0	0	0	0	0	0
JGIv7b.000005732:7529960-7541027_VV|tarbp2;JGIv7b.000049342:560122-570457_VV|tarbp2	JGIv7b.000005732:7529960-7541027_VV|tarbp2;JGIv7b.000049342:560122-570457_VV|tarbp2	2;1	2;1	2;1	>JGIv7b.000005732:7529960-7541027_VV|tarbp2;>JGIv7b.000049342:560122-570457_VV|tarbp2	2	2	2	2	1	2	1	2	1	2	4.6	4.6	4.6	42.709	393	393;395	0.0010297	2.2142	5246.6	5651.1	5040.7	3490.4	5559.3	4788.8	4554.1	4972.8	4926.7	5711.8	5140.6	3723.4	5559.4	4889.2	4353.8	4580.4	1	1	1	1	1	1	1	1	0	0
JGIv7b.000005732:7588117-7612020_XV|map3k12;JGIv7b.000049342:620243-649373_XV|map3k12	JGIv7b.000005732:7588117-7612020_XV|map3k12;JGIv7b.000049342:620243-649373_XV|map3k12	2;2	2;2	2;2	>JGIv7b.000005732:7588117-7612020_XV|map3k12;>JGIv7b.000049342:620243-649373_XV|map3k12	2	2	2	2	0	2	0	2	0	2	3	3	3	91.397	822	822;823	0.0045699	1.4459	0	0	0	0	0	0	0	0	0	0	0	0	0	0	0	0	0	0	0	0	0	0	0	0	0	0
JGIv7b.000005732:7627759-7650264_VV|pcbp3;JGIv7b.000049342:670204-695267_VV|unnamed	JGIv7b.000005732:7627759-7650264_VV|pcbp3;JGIv7b.000049342:670204-695267_VV|unnamed	8;8	8;8	3;3	>JGIv7b.000005732:7627759-7650264_VV|pcbp3;>JGIv7b.000049342:670204-695267_VV|unnamed	2	8	8	3	5	8	5	8	2	3	21.8	21.8	8.6	48.423	464	464;471	0	159.63	286940	281910	247660	234210	292830	263000	260050	282570	269180	286600	254670	242170	295310	268740	248410	260280	36	36	36	36	36	36	36	36	72104	61786
JGIv7b.000049342:911340-918751_VV|c12orf10;JGIv7b.000005732:7842316-7850114_VV|c12orf10	JGIv7b.000049342:911340-918751_VV|c12orf10;JGIv7b.000005732:7842316-7850114_VV|c12orf10	6;6	6;6	6;6	>JGIv7b.000049342:911340-918751_VV|c12orf10;>JGIv7b.000005732:7842316-7850114_VV|c12orf10	2	6	6	6	2	4	2	4	2	4	14.4	14.4	14.4	46.944	418	418;437	0	11.889	25672	27380	20644	20385	25275	21895	22694	24412	24104	27620	21485	21029	25458	22459	21658	22486	4	4	4	4	4	4	4	4	2702.9	1354.1
JGIv7b.000005732:8243561-8259858_XV|spryd3;JGIv7b.000200825:7287133-7301125_VV|spryd3	JGIv7b.000005732:8243561-8259858_XV|spryd3;JGIv7b.000200825:7287133-7301125_VV|spryd3	1;1	1;1	1;1	>JGIv7b.000005732:8243561-8259858_XV|spryd3;>JGIv7b.000200825:7287133-7301125_VV|spryd3	2	1	1	1	0	1	0	1	0	1	2.8	2.8	2.8	44.839	395	395;427	0.0031361	1.5453	0	0	0	0	0	0	0	0	0	0	0	0	0	0	0	0	0	0	0	0	0	0	0	0	0	0
JGIv7b.000005732:8370127-8414839_VV|eif4b	JGIv7b.000005732:8370127-8414839_VV|eif4b	15	15	9	>JGIv7b.000005732:8370127-8414839_VV|eif4b	1	15	15	9	9	14	9	14	5	8	27.1	27.1	16.3	73.169	650	650	0	194.59	249460	248380	193380	185060	247800	218390	223710	233420	234050	251820	200630	191910	249180	223730	213520	215000	33	34	33	34	34	34	34	33	88528	89128
JGIv7b.000005732:8463117-8466602_VV|krt18	JGIv7b.000005732:8463117-8466602_VV|krt18	21	10	10	>JGIv7b.000005732:8463117-8466602_VV|krt18	1	21	10	10	19	12	10	1	10	1	48.3	28.9	28.9	45.562	412	412	0	135.94	86794	91349	63042	70749	78273	64618	44919	92074	81482	92074	66304	72189	78950	65148	43383	84810	15	14	14	15	15	15	14	14	81513	86355
JGIv7b.000005732:8521502-8531366_VV|krt8;CON__Q9DCV7;JGIv7b.000200825:6776267-6785497_XX|krt75;CON__Q9NSB2;CON__Q6ISB0	JGIv7b.000005732:8521502-8531366_VV|krt8	35;4;4;3;3	11;0;0;0;0	9;0;0;0;0	>JGIv7b.000005732:8521502-8531366_VV|krt8	5	35	11	9	26	31	8	9	7	8	62.9	16.4	14.6	58.289	529	529;457;489;600;600	0	79.415	226620	204410	223660	182360	229940	208560	194000	304960	212430	209920	226110	190120	231940	212350	185800	280900	46	46	46	46	46	46	46	46	139550	111270
JGIv7b.000070222:1010836-1094250_VV|r3hdm2;JGIv7b.000005732:870985-980349_VV|r3hdm2	JGIv7b.000070222:1010836-1094250_VV|r3hdm2;JGIv7b.000005732:870985-980349_VV|r3hdm2	2;2	2;2	2;2	>JGIv7b.000070222:1010836-1094250_VV|r3hdm2;>JGIv7b.000005732:870985-980349_VV|r3hdm2	2	2	2	2	2	1	2	1	2	1	3	3	3	103.26	933	933;972	0.00016428	3.5106	4404.8	4026	3519.5	3789.4	4017.3	3675.2	3680.9	5161.1	4129.5	4113.9	3633.9	3865.8	4077.3	3756.4	3518.4	4753.9	2	2	2	2	2	2	2	2	2159.6	1458.6
JGIv7b.000005732:8750338-8754407_XX|krt5.2;JGIv7b.000200825:6916317-6923356_XX|krt5.4;JGIv7b.000200825:6866944-6889765_XX|krt5.4;JGIv7b.000005732:8624845-8648936_XX|krt5.4	JGIv7b.000005732:8750338-8754407_XX|krt5.2	27;4;4;4	9;0;0;0	9;0;0;0	>JGIv7b.000005732:8750338-8754407_XX|krt5.2	4	27	9	9	6	25	0	9	0	9	41.7	19.2	19.2	60.905	563	563;586;629;632	0	71.058	30451	32060	40904	17208	37606	33341	38828	48162	28587	32683	40557	19543	37419	34406	36995	44362	7	7	7	7	7	7	7	7	0	0
JGIv7b.000005732:8831252-8838047_VX|krt5.7	JGIv7b.000005732:8831252-8838047_VX|krt5.7	31	7	7	>JGIv7b.000005732:8831252-8838047_VX|krt5.7	1	31	7	7	20	29	2	7	2	7	48	15.6	15.6	60.695	565	565	0	108.79	96489	78655	121230	71249	98946	85741	91064	113250	90368	82076	119810	76284	99372	88067	86908	104320	14	14	14	14	14	14	14	14	27958	12781
JGIv7b.000005732:9414413-9553004_XV|accn2	JGIv7b.000005732:9414413-9553004_XV|accn2	6	6	3	>JGIv7b.000005732:9414413-9553004_XV|accn2	1	6	6	3	0	6	0	6	0	3	14.2	14.2	7.9	62.83	558	558	0	39.571	15826	14590	10529	9566.2	14073	12212	14106	16189	14838	14857	10978	9997.5	14107	12607	13438	14912	5	5	5	5	5	5	5	5	0	0
JGIv7b.000005732:9575973-9606708_VV|smarcd1;JGIv7b.000200825:5795375-5814572_VV|smarcd1;JGIv7b.000075417:486504-500177_VV|smarcd2;JGIv7b.000014557:7545740-7558224_VV|smarcd2	JGIv7b.000005732:9575973-9606708_VV|smarcd1;JGIv7b.000200825:5795375-5814572_VV|smarcd1	7;6;1;1	7;6;1;1	6;5;0;0	>JGIv7b.000005732:9575973-9606708_VV|smarcd1;>JGIv7b.000200825:5795375-5814572_VV|smarcd1	4	7	7	6	4	4	4	4	4	3	17.7	17.7	14.5	59.803	524	524;527;473;483	0	13.144	22858	18459	18376	21435	18478	20786	15362	32907	21407	19088	18867	21625	19093	20814	14817	30311	5	5	5	5	5	5	5	5	21543	17376
JGIv7b.000005732:9611698-9634647_XV|gpd1	JGIv7b.000005732:9611698-9634647_XV|gpd1	11	3	3	>JGIv7b.000005732:9611698-9634647_XV|gpd1	1	11	3	3	0	11	0	3	0	3	44.2	11.6	11.6	29.851	276	276	0	11.007	17640	14367	11386	11143	11897	14488	12251	13242	16521	14791	11810	11429	12244	14564	11742	12197	3	3	3	3	3	3	3	3	0	0
JGIv7b.000005732:9656068-9659119_VV|c12orf62	JGIv7b.000005732:9656068-9659119_VV|c12orf62	1	1	1	>JGIv7b.000005732:9656068-9659119_VV|c12orf62	1	1	1	1	1	0	1	0	1	0	21.3	21.3	21.3	7.1702	61	61	0	5.873	18160	13622	15090	15324	15898	12664	9637.7	22212	16997	14203	15337	15655	16054	12832	9292.9	20459	4	4	4	4	4	4	4	4	18160	13622
JGIv7b.000005732:9728087-9772162_VV|lima1	JGIv7b.000005732:9728087-9772162_VV|lima1	5	5	4	>JGIv7b.000005732:9728087-9772162_VV|lima1	1	5	5	4	5	0	5	0	4	0	8.3	8.3	7.1	80.596	719	719	0	21.378	7209.4	5637.6	4957.9	6496.6	6357.9	5967.7	6020.4	10469	6749.8	5832.9	5152.3	6552.5	6479.1	6097.5	5759.3	9642.5	2	2	2	2	2	2	2	2	7209.4	5637.6
JGIv7b.000005732:9950124-10010533_VV|cab39l	JGIv7b.000005732:9950124-10010533_VV|cab39l	10	2	2	>JGIv7b.000005732:9950124-10010533_VV|cab39l	1	10	2	2	2	10	0	2	0	2	29.5	7.6	7.6	39.955	342	342	0	21.626	4960.6	5040.5	4675.2	5482.5	5916.3	5789.2	5431.2	6206.2	4655.3	5117.4	4820	5575.7	6018.1	5884.1	5194.5	5716.6	2	2	2	2	2	2	2	2	0	0
JGIv7b.000227593:1426122-1440600_VV|map1lc3b;JGIv7b.000005765:593335-609821_VV|map1lc3b	JGIv7b.000227593:1426122-1440600_VV|map1lc3b;JGIv7b.000005765:593335-609821_VV|map1lc3b	3;3	1;1	1;1	>JGIv7b.000227593:1426122-1440600_VV|map1lc3b;>JGIv7b.000005765:593335-609821_VV|map1lc3b	2	3	1	1	2	3	0	1	0	1	20.4	10.2	10.2	16.037	137	137;137	0	6.0632	9749.6	8735.6	6732.1	6581.9	8755.5	8647.5	8959.3	8648.2	9138.5	8922.4	6996.7	6816.7	8851.3	8833.8	8547.7	7965.8	2	2	2	2	2	2	2	2	0	0
JGIv7b.000005765:898831-1086805_VV|banp;JGIv7b.000098999:13513-234486_VV|banp	JGIv7b.000005765:898831-1086805_VV|banp;JGIv7b.000098999:13513-234486_VV|banp	1;1	1;1	1;1	>JGIv7b.000005765:898831-1086805_VV|banp;>JGIv7b.000098999:13513-234486_VV|banp	2	1	1	1	0	1	0	1	0	1	2.7	2.7	2.7	57.313	518	518;535	0.00016003	3.1547	0	0	0	0	0	0	0	0	0	0	0	0	0	0	0	0	0	0	0	0	0	0	0	0	0	0
JGIv7b.000005895:1086524-1110620_VV|smu1	JGIv7b.000005895:1086524-1110620_VV|smu1	10	1	1	>JGIv7b.000005895:1086524-1110620_VV|smu1	1	10	1	1	3	10	1	1	1	1	21.7	3.3	3.3	61.012	543	543	0	5.6651	4358.9	4430.4	3896.4	4534.4	5153.4	3518.2	3621.6	5475.6	4090.6	4493.8	4030.2	4622	5159.1	3639.8	3461	5043.6	2	2	2	2	2	2	2	2	1086.3	775.91
JGIv7b.000005895:1125032-1131774_VV|dnaja1	JGIv7b.000005895:1125032-1131774_VV|dnaja1	8	8	4	>JGIv7b.000005895:1125032-1131774_VV|dnaja1	1	8	8	4	1	8	1	8	1	4	27.9	27.9	17	45.071	401	401	0	68.102	24513	25009	25200	19482	28141	24601	26770	25013	23005	25421	25562	20517	28234	25297	25515	23040	6	6	6	6	6	6	6	6	2622.5	2192.5
JGIv7b.000056125:1288898-1318598_VV|kcmf1;JGIv7b.000005895:1206322-1244200_VV|kcmf1	JGIv7b.000056125:1288898-1318598_VV|kcmf1;JGIv7b.000005895:1206322-1244200_VV|kcmf1	2;2	2;2	2;2	>JGIv7b.000056125:1288898-1318598_VV|kcmf1;>JGIv7b.000005895:1206322-1244200_VV|kcmf1	2	2	2	2	1	2	1	2	1	2	5.9	5.9	5.9	48.21	438	438;459	0	28.984	27842	29694	13969	16369	22542	19467	13509	28224	26142	29797	15296	16857	22617	19592	13050	25997	2	2	2	2	2	2	2	2	27129	28915
JGIv7b.000005895:1449207-1473423_VV|slc20a2;JGIv7b.000056125:1480531-1503516_XV|slc20a2	JGIv7b.000005895:1449207-1473423_VV|slc20a2	4;1	4;1	4;1	>JGIv7b.000005895:1449207-1473423_VV|slc20a2	2	4	4	4	0	4	0	4	0	4	9.3	9.3	9.3	71.307	659	659;666	0	91.721	9922.9	10379	9990.5	8706	11989	11194	12179	9645.6	9314.9	10524	10190	9083	12078	11487	11603	8884.6	1	1	1	1	1	1	1	1	0	0
JGIv7b.000005895:228769-234705_VV|c19orf10	JGIv7b.000005895:228769-234705_VV|c19orf10	2	2	2	>JGIv7b.000005895:228769-234705_VV|c19orf10	1	2	2	2	1	2	1	2	1	2	17.6	17.6	17.6	17.506	159	159	0	25.917	16901	15517	13440	13455	15770	14818	15454	17845	15845	15848	13857	13833	15970	15167	14750	16437	4	4	4	4	4	4	4	4	2369.2	1393.2
JGIv7b.000005895:249728-270781_VV|dpp9	JGIv7b.000005895:249728-270781_VV|dpp9	3	3	3	>JGIv7b.000005895:249728-270781_VV|dpp9	1	3	3	3	1	2	1	2	1	2	4.5	4.5	4.5	99.332	865	865	0	12.174	2220.3	1338	1778.7	1562.2	1866.1	1258.3	1408.9	1831.7	2075	1430.8	1785.3	1616.9	1864.8	1308.9	1343.5	1687.2	1	1	1	1	1	1	1	1	2220.3	1338
JGIv7b.000005895:3133318-3138571_VV|pomk	JGIv7b.000005895:3133318-3138571_VV|pomk	1	1	1	>JGIv7b.000005895:3133318-3138571_VV|pomk	1	1	1	1	0	1	0	1	0	1	3.7	3.7	3.7	40.499	354	354	0	10.31	0	0	0	0	0	0	0	0	0	0	0	0	0	0	0	0	0	0	0	0	0	0	0	0	0	0
JGIv7b.000005895:3598897-3860863_XV|unnamed;JGIv7b.000056125:3334296-3413123_XX|psd3	JGIv7b.000005895:3598897-3860863_XV|unnamed;JGIv7b.000056125:3334296-3413123_XX|psd3	8;6	8;6	8;6	>JGIv7b.000005895:3598897-3860863_XV|unnamed;>JGIv7b.000056125:3334296-3413123_XX|psd3	2	8	8	8	1	8	1	8	1	8	7.2	7.2	7.2	129.05	1160	1160;402	0	10.984	49876	49115	41308	32730	46559	43775	44054	41032	46792	49890	42424	34405	46876	44708	42049	37794	7	7	7	7	7	7	7	7	10775	9768.1
JGIv7b.000005895:429868-434484_XX|lrg1	JGIv7b.000005895:429868-434484_XX|lrg1	2	2	2	>JGIv7b.000005895:429868-434484_XX|lrg1	1	2	2	2	0	2	0	2	0	2	6.5	6.5	6.5	40.639	367	367	0	16.964	7478.8	8586.3	8655.4	5991.3	9466.6	13820	15792	14201	7027.8	8663.3	8757.6	6391.6	9746.7	14068	15037	13081	2	2	2	2	2	2	2	2	0	0
JGIv7b.000005895:489687-516393_VV|hdgfrp2	JGIv7b.000005895:489687-516393_VV|hdgfrp2	3	2	1	>JGIv7b.000005895:489687-516393_VV|hdgfrp2	1	3	2	1	1	2	1	1	0	1	5.5	4.3	2.9	73.432	652	652	0	39.617	9765.1	10255	11133	6654.9	11966	11592	10808	10816	9167.2	10419	11188	7226.5	11995	11778	10335	9962.9	1	1	1	1	1	1	1	1	0	0
JGIv7b.000005895:4939547-4968046_VV|ppp2cb;JGIv7b.000105831:4909-23648_VV|ppp2cb	JGIv7b.000005895:4939547-4968046_VV|ppp2cb;JGIv7b.000105831:4909-23648_VV|ppp2cb	13;13	13;13	3;3	>JGIv7b.000005895:4939547-4968046_VV|ppp2cb;>JGIv7b.000105831:4909-23648_VV|ppp2cb	2	13	13	3	4	13	4	13	2	3	58.6	58.6	9.4	35.578	309	309;317	0	323.31	223580	235880	190370	189080	238480	215480	225810	220400	209900	238350	197150	195130	240510	220860	215400	203010	42	42	42	42	42	42	42	42	29104	32481
JGIv7b.000005895:514638-540670_VV|ubxn6	JGIv7b.000005895:514638-540670_VV|ubxn6	3	1	1	>JGIv7b.000005895:514638-540670_VV|ubxn6	1	3	1	1	0	3	0	1	0	1	9.8	4	4	53.091	470	470	0	21.547	4622.5	4852.8	4245.3	3746.4	4677.5	5408	4084.5	4838.4	4339.4	4911.4	4358.1	3889	4774.4	5415.2	3926.8	4456.6	1	1	1	1	1	1	1	1	0	0
JGIv7b.000005895:5157-35300_VV|cactin;JGIv7b.000056125:174846-209668_VV|cactin	JGIv7b.000005895:5157-35300_VV|cactin;JGIv7b.000056125:174846-209668_VV|cactin	1;1	1;1	1;1	>JGIv7b.000005895:5157-35300_VV|cactin;>JGIv7b.000056125:174846-209668_VV|cactin	2	1	1	1	1	0	1	0	1	0	2.4	2.4	2.4	94.541	803	803;816	0.0058958	1.4153	0	0	0	0	0	0	0	0	0	0	0	0	0	0	0	0	0	0	0	0	0	0	0	0	0	0
JGIv7b.000005895:540549-589994_VV|chaf1a	JGIv7b.000005895:540549-589994_VV|chaf1a	1	1	1	>JGIv7b.000005895:540549-589994_VV|chaf1a	1	1	1	1	0	1	0	1	0	1	0.9	0.9	0.9	102.16	904	904	0.0068956	1.3392	24818	22944	28438	19292	22726	18692	26163	16082	23269	23582	28447	20286	22899	19593	24813	14813	3	3	3	3	3	3	3	3	0	0
JGIv7b.000005895:612352-632857_VV|sh3gl1	JGIv7b.000005895:612352-632857_VV|sh3gl1	6	1	1	>JGIv7b.000005895:612352-632857_VV|sh3gl1	1	6	1	1	2	5	1	1	1	1	18.8	4	4	45.335	400	400	0	5.0556	0	0	0	0	0	0	0	0	0	0	0	0	0	0	0	0	0	0	0	0	0	0	0	0	0	0
JGIv7b.000005895:715905-734805_XV|fsd1;JGIv7b.000056125:794193-818327_XX|fsd1	JGIv7b.000005895:715905-734805_XV|fsd1	10;2	10;2	10;2	>JGIv7b.000005895:715905-734805_XV|fsd1	2	10	10	10	1	10	1	10	1	10	24	24	24	59.072	521	521;417	0	116.22	46080	47936	37168	36364	44769	41416	42393	46903	43254	48455	38593	37518	45230	42364	40471	43202	11	11	11	11	11	11	11	11	8223.5	6045
JGIv7b.000005925:10009889-10021563_VV|faf2	JGIv7b.000005925:10009889-10021563_VV|faf2	4	1	1	>JGIv7b.000005925:10009889-10021563_VV|faf2	1	4	1	1	2	4	0	1	0	1	10.4	3.8	3.8	53.671	453	453	0	33.536	2296.9	2519.8	1589.3	1905.2	2573.3	2466	2508.1	3225.7	2157.3	2531.6	1688.9	1957	2596.1	2518.6	2395.9	2971.2	2	2	2	2	2	2	2	2	0	0
JGIv7b.000005925:10174263-10202387_XX|sncb	JGIv7b.000005925:10174263-10202387_XX|sncb	8	4	4	>JGIv7b.000005925:10174263-10202387_XX|sncb	1	8	4	4	4	8	2	4	2	4	49.7	34.3	34.3	15.355	143	143	0	90.645	190090	170880	156750	115840	177930	148230	154880	142500	178190	174960	159840	122770	177870	152300	147720	131260	27	27	27	27	27	27	27	27	16969	14237
JGIv7b.000005925:10220599-10234934_VX|eif4e1b;JGIv7b.000100253:2108294-2132916_VX|eif4e1b	JGIv7b.000005925:10220599-10234934_VX|eif4e1b;JGIv7b.000100253:2108294-2132916_VX|eif4e1b	1;1	1;1	1;1	>JGIv7b.000005925:10220599-10234934_VX|eif4e1b;>JGIv7b.000100253:2108294-2132916_VX|eif4e1b	2	1	1	1	0	1	0	1	0	1	6.5	6.5	6.5	24.781	215	215;246	0.00030783	2.6539	2904.6	5214.9	3489.3	2670.1	2544	2972.4	3470.4	3228.4	2747.1	5115.6	3640.1	2766.7	2625.7	3045.4	3303.5	2973.7	1	1	1	1	1	1	1	1	0	0
JGIv7b.000005925:10944095-10982826_VX|hk2;JGIv7b.000100253:1460861-1495385_VV|hk2	JGIv7b.000005925:10944095-10982826_VX|hk2;JGIv7b.000100253:1460861-1495385_VV|hk2	5;4	2;1	2;1	>JGIv7b.000005925:10944095-10982826_VX|hk2;>JGIv7b.000100253:1460861-1495385_VV|hk2	2	5	2	2	2	5	0	2	0	2	5.9	2.7	2.7	104.55	953	953;922	0.0031352	1.5442	4146.8	32990	20484	2138	3334.6	5144.8	4389.7	3579.2	4162.1	31351	21092	3179.7	3463.2	5147.1	4203.3	3296.8	1	1	1	1	1	1	1	1	0	0
JGIv7b.000005925:11090607-11119985_VV|znf346	JGIv7b.000005925:11090607-11119985_VV|znf346	2	2	2	>JGIv7b.000005925:11090607-11119985_VV|znf346	1	2	2	2	1	1	1	1	1	1	9	9	9	63.238	590	590	0	67.138	44753	34785	30912	36391	34131	33498	25914	44043	41898	36014	31982	36807	34905	33735	24934	40568	6	6	6	6	6	6	6	6	43607	33784
JGIv7b.000005925:11329929-11346127_VV|rab24	JGIv7b.000005925:11329929-11346127_VV|rab24	2	2	2	>JGIv7b.000005925:11329929-11346127_VV|rab24	1	2	2	2	0	2	0	2	0	2	15.5	15.5	15.5	23.985	213	213	0	8.2188	6466.2	6776	4548.3	5029.4	6124.6	4710.4	5766.1	5247	6070.2	6832.7	4794.9	5156.7	6144.2	4902	5484.2	4833.1	1	1	1	1	1	1	1	1	0	0
JGIv7b.000005925:11622323-11685845_VV|dbn1	JGIv7b.000005925:11622323-11685845_VV|dbn1	18	10	10	>JGIv7b.000005925:11622323-11685845_VV|dbn1	1	18	10	10	6	18	4	10	4	10	31.8	20.3	20.3	68.459	607	607	0	213.82	163890	150640	130010	111470	156640	126700	124600	128580	153650	153830	133550	116530	156750	129880	119010	118440	28	28	28	28	28	28	28	28	32638	29048
JGIv7b.000005925:1165363-1167361_VV|snrpf	JGIv7b.000005925:1165363-1167361_VV|snrpf	1	1	1	>JGIv7b.000005925:1165363-1167361_VV|snrpf	1	1	1	1	1	0	1	0	1	0	15.1	15.1	15.1	9.7251	86	86	0	5.4449	24964	20393	17754	22507	22817	18795	15351	25891	23380	21019	18439	22758	23088	19081	14750	23848	2	2	2	2	2	2	2	2	24964	20393
JGIv7b.000005925:12065280-12082706_VV|kiaa1191	JGIv7b.000005925:12065280-12082706_VV|kiaa1191	4	4	1	>JGIv7b.000005925:12065280-12082706_VV|kiaa1191	1	4	4	1	0	4	0	4	0	1	12	12	2.6	33.754	308	308	0	6.8909	9223.4	9551.3	7267.8	10150	9091.1	9303.7	9797.4	20055	8657.4	9654.9	7643.3	10184	9336.1	9505.7	9372.9	18472	2	2	2	2	2	2	2	2	0	0
JGIv7b.000005925:1347609-1361566_VV|metap2	JGIv7b.000005925:1347609-1361566_VV|metap2	7	7	5	>JGIv7b.000005925:1347609-1361566_VV|metap2	1	7	7	5	3	6	3	6	1	4	18.4	18.4	13	58.491	523	523	0	12.92	23621	37609	32594	19299	23428	21273	22295	23192	22295	37217	33181	20548	23674	21802	21271	21362	2	2	2	2	2	2	2	2	4082.4	3877.5
JGIv7b.000005925:13550650-13576678_XX|arhgef37	JGIv7b.000005925:13550650-13576678_XX|arhgef37	3	1	1	>JGIv7b.000005925:13550650-13576678_XX|arhgef37	1	3	1	1	0	3	0	1	0	1	3.8	1.7	1.7	96.482	841	841	0	4.0272	0	0	0	0	0	0	0	0	0	0	0	0	0	0	0	0	0	0	0	0	0	0	0	0	0	0
JGIv7b.000005925:13686581-13780317_XX|dpysl3	JGIv7b.000005925:13686581-13780317_XX|dpysl3	27	26	11	>JGIv7b.000005925:13686581-13780317_XX|dpysl3	1	27	26	11	16	25	15	24	6	10	50.6	50.6	20.3	76.829	708	708	0	323.31	1330000	1251800	1011000	884990	1255600	1152400	1242500	1171300	1247200	1274800	1044000	924790	1262900	1182500	1184400	1078900	250	250	250	249	250	251	250	250	126210	95644
JGIv7b.000005925:13914944-13925728_VV|rpl26	JGIv7b.000005925:13914944-13925728_VV|rpl26	8	8	8	>JGIv7b.000005925:13914944-13925728_VV|rpl26	1	8	8	8	4	8	4	8	4	8	31.8	31.8	31.8	17.949	151	151	0	9.5666	197740	195840	175700	153450	229820	208420	201250	206550	185520	199060	180060	160800	230660	212620	192300	190250	20	20	20	20	20	20	20	20	46375	46064
JGIv7b.000005925:14391743-14446693_XV|cpeb4	JGIv7b.000005925:14391743-14446693_XV|cpeb4	8	1	1	>JGIv7b.000005925:14391743-14446693_XV|cpeb4	1	8	1	1	2	7	1	0	1	0	15.8	2	2	78.278	710	710	0.0023429	1.636	0	0	0	0	0	0	0	0	0	0	0	0	0	0	0	0	0	0	0	0	0	0	0	0	0	0
JGIv7b.000005925:1504706-1514943_VV|ndufa12;JGIv7b.000037038:862159-878957_XV|ndufa12	JGIv7b.000005925:1504706-1514943_VV|ndufa12	7;1	7;1	7;1	>JGIv7b.000005925:1504706-1514943_VV|ndufa12	2	7	7	7	2	6	2	6	2	6	52.7	52.7	52.7	17.551	146	146;142	0	31.645	56315	53028	45327	40548	57322	50034	73560	55612	52810	54049	46639	42307	57562	52534	69744	51225	6	6	6	6	6	6	6	6	6099.2	4348
JGIv7b.000005925:1950730-1965820_VV|ube2n;JGIv7b.000382976:361276-375217_VV|ube2t	JGIv7b.000005925:1950730-1965820_VV|ube2n	9;1	9;1	2;0	>JGIv7b.000005925:1950730-1965820_VV|ube2n	2	9	9	2	4	8	4	8	1	1	57.1	57.1	17.5	17.394	154	154;224	0	29.178	262300	246320	219850	221020	281310	230790	252670	259300	245960	251280	226230	227990	282500	237930	240860	238840	51	51	51	51	51	51	51	51	71634	54817
JGIv7b.000005925:2000407-2025761_VV|nudt4;JGIv7b.000037038:1418748-1435790_VV|nudt4	JGIv7b.000005925:2000407-2025761_VV|nudt4;JGIv7b.000037038:1418748-1435790_VV|nudt4	3;2	3;2	3;2	>JGIv7b.000005925:2000407-2025761_VV|nudt4;>JGIv7b.000037038:1418748-1435790_VV|nudt4	2	3	3	3	2	1	2	1	2	1	18.3	18.3	18.3	20.45	180	180;195	0	4.2785	6275.1	5232.2	4760.7	5327.6	5456.7	4626.9	3633.5	6669	5878.1	5387.8	4909.2	5417.4	5526.1	4684.3	3496.1	6142.8	2	2	2	2	2	2	2	2	4638.4	3517.9
JGIv7b.000005925:2134604-2180084_XV|eea1	JGIv7b.000005925:2134604-2180084_XV|eea1	28	10	10	>JGIv7b.000005925:2134604-2180084_XV|eea1	1	28	10	10	6	27	1	9	1	9	22.7	8.6	8.6	164.22	1434	1434	0	24.706	32076	37782	36255	22678	34756	32178	30250	30009	30151	38029	36720	24315	34902	32757	28918	27642	5	5	5	5	5	5	5	5	2966	2618.9
JGIv7b.000037038:1887232-1976454_XX|dcn;JGIv7b.000005925:2545184-2580776_XX|dcn	JGIv7b.000037038:1887232-1976454_XX|dcn;JGIv7b.000005925:2545184-2580776_XX|dcn	4;4	4;4	4;4	>JGIv7b.000037038:1887232-1976454_XX|dcn;>JGIv7b.000005925:2545184-2580776_XX|dcn	2	4	4	4	2	3	2	3	2	3	15.8	15.8	15.8	40.565	367	367;367	0	30.968	20496	19443	17173	20246	25709	19145	25294	24805	19222	19817	17770	20730	25728	20052	24034	22848	5	5	5	5	5	5	5	5	5240.3	3796.7
JGIv7b.000005925:2588929-2596617_XX|lum	JGIv7b.000005925:2588929-2596617_XX|lum	8	8	2	>JGIv7b.000005925:2588929-2596617_XX|lum	1	8	8	2	2	8	2	8	0	2	23.2	23.2	7.3	41.576	371	371	0	23.315	70267	64405	52391	42705	67804	67166	78734	67865	65876	65723	53986	45093	68246	69119	74928	62510	9	9	9	9	9	9	9	9	2656.9	2296.3
JGIv7b.000005925:276438-317271_XV|tbk1;REV__JGIv7b.000025196:845704-952036_XX|unnamed	JGIv7b.000005925:276438-317271_XV|tbk1	6;1	6;1	5;1	>JGIv7b.000005925:276438-317271_XV|tbk1	2	6	6	5	2	6	2	6	2	5	11.2	11.2	9.6	82.051	717	717;1326	0	65.226	17967	19419	16054	15862	20842	18435	18260	19522	16873	19600	16595	16405	20972	18849	17441	17982	5	5	5	5	5	5	5	5	3120.5	2679.2
JGIv7b.000005925:2920623-3005820_VV|atp2b1	JGIv7b.000005925:2920623-3005820_VV|atp2b1	30	10	4	>JGIv7b.000005925:2920623-3005820_VV|atp2b1	1	30	10	4	7	30	1	10	0	4	21.8	8.2	3.3	144.01	1300	1300	0	84.769	49741	53541	41458	35735	54015	46547	54061	45622	46708	54000	42914	37504	54094	48078	51453	42022	10	10	10	10	10	10	10	10	0	0
JGIv7b.000005925:3880552-3896886_XX|nts;JGIv7b.000018184:397037-413396_XX|nts	JGIv7b.000005925:3880552-3896886_XX|nts;JGIv7b.000018184:397037-413396_XX|nts	1;1	1;1	1;1	>JGIv7b.000005925:3880552-3896886_XX|nts;>JGIv7b.000018184:397037-413396_XX|nts	2	1	1	1	0	1	0	1	0	1	7.7	7.7	7.7	21.606	183	183;195	0	5.845	6720.4	4823.7	4220.2	4733.3	5751	7363.9	6427.1	7139.3	6287.9	5028.4	4366.2	4849.8	5909.8	7404.7	6156.2	6576	1	1	1	1	1	1	1	1	0	0
JGIv7b.000005925:420873-439456_XV|apmap	JGIv7b.000005925:420873-439456_XV|apmap	1	1	1	>JGIv7b.000005925:420873-439456_XV|apmap	1	1	1	1	0	1	0	1	0	1	3.4	3.4	3.4	49.819	447	447	0.0011498	2.005	0	0	0	0	0	0	0	0	0	0	0	0	0	0	0	0	0	0	0	0	0	0	0	0	0	0
JGIv7b.000005925:5075189-5204406_XX|ppfia2	JGIv7b.000005925:5075189-5204406_XX|ppfia2	12	2	2	>JGIv7b.000005925:5075189-5204406_XX|ppfia2	1	12	2	2	1	12	0	2	0	2	12.3	2.5	2.5	136.92	1201	1201	0	5.5757	0	0	0	0	0	0	0	0	0	0	0	0	0	0	0	0	0	0	0	0	0	0	0	0	0	0
JGIv7b.000005925:5298895-5316911_XX|lin7a;JGIv7b.000018184:1764365-1796840_XX|lin7a	JGIv7b.000005925:5298895-5316911_XX|lin7a;JGIv7b.000018184:1764365-1796840_XX|lin7a	8;7	8;7	5;4	>JGIv7b.000005925:5298895-5316911_XX|lin7a;>JGIv7b.000018184:1764365-1796840_XX|lin7a	2	8	8	5	0	8	0	8	0	5	47.3	47.3	25.4	23.073	205	205;230	0	41.536	76577	85178	67493	57409	83441	77696	82045	73605	71933	85760	69712	60170	83923	79593	78232	67798	8	8	8	8	8	8	8	8	0	0
JGIv7b.000018184:2113112-2117533_VV|rps16;JGIv7b.000005925:5595784-5600862_VV|rps16	JGIv7b.000018184:2113112-2117533_VV|rps16;JGIv7b.000005925:5595784-5600862_VV|rps16	9;9	9;9	9;9	>JGIv7b.000018184:2113112-2117533_VV|rps16;>JGIv7b.000005925:5595784-5600862_VV|rps16	2	9	9	9	8	7	8	7	8	7	45.3	45.3	45.3	19.202	172	172;179	0	28.798	170240	191270	144590	136440	176410	172890	164430	183880	159930	192330	150260	141370	178420	175820	157210	169370	30	30	30	30	30	30	30	30	58552	76409
JGIv7b.000018184:2130054-2187478_VV|mon2;JGIv7b.000005925:5607415-5671722_VV|mon2	JGIv7b.000018184:2130054-2187478_VV|mon2;JGIv7b.000005925:5607415-5671722_VV|mon2	6;6	6;6	6;6	>JGIv7b.000018184:2130054-2187478_VV|mon2;>JGIv7b.000005925:5607415-5671722_VV|mon2	2	6	6	6	2	5	2	5	2	5	3.5	3.5	3.5	187.8	1699	1699;1731	0	8.0855	18162	21237	16914	16292	20310	19417	18162	20888	17071	21320	17515	16831	20539	19744	17372	19240	4	4	4	4	4	4	4	4	4054.3	3321.4
JGIv7b.000005925:609631-630586_VV|lemd3;JGIv7b.000237412:2486647-2507137_VV|lemd3	JGIv7b.000005925:609631-630586_VV|lemd3;JGIv7b.000237412:2486647-2507137_VV|lemd3	2;2	2;2	2;2	>JGIv7b.000005925:609631-630586_VV|lemd3;>JGIv7b.000237412:2486647-2507137_VV|lemd3	2	2	2	2	1	1	1	1	1	1	3	3	3	90.006	794	794;853	0	4.1831	3559.2	3517.3	3410.7	3091.9	4109.9	3167.8	3685	4835.5	3339.2	3580.5	3481.1	3212.5	4112.5	3285.3	3511.8	4454	1	1	1	1	1	1	1	1	0	0
JGIv7b.000005925:6226460-6234127_VV|slc25a3	JGIv7b.000005925:6226460-6234127_VV|slc25a3	11	3	3	>JGIv7b.000005925:6226460-6234127_VV|slc25a3	1	11	3	3	5	11	0	3	0	3	20.2	7.7	7.7	40.227	362	362	0	5.9693	52130	51585	40820	36797	49863	47368	54389	49565	48909	52333	42237	38303	50300	48744	51785	45654	13	13	13	13	13	13	13	13	0	0
JGIv7b.000005925:6249442-6263689_VV|tmpo	JGIv7b.000005925:6249442-6263689_VV|tmpo	7	4	4	>JGIv7b.000005925:6249442-6263689_VV|tmpo	1	7	4	4	4	6	2	3	2	3	12.8	7.9	7.9	62.461	556	556	0	7.5994	13693	12629	11596	10997	14462	11905	11541	13712	12838	12907	11892	11394	14509	12187	11032	12630	2	2	2	2	2	2	2	2	5851.9	4351.4
JGIv7b.000005925:7233403-7359797_VV|cdk17;JGIv7b.000018184:3639724-3741513_VV|cdk17	JGIv7b.000005925:7233403-7359797_VV|cdk17;JGIv7b.000018184:3639724-3741513_VV|cdk17	4;3	3;2	3;2	>JGIv7b.000005925:7233403-7359797_VV|cdk17;>JGIv7b.000018184:3639724-3741513_VV|cdk17	2	4	3	3	1	4	0	3	0	3	9.3	7.8	7.8	60.183	529	529;529	0	22.017	0	0	0	0	0	0	0	0	0	0	0	0	0	0	0	0	0	0	0	0	0	0	0	0	0	0
JGIv7b.000005925:7484725-7511042_XV|aldh1l2	JGIv7b.000005925:7484725-7511042_XV|aldh1l2	40	40	12	>JGIv7b.000005925:7484725-7511042_XV|aldh1l2	1	40	40	12	8	40	8	40	3	12	41.5	41.5	12	114.05	1029	1029	0	323.31	437720	449840	395480	326430	472060	439340	455840	417710	410830	455940	405260	342560	474850	449610	434820	384750	70	70	70	70	70	70	70	70	34880	30406
JGIv7b.000018184:4279577-4291275_VV|nfyb;JGIv7b.000005925:7844548-7859631_VV|nfyb	JGIv7b.000018184:4279577-4291275_VV|nfyb;JGIv7b.000005925:7844548-7859631_VV|nfyb	1;1	1;1	1;1	>JGIv7b.000018184:4279577-4291275_VV|nfyb;>JGIv7b.000005925:7844548-7859631_VV|nfyb	2	1	1	1	1	1	1	1	1	1	5	5	5	28.671	261	261;302	0.0014255	1.9298	6752.9	7607.9	5906.1	6521.7	5958.4	5869.9	6363.6	8101.8	6344.2	7651.7	6151	6610.4	6104.2	6014.2	6071.3	7462.5	3	3	3	3	3	3	3	3	4105.6	3294.6
JGIv7b.000005925:7937823-7954773_VV|tdg	JGIv7b.000005925:7937823-7954773_VV|tdg	1	1	1	>JGIv7b.000005925:7937823-7954773_VV|tdg	1	1	1	1	1	0	1	0	1	0	2.6	2.6	2.6	51.374	462	462	0.00015574	2.8068	1995.7	1695	1508.7	1815	1287.8	1817.7	841.04	2888.1	1869.7	1742.2	1561.3	1818.6	1360.5	1782.2	826.91	2660.2	1	1	1	1	1	1	1	1	1995.7	1695
JGIv7b.000005925:8319755-8341344_XV|nt5dc3	JGIv7b.000005925:8319755-8341344_XV|nt5dc3	11	11	4	>JGIv7b.000005925:8319755-8341344_XV|nt5dc3	1	11	11	4	0	11	0	11	0	4	20.8	20.8	8.4	65.159	558	558	0	63.031	62831	64516	55792	43385	64251	62707	67710	68171	58970	65378	57160	45755	64736	64231	64557	62793	7	7	7	7	7	7	7	7	0	0
JGIv7b.000005925:8365923-8377210_VV|hsp90b1	JGIv7b.000005925:8365923-8377210_VV|hsp90b1	29	11	11	>JGIv7b.000005925:8365923-8377210_VV|hsp90b1	1	29	11	11	21	25	7	10	7	10	35.6	17.9	17.9	90.287	787	787	0	88.123	110270	100860	94542	89902	100320	93563	94826	124010	103370	103180	96826	92458	101730	95632	90595	114230	19	19	19	19	19	19	19	19	64402	51260
JGIv7b.000005925:8473393-8476217_XX|pmch	JGIv7b.000005925:8473393-8476217_XX|pmch	2	2	2	>JGIv7b.000005925:8473393-8476217_XX|pmch	1	2	2	2	0	2	0	2	0	2	16.7	16.7	16.7	19.31	168	168	0	20.675	6694.5	6909.7	6350.5	6086.6	5482.8	7289.8	10477	5049.8	6283.4	7006.7	6510.9	6208.8	5716.6	7558	9929.2	4651.4	2	2	2	2	2	2	2	2	0	0
JGIv7b.000005925:901330-938560_VV|xpot	JGIv7b.000005925:901330-938560_VV|xpot	4	1	1	>JGIv7b.000005925:901330-938560_VV|xpot	1	4	1	1	2	2	1	0	1	0	4.7	1.4	1.4	110.5	967	967	0.00015569	2.7983	1030.3	905.91	619.58	1122.1	937.25	780.94	220.5	1590	965.57	925.13	664.87	1113.8	955.83	769.03	224.76	1464.6	1	1	1	1	1	1	1	1	1030.3	905.91
JGIv7b.000005925:9461852-9470160_VV|ctbp2	JGIv7b.000005925:9461852-9470160_VV|ctbp2	8	1	1	>JGIv7b.000005925:9461852-9470160_VV|ctbp2	1	8	1	1	6	4	1	0	1	0	16.9	2.4	2.4	49.128	449	449	0.0086128	1.1914	0	0	0	0	0	0	0	0	0	0	0	0	0	0	0	0	0	0	0	0	0	0	0	0	0	0
JGIv7b.000005925:948695-957779_VV|rpl18a	JGIv7b.000005925:948695-957779_VV|rpl18a	8	8	1	>JGIv7b.000005925:948695-957779_VV|rpl18a	1	8	8	1	5	8	5	8	1	1	33	33	3.8	24.342	209	209	0	36.385	155790	164670	144770	123280	173660	155080	156130	167230	146260	166600	148450	128950	174490	158650	149080	154030	27	27	27	27	27	27	27	27	39447	32553
JGIv7b.000100253:2681790-2692373_VV|cdc23;JGIv7b.000005925:9644386-9657052_VV|cdc23	JGIv7b.000100253:2681790-2692373_VV|cdc23;JGIv7b.000005925:9644386-9657052_VV|cdc23	1;1	1;1	1;1	>JGIv7b.000100253:2681790-2692373_VV|cdc23;>JGIv7b.000005925:9644386-9657052_VV|cdc23	2	1	1	1	0	1	0	1	0	1	1.6	1.6	1.6	63.853	549	549;583	0.0067729	1.3509	0	0	0	0	0	0	0	0	0	0	0	0	0	0	0	0	0	0	0	0	0	0	0	0	0	0
JGIv7b.000005925:9724779-9728933_VV|nhp2	JGIv7b.000005925:9724779-9728933_VV|nhp2	1	1	1	>JGIv7b.000005925:9724779-9728933_VV|nhp2	1	1	1	1	1	0	1	0	1	0	6.5	6.5	6.5	20.768	185	185	0.000158	2.9543	6070	6433.6	4088.9	4818.8	4889.8	4292.7	3515.4	6703.7	5698.9	6478.3	4339.3	4890.4	4960.8	4349.1	3379.8	6174.8	1	1	1	1	1	1	1	1	6070	6433.6
JGIv7b.000005925:992284-1090846_XV|srgap1;JGIv7b.000037038:248563-354377_XV|srgap1	JGIv7b.000005925:992284-1090846_XV|srgap1	8;3	3;1	3;1	>JGIv7b.000005925:992284-1090846_XV|srgap1	2	8	3	3	2	8	0	3	0	3	9.2	4.4	4.4	126.19	1100	1100;628	0	15.215	0	0	0	0	0	0	0	0	0	0	0	0	0	0	0	0	0	0	0	0	0	0	0	0	0	0
JGIv7b.000005925:9933591-9937951_VV|tmed9	JGIv7b.000005925:9933591-9937951_VV|tmed9	3	3	1	>JGIv7b.000005925:9933591-9937951_VV|tmed9	1	3	3	1	2	2	2	2	1	1	14.6	14.6	4.6	27.501	240	240	0	8.0948	6755.8	8353.6	6793.6	5803.5	8992.9	7125.1	8735.3	7708.4	6354	8362	7003	6101.1	8970.4	7406.6	8307.4	7100.2	1	1	1	1	1	1	1	1	0	0
JGIv7b.000005925:9987830-10005018_VV|cltb	JGIv7b.000005925:9987830-10005018_VV|cltb	6	2	2	>JGIv7b.000005925:9987830-10005018_VV|cltb	1	6	2	2	3	6	1	2	1	2	19.8	9.9	9.9	20.501	182	182	0	5.3756	55663	52730	44275	41664	59229	51071	53108	47308	52201	53706	45673	43368	59404	52401	50653	43575	6	6	6	6	6	6	6	6	6800.3	5743.6
JGIv7b.000006290:1284782-1326727_VV|pspc1	JGIv7b.000006290:1284782-1326727_VV|pspc1	16	15	14	>JGIv7b.000006290:1284782-1326727_VV|pspc1	1	16	15	14	8	14	7	13	6	12	32.5	31	29.7	61.81	548	548	0	190.04	155360	154330	132380	123630	156230	147980	143750	155610	145760	156720	136300	127990	157860	150810	137350	143340	29	30	30	29	29	30	28	30	23172	28454
JGIv7b.000006290:1522022-1562623_VX|cryl1	JGIv7b.000006290:1522022-1562623_VX|cryl1	8	8	6	>JGIv7b.000006290:1522022-1562623_VX|cryl1	1	8	8	6	1	7	1	7	1	5	33.7	33.7	27.9	38.7	344	344	0	49.709	31283	45969	37294	23472	30734	29043	31004	32788	29491	45608	38189	24964	31036	29759	29570	30201	7	7	7	7	7	7	7	7	5877.7	2443.6
JGIv7b.000006290:1747741-1791018_XV|lats2	JGIv7b.000006290:1747741-1791018_XV|lats2	1	1	1	>JGIv7b.000006290:1747741-1791018_XV|lats2	1	1	1	1	0	1	0	1	0	1	0.9	0.9	0.9	126.4	1123	1123	0.0027476	1.6029	0	0	0	0	0	0	0	0	0	0	0	0	0	0	0	0	0	0	0	0	0	0	0	0	0	0
JGIv7b.000006290:175830-224442_XV|dync2h1	JGIv7b.000006290:175830-224442_XV|dync2h1	4	4	4	>JGIv7b.000006290:175830-224442_XV|dync2h1	1	4	4	4	1	3	1	3	1	3	3.9	3.9	3.9	141.89	1230	1230	0	5.6952	26054	24476	19901	22494	28231	23626	24501	21222	24432	24932	20685	23066	28381	24263	23368	19547	2	2	2	2	2	2	2	2	0	0
JGIv7b.000006290:1811708-1816963_VV|sap18;JGIv7b.000334424:496191-503426_VV|sap18	JGIv7b.000006290:1811708-1816963_VV|sap18;JGIv7b.000334424:496191-503426_VV|sap18	7;5	7;5	7;5	>JGIv7b.000006290:1811708-1816963_VV|sap18;>JGIv7b.000334424:496191-503426_VV|sap18	2	7	7	7	5	3	5	3	5	3	38.7	38.7	38.7	19.169	168	168;238	0	8.5635	72162	94877	52066	53414	73008	66220	58147	66747	67923	94187	55790	55303	73444	67227	55694	61480	8	8	8	8	8	8	8	8	42327	64802
JGIv7b.000006290:1840306-1873075_VV|zdhhc20;JGIv7b.000334424:454051-488885_VV|zdhhc20	JGIv7b.000006290:1840306-1873075_VV|zdhhc20;JGIv7b.000334424:454051-488885_VV|zdhhc20	2;1	2;1	2;1	>JGIv7b.000006290:1840306-1873075_VV|zdhhc20;>JGIv7b.000334424:454051-488885_VV|zdhhc20	2	2	2	2	0	2	0	2	0	2	5.5	5.5	5.5	42.164	366	366;372	0.00016628	3.6793	15156	15919	14878	12344	18103	16407	17389	19554	14228	16128	15186	12958	18182	16826	16590	18012	2	2	2	2	2	2	2	2	0	0
JGIv7b.000006290:2692152-2725330_XV|sacs;JGIv7b.000047384:19788-26246_XX|unnamed;JGIv7b.000011405:911646-918451_XX|unnamed	JGIv7b.000006290:2692152-2725330_XV|sacs	20;1;1	20;1;1	20;1;1	>JGIv7b.000006290:2692152-2725330_XV|sacs	3	20	20	20	1	20	1	20	1	20	4.8	4.8	4.8	514.65	4508	4508;596;1001	0	33.729	17603	18362	14575	15149	20196	18712	18673	22517	16524	18563	15134	15642	20354	19112	17840	20741	5	5	5	5	5	5	5	5	1059.1	691.94
JGIv7b.000006290:2874006-2935459_VV|mipep;JGIv7b.000157968:452252-509216_VV|mipep	JGIv7b.000006290:2874006-2935459_VV|mipep	3;1	3;1	3;1	>JGIv7b.000006290:2874006-2935459_VV|mipep	2	3	3	3	0	3	0	3	0	3	3.8	3.8	3.8	79.812	704	704;455	0.00016661	3.7011	0	0	0	0	0	0	0	0	0	0	0	0	0	0	0	0	0	0	0	0	0	0	0	0	0	0
JGIv7b.000006290:3197839-3200016_XX|amer2	JGIv7b.000006290:3197839-3200016_XX|amer2	2	1	1	>JGIv7b.000006290:3197839-3200016_XX|amer2	1	2	1	1	0	2	0	1	0	1	4.2	2.1	2.1	61.35	567	567	0.00045558	2.5127	11071	13523	11693	7797.1	11031	9775.5	10896	11330	10411	13559	11938	8286.9	11083	10062	10384	10436	2	2	2	2	2	2	2	2	0	0
JGIv7b.000006290:3229097-3252345_VV|mtmr6	JGIv7b.000006290:3229097-3252345_VV|mtmr6	1	1	1	>JGIv7b.000006290:3229097-3252345_VV|mtmr6	1	1	1	1	0	1	0	1	0	1	1.9	1.9	1.9	73.722	640	640	0.00015881	3.009	4307.4	5171.9	4799.3	5072.8	4364.9	4751.7	5361.9	6070.2	4049.8	5196.8	4929.4	5140.7	4506	4867	5109.9	5591.3	1	1	1	1	1	1	1	1	0	0
JGIv7b.000006290:3261487-3299989_VV|nupl1	JGIv7b.000006290:3261487-3299989_VV|nupl1	3	3	1	>JGIv7b.000006290:3261487-3299989_VV|nupl1	1	3	3	1	3	2	3	2	1	1	5.4	5.4	2.1	62.663	614	614	0	18.079	36298	33884	25483	30577	31642	29571	28375	39991	34036	34492	26690	31023	32169	30135	27146	36835	6	6	6	6	6	6	6	6	18772	15352
JGIv7b.000006290:3403714-3663352_XX|unnamed	JGIv7b.000006290:3403714-3663352_XX|unnamed	3	2	2	>JGIv7b.000006290:3403714-3663352_XX|unnamed	1	3	2	2	2	2	2	1	2	1	6.4	5.1	5.1	50.719	452	452	0	14.869	13767	12174	10570	11384	10724	9753.7	9080.4	14276	12903	12469	10919	11562	10931	9932.9	8696.6	13150	4	4	4	4	4	4	4	4	10681	9061.5
JGIv7b.000006529:1895272-1903653_XX|gja1	JGIv7b.000006529:1895272-1903653_XX|gja1	6	6	4	>JGIv7b.000006529:1895272-1903653_XX|gja1	1	6	6	4	0	6	0	6	0	4	19.1	19.1	11.7	43.371	383	383	0	140.07	206740	211860	161620	127460	184540	185330	191540	158480	194030	214310	167160	134190	186290	189190	182670	145970	18	18	18	18	18	18	18	18	0	0
JGIv7b.000006529:994408-1055307_VV|hbs1l	JGIv7b.000006529:994408-1055307_VV|hbs1l	5	5	5	>JGIv7b.000006529:994408-1055307_VV|hbs1l	1	5	5	5	1	4	1	4	1	4	11.7	11.7	11.7	59.302	538	538	0	11.553	7037.3	7051.9	5950.5	5416.8	7283.5	7691.6	7265.2	7930.5	6603.3	7155	6129.8	5633.3	7384.4	7802.6	6946.6	7304.8	2	2	2	2	2	2	2	2	0	0
JGIv7b.000006546:181549-197021_XV|kiaa1147;JGIv7b.000120511:770809-773841_XX|unnamed	JGIv7b.000006546:181549-197021_XV|kiaa1147;JGIv7b.000120511:770809-773841_XX|unnamed	2;1	2;1	2;1	>JGIv7b.000006546:181549-197021_XV|kiaa1147;>JGIv7b.000120511:770809-773841_XX|unnamed	2	2	2	2	0	2	0	2	0	2	6.3	6.3	6.3	50.845	447	447;158	0	4.5933	0	0	0	0	0	0	0	0	0	0	0	0	0	0	0	0	0	0	0	0	0	0	0	0	0	0
JGIv7b.000006546:214836-224522_VV|ssbp1	JGIv7b.000006546:214836-224522_VV|ssbp1	4	4	2	>JGIv7b.000006546:214836-224522_VV|ssbp1	1	4	4	2	0	4	0	4	0	2	26.9	26.9	14.9	20.106	175	175	0	13.644	32164	37373	31020	27571	38640	31781	39973	27723	30225	37556	31962	28764	38707	33052	37980	25536	3	4	4	4	4	4	4	4	0	0
JGIv7b.000006546:284903-405003_XX|dgki;JGIv7b.000120511:602464-697007_XX|dgki	JGIv7b.000006546:284903-405003_XX|dgki;JGIv7b.000120511:602464-697007_XX|dgki	2;1	2;1	2;1	>JGIv7b.000006546:284903-405003_XX|dgki;>JGIv7b.000120511:602464-697007_XX|dgki	2	2	2	2	0	2	0	2	0	2	2.6	2.6	2.6	100.72	892	892;792	0.00015929	3.0591	0	0	0	0	0	0	0	0	0	0	0	0	0	0	0	0	0	0	0	0	0	0	0	0	0	0
JGIv7b.000006546:520169-605102_XX|chrm2	JGIv7b.000006546:520169-605102_XX|chrm2	3	3	3	>JGIv7b.000006546:520169-605102_XX|chrm2	1	3	3	3	1	3	1	3	1	3	10.1	10.1	10.1	52.211	473	473	0	40.505	18926	17756	14420	14556	16667	16192	14574	18026	17747	18088	14938	14945	16914	16425	13955	16604	3	3	3	3	3	3	3	3	6173.6	6731.5
JGIv7b.000006546:822369-855998_VV|mtpn	JGIv7b.000006546:822369-855998_VV|mtpn	3	3	3	>JGIv7b.000006546:822369-855998_VV|mtpn	1	3	3	3	3	2	3	2	3	2	22.2	22.2	22.2	17.932	162	162	0	22.963	19076	17066	18629	18597	19054	18809	17911	20976	17880	17536	18932	19009	19430	19128	17126	19321	6	6	6	6	6	6	6	6	8671.7	7752.2
JGIv7b.000006546:938048-977202_XX|nup205	JGIv7b.000006546:938048-977202_XX|nup205	10	5	5	>JGIv7b.000006546:938048-977202_XX|nup205	1	10	5	5	3	9	1	4	1	4	7.2	3.8	3.8	184.78	1634	1634	0	8.9455	15436	13706	13584	12190	13813	14721	13357	15917	14467	14065	13844	12584	14087	14900	12786	14661	2	2	2	2	2	2	2	2	5967.5	4788.9
JGIv7b.000006590:10226175-10350154_XX|ncam2	JGIv7b.000006590:10226175-10350154_XX|ncam2	22	22	7	>JGIv7b.000006590:10226175-10350154_XX|ncam2	1	22	22	7	4	22	4	22	1	7	32	32	11.7	86.716	771	771	0	154.01	217740	222170	177200	158660	212630	203110	218590	195330	204350	224950	183200	165120	214600	208150	208350	179910	40	40	40	40	40	40	40	40	5208.3	5980.7
JGIv7b.000006590:11156851-11164768_VV|cpox	JGIv7b.000006590:11156851-11164768_VV|cpox	3	3	3	>JGIv7b.000006590:11156851-11164768_VV|cpox	1	3	3	3	1	3	1	3	1	3	12.2	12.2	12.2	37.749	336	336	0	12.237	4162	5628	4070.2	3259.3	4000.8	3885	4760.6	3972	3919	5597.3	4225.7	3400.8	4053.2	4012.4	4526.8	3658.6	1	1	1	1	1	1	1	1	0	0
JGIv7b.000006590:13317335-13339213_VV|chmp2b	JGIv7b.000006590:13317335-13339213_VV|chmp2b	5	1	1	>JGIv7b.000006590:13317335-13339213_VV|chmp2b	1	5	1	1	0	5	0	1	0	1	18.7	4	4	25.037	225	225	0.0015585	1.8713	0	0	0	0	0	0	0	0	0	0	0	0	0	0	0	0	0	0	0	0	0	0	0	0	0	0
JGIv7b.000006590:13765517-14406213_XX|cadm2	JGIv7b.000006590:13765517-14406213_XX|cadm2	10	10	6	>JGIv7b.000006590:13765517-14406213_XX|cadm2	1	10	10	6	1	10	1	10	0	6	26.5	26.5	16.7	46.541	426	426	0	224.75	127200	126050	100920	79221	118720	112160	115910	103870	119340	127890	104000	83566	119390	114700	110560	95679	11	11	11	11	11	11	11	11	19363	15556
JGIv7b.000006590:2040445-2080260_XX|pcp4	JGIv7b.000006590:2040445-2080260_XX|pcp4	2	1	1	>JGIv7b.000006590:2040445-2080260_XX|pcp4	1	2	1	1	2	1	1	0	1	0	33.8	20.8	20.8	8.4251	77	77	0.0001601	3.1651	5499.5	5694.3	4929	6666.7	4923.3	3370.7	3669.7	6451	5162	5767.2	5128.9	6653.3	5021.8	3499.7	3505.7	5942	2	2	2	2	2	2	2	2	5499.5	5694.3
JGIv7b.000006590:2364287-2404267_VV|wrb	JGIv7b.000006590:2364287-2404267_VV|wrb	3	3	2	>JGIv7b.000006590:2364287-2404267_VV|wrb	1	3	3	2	0	3	0	3	0	2	18.4	18.4	14.5	20.358	179	179	0	7.7816	3499.4	4235.2	2766.6	2976.2	3996.8	3831.3	4685.3	3967.8	3290.4	4231.9	2920.1	3070.6	4034.4	3957.7	4455.6	3654.7	1	1	1	1	1	1	1	1	0	0
JGIv7b.000006590:2404063-2409347_VV|hmgn1	JGIv7b.000006590:2404063-2409347_VV|hmgn1	3	3	3	>JGIv7b.000006590:2404063-2409347_VV|hmgn1	1	3	3	3	3	2	3	2	3	2	24.2	24.2	24.2	16.197	149	149	0	108.82	29375	25073	23112	23361	26042	24478	16299	26364	27522	25776	23740	23951	26405	24532	15743	24284	4	4	4	4	4	4	4	4	22555	18893
JGIv7b.000006590:2493892-2502636_VV|psmg1	JGIv7b.000006590:2493892-2502636_VV|psmg1	4	4	4	>JGIv7b.000006590:2493892-2502636_VV|psmg1	1	4	4	4	0	4	0	4	0	4	17.3	17.3	17.3	32.581	295	295	0	11.721	9109.1	9306.1	9421.9	6504.5	10671	8931.5	10548	10643	8548.9	9459.4	9532.6	6949.7	10653	9243.7	10041	9803.7	1	1	1	1	1	1	1	1	0	0
JGIv7b.000006590:3228010-3242912_VV|dscr3	JGIv7b.000006590:3228010-3242912_VV|dscr3	4	4	4	>JGIv7b.000006590:3228010-3242912_VV|dscr3	1	4	4	4	1	3	1	3	1	3	14.6	14.6	14.6	37.666	336	336	0	19.226	5914.5	5374.2	4700	3908.4	4921.4	6091.8	6526.5	5737.7	5544.5	5493.8	4819.9	4072.9	5044.3	6198.7	6221.2	5285	2	2	2	2	2	2	2	2	0	0
JGIv7b.000006590:3686402-3706112_VV|chaf1b	JGIv7b.000006590:3686402-3706112_VV|chaf1b	1	1	1	>JGIv7b.000006590:3686402-3706112_VV|chaf1b	1	1	1	1	1	0	1	0	1	0	1.8	1.8	1.8	66.097	598	598	0.0011589	2.068	0	0	0	0	0	0	0	0	0	0	0	0	0	0	0	0	0	0	0	0	0	0	0	0	0	0
JGIv7b.000006590:3978212-4000379_VV|cbr1	JGIv7b.000006590:3978212-4000379_VV|cbr1	8	1	1	>JGIv7b.000006590:3978212-4000379_VV|cbr1	1	8	1	1	5	7	1	0	1	0	34.3	5.7	5.7	30.284	280	280	0	4.2136	5755.7	3946.3	3671.2	5672.8	4738	4475.1	3430.9	5093.6	5383.5	4135.6	3826.9	5656.4	4860.6	4510.8	3300	4691.7	1	1	1	1	1	1	1	1	5755.7	3946.3
JGIv7b.000006590:3989993-3991879_XX|cbr3	JGIv7b.000006590:3989993-3991879_XX|cbr3	8	3	1	>JGIv7b.000006590:3989993-3991879_XX|cbr3	1	8	3	1	4	8	0	3	0	1	32.8	17.1	5.5	31.83	293	293	0	14.791	0	0	0	0	0	0	0	0	0	0	0	0	0	0	0	0	0	0	0	0	0	0	0	0	0	0
JGIv7b.000006590:4985436-4991142_VV|atp5o	JGIv7b.000006590:4985436-4991142_VV|atp5o	11	11	8	>JGIv7b.000006590:4985436-4991142_VV|atp5o	1	11	11	8	7	11	7	11	5	8	53.8	53.8	43.6	25.484	234	234	0	207.4	442210	411990	342910	270520	425300	382460	392460	353490	414640	420060	352480	285990	426220	391560	374430	325600	72	72	72	72	72	72	71	72	44779	35043
JGIv7b.000006590:4997088-5097495_VV|itsn1;CON__ENSEMBL:ENSBTAP00000001528	JGIv7b.000006590:4997088-5097495_VV|itsn1	20;6	5;1	5;1	>JGIv7b.000006590:4997088-5097495_VV|itsn1	2	20	5	5	4	19	1	5	1	5	13.3	2.8	2.8	194.77	1712	1712;1222	0	8.4052	27276	29083	27092	23315	30447	27922	29931	29287	25610	29436	27680	24279	30697	28644	28538	26976	3	3	3	3	3	3	3	3	0	0
JGIv7b.000006590:5097004-5117103_VV|cryzl1	JGIv7b.000006590:5097004-5117103_VV|cryzl1	8	8	8	>JGIv7b.000006590:5097004-5117103_VV|cryzl1	1	8	8	8	1	8	1	8	1	8	27.6	27.6	27.6	41.051	369	369	0	138.62	25039	25016	22734	21519	26253	24606	28382	25727	23494	25417	23324	22224	26552	25340	27021	23697	4	4	4	4	4	4	4	4	0	0
JGIv7b.000006590:5163930-5193238_VV|son	JGIv7b.000006590:5163930-5193238_VV|son	4	4	4	>JGIv7b.000006590:5163930-5193238_VV|son	1	4	4	4	3	1	3	1	3	1	2	2	2	283.5	2639	2639	0	9.1056	0	0	0	0	0	0	0	0	0	0	0	0	0	0	0	0	0	0	0	0	0	0	0	0	0	0
JGIv7b.000006590:5220123-5246944_VV|gart	JGIv7b.000006590:5220123-5246944_VV|gart	12	12	12	>JGIv7b.000006590:5220123-5246944_VV|gart	1	12	12	12	9	8	9	8	9	8	13.4	13.4	13.4	109.28	1041	1041	0	29.465	41397	37399	34386	34625	37012	36405	34392	42799	38805	38280	35316	35447	37676	37010	32898	39422	9	9	9	9	9	9	9	9	17249	14119
JGIv7b.000006590:539927-583576_VV|c2cd2;JGIv7b.000003881:3130872-3161641_XV|c2cd2	JGIv7b.000006590:539927-583576_VV|c2cd2	3;1	3;1	3;1	>JGIv7b.000006590:539927-583576_VV|c2cd2	2	3	3	3	0	3	0	3	0	3	5.1	5.1	5.1	81.715	746	746;687	0	4.9293	0	0	0	0	0	0	0	0	0	0	0	0	0	0	0	0	0	0	0	0	0	0	0	0	0	0
JGIv7b.000006590:5839532-5915479_XV|synj1;JGIv7b.000121003:2332579-2405920_XV|synj2	JGIv7b.000006590:5839532-5915479_XV|synj1	36;1	36;1	13;0	>JGIv7b.000006590:5839532-5915479_XV|synj1	2	36	36	13	13	35	13	35	5	13	25.4	25.4	9.5	173.28	1568	1568;1516	0	285.29	297870	296610	226990	200420	274870	233340	252110	262180	279480	300640	235340	208980	275820	240080	240390	241490	42	42	42	42	42	42	42	42	57304	48722
JGIv7b.000006590:6028852-6083725_VV|urb1	JGIv7b.000006590:6028852-6083725_VV|urb1	2	2	2	>JGIv7b.000006590:6028852-6083725_VV|urb1	1	2	2	2	2	0	2	0	2	0	0.8	0.8	0.8	281.47	2490	2490	0.005895	1.4147	1248.9	786.15	1024.9	1101.7	968.04	1330.6	1369	1576.6	1167.5	836.44	1035.2	1116	1011.7	1347.8	1306.9	1452.2	1	1	1	1	1	1	1	1	1248.9	786.15
JGIv7b.000006590:6318813-6409529_VX|scaf4;JGIv7b.000006754:2986968-3053005_VV|scaf4	JGIv7b.000006590:6318813-6409529_VX|scaf4;JGIv7b.000006754:2986968-3053005_VV|scaf4	5;4	5;4	3;2	>JGIv7b.000006590:6318813-6409529_VX|scaf4;>JGIv7b.000006754:2986968-3053005_VV|scaf4	2	5	5	3	1	4	1	4	1	2	3.3	3.3	2.1	160.2	1463	1463;1369	0	5.2762	11513	12495	11813	11997	13436	12979	13381	14891	10812	12636	12110	12299	13645	13264	12773	13716	3	3	3	3	3	3	3	3	0	0
JGIv7b.000006590:6414353-6420303_VV|sod1	JGIv7b.000006590:6414353-6420303_VV|sod1	6	6	4	>JGIv7b.000006590:6414353-6420303_VV|sod1	1	6	6	4	6	6	6	6	4	4	39.9	39.9	23.9	19.199	188	188	0	130.9	118490	103470	121250	80407	111840	99319	126790	85597	111040	106670	121600	85336	112450	103140	120430	78844	22	22	22	21	22	22	22	22	11762	10151
JGIv7b.000006590:7537784-7564913_VX|cct8	JGIv7b.000006590:7537784-7564913_VX|cct8	28	28	12	>JGIv7b.000006590:7537784-7564913_VX|cct8	1	28	28	12	17	28	17	28	7	12	53.4	53.4	22.4	59.06	541	541	0	244.92	522300	514250	445900	401730	527920	487280	499800	537690	490000	522620	458360	417460	532260	498500	477080	495270	100	100	100	100	100	100	100	100	148260	122970
JGIv7b.000006590:7610478-7617819_VV|tmem97	JGIv7b.000006590:7610478-7617819_VV|tmem97	2	2	2	>JGIv7b.000006590:7610478-7617819_VV|tmem97	1	2	2	2	0	2	0	2	0	2	8.2	8.2	8.2	19.834	171	171	0.0086173	1.1962	18236	20256	14514	9860.6	18922	16008	16229	14782	17130	20367	15040	10662	18828	16409	15487	13616	2	2	2	2	2	2	2	2	0	0
JGIv7b.000006590:7622708-7683719_VV|ltn1	JGIv7b.000006590:7622708-7683719_VV|ltn1	1	1	1	>JGIv7b.000006590:7622708-7683719_VV|ltn1	1	1	1	1	1	0	1	0	1	0	1	1	1	199.99	1778	1778	0.00016337	3.4375	0	0	0	0	0	0	0	0	0	0	0	0	0	0	0	0	0	0	0	0	0	0	0	0	0	0
JGIv7b.000006590:9085939-9230710_XV|app	JGIv7b.000006590:9085939-9230710_XV|app	11	11	1	>JGIv7b.000006590:9085939-9230710_XV|app	1	11	11	1	0	11	0	11	0	1	15.5	15.5	1	91.138	812	812	0	61.436	73282	74966	69819	55906	83835	86393	88656	86700	68776	76080	71226	58889	84653	88093	84601	79859	13	13	13	13	13	13	13	13	0	0
JGIv7b.000006590:9277310-9293797_VV|gabpa;JGIv7b.000006754:559462-570690_VV|gabpa	JGIv7b.000006590:9277310-9293797_VV|gabpa;JGIv7b.000006754:559462-570690_VV|gabpa	4;3	4;3	4;3	>JGIv7b.000006590:9277310-9293797_VV|gabpa;>JGIv7b.000006754:559462-570690_VV|gabpa	2	4	4	4	3	1	3	1	3	1	10.6	10.6	10.6	53.358	472	472;479	0	20.908	6393.9	4319.9	5478.6	4664.2	4354.3	4431	4257.4	6689.4	5979.9	4561.1	5504.8	4791	4464.2	4504.6	4074.8	6161.6	2	2	2	2	2	2	2	2	6393.9	4319.9
JGIv7b.000006590:9299823-9313190_VV|atp5j	JGIv7b.000006590:9299823-9313190_VV|atp5j	4	1	1	>JGIv7b.000006590:9299823-9313190_VV|atp5j	1	4	1	1	3	4	1	1	1	1	34.8	11.6	11.6	12.907	112	112	0	11.419	15774	14029	16961	11464	15671	12541	21139	10036	14784	14453	16989	12142	15704	13359	19992	9244.2	1	1	1	1	1	1	1	1	0	0
JGIv7b.000006590:9325242-9395081_XX|jam2	JGIv7b.000006590:9325242-9395081_XX|jam2	4	1	1	>JGIv7b.000006590:9325242-9395081_XX|jam2	1	4	1	1	0	4	0	1	0	1	20.7	5.4	5.4	32.717	299	299	0.00074828	2.3735	0	0	0	0	0	0	0	0	0	0	0	0	0	0	0	0	0	0	0	0	0	0	0	0	0	0
JGIv7b.000006590:9427616-9485474_VV|mrpl39	JGIv7b.000006590:9427616-9485474_VV|mrpl39	4	4	4	>JGIv7b.000006590:9427616-9485474_VV|mrpl39	1	4	4	4	2	4	2	4	2	4	15.5	15.5	15.5	42.599	373	373	0	29.729	7132.3	6508	6468.2	3725.1	6504.3	5841	7091.6	6949.5	6686.4	6665.4	6531.8	4050	6504.7	6042.1	6747.2	6401.2	2	2	2	2	2	2	2	2	2965.6	1854.2
JGIv7b.000006752:201133-221188_VX|hadhb	JGIv7b.000006752:201133-221188_VX|hadhb	13	13	1	>JGIv7b.000006752:201133-221188_VX|hadhb	1	13	13	1	6	13	6	13	0	1	34	34	2.7	50.813	473	473	0	49.43	119640	118170	104220	98715	121740	114750	116860	125290	112250	120100	107140	102000	123090	117280	111560	115400	25	25	25	25	25	25	25	25	30434	22525
JGIv7b.000006754:2018153-2032850_VV|cct8	JGIv7b.000006754:2018153-2032850_VV|cct8	24	8	8	>JGIv7b.000006754:2018153-2032850_VV|cct8	1	24	8	8	14	22	4	6	4	6	41.5	15.6	15.6	70.317	648	648	0	46.109	13927	11999	11638	14280	13301	12687	11343	17348	13049	12337	11986	14413	13591	12875	10872	15979	4	4	4	4	4	4	4	4	9157.7	7827.2
JGIv7b.000006754:2978987-2985268_VV|sod1	JGIv7b.000006754:2978987-2985268_VV|sod1	6	4	4	>JGIv7b.000006754:2978987-2985268_VV|sod1	1	6	4	4	4	6	2	4	2	4	39.7	24.2	24.2	20.164	194	194	0	30.494	86183	73758	78354	53167	75380	69845	86513	65438	80748	76006	79049	56419	75884	72284	82232	60274	13	13	13	13	13	13	13	13	11460	11008
JGIv7b.000006754:3354842-3418392_XV|synj1	JGIv7b.000006754:3354842-3418392_XV|synj1	29	6	6	>JGIv7b.000006754:3354842-3418392_XV|synj1	1	29	6	6	8	28	0	6	0	6	20.4	4.4	4.4	172.15	1555	1555	0	36.157	26559	25493	22466	17352	26330	23535	27693	25348	24911	25961	22988	18330	26410	24301	26357	23348	6	6	6	6	6	6	6	6	0	0
JGIv7b.000006754:3425910-3451531_VV|paxbp1;JGIv7b.000006590:5788125-5833247_XV|paxbp1	JGIv7b.000006754:3425910-3451531_VV|paxbp1;JGIv7b.000006590:5788125-5833247_XV|paxbp1	2;1	2;1	2;1	>JGIv7b.000006754:3425910-3451531_VV|paxbp1;>JGIv7b.000006590:5788125-5833247_XV|paxbp1	2	2	2	2	2	1	2	1	2	1	3	3	3	104.31	919	919;906	0.0026138	1.6192	1201.5	1549.5	846.67	1317.7	1139.3	1069.2	1287.4	2035.6	1130.6	1539.8	920.33	1316.1	1167.3	1104.4	1227.1	1875	1	1	1	1	1	1	1	1	0	0
JGIv7b.000006754:466578-530543_XX|jam2	JGIv7b.000006754:466578-530543_XX|jam2	4	4	1	>JGIv7b.000006754:466578-530543_XX|jam2	1	4	4	1	0	4	0	4	0	1	19.1	19.1	3.7	33.008	299	299	0	11.837	5801.3	6464.1	6562.1	4329.4	6732.5	5873.7	6640.5	6490.3	5449.6	6534.7	6630.9	4626.4	6742.1	6054.2	6325.6	5978.2	2	2	2	2	2	2	2	2	0	0
JGIv7b.000006754:544390-551428_VV|atp5j	JGIv7b.000006754:544390-551428_VV|atp5j	4	4	1	>JGIv7b.000006754:544390-551428_VV|atp5j	1	4	4	1	3	4	3	4	1	1	28.5	28.5	9.5	15.704	137	137	0	25.646	57871	67509	62592	39311	56863	43439	60288	44162	54391	67948	63539	41999	56774	45615	57203	40678	7	7	7	7	7	7	7	7	21024	24393
JGIv7b.000006762:294829-302202_XX|alb	JGIv7b.000006762:294829-302202_XX|alb	20	16	16	>JGIv7b.000006762:294829-302202_XX|alb	1	20	16	16	0	20	0	16	0	16	66.3	60.3	60.3	46.878	403	403	0	323.31	405090	378960	317950	228830	443870	910480	1121100	1094900	379850	386240	326030	247020	467780	926050	1066400	1008500	93	91	92	92	93	93	93	93	0	0
JGIv7b.000006762:303369-308265_XX|alb	JGIv7b.000006762:303369-308265_XX|alb	9	5	5	>JGIv7b.000006762:303369-308265_XX|alb	1	9	5	5	0	9	0	5	0	5	51.2	29.3	29.3	24.528	215	215	0	87.504	107500	100080	86523	44774	125560	275450	344100	300610	100800	102110	88050	51115	132420	280170	327130	276900	20	20	20	20	20	20	20	20	0	0
JGIv7b.000006875:1300550-1318763_XV|c21orf2	JGIv7b.000006875:1300550-1318763_XV|c21orf2	2	2	2	>JGIv7b.000006875:1300550-1318763_XV|c21orf2	1	2	2	2	1	2	1	2	1	2	11.5	11.5	11.5	31.626	278	278	0	24.065	4404.8	4511.1	3151.3	3264.5	3305.5	3181.3	2722.1	4806.5	4134	4558.1	3304.3	3331.9	3367.9	3220.4	2613.3	4427.3	2	2	2	2	2	2	2	2	2644.4	1810.1
JGIv7b.000006875:618653-638418_VV|creb1;JGIv7b.000120240:6271023-6291031_XV|creb1;JGIv7b.000052573:5820598-5831317_XV|crem;JGIv7b.000017434:3808566-3818409_XV|crem;JGIv7b.000133382:3217215-3236356_VV|atf1;JGIv7b.000005732:3958663-3976567_VV|atf1	JGIv7b.000006875:618653-638418_VV|creb1;JGIv7b.000120240:6271023-6291031_XV|creb1;JGIv7b.000052573:5820598-5831317_XV|crem;JGIv7b.000017434:3808566-3818409_XV|crem;JGIv7b.000133382:3217215-3236356_VV|atf1;JGIv7b.000005732:3958663-3976567_VV|atf1	4;3;2;2;2;2	4;3;2;2;2;2	4;3;2;2;2;2	>JGIv7b.000006875:618653-638418_VV|creb1;>JGIv7b.000120240:6271023-6291031_XV|creb1;>JGIv7b.000052573:5820598-5831317_XV|crem;>JGIv7b.000017434:3808566-3818409_XV|crem;>JGIv7b.000133382:3217215-3236356_VV|atf1;>JGIv7b.000005732:3958663-3976567_VV|atf1	6	4	4	4	4	3	4	3	4	3	18.2	18.2	18.2	34.995	324	324;327;110;144;285;318	0	46.31	69514	64928	51202	49984	64021	56851	51439	65372	65182	66135	53111	51646	64476	57844	49253	60214	22	22	22	21	22	22	22	22	29778	25860
JGIv7b.000006875:90332-148471_XX|adam23	JGIv7b.000006875:90332-148471_XX|adam23	7	7	2	>JGIv7b.000006875:90332-148471_XX|adam23	1	7	7	2	0	7	0	7	0	2	11	11	2.4	77.149	700	700	0	41.969	56071	57493	45428	41198	58477	53383	62136	51333	52625	58186	47015	42972	58807	55047	59134	47283	5	5	5	5	5	5	5	5	0	0
JGIv7b.000006875:964570-981797_VV|idh1	JGIv7b.000006875:964570-981797_VV|idh1	25	4	4	>JGIv7b.000006875:964570-981797_VV|idh1	1	25	4	4	12	25	2	4	2	4	50	8.9	8.9	47.279	418	418	0	10.364	20170	17801	19261	18030	21697	16957	13282	23502	18903	18307	19552	18611	21781	17213	12778	21648	5	5	5	5	5	5	5	5	12531	10435
JGIv7b.000007000:1453041-1518183_VV|azi1	JGIv7b.000007000:1453041-1518183_VV|azi1	1	1	1	>JGIv7b.000007000:1453041-1518183_VV|azi1	1	1	1	1	1	0	1	0	1	0	1.1	1.1	1.1	127.59	1101	1101	0.00045222	2.4392	12462	11567	9992.4	10952	11596	9487.1	10616	17100	11684	11804	10331	11162	11717	9795.8	10133	15751	2	2	2	2	2	2	2	2	12462	11567
JGIv7b.000007045:1102678-1132512_VV|smc3	JGIv7b.000007045:1102678-1132512_VV|smc3	25	2	2	>JGIv7b.000007045:1102678-1132512_VV|smc3	1	25	2	2	14	21	1	2	1	2	22.8	1.9	1.9	142.08	1220	1220	0	22.773	13942	12837	13293	11776	14283	12785	11632	15773	13072	13149	13507	12199	14415	13009	11139	14529	2	2	2	2	2	2	2	2	6089.4	5087.1
JGIv7b.000007045:14783-23912_VV|zyx;JGIv7b.000020641:4659845-4669051_XV|zyx	JGIv7b.000007045:14783-23912_VV|zyx	5;1	5;1	5;1	>JGIv7b.000007045:14783-23912_VV|zyx	2	5	5	5	2	5	2	5	2	5	9.3	9.3	9.3	64.021	735	735;681	0	40.617	31143	32948	25359	30784	31333	28470	28918	31895	29239	33264	26514	31196	31838	29129	27611	29379	6	6	6	6	6	6	6	6	10493	10729
JGIv7b.000007045:1645891-1695576_XV|vti1a;JGIv7b.000020641:2876501-3055941_VV|vti1a	JGIv7b.000007045:1645891-1695576_XV|vti1a;JGIv7b.000020641:2876501-3055941_VV|vti1a	4;4	4;4	4;4	>JGIv7b.000007045:1645891-1695576_XV|vti1a;>JGIv7b.000020641:2876501-3055941_VV|vti1a	2	4	4	4	0	4	0	4	0	4	15.5	15.5	15.5	22.276	193	193;247	0	5.3435	31896	31703	32786	26259	36573	34070	32587	29124	29927	32298	33234	27542	36827	34710	31132	26826	2	2	2	2	2	2	2	2	0	0
JGIv7b.000014692:3463334-3477751_XX|unnamed;JGIv7b.000014692:3391912-3403497_XX|unnamed;JGIv7b.000020641:2724605-2764796_VX|casp7;JGIv7b.000007045:1740643-1765936_VX|casp7	JGIv7b.000014692:3463334-3477751_XX|unnamed;JGIv7b.000014692:3391912-3403497_XX|unnamed;JGIv7b.000020641:2724605-2764796_VX|casp7;JGIv7b.000007045:1740643-1765936_VX|casp7	1;1;1;1	1;1;1;1	1;1;1;1	>JGIv7b.000014692:3463334-3477751_XX|unnamed;>JGIv7b.000014692:3391912-3403497_XX|unnamed;>JGIv7b.000020641:2724605-2764796_VX|casp7;>JGIv7b.000007045:1740643-1765936_VX|casp7	4	1	1	1	0	1	0	1	0	1	2.9	2.9	2.9	31.252	273	273;291;343;546	0.0037807	1.4826	8308.5	9766.9	7741.8	6305.9	8573.5	8453.9	10057	9520.7	7809.6	9801.2	7986.6	6603.6	8664.1	8709.7	9570.6	8769.5	1	1	1	1	1	1	1	1	0	0
JGIv7b.000007045:1981351-2024711_XX|ablim1	JGIv7b.000007045:1981351-2024711_XX|ablim1	5	5	4	>JGIv7b.000007045:1981351-2024711_XX|ablim1	1	5	5	4	1	5	1	5	1	4	12	12	10.4	64.794	569	569	0	29.065	18352	17319	14733	15090	17653	16711	19545	19002	17210	17648	15218	15496	17886	17219	18607	17503	3	3	3	3	3	3	3	3	0	0
JGIv7b.000007045:2690247-2721113_XX|hspa12a	JGIv7b.000007045:2690247-2721113_XX|hspa12a	30	30	8	>JGIv7b.000007045:2690247-2721113_XX|hspa12a	1	30	30	8	6	30	6	30	1	8	40.5	40.5	12.9	78.827	706	706	0	265.12	541860	590930	477860	414850	574380	516620	551860	484770	508890	595890	493080	433170	577600	530180	526070	446520	73	73	73	73	73	73	73	73	23797	19016
JGIv7b.000007045:2781261-2818780_XV|pdzd8;JGIv7b.000020641:1029992-1077714_XV|pdzd8	JGIv7b.000007045:2781261-2818780_XV|pdzd8	6;2	6;2	6;2	>JGIv7b.000007045:2781261-2818780_XV|pdzd8	2	6	6	6	0	6	0	6	0	6	6.1	6.1	6.1	120.02	1074	1074;848	0	30.658	3991.5	4454.4	3178.3	4057.2	4430.5	4515.3	4547.3	5011	3749.6	4477.4	3348.3	4115.6	4513.7	4601.5	4342.5	4615.7	2	2	2	2	2	2	2	2	0	0
JGIv7b.000007045:3305196-3322679_VV|eif3a	JGIv7b.000007045:3305196-3322679_VV|eif3a	42	42	15	>JGIv7b.000007045:3305196-3322679_VV|eif3a	1	42	42	15	19	38	19	38	9	12	37.7	37.7	14.1	160.75	1361	1361	0	148.46	352750	384160	283180	316980	359150	309530	317690	370000	331280	386900	296290	323770	362720	317400	303320	340810	63	63	63	63	63	63	63	63	152110	164520
JGIv7b.000007045:3381130-3402317_VV|tial1	JGIv7b.000007045:3381130-3402317_VV|tial1	7	1	1	>JGIv7b.000007045:3381130-3402317_VV|tial1	1	7	1	1	3	7	1	1	1	1	20.3	2.9	2.9	42.494	385	385	0.0086331	1.2119	19682	21356	16444	28848	23288	22564	22899	21639	18483	21526	17444	28627	23962	23044	21855	19932	2	2	2	2	2	2	2	2	5010.1	3831.6
JGIv7b.000007045:3457032-3463663_VV|prdx3	JGIv7b.000007045:3457032-3463663_VV|prdx3	7	7	3	>JGIv7b.000007045:3457032-3463663_VV|prdx3	1	7	7	3	3	7	3	7	1	3	30	30	14.8	28.706	263	263	0	38.482	175120	162360	140660	134930	171600	151410	148600	168680	164190	165710	144850	139530	172830	154740	141990	155370	27	27	27	27	27	27	27	27	63811	46243
JGIv7b.000007045:3506471-3534084_XX|pzp	JGIv7b.000007045:3506471-3534084_XX|pzp	6	2	2	>JGIv7b.000007045:3506471-3534084_XX|pzp	1	6	2	2	0	6	0	2	0	2	4.6	1.7	1.7	160.26	1428	1428	0	5.0099	0	0	0	0	0	0	0	0	0	0	0	0	0	0	0	0	0	0	0	0	0	0	0	0	0	0
JGIv7b.000007045:3538213-3566818_XX|pzp	JGIv7b.000007045:3538213-3566818_XX|pzp	7	6	5	>JGIv7b.000007045:3538213-3566818_XX|pzp	1	7	6	5	1	7	1	6	1	5	5.4	4.7	4.1	159.25	1424	1424	0	25.61	14964	12052	12820	11819	12996	13961	13184	15127	14013	12480	13023	12167	13274	14157	12608	13934	2	2	2	2	2	2	2	2	5060.1	4120.6
JGIv7b.000007045:3705045-3732370_VX|a2m	JGIv7b.000007045:3705045-3732370_VX|a2m	21	21	21	>JGIv7b.000007045:3705045-3732370_VX|a2m	1	21	21	21	2	21	2	21	2	21	16.6	16.6	16.6	164.21	1478	1478	0	48.381	129680	130090	118860	95493	125430	183080	221700	228400	121680	132150	121410	99935	129790	187080	210970	210380	21	21	21	21	21	21	21	21	11162	8679.9
JGIv7b.000007045:4001434-4030935_VV|rimklb;JGIv7b.000131666:604092-638221_VV|rimklb	JGIv7b.000007045:4001434-4030935_VV|rimklb;JGIv7b.000131666:604092-638221_VV|rimklb	11;10	11;10	10;9	>JGIv7b.000007045:4001434-4030935_VV|rimklb;>JGIv7b.000131666:604092-638221_VV|rimklb	2	11	11	10	2	10	2	10	2	9	28.2	28.2	26	44.2	400	400;399	0	40.238	59685	58868	50888	45396	62463	57606	67302	63458	55995	59816	52309	47308	62900	59398	64068	58451	14	14	14	14	14	14	14	14	8625.2	5932.4
JGIv7b.000007045:59339-71628_VX|add3	JGIv7b.000007045:59339-71628_VX|add3	15	3	3	>JGIv7b.000007045:59339-71628_VX|add3	1	15	3	3	3	15	0	3	0	3	24.3	4.5	4.5	74.793	668	668	0	6.7899	28741	31234	25227	20061	30887	28804	30834	27916	26991	31502	25981	21175	31022	29528	29395	25713	4	4	4	4	4	4	4	4	0	0
JGIv7b.000007045:736712-758103_VV|gpam;JGIv7b.000020641:4055023-4070927_VV|gpam	JGIv7b.000007045:736712-758103_VV|gpam	3;1	3;1	3;1	>JGIv7b.000007045:736712-758103_VV|gpam	2	3	3	3	0	3	0	3	0	3	5.9	5.9	5.9	92.741	844	844;828	0	14.61	0	0	0	0	0	0	0	0	0	0	0	0	0	0	0	0	0	0	0	0	0	0	0	0	0	0
JGIv7b.000007045:956986-970026_XX|shoc2;JGIv7b.000020641:3783571-3793450_XX|shoc2	JGIv7b.000007045:956986-970026_XX|shoc2;JGIv7b.000020641:3783571-3793450_XX|shoc2	8;7	8;7	8;7	>JGIv7b.000007045:956986-970026_XX|shoc2;>JGIv7b.000020641:3783571-3793450_XX|shoc2	2	8	8	8	1	8	1	8	1	8	19.6	19.6	19.6	63.85	674	674;432	0	94.563	46495	50456	43277	39579	51417	45775	48892	56110	43664	50941	44526	41072	51779	46993	46643	51683	7	7	7	7	7	7	7	7	6694	8695
JGIv7b.000007045:983955-1005908_VX|pdcd4	JGIv7b.000007045:983955-1005908_VX|pdcd4	1	1	1	>JGIv7b.000007045:983955-1005908_VX|pdcd4	1	1	1	1	1	0	1	0	1	0	2.9	2.9	2.9	49.097	441	441	0.0032675	1.5369	0	0	0	0	0	0	0	0	0	0	0	0	0	0	0	0	0	0	0	0	0	0	0	0	0	0
JGIv7b.000007103:1826097-1842391_VV|mtmr9	JGIv7b.000007103:1826097-1842391_VV|mtmr9	9	9	2	>JGIv7b.000007103:1826097-1842391_VV|mtmr9	1	9	9	2	1	9	1	9	1	2	19.3	19.3	4.4	63.276	549	549	0	40.45	46823	48108	40773	36348	47857	49615	52980	43581	43946	48733	41963	37804	48515	50703	50496	40142	6	6	6	6	6	6	6	6	0	0
JGIv7b.000017726:80302-106067_VX|tdh;JGIv7b.000007103:1850353-1862847_VV|tdh	JGIv7b.000017726:80302-106067_VX|tdh;JGIv7b.000007103:1850353-1862847_VV|tdh	3;3	3;3	3;3	>JGIv7b.000017726:80302-106067_VX|tdh;>JGIv7b.000007103:1850353-1862847_VV|tdh	2	3	3	3	2	2	2	2	2	2	11.1	11.1	11.1	45.527	405	405;416	0	17.289	9564.7	9350.8	6795.9	9420.4	9255.5	8081.7	8148.4	11126	8972.6	9483	7172.3	9484.9	9400.7	8276.2	7786.9	10248	4	4	4	4	4	4	4	4	3155.9	2680.7
JGIv7b.000007103:2105056-2121056_XV|fdft1	JGIv7b.000007103:2105056-2121056_XV|fdft1	9	9	4	>JGIv7b.000007103:2105056-2121056_XV|fdft1	1	9	9	4	2	8	2	8	2	3	27.4	27.4	11.1	46.914	413	413	0	26.458	46479	49012	49958	44587	60092	54571	57047	55147	43635	49723	50808	46400	60499	55916	54417	50796	12	12	12	12	12	12	12	12	7277.3	5156
JGIv7b.000007103:2125830-2139034_VV|ctsb	JGIv7b.000007103:2125830-2139034_VV|ctsb	5	5	2	>JGIv7b.000007103:2125830-2139034_VV|ctsb	1	5	5	2	0	5	0	5	0	2	19.8	19.8	6.2	38.488	353	353	0	58.251	0	0	0	0	0	0	0	0	0	0	0	0	0	0	0	0	0	0	0	0	0	0	0	0	0	0
JGIv7b.000007103:927492-1021749_XX|kif13b;JGIv7b.000102262:2446653-2603197_VV|kif13b	JGIv7b.000007103:927492-1021749_XX|kif13b;JGIv7b.000102262:2446653-2603197_VV|kif13b	4;4	4;4	4;4	>JGIv7b.000007103:927492-1021749_XX|kif13b;>JGIv7b.000102262:2446653-2603197_VV|kif13b	2	4	4	4	2	3	2	3	2	3	2.7	2.7	2.7	209.75	1883	1883;1914	0	10.286	10924	10914	10651	12297	12384	12793	13344	13940	10250	11103	10940	12480	12664	13059	12732	12840	2	2	2	2	2	2	2	2	0	0
JGIv7b.000007144:1133476-1141460_XX|adh1b;JGIv7b.000167800:1639859-1657121_XX|adh1b;JGIv7b.000063529:1881438-1954810_XX|unnamed;JGIv7b.000046215:1037361-1056798_VX|unnamed	JGIv7b.000007144:1133476-1141460_XX|adh1b;JGIv7b.000167800:1639859-1657121_XX|adh1b;JGIv7b.000063529:1881438-1954810_XX|unnamed;JGIv7b.000046215:1037361-1056798_VX|unnamed	2;1;1;1	2;1;1;1	2;1;1;1	>JGIv7b.000007144:1133476-1141460_XX|adh1b;>JGIv7b.000167800:1639859-1657121_XX|adh1b;>JGIv7b.000063529:1881438-1954810_XX|unnamed;>JGIv7b.000046215:1037361-1056798_VX|unnamed	4	2	2	2	0	2	0	2	0	2	5.9	5.9	5.9	35.786	338	338;375;389;430	0.0003059	2.6021	2597.5	3047.7	2248.4	2270.8	3055	2540.7	3581.8	2938.8	2441.5	3055.6	2345.1	2349.1	3065.5	2663.3	3398.6	2706.9	1	1	1	1	1	1	1	1	0	0
JGIv7b.000007144:1336285-1355550_VV|adh5;JGIv7b.000167800:1765366-1776995_XX|adh5	JGIv7b.000007144:1336285-1355550_VV|adh5;JGIv7b.000167800:1765366-1776995_XX|adh5	6;5	6;5	6;5	>JGIv7b.000007144:1336285-1355550_VV|adh5;>JGIv7b.000167800:1765366-1776995_XX|adh5	2	6	6	6	2	6	2	6	2	6	16.5	16.5	16.5	43.05	400	400;362	0	56.387	76946	85570	57441	53468	72427	66184	67579	68493	72280	85961	60258	55579	72922	67712	64501	63089	8	8	8	8	8	8	8	8	7695.8	7886.4
JGIv7b.000007144:1363817-1385019_VV|metap1	JGIv7b.000007144:1363817-1385019_VV|metap1	5	5	3	>JGIv7b.000007144:1363817-1385019_VV|metap1	1	5	5	3	1	5	1	5	0	3	15.8	15.8	10.6	43.196	385	385	0	104.34	54922	53055	43892	41218	55700	48393	54406	49194	51516	53951	45319	42799	55969	49873	51820	45313	8	8	8	8	8	8	8	8	4536.6	2933.5
JGIv7b.000007144:1412920-1429088_VV|eif4e	JGIv7b.000007144:1412920-1429088_VV|eif4e	6	3	3	>JGIv7b.000007144:1412920-1429088_VV|eif4e	1	6	3	3	1	6	1	3	1	3	23.5	13.4	13.4	28.219	247	247	0	8.3247	14513	15548	12622	12679	14450	15045	17194	17610	13628	15697	13069	13020	14720	15439	16378	16221	4	4	4	4	4	4	4	4	1863	2346.3
JGIv7b.000007144:1529204-1594405_VV|rap1gds1	JGIv7b.000007144:1529204-1594405_VV|rap1gds1	22	7	6	>JGIv7b.000007144:1529204-1594405_VV|rap1gds1	1	22	7	6	12	22	4	7	3	6	37.1	12.1	10.7	70.809	645	645	0	56.17	115530	116450	97065	89382	119010	107910	108840	115890	108410	118080	100100	92839	119850	110350	103930	106740	19	19	19	19	19	19	19	19	36477	33771
JGIv7b.000007144:520877-652649_VV|ppp3ca	JGIv7b.000007144:520877-652649_VV|ppp3ca	19	19	5	>JGIv7b.000007144:520877-652649_VV|ppp3ca	1	19	19	5	11	19	11	19	4	5	32	32	9.9	71.511	638	638	0	290.18	478130	485840	408760	366800	499080	455380	473640	461080	448700	492460	421000	381920	502420	466400	451860	424700	60	60	60	60	60	60	60	60	51126	46896
JGIv7b.000007144:847890-851398_VV|unnamed;JGIv7b.000167800:1360109-1364810_VV|h2afv	JGIv7b.000007144:847890-851398_VV|unnamed;JGIv7b.000167800:1360109-1364810_VV|h2afv	3;3	1;1	1;1	>JGIv7b.000007144:847890-851398_VV|unnamed;>JGIv7b.000167800:1360109-1364810_VV|h2afv	2	3	1	1	3	3	1	1	1	1	14.9	5.7	5.7	19.435	175	175;197	0.00015684	2.8695	34723	30664	31874	30668	32832	28809	24650	40059	32543	31510	32452	31460	33249	29247	23656	36899	8	8	8	8	8	8	8	8	23215	17922
JGIv7b.000007144:859478-883845_VV|dnajb14;JGIv7b.000167800:1373356-1390320_VV|dnajb14	JGIv7b.000007144:859478-883845_VV|dnajb14;JGIv7b.000167800:1373356-1390320_VV|dnajb14	1;1	1;1	1;1	>JGIv7b.000007144:859478-883845_VV|dnajb14;>JGIv7b.000167800:1373356-1390320_VV|dnajb14	2	1	1	1	1	0	1	0	1	0	2.9	2.9	2.9	43.722	385	385;412	0.0086297	1.2105	2755	1973.9	2065.7	2214.9	2047.4	1695.6	2040.3	2898.3	2577.7	2064.4	2109.8	2247.6	2081.1	1758.3	1943.9	2669.6	1	1	1	1	1	1	1	1	2755	1973.9
JGIv7b.000007197:1291342-1304972_VV|anxa2	JGIv7b.000007197:1291342-1304972_VV|anxa2	28	28	16	>JGIv7b.000007197:1291342-1304972_VV|anxa2	1	28	28	16	7	28	7	28	2	16	50.7	50.7	24.9	47.77	422	422	0	323.31	514800	521620	627030	370210	662210	578060	653060	760670	483100	532360	626640	402120	660980	595740	622430	700650	126	126	126	126	126	126	126	126	58190	41277
JGIv7b.000012518:1859608-1914838_VV|sin3a;JGIv7b.000007197:1313728-1354920_VV|sin3a	JGIv7b.000012518:1859608-1914838_VV|sin3a;JGIv7b.000007197:1313728-1354920_VV|sin3a	4;4	4;4	3;3	>JGIv7b.000012518:1859608-1914838_VV|sin3a;>JGIv7b.000007197:1313728-1354920_VV|sin3a	2	4	4	3	2	3	2	3	2	2	6.9	6.9	4.9	130.7	1156	1156;1336	0	21.646	0	0	0	0	0	0	0	0	0	0	0	0	0	0	0	0	0	0	0	0	0	0	0	0	0	0
JGIv7b.000007197:1547568-1674222_XX|lingo1;JGIv7b.000012518:2165173-2303136_XX|lingo1	JGIv7b.000007197:1547568-1674222_XX|lingo1;JGIv7b.000012518:2165173-2303136_XX|lingo1	4;3	4;3	4;3	>JGIv7b.000007197:1547568-1674222_XX|lingo1;>JGIv7b.000012518:2165173-2303136_XX|lingo1	2	4	4	4	2	4	2	4	2	4	8.4	8.4	8.4	73.058	644	644;659	0	10.071	14036	12267	10749	9974.6	11899	13761	15687	15388	13153	12578	11053	10305	12171	14079	14941	14174	4	4	4	4	4	4	4	4	2170.6	1227.6
JGIv7b.000007197:1755927-1766463_VV|ubl7	JGIv7b.000007197:1755927-1766463_VV|ubl7	1	1	1	>JGIv7b.000007197:1755927-1766463_VV|ubl7	1	1	1	1	0	1	0	1	0	1	3.4	3.4	3.4	43.727	411	411	0.0016911	1.8367	0	0	0	0	0	0	0	0	0	0	0	0	0	0	0	0	0	0	0	0	0	0	0	0	0	0
JGIv7b.000007197:179936-224772_XV|ap3b2;JGIv7b.000032212:6830159-6976695_VV|ap3b1;JGIv7b.000220499:1517629-1661535_VV|ap3b1	JGIv7b.000007197:179936-224772_XV|ap3b2	26;3;3	4;0;0	4;0;0	>JGIv7b.000007197:179936-224772_XV|ap3b2	3	26	4	4	6	25	0	4	0	4	26.5	4.2	4.2	125.58	1123	1123;1109;1112	0	8.4879	27174	29311	26344	26839	29149	30112	33527	31800	25518	29627	27095	27481	29731	30857	31943	29291	4	4	4	4	4	4	4	4	0	0
JGIv7b.000007197:295214-303076_VV|rps17;JGIv7b.000012518:732761-740380_VV|rps17	JGIv7b.000007197:295214-303076_VV|rps17;JGIv7b.000012518:732761-740380_VV|rps17	8;8	8;8	8;8	>JGIv7b.000007197:295214-303076_VV|rps17;>JGIv7b.000012518:732761-740380_VV|rps17	2	8	8	8	2	8	2	8	2	8	43	43	43	20.635	179	179;180	0	35.335	88616	89524	77893	63816	102720	84814	93401	86854	83157	90827	79872	67391	102520	87438	89000	80001	24	24	24	24	24	24	24	24	2816.2	1586.3
JGIv7b.000007197:30454-36404_XV|scamp5;JGIv7b.000007197:48084-54121_XV|scamp5;JGIv7b.000012518:496450-505433_VV|scamp5;JGIv7b.000012518:508484-521108_XV|scamp5	JGIv7b.000007197:30454-36404_XV|scamp5;JGIv7b.000007197:48084-54121_XV|scamp5;JGIv7b.000012518:496450-505433_VV|scamp5;JGIv7b.000012518:508484-521108_XV|scamp5	2;1;1;1	2;1;1;1	2;1;1;1	>JGIv7b.000007197:30454-36404_XV|scamp5;>JGIv7b.000007197:48084-54121_XV|scamp5;>JGIv7b.000012518:496450-505433_VV|scamp5;>JGIv7b.000012518:508484-521108_XV|scamp5	4	2	2	2	0	2	0	2	0	2	9.5	9.5	9.5	35.979	327	327;235;237;264	0	21.024	11807	11105	8800.1	7444.6	10654	9834.9	10403	9658	11072	11306	9092.2	7798.6	10716	10079	9920.4	8895.9	2	2	2	2	2	2	2	2	0	0
JGIv7b.000007197:308625-339015_VV|snx1	JGIv7b.000007197:308625-339015_VV|snx1	10	2	2	>JGIv7b.000007197:308625-339015_VV|snx1	1	10	2	2	2	10	0	2	0	2	20.7	5.8	5.8	60.839	536	536	0	32.033	9432.1	8642.9	5769.5	5332.5	10051	8417	8227.7	7717.5	8842.7	8796.2	6059.6	5653.5	9998.6	8613.7	7857.9	7108.6	1	1	1	1	1	1	1	1	0	0
JGIv7b.000007197:391383-395313_VV|ppib	JGIv7b.000007197:391383-395313_VV|ppib	11	11	6	>JGIv7b.000007197:391383-395313_VV|ppib	1	11	11	6	9	10	9	10	5	5	43.2	43.2	22.7	25.159	229	229	0	71.423	221920	253120	186950	175070	244800	208090	208730	214640	208520	254210	194600	182170	245480	213170	199300	197710	41	41	41	41	41	41	41	41	79976	102910
JGIv7b.000007197:442635-477845_VV|csnk1g1;JGIv7b.000012518:850379-900749_VV|csnk1g1;JGIv7b.000072621:1942167-1958280_VV|csnk1g2	JGIv7b.000007197:442635-477845_VV|csnk1g1;JGIv7b.000012518:850379-900749_VV|csnk1g1;JGIv7b.000072621:1942167-1958280_VV|csnk1g2	6;6;3	6;6;3	3;3;0	>JGIv7b.000007197:442635-477845_VV|csnk1g1;>JGIv7b.000012518:850379-900749_VV|csnk1g1;>JGIv7b.000072621:1942167-1958280_VV|csnk1g2	3	6	6	3	0	6	0	6	0	3	12.8	12.8	6.5	52.614	460	460;487;448	0	12.525	9706.3	10513	10216	7188.3	10512	10289	10567	9806	9115	10638	10364	7623.2	10597	10508	10082	9032.3	2	2	2	2	2	2	2	2	0	0
JGIv7b.000007197:650303-682380_VV|edc3;JGIv7b.000012518:1124067-1159036_VV|edc3	JGIv7b.000007197:650303-682380_VV|edc3;JGIv7b.000012518:1124067-1159036_VV|edc3	2;1	2;1	2;1	>JGIv7b.000007197:650303-682380_VV|edc3;>JGIv7b.000012518:1124067-1159036_VV|edc3	2	2	2	2	0	2	0	2	0	2	5.9	5.9	5.9	57.775	525	525;543	0.0011571	2.0576	0	0	0	0	0	0	0	0	0	0	0	0	0	0	0	0	0	0	0	0	0	0	0	0	0	0
JGIv7b.000007197:7383-30877_XV|ppcdc	JGIv7b.000007197:7383-30877_XV|ppcdc	3	3	3	>JGIv7b.000007197:7383-30877_XV|ppcdc	1	3	3	3	0	3	0	3	0	3	20.8	20.8	20.8	26.007	236	236	0	24.5	6974.1	9717.4	5172.6	4788.2	6426.1	5641.8	5359.4	5785.1	6569.6	9614.9	5544.3	4979.4	6460.1	5756.7	5123.6	5328.6	1	1	1	1	1	1	1	1	0	0
JGIv7b.000007197:763902-809759_VV|csk	JGIv7b.000007197:763902-809759_VV|csk	9	9	4	>JGIv7b.000007197:763902-809759_VV|csk	1	9	9	4	1	9	1	9	0	4	18.5	18.5	9.8	58.23	519	519	0	28.282	66125	64087	55955	58790	67391	65827	65020	62630	62026	65208	57730	60243	68409	67092	62090	57688	8	8	8	8	8	8	8	8	5313.3	4190.1
JGIv7b.000007197:893092-902693_VV|mpi	JGIv7b.000007197:893092-902693_VV|mpi	8	8	3	>JGIv7b.000007197:893092-902693_VV|mpi	1	8	8	3	2	8	2	8	2	3	20.6	20.6	7.7	46.951	427	427	0	86.358	48687	51425	45172	46206	53100	51970	56732	56033	45709	52029	46541	47413	53911	53271	54076	51612	7	7	7	7	7	7	7	7	0	0
JGIv7b.000007197:923650-935051_VV|cox5a;JGIv7b.000012518:1446003-1459877_VV|cox5a	JGIv7b.000007197:923650-935051_VV|cox5a;JGIv7b.000012518:1446003-1459877_VV|cox5a	5;5	5;5	5;5	>JGIv7b.000007197:923650-935051_VV|cox5a;>JGIv7b.000012518:1446003-1459877_VV|cox5a	2	5	5	5	3	5	3	5	3	5	26.6	26.6	26.6	17.557	158	158;177	0	20.929	120080	115530	98763	90840	121200	108340	125190	123690	112630	117570	101680	94363	121990	111740	119210	113930	23	23	23	23	23	23	23	23	10609	7788.8
JGIv7b.000007281:105625-124185_VV|mcm2	JGIv7b.000007281:105625-124185_VV|mcm2	6	1	1	>JGIv7b.000007281:105625-124185_VV|mcm2	1	6	1	1	6	0	1	0	1	0	7.6	1.5	1.5	100.53	890	890	0.0023513	1.6634	0	0	0	0	0	0	0	0	0	0	0	0	0	0	0	0	0	0	0	0	0	0	0	0	0	0
JGIv7b.000007281:1543614-1572576_VV|txnrd3;JGIv7b.000018184:4238514-4273270_XX|txnrd1;JGIv7b.000005925:7801408-7838944_XX|txnrd1	JGIv7b.000007281:1543614-1572576_VV|txnrd3	13;1;1	4;0;0	4;0;0	>JGIv7b.000007281:1543614-1572576_VV|txnrd3	3	13	4	4	3	13	1	4	1	4	27	8.7	8.7	66.071	601	601;654;657	0	7.6776	11801	12540	10530	12030	11612	10474	10515	13114	11079	12674	10917	12197	11821	10712	10046	12079	2	2	2	2	2	2	2	2	4934.6	3844.8
JGIv7b.000007281:181409-421180_VX|chchd6	JGIv7b.000007281:181409-421180_VX|chchd6	8	8	6	>JGIv7b.000007281:181409-421180_VX|chchd6	1	8	8	6	4	8	4	8	3	6	27.2	27.2	19.2	31.003	276	276	0	81.454	74979	82986	64761	61497	82422	75357	80896	81142	70428	83561	67150	63802	83017	77318	77136	74740	13	13	13	13	13	13	13	13	11402	9999.5
JGIv7b.000255257:1338012-1348152_VV|lsm3;JGIv7b.000007281:1979458-1986811_VV|lsm3	JGIv7b.000255257:1338012-1348152_VV|lsm3;JGIv7b.000007281:1979458-1986811_VV|lsm3	2;2	2;2	2;2	>JGIv7b.000255257:1338012-1348152_VV|lsm3;>JGIv7b.000007281:1979458-1986811_VV|lsm3	2	2	2	2	2	1	2	1	2	1	14.1	14.1	14.1	11.5	99	99;122	0	8.7959	11314	7879.8	9190.7	11048	8980.6	8612	6803	14389	10584	8280.5	9365.1	11107	9233.2	8688.2	6550	13253	3	3	3	3	3	3	3	3	11314	7879.8
JGIv7b.000007281:3078847-3085484_VV|rpl32;JGIv7b.000255257:143287-151211_VV|unnamed	JGIv7b.000007281:3078847-3085484_VV|rpl32;JGIv7b.000255257:143287-151211_VV|unnamed	6;6	6;6	6;6	>JGIv7b.000007281:3078847-3085484_VV|rpl32;>JGIv7b.000255257:143287-151211_VV|unnamed	2	6	6	6	3	6	3	6	3	6	42.8	42.8	42.8	16.04	138	138;173	0	20.442	107380	100910	112400	83777	125810	120410	118990	115600	100700	103360	113290	88609	126590	122780	113630	106480	15	15	15	15	15	15	15	15	14516	14132
JGIv7b.000007281:3095236-3109088_VV|sec13;JGIv7b.000255257:103093-119037_VV|sec13	JGIv7b.000007281:3095236-3109088_VV|sec13;JGIv7b.000255257:103093-119037_VV|sec13	6;4	6;4	6;4	>JGIv7b.000007281:3095236-3109088_VV|sec13;>JGIv7b.000255257:103093-119037_VV|sec13	2	6	6	6	2	5	2	5	2	5	28.4	28.4	28.4	36.091	327	327;526	0	105.38	47671	47238	42959	39513	51498	44660	45255	46593	44726	48023	44041	40993	51794	45749	43202	42916	8	8	8	8	8	8	8	8	8361	7959.4
JGIv7b.000007281:3211763-3321961_XV|srgap3	JGIv7b.000007281:3211763-3321961_XV|srgap3	25	6	6	>JGIv7b.000007281:3211763-3321961_XV|srgap3	1	25	6	6	10	23	3	5	3	5	25.7	5.6	5.6	124.64	1098	1098	0	10.513	28399	28619	25818	25247	24288	22367	18898	29947	26648	29058	26519	25779	24749	22660	18139	27584	4	4	4	4	4	4	4	4	19967	18513
JGIv7b.000007281:4150830-4467602_XX|grm7	JGIv7b.000007281:4150830-4467602_XX|grm7	6	2	2	>JGIv7b.000007281:4150830-4467602_XX|grm7	1	6	2	2	1	5	0	2	0	2	6.9	2.8	2.8	105.41	948	948	0	16.861	5478.6	5582.7	4289.8	4623	5611.5	5097	5464	6427.3	5141.5	5650	4469.8	4744.4	5667.2	5230.6	5212.7	5920.2	2	2	2	2	2	2	2	2	0	0
JGIv7b.000007281:595516-847536_VV|plxna1;REV__JGIv7b.000098999:3311846-3360901_VV|tdrd12	JGIv7b.000007281:595516-847536_VV|plxna1	34;1	25;0	5;0	>JGIv7b.000007281:595516-847536_VV|plxna1	2	34	25	5	6	33	4	25	0	5	19.7	15.8	2.9	212.94	1891	1891;1185	0	92.146	93874	94998	82103	84271	96002	92518	90565	106340	88093	96360	84699	86427	97413	94288	86551	97951	14	14	14	14	14	14	14	14	24459	22561
JGIv7b.000007281:77994-99377_XX|podxl2	JGIv7b.000007281:77994-99377_XX|podxl2	5	5	5	>JGIv7b.000007281:77994-99377_XX|podxl2	1	5	5	5	0	5	0	5	0	5	7.3	7.3	7.3	58.894	534	534	0	19.129	10150	8800	8094.6	7337.9	10449	10083	10086	8266.6	9511.5	9035.6	8292.4	7653.3	10531	10286	9625.5	7614.4	2	2	2	2	2	2	2	2	0	0
JGIv7b.000007328:23664-138927_XX|utrn	JGIv7b.000007328:23664-138927_XX|utrn	5	2	2	>JGIv7b.000007328:23664-138927_XX|utrn	1	5	2	2	4	3	1	1	1	1	8.1	3.9	3.9	93.801	823	823	0.00016313	3.424	6620.8	9226.3	4919.3	7043.6	10307	5088.4	5010.3	8986.1	6236.8	9129.1	5344.6	7214.3	10141	5333.8	4796.1	8277.1	2	2	2	2	2	2	2	2	6620.8	9226.3
JGIv7b.000007331:1027254-1085708_XX|maob;JGIv7b.000006590:12978429-12985019_XV|c3orf38	JGIv7b.000007331:1027254-1085708_XX|maob	12;1	12;1	8;0	>JGIv7b.000007331:1027254-1085708_XX|maob	2	12	12	8	1	12	1	12	0	8	27.2	27.2	19.4	60.776	541	541;335	0	51.603	95112	106540	69850	62939	80997	78914	87624	74973	89351	106950	73363	65383	81926	80979	83466	69058	13	13	13	13	13	13	13	13	0	0
JGIv7b.000007331:1100255-1123068_XX|maoa	JGIv7b.000007331:1100255-1123068_XX|maoa	10	9	6	>JGIv7b.000007331:1100255-1123068_XX|maoa	1	10	9	6	0	10	0	9	0	6	20.3	17.7	11.2	64.138	571	571	0	26.403	32699	32297	29127	26763	34890	34530	36436	32538	30677	32837	29876	27771	35299	35309	34743	29971	5	5	5	5	5	5	5	5	0	0
JGIv7b.000007331:1137013-1206260_XX|maob	JGIv7b.000007331:1137013-1206260_XX|maob	11	11	2	>JGIv7b.000007331:1137013-1206260_XX|maob	1	11	11	2	1	11	1	11	0	2	19.2	19.2	4.6	59.152	525	525	0	55.11	46865	44217	44693	38050	53272	52113	56634	48613	43949	45191	45435	39783	53760	53398	53968	44777	7	7	7	7	7	7	7	7	0	0
JGIv7b.000007331:1431892-1439547_VV|fundc1	JGIv7b.000007331:1431892-1439547_VV|fundc1	3	3	2	>JGIv7b.000007331:1431892-1439547_VV|fundc1	1	3	3	2	0	3	0	3	0	2	13.2	13.2	8.4	18.544	167	167	0	10.988	0	0	0	0	0	0	0	0	0	0	0	0	0	0	0	0	0	0	0	0	0	0	0	0	0	0
JGIv7b.000007331:151212-172216_VV|atp6ap2;JGIv7b.000090072:786732-811182_XV|atp6ap2	JGIv7b.000007331:151212-172216_VV|atp6ap2;JGIv7b.000090072:786732-811182_XV|atp6ap2	2;1	2;1	2;1	>JGIv7b.000007331:151212-172216_VV|atp6ap2;>JGIv7b.000090072:786732-811182_XV|atp6ap2	2	2	2	2	0	2	0	2	0	2	7.2	7.2	7.2	38.458	345	345;359	0.00016703	3.7557	2856.5	1782.6	2245.1	2069.2	2652.7	3341.7	2691.4	2992.4	2670.2	1896.8	2262	2144.5	2718.8	3348.6	2582.8	2756.3	1	1	1	1	1	1	1	1	0	0
JGIv7b.000007331:1865253-1920518_XX|f5	JGIv7b.000007331:1865253-1920518_XX|f5	3	3	3	>JGIv7b.000007331:1865253-1920518_XX|f5	1	3	3	3	0	3	0	3	0	3	1.5	1.5	1.5	233.92	2050	2050	0	4.3217	0	0	0	0	0	0	0	0	0	0	0	0	0	0	0	0	0	0	0	0	0	0	0	0	0	0
JGIv7b.000090072:729892-779841_VV|med14;JGIv7b.000007331:202540-248851_VV|med14	JGIv7b.000090072:729892-779841_VV|med14;JGIv7b.000007331:202540-248851_VV|med14	2;2	2;2	2;2	>JGIv7b.000090072:729892-779841_VV|med14;>JGIv7b.000007331:202540-248851_VV|med14	2	2	2	2	2	0	2	0	2	0	1.6	1.6	1.6	156.43	1409	1409;1446	0.0014261	1.9329	0	0	0	0	0	0	0	0	0	0	0	0	0	0	0	0	0	0	0	0	0	0	0	0	0	0
JGIv7b.000007331:2043892-2057166_VV|atp1b1	JGIv7b.000007331:2043892-2057166_VV|atp1b1	11	8	8	>JGIv7b.000007331:2043892-2057166_VV|atp1b1	1	11	8	8	2	11	2	8	2	8	26.2	20.8	20.8	42.378	370	370	0	142.18	101130	100650	93105	74623	114400	107120	112110	94752	94882	102320	95033	78688	114930	109660	106900	87276	19	19	19	19	19	19	19	19	4729.8	3747.2
JGIv7b.000007331:302530-417105_VV|usp9x	JGIv7b.000007331:302530-417105_VV|usp9x	39	4	4	>JGIv7b.000007331:302530-417105_VV|usp9x	1	39	4	4	5	38	1	3	1	3	16.5	2	2	290.87	2557	2557	0	12.701	0	0	0	0	0	0	0	0	0	0	0	0	0	0	0	0	0	0	0	0	0	0	0	0	0	0
JGIv7b.000007331:431148-439542_VV|rpl8	JGIv7b.000007331:431148-439542_VV|rpl8	8	8	3	>JGIv7b.000007331:431148-439542_VV|rpl8	1	8	8	3	4	7	4	7	2	2	53.3	53.3	12.9	22.811	210	210	0	76.394	146660	143070	129760	135160	169050	145100	152610	166970	137580	145600	133510	139080	170150	149010	145610	153790	26	26	26	26	26	26	26	26	39103	32830
JGIv7b.000007331:523793-542902_VV|ddx3x;JGIv7b.000157205:591183-644617_VV|ddx4;JGIv7b.000235249:1328751-1403869_XX|ddx4;JGIv7b.000022415:4930459-4948978_VV|nom1	JGIv7b.000007331:523793-542902_VV|ddx3x	30;2;1;1	30;2;1;1	4;0;0;0	>JGIv7b.000007331:523793-542902_VV|ddx3x	4	30	30	4	14	28	14	28	2	3	44.1	44.1	6.2	82.041	739	739;722;742;871	0	121.55	281530	266660	236710	225790	293710	264990	261630	289200	264020	271840	243320	233790	295890	270710	249940	266380	50	50	50	50	50	50	50	50	77695	65423
JGIv7b.000193569:722014-747014_XX|unnamed;JGIv7b.000007440:164927-187105_XV|unnamed	JGIv7b.000193569:722014-747014_XX|unnamed;JGIv7b.000007440:164927-187105_XV|unnamed	1;1	1;1	1;1	>JGIv7b.000193569:722014-747014_XX|unnamed;>JGIv7b.000007440:164927-187105_XV|unnamed	2	1	1	1	0	1	0	1	0	1	2.8	2.8	2.8	50.747	458	458;464	0.0014253	1.9298	0	0	0	0	0	0	0	0	0	0	0	0	0	0	0	0	0	0	0	0	0	0	0	0	0	0
JGIv7b.000007440:42509-132674_XX|stx1a	JGIv7b.000007440:42509-132674_XX|stx1a	14	11	2	>JGIv7b.000007440:42509-132674_XX|stx1a	1	14	11	2	3	14	1	11	0	2	48.4	39.1	5	36.879	322	322	0	197.47	38616	37534	33626	36012	37841	37276	41445	40308	36223	38200	34650	36735	38554	38246	39490	37128	11	11	11	11	11	11	11	11	1676.3	1052.1
JGIv7b.000007440:453489-496182_VV|baz1b;JGIv7b.000193569:917169-952180_VV|baz1b	JGIv7b.000007440:453489-496182_VV|baz1b;JGIv7b.000193569:917169-952180_VV|baz1b	6;4	6;4	6;4	>JGIv7b.000007440:453489-496182_VV|baz1b;>JGIv7b.000193569:917169-952180_VV|baz1b	2	6	6	6	5	2	5	2	5	2	5	5	5	173.97	1515	1515;1448	0	30.725	8123.2	7698.9	7068.1	7780.3	6918.4	7686.2	5521.6	11027	7618	7852.5	7277.4	7878.4	7134.4	7690	5327.6	10157	2	2	2	2	2	2	2	2	8123.2	7698.9
JGIv7b.000007440:531377-567858_XX|sept4	JGIv7b.000007440:531377-567858_XX|sept4	12	10	10	>JGIv7b.000007440:531377-567858_XX|sept4	1	12	10	10	0	12	0	10	0	10	17.9	15.7	15.7	74.327	624	624	0	33.838	84034	93885	82929	70614	89231	90048	91251	80730	78941	94662	84992	73478	90450	91817	87075	74360	11	11	11	11	11	11	11	11	0	0
JGIv7b.000007479:1315283-1338460_VV|lmnb3	JGIv7b.000007479:1315283-1338460_VV|lmnb3	16	4	4	>JGIv7b.000007479:1315283-1338460_VV|lmnb3	1	16	4	4	6	14	2	3	2	3	29.9	9.4	9.4	71.129	619	619	0	31.066	7260	4659.5	5282.7	5149.3	4831.5	4454.5	4450.5	7270.5	6787.6	4932.8	5358.2	5252.1	4929.4	4551.6	4257	6696.9	2	2	2	2	2	2	2	2	6166.8	3654.1
JGIv7b.000009266:4313489-4331416_XV|hdgfrp3;JGIv7b.000007479:1481122-1511038_XV|hdgfrp3	JGIv7b.000009266:4313489-4331416_XV|hdgfrp3;JGIv7b.000007479:1481122-1511038_XV|hdgfrp3	6;6	6;6	5;5	>JGIv7b.000009266:4313489-4331416_XV|hdgfrp3;>JGIv7b.000007479:1481122-1511038_XV|hdgfrp3	2	6	6	5	2	6	2	6	2	5	28.6	28.6	25	24.324	220	220;223	0	170.48	96228	102940	66010	68855	87596	72970	93109	79872	90354	103600	69747	70947	88037	75936	88486	73570	9	9	9	9	9	9	9	9	24893	35473
JGIv7b.000009266:3739987-3776195_XV|usp8;JGIv7b.000007479:1993240-2033145_XV|usp8	JGIv7b.000009266:3739987-3776195_XV|usp8;JGIv7b.000007479:1993240-2033145_XV|usp8	2;2	2;2	2;2	>JGIv7b.000009266:3739987-3776195_XV|usp8;>JGIv7b.000007479:1993240-2033145_XV|usp8	2	2	2	2	0	2	0	2	0	2	2.5	2.5	2.5	122.49	1079	1079;1079	0.0011522	2.0286	0	0	0	0	0	0	0	0	0	0	0	0	0	0	0	0	0	0	0	0	0	0	0	0	0	0
JGIv7b.000007479:2192739-2218241_VX|sqrdl	JGIv7b.000007479:2192739-2218241_VX|sqrdl	7	3	3	>JGIv7b.000007479:2192739-2218241_VX|sqrdl	1	7	3	3	2	7	0	3	0	3	17.7	8.6	8.6	50.192	452	452	0	4.499	0	0	0	0	0	0	0	0	0	0	0	0	0	0	0	0	0	0	0	0	0	0	0	0	0	0
JGIv7b.000007479:2411077-2457387_XX|nnt	JGIv7b.000007479:2411077-2457387_XX|nnt	5	1	1	>JGIv7b.000007479:2411077-2457387_XX|nnt	1	5	1	1	3	5	0	1	0	1	7.1	1.5	1.5	108	1029	1029	0.00015686	2.8701	0	0	0	0	0	0	0	0	0	0	0	0	0	0	0	0	0	0	0	0	0	0	0	0	0	0
JGIv7b.000007479:2678419-2701499_VV|cops2;JGIv7b.000009266:2934854-2961260_VV|cops2;JGIv7b.000009266:2935467-2938268_VX|cops2	JGIv7b.000007479:2678419-2701499_VV|cops2;JGIv7b.000009266:2934854-2961260_VV|cops2	10;10;2	10;10;2	10;10;2	>JGIv7b.000007479:2678419-2701499_VV|cops2;>JGIv7b.000009266:2934854-2961260_VV|cops2	3	10	10	10	1	10	1	10	1	10	27.6	27.6	27.6	52.16	449	449;462;66	0	33.692	55962	61840	54188	42711	60502	56806	63140	61448	52564	62386	55472	44898	60927	58358	60163	56600	13	13	13	13	13	13	13	13	0	0
JGIv7b.000007479:2903245-3021505_XV|fbn1;JGIv7b.000009266:2586819-2717288_XV|fbn1	JGIv7b.000007479:2903245-3021505_XV|fbn1;JGIv7b.000009266:2586819-2717288_XV|fbn1	5;5	4;4	4;4	>JGIv7b.000007479:2903245-3021505_XV|fbn1;>JGIv7b.000009266:2586819-2717288_XV|fbn1	2	5	4	4	0	5	0	4	0	4	2.3	1.8	1.8	313.12	2886	2886;3041	0	15.491	0	0	0	0	0	0	0	0	0	0	0	0	0	0	0	0	0	0	0	0	0	0	0	0	0	0
JGIv7b.000007479:3037210-3046580_VV|dut;JGIv7b.000009266:2566177-2572164_VV|dut	JGIv7b.000007479:3037210-3046580_VV|dut	3;1	3;1	3;1	>JGIv7b.000007479:3037210-3046580_VV|dut	2	3	3	3	1	2	1	2	1	2	16.4	16.4	16.4	24.682	226	226;232	0.00059943	2.3804	12103	10119	10750	12369	11209	10830	9911.3	15628	11338	10446	10989	12505	11474	10999	9496	14395	3	3	3	3	3	3	3	3	9143.6	6532.2
JGIv7b.000007479:3146348-3165838_VV|myef2	JGIv7b.000007479:3146348-3165838_VV|myef2	14	6	6	>JGIv7b.000007479:3146348-3165838_VV|myef2	1	14	6	6	6	14	3	6	3	6	26.3	12.7	12.7	60.337	567	567	0	55.552	66015	67933	58953	53650	65839	61082	62532	69968	61960	68834	60603	55541	66537	62474	59698	64448	9	9	9	9	9	9	9	9	14863	12718
JGIv7b.000007479:44344-125017_VV|iqgap1;JGIv7b.000026819:2668211-2711686_VV|iqgap3	JGIv7b.000007479:44344-125017_VV|iqgap1	17;2	3;0	3;0	>JGIv7b.000007479:44344-125017_VV|iqgap1	2	17	3	3	4	16	1	2	1	2	11.6	2.3	2.3	189.04	1657	1657;1649	0	4.7929	1091.3	708.34	772.5	622.7	737.64	695.34	297.1	1093.6	1020.3	748.47	781.54	647.84	746.37	687.39	293.31	1007.3	1	1	1	1	1	1	1	1	1091.3	708.34
JGIv7b.000007546:1708056-1753889_XX|wasf3	JGIv7b.000007546:1708056-1753889_XX|wasf3	6	6	1	>JGIv7b.000007546:1708056-1753889_XX|wasf3	1	6	6	1	0	6	0	6	0	1	14.6	14.6	2.9	57.581	515	515	0	37.708	29918	33083	28074	31287	31498	29839	32817	36892	28101	33357	29062	31806	32084	30632	31288	33982	4	4	4	4	4	4	4	4	0	0
JGIv7b.000007546:2030357-2094954_VX|abcb7	JGIv7b.000007546:2030357-2094954_VX|abcb7	5	5	5	>JGIv7b.000007546:2030357-2094954_VX|abcb7	1	5	5	5	1	5	1	5	1	5	9.1	9.1	9.1	86.225	781	781	0	18.904	0	0	0	0	0	0	0	0	0	0	0	0	0	0	0	0	0	0	0	0	0	0	0	0	0	0
JGIv7b.000007546:3165891-3356672_XX|gria3;JGIv7b.000019375:354011-525641_XV|gria3	JGIv7b.000007546:3165891-3356672_XX|gria3	12;5	6;4	6;4	>JGIv7b.000007546:3165891-3356672_XX|gria3	2	12	6	6	1	12	1	6	1	6	15.2	8.6	8.6	105.31	939	939;696	0	46.074	7739.3	7354.5	6958.2	5830.2	8681.6	7347	8074	7683.3	7258.1	7503.7	7100	6121	8690.8	7567.3	7694.3	7077.1	2	2	2	2	2	2	2	2	0	0
JGIv7b.000019375:64714-192333_XV|thoc2;JGIv7b.000007546:3410232-3487818_VV|thoc2	JGIv7b.000019375:64714-192333_XV|thoc2;JGIv7b.000007546:3410232-3487818_VV|thoc2	5;5	5;5	5;5	>JGIv7b.000019375:64714-192333_XV|thoc2;>JGIv7b.000007546:3410232-3487818_VV|thoc2	2	5	5	5	3	3	3	3	3	3	3.1	3.1	3.1	182.86	1599	1599;1667	0	9.0757	13880	13281	11477	13742	11715	12157	11382	18639	13018	13523	11896	13845	12065	12336	10902	17168	3	3	3	3	3	3	3	3	10291	9700.3
JGIv7b.000007546:3496246-3515048_VV|xiap	JGIv7b.000007546:3496246-3515048_VV|xiap	3	3	3	>JGIv7b.000007546:3496246-3515048_VV|xiap	1	3	3	3	0	3	0	3	0	3	7.4	7.4	7.4	59.68	526	526	0	4.2931	11962	10303	10845	12407	12824	10977	11570	11596	11208	10610	11090	12606	12991	11276	11036	10681	2	2	2	2	2	2	2	2	0	0
JGIv7b.000022011:1943-64806_VX|stag2;JGIv7b.000007546:3535185-3599475_VV|stag2	JGIv7b.000022011:1943-64806_VX|stag2;JGIv7b.000007546:3535185-3599475_VV|stag2	5;5	5;5	4;4	>JGIv7b.000022011:1943-64806_VX|stag2;>JGIv7b.000007546:3535185-3599475_VV|stag2	2	5	5	4	1	4	1	4	1	3	4.7	4.7	3.6	144.97	1261	1261;1290	0	11.472	14945	12637	11587	16032	13133	13134	14939	14994	14001	13000	12028	16038	13528	13492	14230	13811	3	3	3	3	3	3	3	3	0	0
JGIv7b.000007546:366841-381767_VV|mcts1	JGIv7b.000007546:366841-381767_VV|mcts1	7	2	2	>JGIv7b.000007546:366841-381767_VV|mcts1	1	7	2	2	1	7	1	2	1	2	47	14.4	14.4	20.548	181	181	0	17.62	21098	21315	16284	17501	20321	19202	19810	22745	19798	21583	16973	17928	20588	19638	18911	20951	7	7	7	7	7	7	7	7	4114.9	3420.3
JGIv7b.000007546:3725834-4130839_XX|odz1	JGIv7b.000007546:3725834-4130839_XX|odz1	3	2	2	>JGIv7b.000007546:3725834-4130839_XX|odz1	1	3	2	2	0	3	0	2	0	2	1.2	0.9	0.9	302.36	2706	2706	0.00045228	2.4399	6400.8	6599.9	5509.8	6033	6784.2	6233.5	6524	7058.9	6007.7	6682.5	5708.4	6165.3	6872.5	6385.9	6225.1	6502	1	1	1	1	1	1	1	1	0	0
JGIv7b.000137879:256224-285699_VV|las1l;JGIv7b.000007546:418138-445927_VV|las1l	JGIv7b.000137879:256224-285699_VV|las1l;JGIv7b.000007546:418138-445927_VV|las1l	1;1	1;1	1;1	>JGIv7b.000137879:256224-285699_VV|las1l;>JGIv7b.000007546:418138-445927_VV|las1l	2	1	1	1	0	1	0	1	0	1	1.7	1.7	1.7	69.462	599	599;600	0.0014235	1.92	0	0	0	0	0	0	0	0	0	0	0	0	0	0	0	0	0	0	0	0	0	0	0	0	0	0
JGIv7b.000007546:5374889-5405854_XV|picalm.2;JGIv7b.000086967:4138352-4168684_VV|picalm.2	JGIv7b.000007546:5374889-5405854_XV|picalm.2;JGIv7b.000086967:4138352-4168684_VV|picalm.2	8;6	7;5	7;5	>JGIv7b.000007546:5374889-5405854_XV|picalm.2;>JGIv7b.000086967:4138352-4168684_VV|picalm.2	2	8	7	7	2	7	2	6	2	6	12.9	11.7	11.7	74.762	684	684;665	0	17.641	13447	14151	10100	12790	10438	11790	11935	14218	12624	14277	10637	12843	10818	11988	11399	13096	3	3	3	3	3	3	3	3	5590.8	5288.1
JGIv7b.000007546:5420074-5431226_VV|vbp1	JGIv7b.000007546:5420074-5431226_VV|vbp1	8	8	6	>JGIv7b.000007546:5420074-5431226_VV|vbp1	1	8	8	6	0	8	0	8	0	6	35.5	35.5	27	22.924	200	200	0	148.12	61443	58707	50508	41467	65474	61247	62414	53477	57626	59781	51840	43743	65721	62603	59547	49258	11	11	11	11	11	11	11	11	0	0
JGIv7b.000007546:5437225-5440955_XX|rab39b	JGIv7b.000007546:5437225-5440955_XX|rab39b	9	9	3	>JGIv7b.000007546:5437225-5440955_XX|rab39b	1	9	9	3	3	8	3	8	1	2	45.8	45.8	16.4	24.724	214	214	0	38.269	52891	52161	48040	41048	58952	50787	52520	51310	49620	53057	49121	42966	59110	52094	50110	47262	11	11	11	11	11	11	11	11	6736.6	6048.5
JGIv7b.000036991:46404-50119_VV|loc100145051;JGIv7b.000036991:4367-7625_VX|loc100145051;JGIv7b.000094770:612-3420_VV|loc100145051;JGIv7b.000007546:54611-57864_VX|loc100145051	JGIv7b.000036991:46404-50119_VV|loc100145051;JGIv7b.000036991:4367-7625_VX|loc100145051;JGIv7b.000094770:612-3420_VV|loc100145051;JGIv7b.000007546:54611-57864_VX|loc100145051	1;1;1;1	1;1;1;1	1;1;1;1	>JGIv7b.000036991:46404-50119_VV|loc100145051;>JGIv7b.000036991:4367-7625_VX|loc100145051;>JGIv7b.000094770:612-3420_VV|loc100145051;>JGIv7b.000007546:54611-57864_VX|loc100145051	4	1	1	1	0	1	0	1	0	1	8.5	8.5	8.5	25.331	236	236;237;238;240	0	22.007	2815.5	3419.8	2754.2	2157.5	2721.8	2894.5	3363.4	3315.4	2647.5	3426.2	2835.1	2256.7	2767.1	2971.4	3202.5	3053.8	1	1	1	1	1	1	1	1	0	0
JGIv7b.000007546:5462512-5525141_XV|unnamed;JGIv7b.000086967:3976906-4060170_XV|unnamed	JGIv7b.000007546:5462512-5525141_XV|unnamed;JGIv7b.000086967:3976906-4060170_XV|unnamed	6;5	6;5	6;5	>JGIv7b.000007546:5462512-5525141_XV|unnamed;>JGIv7b.000086967:3976906-4060170_XV|unnamed	2	6	6	6	0	6	0	6	0	6	7.7	7.7	7.7	107.29	965	965;951	0	42.301	26370	25847	21940	20784	28105	25776	27861	22425	24738	26267	22616	21572	28305	26455	26547	20655	4	4	4	4	4	4	4	4	0	0
JGIv7b.000086967:3670909-3821383_XV|col4a5;JGIv7b.000007546:5677462-5771476_XV|col4a5	JGIv7b.000086967:3670909-3821383_XV|col4a5;JGIv7b.000007546:5677462-5771476_XV|col4a5	2;2	2;2	2;2	>JGIv7b.000086967:3670909-3821383_XV|col4a5;>JGIv7b.000007546:5677462-5771476_XV|col4a5	2	2	2	2	2	1	2	1	2	1	1.3	1.3	1.3	159.41	1672	1672;1707	0	4.3898	12364	11516	8046.4	10621	10312	9519.2	7351.4	14993	11593	11713	8505.1	10710	10501	9603.9	7080.5	13810	2	2	2	2	2	2	2	2	12364	11516
JGIv7b.000007546:5989379-6028918_VV|acsl4;JGIv7b.000086967:3383179-3419340_VV|acsl4	JGIv7b.000007546:5989379-6028918_VV|acsl4;JGIv7b.000086967:3383179-3419340_VV|acsl4	5;4	4;3	4;3	>JGIv7b.000007546:5989379-6028918_VV|acsl4;>JGIv7b.000086967:3383179-3419340_VV|acsl4	2	5	4	4	1	4	1	3	1	3	8.2	6.6	6.6	76.327	685	685;686	0	7.361	21073	19186	16542	17473	22156	20667	18430	19235	19755	19605	17088	17982	22367	20980	17641	17717	4	4	4	4	4	4	4	4	3520.8	3849.2
JGIv7b.000007546:6070224-6097272_VV|tmem164	JGIv7b.000007546:6070224-6097272_VV|tmem164	2	2	2	>JGIv7b.000007546:6070224-6097272_VV|tmem164	1	2	2	2	1	2	1	2	1	2	9.2	9.2	9.2	35.442	316	316	0	11.772	12949	14929	11645	13305	15228	15001	16962	18650	12169	14995	12137	13584	15467	15406	16163	17178	4	4	4	4	4	4	4	4	1493.9	753.73
JGIv7b.000376454:244204-261541_VV|ammecr1l;JGIv7b.000016807:10811731-10827768_VV|ammecr1l;JGIv7b.000007546:6114018-6146286_VV|ammecr1;JGIv7b.000086967:3251760-3298692_VV|ammecr1	JGIv7b.000376454:244204-261541_VV|ammecr1l;JGIv7b.000016807:10811731-10827768_VV|ammecr1l;JGIv7b.000007546:6114018-6146286_VV|ammecr1;JGIv7b.000086967:3251760-3298692_VV|ammecr1	1;1;1;1	1;1;1;1	1;1;1;1	>JGIv7b.000376454:244204-261541_VV|ammecr1l;>JGIv7b.000016807:10811731-10827768_VV|ammecr1l;>JGIv7b.000007546:6114018-6146286_VV|ammecr1;>JGIv7b.000086967:3251760-3298692_VV|ammecr1	4	1	1	1	1	0	1	0	1	0	3.6	3.6	3.6	30.747	277	277;314;325;328	0.00563	1.4177	0	0	0	0	0	0	0	0	0	0	0	0	0	0	0	0	0	0	0	0	0	0	0	0	0	0
JGIv7b.000007546:777928-807474_XV|mtmr8	JGIv7b.000007546:777928-807474_XV|mtmr8	1	1	1	>JGIv7b.000007546:777928-807474_XV|mtmr8	1	1	1	1	0	1	0	1	0	1	1.9	1.9	1.9	73.774	647	647	0.0028795	1.5879	0	0	0	0	0	0	0	0	0	0	0	0	0	0	0	0	0	0	0	0	0	0	0	0	0	0
JGIv7b.000007546:895464-1131059_XX|arhgef9;JGIv7b.000137879:1006032-1099522_XX|arhgef9;JGIv7b.000044494:6542518-6592331_XX|arhgef4;JGIv7b.000006290:2957381-3009932_XV|spata13;JGIv7b.000157968:524940-574579_XV|spata13;JGIv7b.000016807:9600551-9680855_XX|arhgef4	JGIv7b.000007546:895464-1131059_XX|arhgef9	6;2;1;1;1;1	6;2;1;1;1;1	6;2;1;1;1;1	>JGIv7b.000007546:895464-1131059_XX|arhgef9	6	6	6	6	1	5	1	5	1	5	4.6	4.6	4.6	156.49	1353	1353;255;636;1263;1264;1628	0	9.6609	5251.1	4199.8	4801.1	2942.5	5291.8	4512.8	5168.1	4635.2	4917.2	4357.8	4816.3	3188.3	5276	4658.3	4920.8	4269.4	1	1	1	1	1	1	1	1	0	0
JGIv7b.000007555:2794057-2853507_VV|btaf1	JGIv7b.000007555:2794057-2853507_VV|btaf1	6	6	6	>JGIv7b.000007555:2794057-2853507_VV|btaf1	1	6	6	6	3	3	3	3	3	3	4.5	4.5	4.5	208.23	1865	1865	0	9.0125	997.96	1225.5	771.3	1140.4	1003.9	1201.1	1269.7	855.89	938.52	1223	825.5	1141.6	1040.1	1222.4	1209.9	788.36	1	1	1	1	1	1	1	1	0	0
JGIv7b.000016863:3253392-3326707_XV|cpeb3;JGIv7b.000007555:2870829-2936197_XV|cpeb3	JGIv7b.000016863:3253392-3326707_XV|cpeb3;JGIv7b.000007555:2870829-2936197_XV|cpeb3	3;3	1;1	1;1	>JGIv7b.000016863:3253392-3326707_XV|cpeb3;>JGIv7b.000007555:2870829-2936197_XV|cpeb3	2	3	1	1	0	3	0	1	0	1	6.4	1.7	1.7	71.065	640	640;666	0.0018167	1.7639	0	0	0	0	0	0	0	0	0	0	0	0	0	0	0	0	0	0	0	0	0	0	0	0	0	0
JGIv7b.000016863:3336452-3392528_VV|march5;JGIv7b.000007555:2957383-3007458_VV|march5	JGIv7b.000016863:3336452-3392528_VV|march5;JGIv7b.000007555:2957383-3007458_VV|march5	2;2	2;2	2;2	>JGIv7b.000016863:3336452-3392528_VV|march5;>JGIv7b.000007555:2957383-3007458_VV|march5	2	2	2	2	0	2	0	2	0	2	6.5	6.5	6.5	32.553	291	291;295	0.0068902	1.3295	0	0	0	0	0	0	0	0	0	0	0	0	0	0	0	0	0	0	0	0	0	0	0	0	0	0
JGIv7b.000007555:3011932-3074224_VV|ide	JGIv7b.000007555:3011932-3074224_VV|ide	19	9	9	>JGIv7b.000007555:3011932-3074224_VV|ide	1	19	9	9	8	17	3	9	3	9	20.8	10.4	10.4	117.13	1016	1016	0	22.599	9608.4	8549.8	9388.1	6882.8	9278.5	8894.8	8766.3	10343	9005.7	8789.9	9467.4	7247	9364.9	9068.8	8376.7	9527.2	2	2	2	2	2	2	2	2	3397.7	3231
JGIv7b.000007555:3534077-3560358_VV|aldh18a1	JGIv7b.000007555:3534077-3560358_VV|aldh18a1	22	22	22	>JGIv7b.000007555:3534077-3560358_VV|aldh18a1	1	22	22	22	9	21	9	21	9	21	33.8	33.8	33.8	87.626	800	800	0	225.92	148600	154760	129690	116360	148660	137900	143120	150460	139490	156600	133590	120790	150040	141150	136570	138590	27	27	27	27	27	27	27	27	31113	25553
JGIv7b.000007555:3564895-3572818_VV|mrpl51	JGIv7b.000007555:3564895-3572818_VV|mrpl51	2	2	2	>JGIv7b.000007555:3564895-3572818_VV|mrpl51	1	2	2	2	0	2	0	2	0	2	15.2	15.2	15.2	20.113	171	171	0	6.5528	0	0	0	0	0	0	0	0	0	0	0	0	0	0	0	0	0	0	0	0	0	0	0	0	0	0
JGIv7b.000007555:4514628-4784851_VV|dock1;JGIv7b.000016863:4600765-4841350_VV|dock1	JGIv7b.000007555:4514628-4784851_VV|dock1;JGIv7b.000016863:4600765-4841350_VV|dock1	9;6	9;6	9;6	>JGIv7b.000007555:4514628-4784851_VV|dock1;>JGIv7b.000016863:4600765-4841350_VV|dock1	2	9	9	9	3	7	3	7	3	7	5.4	5.4	5.4	216.39	1866	1866;1866	0	12.197	21735	21652	18763	18350	22574	21060	22155	27967	20394	21987	19329	18928	22817	21570	21149	25760	4	4	4	4	4	4	4	4	6551.9	4525.2
JGIv7b.000016863:4955032-5073091_XX|ptpre;JGIv7b.000007555:4943733-5077283_XX|ptpre	JGIv7b.000016863:4955032-5073091_XX|ptpre;JGIv7b.000007555:4943733-5077283_XX|ptpre	4;4	2;2	2;2	>JGIv7b.000016863:4955032-5073091_XX|ptpre;>JGIv7b.000007555:4943733-5077283_XX|ptpre	2	4	2	2	1	4	0	2	0	2	5.6	3.2	3.2	81.721	708	708;724	0.00060187	2.4229	0	0	0	0	0	0	0	0	0	0	0	0	0	0	0	0	0	0	0	0	0	0	0	0	0	0
JGIv7b.000007555:5104247-5133189_VV|mki67	JGIv7b.000007555:5104247-5133189_VV|mki67	13	13	11	>JGIv7b.000007555:5104247-5133189_VV|mki67	1	13	13	11	13	2	13	2	11	2	8.4	8.4	7.2	213.63	1982	1982	0	33.037	31351	26462	22617	27790	27314	23874	18767	37457	29371	27195	23491	28105	27738	24147	18065	34502	10	10	10	10	10	10	10	10	31351	26462
JGIv7b.000007555:6348117-6476271_XV|ebf3;JGIv7b.000016863:6233893-6380586_XV|ebf3;JGIv7b.000027038:852782-925183_XX|ebf3;JGIv7b.000189728:687820-736736_XX|unnamed;JGIv7b.000054336:458611-745896_XV|unnamed;JGIv7b.000204150:166270-295598_XX|unnamed	JGIv7b.000007555:6348117-6476271_XV|ebf3;JGIv7b.000016863:6233893-6380586_XV|ebf3;JGIv7b.000027038:852782-925183_XX|ebf3;JGIv7b.000189728:687820-736736_XX|unnamed;JGIv7b.000054336:458611-745896_XV|unnamed	5;5;5;4;3;1	5;5;5;4;3;1	2;2;2;2;1;0	>JGIv7b.000007555:6348117-6476271_XV|ebf3;>JGIv7b.000016863:6233893-6380586_XV|ebf3;>JGIv7b.000027038:852782-925183_XX|ebf3;>JGIv7b.000189728:687820-736736_XX|unnamed;>JGIv7b.000054336:458611-745896_XV|unnamed	6	5	5	2	2	5	2	5	0	2	10.1	10.1	4.6	66.289	606	606;616;646;545;615;389	0	17.635	24477	23203	20344	20995	24048	19245	21028	26740	22955	23648	20974	21528	24209	19857	20060	24630	7	7	7	7	7	7	7	7	11827	10716
JGIv7b.000007555:6550756-6580877_VV|glrx3	JGIv7b.000007555:6550756-6580877_VV|glrx3	10	10	4	>JGIv7b.000007555:6550756-6580877_VV|glrx3	1	10	10	4	3	10	3	10	2	4	30.2	30.2	12.9	40.51	364	364	0	34.871	25706	24066	20911	19343	27158	26345	30498	29389	24104	24545	21511	20140	27395	27107	29038	27070	9	9	9	9	9	9	9	9	3440.1	3952.2
JGIv7b.000007555:688396-698961_VV|gsto1;JGIv7b.000007555:673025-685515_VX|gsto2;JGIv7b.000007555:702807-715950_XX|gsto2	JGIv7b.000007555:688396-698961_VV|gsto1;JGIv7b.000007555:673025-685515_VX|gsto2;JGIv7b.000007555:702807-715950_XX|gsto2	6;4;3	6;4;3	6;4;3	>JGIv7b.000007555:688396-698961_VV|gsto1;>JGIv7b.000007555:673025-685515_VX|gsto2;>JGIv7b.000007555:702807-715950_XX|gsto2	3	6	6	6	3	5	3	5	3	5	21.7	21.7	21.7	31.267	277	277;252;248	0	16.254	62047	56008	57571	53647	59680	65489	60369	63654	58162	57445	58599	55224	60994	66287	57745	58632	8	8	8	8	8	8	8	8	16775	13227
JGIv7b.000016863:7036908-7059343_VV|ppp2r2d;JGIv7b.000007555:7320747-7345291_VV|ppp2r2d;JGIv7b.000146311:2629980-2701797_XX|ppp2r2c;JGIv7b.000106356:1193671-1292650_XX|ppp2r2c	JGIv7b.000016863:7036908-7059343_VV|ppp2r2d;JGIv7b.000007555:7320747-7345291_VV|ppp2r2d	9;9;2;2	4;4;1;1	2;2;0;0	>JGIv7b.000016863:7036908-7059343_VV|ppp2r2d;>JGIv7b.000007555:7320747-7345291_VV|ppp2r2d	4	9	4	2	3	9	1	4	1	2	22.2	12	6.2	52.018	450	450;450;452;462	0	4.7544	24580	24465	21865	21890	23714	20627	21931	24994	23063	24857	22490	22427	24001	21188	20924	23022	6	6	6	6	6	6	6	6	10109	7446.3
JGIv7b.000016863:7128078-7167325_XX|jakmip3;JGIv7b.000007555:7376483-7456515_XX|unnamed	JGIv7b.000016863:7128078-7167325_XX|jakmip3;JGIv7b.000007555:7376483-7456515_XX|unnamed	2;2	1;1	1;1	>JGIv7b.000016863:7128078-7167325_XX|jakmip3;>JGIv7b.000007555:7376483-7456515_XX|unnamed	2	2	1	1	0	2	0	1	0	1	3.1	1.1	1.1	100.25	851	851;1172	0.0011524	2.029	0	0	0	0	0	0	0	0	0	0	0	0	0	0	0	0	0	0	0	0	0	0	0	0	0	0
JGIv7b.000007555:7483842-7517702_XX|dpysl4	JGIv7b.000007555:7483842-7517702_XX|dpysl4	21	18	14	>JGIv7b.000007555:7483842-7517702_XX|dpysl4	1	21	18	14	9	21	6	18	5	14	46.8	43.2	37.1	64.222	590	590	0	292.07	344620	371300	302050	248420	348620	327320	335670	343100	323610	374730	311150	260390	351110	334670	320360	316030	56	56	56	56	56	56	56	56	42990	60634
JGIv7b.000016863:7230699-7373418_XX|stk32c;JGIv7b.000007555:7523820-7682395_XX|stk32c	JGIv7b.000016863:7230699-7373418_XX|stk32c;JGIv7b.000007555:7523820-7682395_XX|stk32c	2;2	2;2	2;2	>JGIv7b.000016863:7230699-7373418_XX|stk32c;>JGIv7b.000007555:7523820-7682395_XX|stk32c	2	2	2	2	0	2	0	2	0	2	4.7	4.7	4.7	51.957	451	451;455	0	3.8491	5769.7	6344.3	4592.6	5034.6	5888.6	5818	8023.8	8889.7	5419.1	6384.1	4809.1	5155.2	5979.7	6056.6	7622	8188.3	1	1	1	1	1	1	1	1	0	0
JGIv7b.000016863:7929326-7945984_VV|fam175b;JGIv7b.000007555:8315279-8339700_VV|fam175b	JGIv7b.000016863:7929326-7945984_VV|fam175b;JGIv7b.000007555:8315279-8339700_VV|fam175b	2;2	2;2	2;2	>JGIv7b.000016863:7929326-7945984_VV|fam175b;>JGIv7b.000007555:8315279-8339700_VV|fam175b	2	2	2	2	1	2	1	2	1	2	7.1	7.1	7.1	41.595	364	364;431	0	7.5095	0	0	0	0	0	0	0	0	0	0	0	0	0	0	0	0	0	0	0	0	0	0	0	0	0	0
JGIv7b.000007555:8618542-8638026_VV|acadsb	JGIv7b.000007555:8618542-8638026_VV|acadsb	7	7	7	>JGIv7b.000007555:8618542-8638026_VV|acadsb	1	7	7	7	0	7	0	7	0	7	23.7	23.7	23.7	47.967	434	434	0	144.07	42098	39327	37140	31105	44566	41388	47131	41534	39475	40173	37902	32593	44842	42596	44878	38257	7	7	7	7	7	7	7	7	0	0
JGIv7b.000016863:8159166-8176881_VV|bub3;JGIv7b.000007555:8711088-8727112_VV|bub3	JGIv7b.000016863:8159166-8176881_VV|bub3;JGIv7b.000007555:8711088-8727112_VV|bub3	5;5	5;5	5;5	>JGIv7b.000016863:8159166-8176881_VV|bub3;>JGIv7b.000007555:8711088-8727112_VV|bub3	2	5	5	5	3	5	3	5	3	5	14.2	14.2	14.2	38.907	344	344;351	0	8.0029	25828	19817	19909	22526	21670	16074	17471	26464	24178	20584	20413	22835	21896	16629	16679	24376	6	6	6	6	6	6	6	6	21157	16437
JGIv7b.000007555:9054200-9070165_VV|oat.2	JGIv7b.000007555:9054200-9070165_VV|oat.2	11	2	2	>JGIv7b.000007555:9054200-9070165_VV|oat.2	1	11	2	2	2	11	0	2	0	2	33.5	5.4	5.4	50.823	462	462	0	4.8499	0	0	0	0	0	0	0	0	0	0	0	0	0	0	0	0	0	0	0	0	0	0	0	0	0	0
JGIv7b.000007555:9354870-9407499_XV|wdr11	JGIv7b.000007555:9354870-9407499_XV|wdr11	13	13	13	>JGIv7b.000007555:9354870-9407499_XV|wdr11	1	13	13	13	1	12	1	12	1	12	13.4	13.4	13.4	134.92	1214	1214	0	39.413	94363	114140	55211	35346	46341	99861	66340	58546	88727	113690	59379	37671	49461	98305	63951	53927	8	8	8	8	8	8	8	8	7701.7	7057.3
JGIv7b.000251883:91826-236059_XX|olfm2;JGIv7b.000007575:187425-349575_XX|olfm2	JGIv7b.000251883:91826-236059_XX|olfm2;JGIv7b.000007575:187425-349575_XX|olfm2	4;4	4;4	4;4	>JGIv7b.000251883:91826-236059_XX|olfm2;>JGIv7b.000007575:187425-349575_XX|olfm2	2	4	4	4	0	4	0	4	0	4	9.5	9.5	9.5	59.6	515	515;529	0	51.759	20130	18299	16820	14083	20254	21765	21130	19278	18871	18721	17196	14763	20516	22100	20182	17757	2	2	2	2	2	2	2	2	0	0
JGIv7b.000007749:436923-477607_VV|vdac2	JGIv7b.000007749:436923-477607_VV|vdac2	15	14	13	>JGIv7b.000007749:436923-477607_VV|vdac2	1	15	14	13	9	15	8	14	7	13	56.7	54	51.3	31.971	298	298	0	323.31	909130	870610	728320	613000	940940	799070	866350	807050	852670	886000	749400	644630	941290	822210	825770	743380	156	156	155	155	156	154	156	155	93845	72743
JGIv7b.000007940:1817785-1856770_VV|sel1l	JGIv7b.000007940:1817785-1856770_VV|sel1l	1	1	1	>JGIv7b.000007940:1817785-1856770_VV|sel1l	1	1	1	1	1	0	1	0	1	0	1.7	1.7	1.7	83.745	756	756	0.0091288	1.1818	0	0	0	0	0	0	0	0	0	0	0	0	0	0	0	0	0	0	0	0	0	0	0	0	0	0
JGIv7b.000039723:5268076-5281542_VV|gtf2a1;JGIv7b.000007940:1981318-1995081_VV|gtf2a1	JGIv7b.000039723:5268076-5281542_VV|gtf2a1;JGIv7b.000007940:1981318-1995081_VV|gtf2a1	1;1	1;1	1;1	>JGIv7b.000039723:5268076-5281542_VV|gtf2a1;>JGIv7b.000007940:1981318-1995081_VV|gtf2a1	2	1	1	1	0	1	0	1	0	1	3	3	3	40.64	371	371;373	0.00030506	2.5636	0	0	0	0	0	0	0	0	0	0	0	0	0	0	0	0	0	0	0	0	0	0	0	0	0	0
JGIv7b.000008006:1149053-1253557_XX|epb41l3	JGIv7b.000008006:1149053-1253557_XX|epb41l3	59	59	34	>JGIv7b.000008006:1149053-1253557_XX|epb41l3	1	59	59	34	11	59	11	59	6	34	52.9	52.9	33.4	129.88	1152	1152	0	323.31	871980	886470	729860	615900	901050	796190	804060	786680	818310	898220	751770	645950	903960	814890	767520	724610	122	122	122	122	122	122	122	122	57695	45668
JGIv7b.000008006:1905471-1916798_VV|myl12b	JGIv7b.000008006:1905471-1916798_VV|myl12b	8	3	3	>JGIv7b.000008006:1905471-1916798_VV|myl12b	1	8	3	3	4	8	1	3	1	3	50.6	22.7	22.7	20.242	176	176	0	30.18	23479	19727	18223	17608	20131	17991	19973	21960	21995	20306	18694	18112	20360	18512	19039	20227	7	7	7	7	7	7	7	7	5844.7	3875.3
JGIv7b.000029621:4769444-4850136_XX|myom1;JGIv7b.000008006:1948199-2033336_XX|myom1	JGIv7b.000029621:4769444-4850136_XX|myom1;JGIv7b.000008006:1948199-2033336_XX|myom1	1;1	1;1	1;1	>JGIv7b.000029621:4769444-4850136_XX|myom1;>JGIv7b.000008006:1948199-2033336_XX|myom1	2	1	1	1	0	1	0	1	0	1	0.6	0.6	0.6	177.95	1583	1583;1645	0.0086094	1.1868	0	0	0	0	0	0	0	0	0	0	0	0	0	0	0	0	0	0	0	0	0	0	0	0	0	0
JGIv7b.000008006:2128489-2185001_XX|emilin2	JGIv7b.000008006:2128489-2185001_XX|emilin2	3	3	3	>JGIv7b.000008006:2128489-2185001_XX|emilin2	1	3	3	3	2	1	2	1	2	1	3.5	3.5	3.5	126.11	1134	1134	0	6.3286	590.5	652.71	784.84	498.04	756.58	148.6	657.75	650.61	554.65	662.46	785.15	532.38	733.95	198.04	618.42	599.28	1	1	1	1	1	1	1	1	590.5	652.71
JGIv7b.000008006:2211148-2300112_VV|smchd1	JGIv7b.000008006:2211148-2300112_VV|smchd1	1	1	1	>JGIv7b.000008006:2211148-2300112_VV|smchd1	1	1	1	1	1	0	1	0	1	0	0.7	0.7	0.7	223.87	1988	1988	0	4.1248	1390.5	1000.4	933.33	1432.2	1032.3	928.02	636.54	1542.8	1301	1043.7	972.2	1422	1064.4	932.79	615.7	1421.1	1	1	1	1	1	1	1	1	1390.5	1000.4
JGIv7b.000029621:3983305-3991947_XX|adcyap1;JGIv7b.000008006:2936190-2943007_XX|adcyap1	JGIv7b.000029621:3983305-3991947_XX|adcyap1;JGIv7b.000008006:2936190-2943007_XX|adcyap1	2;2	2;2	2;2	>JGIv7b.000029621:3983305-3991947_XX|adcyap1;>JGIv7b.000008006:2936190-2943007_XX|adcyap1	2	2	2	2	0	2	0	2	0	2	11.6	11.6	11.6	20.018	173	173;173	0	15.772	30024	30639	25914	20208	32467	28579	31865	27376	28177	31050	26595	21405	32493	29423	30351	25216	5	5	5	5	5	5	5	5	0	0
JGIv7b.000008006:523819-635936_XV|lama1	JGIv7b.000008006:523819-635936_XV|lama1	19	19	19	>JGIv7b.000008006:523819-635936_XV|lama1	1	19	19	19	17	4	17	4	17	4	7.1	7.1	7.1	331.23	3016	3016	0	38.503	43161	34936	31307	36146	33429	30132	22717	46943	40421	36052	32349	36569	34078	30393	21895	43239	8	8	8	8	8	8	8	8	43161	34936
JGIv7b.000008129:3622447-3674838_VV|tsc22d1;JGIv7b.000014978:6414629-6470525_VV|tsc22d1;JGIv7b.000036864:3297781-3300942_VV|tsc22d3;JGIv7b.000172068:3008563-3046829_XV|tsc22d2;JGIv7b.000082102:3894869-3929197_XV|tsc22d2	JGIv7b.000008129:3622447-3674838_VV|tsc22d1;JGIv7b.000014978:6414629-6470525_VV|tsc22d1;JGIv7b.000036864:3297781-3300942_VV|tsc22d3;JGIv7b.000172068:3008563-3046829_XV|tsc22d2;JGIv7b.000082102:3894869-3929197_XV|tsc22d2	4;3;2;2;2	3;2;1;1;1	3;2;1;1;1	>JGIv7b.000008129:3622447-3674838_VV|tsc22d1;>JGIv7b.000014978:6414629-6470525_VV|tsc22d1;>JGIv7b.000036864:3297781-3300942_VV|tsc22d3;>JGIv7b.000172068:3008563-3046829_XV|tsc22d2;>JGIv7b.000082102:3894869-3929197_XV|tsc22d2	5	4	3	3	0	4	0	3	0	3	5.8	4.8	4.8	98.009	954	954;1015;158;716;757	0	30.721	23797	27150	25019	17720	25912	22722	26093	19698	22360	27359	25467	18784	25996	23440	24833	18144	4	4	4	4	4	4	4	4	0	0
JGIv7b.000008129:3967513-3998648_XX|cog3;JGIv7b.000014978:6040976-6072612_VV|cog3	JGIv7b.000008129:3967513-3998648_XX|cog3;JGIv7b.000014978:6040976-6072612_VV|cog3	2;1	2;1	2;1	>JGIv7b.000008129:3967513-3998648_XX|cog3;>JGIv7b.000014978:6040976-6072612_VV|cog3	2	2	2	2	1	2	1	2	1	2	3.9	3.9	3.9	94.171	824	824;820	0.0010237	2.162	1286.6	1386.9	1211.7	1167.6	2022.2	1415.2	1492.3	1802.6	1208.1	1401.2	1247.1	1227.4	2002	1464.2	1424.3	1660.4	1	1	1	1	1	1	1	1	0	0
JGIv7b.000008129:4367985-4387993_XX|lcp1	JGIv7b.000008129:4367985-4387993_XX|lcp1	13	3	3	>JGIv7b.000008129:4367985-4387993_XX|lcp1	1	13	3	3	2	12	0	3	0	3	25.5	7.6	7.6	67.723	605	605	0	10.24	2885.7	2813.2	2903.9	3065	2886.5	3586.2	3138.3	3466.3	2707	2869.7	2964.6	3115.8	2988.5	3609.5	3005.7	3192.8	1	1	1	1	1	1	1	1	0	0
JGIv7b.000008129:4452499-4501675_XX|unnamed	JGIv7b.000008129:4452499-4501675_XX|unnamed	1	1	1	>JGIv7b.000008129:4452499-4501675_XX|unnamed	1	1	1	1	0	1	0	1	0	1	11.9	11.9	11.9	15.364	134	134	0.0011506	2.0129	43002	34872	31869	17823	35043	40724	43288	40633	40273	35993	32352	19588	35397	41476	41276	37427	1	1	1	1	1	1	1	1	0	0
JGIv7b.000008129:4633671-4665151_VV|esd	JGIv7b.000008129:4633671-4665151_VV|esd	9	9	3	>JGIv7b.000008129:4633671-4665151_VV|esd	1	9	9	3	3	8	3	8	2	2	41.1	41.1	13.3	31.942	285	285	0	40.793	34090	35113	30936	26887	34813	33416	34301	40612	31996	35586	31734	27976	35179	34147	32751	37408	10	10	10	10	10	10	10	10	4439.6	4605.4
JGIv7b.000008129:4911310-4936791_VV|sucla2	JGIv7b.000008129:4911310-4936791_VV|sucla2	20	20	4	>JGIv7b.000008129:4911310-4936791_VV|sucla2	1	20	20	4	5	20	5	20	2	4	45.5	45.5	12.8	50.967	470	470	0	251.89	332420	350790	285730	249700	342720	324560	330730	295880	312090	354510	294740	260520	345500	331640	315570	272530	41	41	41	41	41	41	41	41	40140	36422
JGIv7b.000008129:5073913-5096447_VV|rcbtb2	JGIv7b.000008129:5073913-5096447_VV|rcbtb2	2	2	2	>JGIv7b.000008129:5073913-5096447_VV|rcbtb2	1	2	2	2	0	2	0	2	0	2	3.6	3.6	3.6	58.66	534	534	0.00015593	2.8189	5671.1	5440.5	5192.2	4860.4	6153.3	5932.7	6207.3	5593	5319	5548	5309.2	5030.8	6223.3	6068.4	5919.9	5151.8	1	1	1	1	1	1	1	1	0	0
JGIv7b.000008129:5588229-5593497_VV|c12orf44;JGIv7b.000014978:4377379-4381741_VV|c12orf44	JGIv7b.000008129:5588229-5593497_VV|c12orf44;JGIv7b.000014978:4377379-4381741_VV|c12orf44	2;1	2;1	2;1	>JGIv7b.000008129:5588229-5593497_VV|c12orf44;>JGIv7b.000014978:4377379-4381741_VV|c12orf44	2	2	2	2	0	2	0	2	0	2	11.8	11.8	11.8	25.264	221	221;221	0.0020894	1.7327	0	0	0	0	0	0	0	0	0	0	0	0	0	0	0	0	0	0	0	0	0	0	0	0	0	0
JGIv7b.000008129:5598248-5610099_VV|tmbim6;JGIv7b.000014978:4361421-4374366_VV|tmbim6	JGIv7b.000008129:5598248-5610099_VV|tmbim6;JGIv7b.000014978:4361421-4374366_VV|tmbim6	1;1	1;1	1;1	>JGIv7b.000008129:5598248-5610099_VV|tmbim6;>JGIv7b.000014978:4361421-4374366_VV|tmbim6	2	1	1	1	1	1	1	1	1	1	3.6	3.6	3.6	27.615	247	247;263	0.0018225	1.7829	0	0	0	0	0	0	0	0	0	0	0	0	0	0	0	0	0	0	0	0	0	0	0	0	0	0
JGIv7b.000008129:5784148-5892744_XV|adcy6;JGIv7b.000014978:4075492-4182753_XV|adcy6;JGIv7b.000084188:1601345-1659355_XV|unnamed;JGIv7b.000163806:7333382-7395473_XV|unnamed	JGIv7b.000008129:5784148-5892744_XV|adcy6;JGIv7b.000014978:4075492-4182753_XV|adcy6;JGIv7b.000084188:1601345-1659355_XV|unnamed	5;4;3;2	5;4;3;2	5;4;3;2	>JGIv7b.000008129:5784148-5892744_XV|adcy6;>JGIv7b.000014978:4075492-4182753_XV|adcy6;>JGIv7b.000084188:1601345-1659355_XV|unnamed	4	5	5	5	1	5	1	5	1	5	4.7	4.7	4.7	149.32	1330	1330;1265;1210;1205	0	22.583	11863	14160	9797.8	8523	14287	12566	12177	12498	11153	14170	10234	8997	14280	12833	11635	11512	5	5	5	5	5	5	5	5	1006	1049.9
JGIv7b.000008129:6042032-6057638_VV|ddx23	JGIv7b.000008129:6042032-6057638_VV|ddx23	10	10	2	>JGIv7b.000008129:6042032-6057638_VV|ddx23	1	10	10	2	5	7	5	7	1	2	12.6	12.6	2.7	96.293	825	825	0	16.636	26993	22908	20762	21112	22587	20194	18702	27801	25289	23554	21353	21602	22893	20569	17909	25608	7	7	7	7	7	7	7	7	16087	12669
JGIv7b.000008129:6147079-6152950_VV|wdr45	JGIv7b.000008129:6147079-6152950_VV|wdr45	2	2	2	>JGIv7b.000008129:6147079-6152950_VV|wdr45	1	2	2	2	0	2	0	2	0	2	7	7	7	37.745	342	342	0.00016477	3.5456	0	0	0	0	0	0	0	0	0	0	0	0	0	0	0	0	0	0	0	0	0	0	0	0	0	0
JGIv7b.000014978:3617685-3629397_XV|arf3;JGIv7b.000008129:6395128-6404528_VV|arf3;JGIv7b.000030080:244469-255944_VX|arf5;JGIv7b.000047683:120300-133054_VV|arf5;JGIv7b.000014557:7419807-7426777_VV|arf1;JGIv7b.000075417:351614-362039_VV|arf1	JGIv7b.000014978:3617685-3629397_XV|arf3;JGIv7b.000008129:6395128-6404528_VV|arf3;JGIv7b.000030080:244469-255944_VX|arf5;JGIv7b.000047683:120300-133054_VV|arf5;JGIv7b.000014557:7419807-7426777_VV|arf1;JGIv7b.000075417:351614-362039_VV|arf1	12;12;12;12;11;11	5;5;5;5;4;4	5;5;5;5;4;4	>JGIv7b.000014978:3617685-3629397_XV|arf3;>JGIv7b.000008129:6395128-6404528_VV|arf3;>JGIv7b.000030080:244469-255944_VX|arf5;>JGIv7b.000047683:120300-133054_VV|arf5;>JGIv7b.000014557:7419807-7426777_VV|arf1;>JGIv7b.000075417:351614-362039_VV|arf1	6	12	5	5	5	11	2	5	2	5	69.6	29.3	29.3	20.945	184	184;184;186;196;190;194	0	121.22	214680	209560	172600	143580	203600	196870	197900	185100	201390	212930	177730	150480	205260	200880	188900	170490	35	35	35	35	35	35	35	35	17758	16679
JGIv7b.000008129:6426903-6446746_VV|prkag2;JGIv7b.000014978:3509031-3530668_VV|prkag2	JGIv7b.000008129:6426903-6446746_VV|prkag2;JGIv7b.000014978:3509031-3530668_VV|prkag2	4;3	3;2	3;2	>JGIv7b.000008129:6426903-6446746_VV|prkag2;>JGIv7b.000014978:3509031-3530668_VV|prkag2	2	4	3	3	3	2	3	1	3	1	15.6	11.6	11.6	28.366	250	250;367	0.00016472	3.5447	16795	18362	16744	11460	18699	20474	20777	19804	15773	18548	17047	12255	18902	20829	19829	18242	1	1	1	1	1	1	1	1	0	0
JGIv7b.000008129:6451701-6545490_VV|mll2;JGIv7b.000014978:3406350-3505673_VV|mll2	JGIv7b.000008129:6451701-6545490_VV|mll2;JGIv7b.000014978:3406350-3505673_VV|mll2	2;2	2;2	2;2	>JGIv7b.000008129:6451701-6545490_VV|mll2;>JGIv7b.000014978:3406350-3505673_VV|mll2	2	2	2	2	0	2	0	2	0	2	0.3	0.3	0.3	664.26	5987	5987;6051	0.0028751	1.5657	31082	31137	23131	18962	22046	26679	20812	20660	29165	31534	23993	19712	22615	26723	19981	19030	3	3	3	3	3	3	3	3	0	0
JGIv7b.000008129:6692857-6698469_VV|tuba1b	JGIv7b.000008129:6692857-6698469_VV|tuba1b	28	2	2	>JGIv7b.000008129:6692857-6698469_VV|tuba1b	1	28	2	2	16	27	1	2	1	2	66.2	7	7	50.736	456	456	0	35.72	6985	5565.2	4619.8	6002.1	6274.6	4776.4	5946.2	6047.4	6540.7	5743.7	4818.7	6070.7	6325.6	4978.8	5655.7	5570.3	4	4	4	4	4	4	4	4	2089.1	1322.7
JGIv7b.000008129:6708049-6710633_VX|tuba1b;JGIv7b.000127187:1651910-1654935_XX|tubal3;JGIv7b.000021603:2210571-2218085_XX|tubal3	JGIv7b.000008129:6708049-6710633_VX|tuba1b	29;9;8	3;2;2	1;0;0	>JGIv7b.000008129:6708049-6710633_VX|tuba1b	3	29	3	1	16	28	0	3	0	1	67.1	7.6	4.4	50.006	450	450;428;449	0	31.468	130300	124070	98134	73998	133900	110730	107790	112610	122200	126200	101160	79128	133270	113340	102990	103720	22	22	22	22	22	22	22	22	0	0
JGIv7b.000008129:6759849-6770517_VV|tuba1c	JGIv7b.000008129:6759849-6770517_VV|tuba1c	28	2	0	>JGIv7b.000008129:6759849-6770517_VV|tuba1c	1	28	2	0	16	27	1	2	0	0	66.4	3.3	0	50.162	452	452	0	57.413	75593	66712	58099	54531	73468	63760	67651	74731	70846	68343	59786	56609	73821	65484	64539	68835	17	17	17	17	17	17	17	17	12045	9646.6
JGIv7b.000008129:6801289-6814406_XX|prph	JGIv7b.000008129:6801289-6814406_XX|prph	53	52	21	>JGIv7b.000008129:6801289-6814406_XX|prph	1	53	52	21	29	53	28	52	8	21	83.2	81.2	46.9	53.734	469	469	0	323.31	3519300	3607200	3227600	2908700	3967000	3672400	3693500	3413800	3303000	3657900	3310600	3027900	3995600	3752400	3525400	3144500	512	512	513	511	513	513	513	513	349540	295320
JGIv7b.000008129:7036020-7102910_VV|spats2	JGIv7b.000008129:7036020-7102910_VV|spats2	3	3	3	>JGIv7b.000008129:7036020-7102910_VV|spats2	1	3	3	3	1	2	1	2	1	2	6.1	6.1	6.1	61.536	561	561	0	3.8649	4405.6	3484.3	3973.7	4571.1	3977.2	3592.3	2977.5	6392.1	4125.1	3618.7	4046.9	4614.2	4066	3638.6	2863.7	5887.7	1	1	1	1	1	1	1	1	4405.6	3484.3
JGIv7b.000008129:7130918-7209734_XX|itga7	JGIv7b.000008129:7130918-7209734_XX|itga7	1	1	1	>JGIv7b.000008129:7130918-7209734_XX|itga7	1	1	1	1	1	0	1	0	1	0	1	1	1	117.26	1063	1063	0.0050972	1.4266	3366.9	2760.2	2600.4	2620.6	3044.1	2133.3	2011.5	3357.1	3153.5	2847.9	2667.5	2691.2	3047.9	2194.2	1926.5	3092.3	1	1	1	1	1	1	1	1	3366.9	2760.2
JGIv7b.000008129:7242662-7252458_XX|rdh5;JGIv7b.000014978:2584141-2589754_XX|rdh5	JGIv7b.000008129:7242662-7252458_XX|rdh5;JGIv7b.000014978:2584141-2589754_XX|rdh5	3;2	2;1	2;1	>JGIv7b.000008129:7242662-7252458_XX|rdh5;>JGIv7b.000014978:2584141-2589754_XX|rdh5	2	3	2	2	1	2	1	1	1	1	11.3	8.8	8.8	35.875	319	319;319	0	4.5856	10383	10482	8551	10497	9361.9	9217.7	9063	13867	9743.7	10624	8905.7	10582	9598.5	9391.9	8669.2	12773	4	4	4	4	4	4	4	4	6722.3	6113.1
JGIv7b.000008129:7258052-7278201_VV|cd63	JGIv7b.000008129:7258052-7278201_VV|cd63	3	3	3	>JGIv7b.000008129:7258052-7278201_VV|cd63	1	3	3	3	2	2	2	2	2	2	10.1	10.1	10.1	29.227	268	268	0	24.764	7236.9	6789	8049.7	5969.3	7739.8	8527.2	8301.6	8237.9	6786.2	6963.7	8085.3	6268.8	7874.6	8654.5	7930.4	7588	2	2	2	2	2	2	2	2	2168.2	1756.8
JGIv7b.000008129:7310754-7366883_XX|unnamed	JGIv7b.000008129:7310754-7366883_XX|unnamed	2	2	2	>JGIv7b.000008129:7310754-7366883_XX|unnamed	1	2	2	2	1	2	1	2	1	2	8.2	8.2	8.2	47.691	425	425	0	7.2693	2323	1309.3	948.11	1929.9	1532.2	2182.3	2054.1	2309.5	2170.2	1395.5	1020.6	1907.1	1611.2	2198.2	1964.3	2127.3	2	2	2	2	2	2	2	2	1475.5	1054.5
JGIv7b.000008129:7378254-7387862_VV|cnpy2	JGIv7b.000008129:7378254-7387862_VV|cnpy2	2	2	1	>JGIv7b.000008129:7378254-7387862_VV|cnpy2	1	2	2	1	1	2	1	2	1	1	16.6	16.6	8.3	22.055	193	193	0	10.029	4238.1	5453.2	4552.9	3795.7	4695.2	3765.3	4533.1	4945.8	3988	5449.1	4680.6	3950.2	4716.5	3908.2	4314.9	4555.6	1	1	1	1	1	1	1	1	0	0
JGIv7b.000008129:7401212-7431610_VV|cs	JGIv7b.000008129:7401212-7431610_VV|cs	14	1	1	>JGIv7b.000008129:7401212-7431610_VV|cs	1	14	1	1	7	14	0	1	0	1	30	3.4	3.4	51.868	470	470	0	6.9744	3026.1	3179.9	2985.5	3114.6	3755.1	3349.5	3877	4957.5	2840.9	3221.9	3064.5	3199.1	3790.8	3455.5	3694.7	4566.3	2	2	2	2	2	2	2	2	0	0
JGIv7b.000008129:7446802-7466489_VV|coq10a;JGIv7b.000014978:2250087-2271375_VV|coq10a	JGIv7b.000008129:7446802-7466489_VV|coq10a;JGIv7b.000014978:2250087-2271375_VV|coq10a	3;2	3;2	3;2	>JGIv7b.000008129:7446802-7466489_VV|coq10a;>JGIv7b.000014978:2250087-2271375_VV|coq10a	2	3	3	3	0	3	0	3	0	3	12	12	12	33.818	299	299;247	0	6.7753	3048.4	3651.5	2824.6	3570.2	3077.1	3812.4	3542.6	3612.7	2866	3659.1	2954.9	3591.5	3197.2	3849.4	3387.8	3327.7	1	1	1	1	1	1	1	1	0	0
JGIv7b.000008129:7594780-7618023_VV|rnf41	JGIv7b.000008129:7594780-7618023_VV|rnf41	2	2	2	>JGIv7b.000008129:7594780-7618023_VV|rnf41	1	2	2	2	0	2	0	2	0	2	10.7	10.7	10.7	35.982	318	318	0	26.711	0	0	0	0	0	0	0	0	0	0	0	0	0	0	0	0	0	0	0	0	0	0	0	0	0	0
JGIv7b.000008129:7624258-7664142_XV|smarcc2	JGIv7b.000008129:7624258-7664142_XV|smarcc2	18	1	1	>JGIv7b.000008129:7624258-7664142_XV|smarcc2	1	18	1	1	6	17	0	1	0	1	18.2	1.9	1.9	130.57	1177	1177	0	28.522	0	0	0	0	0	0	0	0	0	0	0	0	0	0	0	0	0	0	0	0	0	0	0	0	0	0
JGIv7b.000008129:7668201-7677434_VV|myl6	JGIv7b.000008129:7668201-7677434_VV|myl6	10	10	5	>JGIv7b.000008129:7668201-7677434_VV|myl6	1	10	10	5	3	9	3	9	0	5	65.2	65.2	35.3	20.34	184	184	0	163.21	125860	128690	123900	98095	138640	122900	140890	116310	118120	130680	126090	103050	139270	126730	134120	107130	22	22	22	22	22	22	22	22	6983.6	6724.7
JGIv7b.000008129:7693882-7749714_VV|esyt1	JGIv7b.000008129:7693882-7749714_VV|esyt1	13	13	10	>JGIv7b.000008129:7693882-7749714_VV|esyt1	1	13	13	10	3	13	3	13	3	10	14.5	14.5	11.5	120.97	1074	1074	0	113.59	80370	82748	71098	69068	92271	77905	86875	79503	75434	83830	73268	71543	92636	80324	82760	73230	16	16	16	16	16	16	16	16	2695.3	1630
JGIv7b.000008129:7757189-7770542_VV|zc3h10	JGIv7b.000008129:7757189-7770542_VV|zc3h10	4	4	1	>JGIv7b.000008129:7757189-7770542_VV|zc3h10	1	4	4	1	1	4	1	4	0	1	15.4	15.4	5.3	45.935	416	416	0	142.07	27398	27404	22665	19844	28936	25548	24559	25208	25708	27799	23360	20765	29028	26078	23469	23219	3	3	3	3	3	3	3	3	0	0
JGIv7b.000008129:7782246-7803199_VV|pa2g4	JGIv7b.000008129:7782246-7803199_VV|pa2g4	16	16	3	>JGIv7b.000008129:7782246-7803199_VV|pa2g4	1	16	16	3	8	15	8	15	2	2	38.9	38.9	10.3	44.423	398	398	0	256.03	201000	200580	175600	163320	198520	192060	194120	220760	188590	203690	180520	168810	201060	196050	185380	203340	35	35	35	35	35	35	35	35	61061	51946
JGIv7b.000008129:7898155-7903811_VV|rps26;JGIv7b.000014978:1762970-1767371_VV|rps26	JGIv7b.000008129:7898155-7903811_VV|rps26;JGIv7b.000014978:1762970-1767371_VV|rps26	3;3	3;3	3;3	>JGIv7b.000008129:7898155-7903811_VV|rps26;>JGIv7b.000014978:1762970-1767371_VV|rps26	2	3	3	3	3	3	3	3	3	3	20.9	20.9	20.9	17.923	158	158;196	0	35.243	103830	100000	88911	89865	104010	99623	95911	115550	97392	101830	91519	92291	105450	101460	91699	106430	21	21	21	21	21	21	21	21	46224	39852
JGIv7b.000008129:8010199-8023383_VV|cdk2	JGIv7b.000008129:8010199-8023383_VV|cdk2	6	4	4	>JGIv7b.000008129:8010199-8023383_VV|cdk2	1	6	4	4	6	1	4	0	4	0	18.5	12.5	12.5	35.63	313	313	0	11.407	5663.3	3260.5	3280	3860.4	3206.7	2851.4	2345.5	6202.3	5291.3	3484.1	3369.9	3887.7	3282.9	2888.7	2259.4	5713	2	2	2	2	2	2	2	2	5663.3	3260.5
JGIv7b.000008129:8040922-8121549_XX|dgka	JGIv7b.000008129:8040922-8121549_XX|dgka	14	4	4	>JGIv7b.000008129:8040922-8121549_XX|dgka	1	14	4	4	0	14	0	4	0	4	20.9	7	7	91.62	817	817	0	69.784	7891.5	9514.1	7050.2	7414.8	8207.1	8653.3	11091	9600	7419.8	9524.4	7357.9	7589.2	8375.7	8944.6	10539	8842.5	3	3	3	3	3	3	3	3	0	0
JGIv7b.000008129:8221603-8247910_VX|pan2;JGIv7b.000014978:1435094-1473080_XV|pan2	JGIv7b.000008129:8221603-8247910_VX|pan2;JGIv7b.000014978:1435094-1473080_XV|pan2	3;2	3;2	3;2	>JGIv7b.000008129:8221603-8247910_VX|pan2;>JGIv7b.000014978:1435094-1473080_XV|pan2	2	3	3	3	0	3	0	3	0	3	3.6	3.6	3.6	142.29	1261	1261;1207	0	8.9612	855.41	790.51	761.01	567.55	1211.6	752.73	919.34	1818.8	802.02	808.42	773.91	613.92	1189.9	789.78	877.08	1675.3	1	1	1	1	1	1	1	1	0	0
JGIv7b.000008129:8386730-8433238_VV|sarnp	JGIv7b.000008129:8386730-8433238_VV|sarnp	2	1	1	>JGIv7b.000008129:8386730-8433238_VV|sarnp	1	2	1	1	2	2	1	1	1	1	13.6	8.6	8.6	21.965	198	198	0	11.336	7115	4953.2	4430.4	6042.8	4891	3882.2	3899.8	6739.1	6655.7	5180	4606.8	6045.4	4991.2	3988.7	3730.9	6207.3	2	2	2	2	2	2	2	2	7115	4953.2
JGIv7b.000014978:1260399-1269919_VV|ormdl2;JGIv7b.000008129:8432101-8439382_VV|ormdl2	JGIv7b.000014978:1260399-1269919_VV|ormdl2;JGIv7b.000008129:8432101-8439382_VV|ormdl2	2;2	2;2	1;1	>JGIv7b.000014978:1260399-1269919_VV|ormdl2;>JGIv7b.000008129:8432101-8439382_VV|ormdl2	2	2	2	1	1	2	1	2	0	1	10.2	10.2	4.3	21.357	186	186;199	0	8.2345	19036	18141	17501	14736	20816	16721	16085	19844	17853	18512	17837	15422	20821	17124	15380	18278	2	2	2	2	2	2	2	2	5506	4307.4
JGIv7b.000008129:8515288-8544350_VV|tmem198;JGIv7b.000014978:1162806-1189379_VV|tmem198	JGIv7b.000008129:8515288-8544350_VV|tmem198;JGIv7b.000014978:1162806-1189379_VV|tmem198	1;1	1;1	1;1	>JGIv7b.000008129:8515288-8544350_VV|tmem198;>JGIv7b.000014978:1162806-1189379_VV|tmem198	2	1	1	1	0	1	0	1	0	1	4.1	4.1	4.1	41.132	370	370;372	0.00060015	2.3931	0	0	0	0	0	0	0	0	0	0	0	0	0	0	0	0	0	0	0	0	0	0	0	0	0	0
JGIv7b.000008129:8752133-8755072_VV|spryd4	JGIv7b.000008129:8752133-8755072_VV|spryd4	1	1	1	>JGIv7b.000008129:8752133-8755072_VV|spryd4	1	1	1	1	0	1	0	1	0	1	4.5	4.5	4.5	25.123	224	224	0.00089459	2.3379	3391.3	2473.5	2828.2	2256.8	2901.5	2866.6	2726.5	2897.9	3173.4	2587.2	2852.4	2358	2936.5	2914.6	2606.3	2669.3	1	1	1	1	1	1	1	1	0	0
JGIv7b.000014978:742303-794794_VV|rbms2;JGIv7b.000008129:8828108-8873897_XV|rbms2	JGIv7b.000014978:742303-794794_VV|rbms2;JGIv7b.000008129:8828108-8873897_XV|rbms2	2;2	1;1	1;1	>JGIv7b.000014978:742303-794794_VV|rbms2;>JGIv7b.000008129:8828108-8873897_XV|rbms2	2	2	1	1	2	1	1	0	1	0	5.9	3.5	3.5	45.555	425	425;431	0	5.0264	0	0	0	0	0	0	0	0	0	0	0	0	0	0	0	0	0	0	0	0	0	0	0	0	0	0
JGIv7b.000008129:8927695-8934135_VV|atp5b;JGIv7b.000008129:8928976-8930118_VV|atp5b;JGIv7b.000008129:8931237-8931942_VV|atp5b	JGIv7b.000008129:8927695-8934135_VV|atp5b	21;3;1	1;0;0	1;0;0	>JGIv7b.000008129:8927695-8934135_VV|atp5b	3	21	1	1	15	21	1	1	1	1	50.4	2.9	2.9	60.302	560	560;67;80	0	49.068	55515	55257	44555	42900	58697	50450	60339	52525	52088	56051	46117	44517	58936	52216	57404	48380	16	16	16	16	16	16	16	16	5827	3517.6
JGIv7b.000008129:8944706-8953020_VV|ptges3	JGIv7b.000008129:8944706-8953020_VV|ptges3	5	5	3	>JGIv7b.000008129:8944706-8953020_VV|ptges3	1	5	5	3	1	5	1	5	1	3	36.2	36.2	24.5	19.035	163	163	0	44.351	80565	71966	56752	51081	77174	66872	69418	61638	75513	73547	58758	53478	77292	68592	66212	56775	6	6	6	6	6	6	6	6	0	0
JGIv7b.000008129:8988555-9003340_VV|prim1	JGIv7b.000008129:8988555-9003340_VV|prim1	4	4	4	>JGIv7b.000008129:8988555-9003340_VV|prim1	1	4	4	4	4	0	4	0	4	0	10.7	10.7	10.7	48.99	420	420	0	4.282	0	0	0	0	0	0	0	0	0	0	0	0	0	0	0	0	0	0	0	0	0	0	0	0	0	0
JGIv7b.000008129:9223539-9278132_XX|myo1a	JGIv7b.000008129:9223539-9278132_XX|myo1a	8	8	5	>JGIv7b.000008129:9223539-9278132_XX|myo1a	1	8	8	5	2	7	2	7	2	4	8.7	8.7	4.7	123.25	1086	1086	0	28.758	5457.1	5993	4191.8	4194	5169.6	4764.9	4963.5	5679.7	5125.4	6028.3	4390.4	4323.4	5221.9	4879.4	4737.4	5231.6	2	2	2	2	2	2	2	2	2382.9	2157.6
JGIv7b.000008276:535207-545669_VX|ccdc25	JGIv7b.000008276:535207-545669_VX|ccdc25	2	1	1	>JGIv7b.000008276:535207-545669_VX|ccdc25	1	2	1	1	0	2	0	1	0	1	10.2	6.3	6.3	24.138	206	206	0	4.7691	0	0	0	0	0	0	0	0	0	0	0	0	0	0	0	0	0	0	0	0	0	0	0	0	0	0
JGIv7b.000008355:1355905-1693692_XX|grik2	JGIv7b.000008355:1355905-1693692_XX|grik2	5	5	1	>JGIv7b.000008355:1355905-1693692_XX|grik2	1	5	5	1	0	5	0	5	0	1	6.6	6.6	2.3	103.72	919	919	0	21.683	25848	27544	23091	19569	26264	25206	25202	23880	24269	27831	23751	20429	26511	25719	24059	21996	3	3	3	3	3	3	3	3	0	0
JGIv7b.000008355:2681502-2737540_VV|prep	JGIv7b.000008355:2681502-2737540_VV|prep	23	23	7	>JGIv7b.000008355:2681502-2737540_VV|prep	1	23	23	7	8	22	8	22	3	7	34.5	34.5	10.6	87.276	772	772	0	195.79	248960	262770	212200	181420	243870	211810	219860	221810	233730	265520	218910	189310	245080	217250	209780	204310	36	36	36	36	36	36	36	36	60426	64308
JGIv7b.000008355:3956082-3981704_VV|sec63;JGIv7b.000008630:4665861-4693306_VV|sec63	JGIv7b.000008355:3956082-3981704_VV|sec63;JGIv7b.000008630:4665861-4693306_VV|sec63	5;3	5;3	5;3	>JGIv7b.000008355:3956082-3981704_VV|sec63;>JGIv7b.000008630:4665861-4693306_VV|sec63	2	5	5	5	1	5	1	5	1	5	8.5	8.5	8.5	87.554	756	756;755	0	20.255	10917	10993	8647.6	10024	10981	10568	13197	14497	10244	11138	9014.5	10208	11160	10932	12554	13353	4	4	4	4	4	4	4	4	2360.8	1381.2
JGIv7b.000008630:1078322-1087895_VV|unnamed	JGIv7b.000008630:1078322-1087895_VV|unnamed	2	2	2	>JGIv7b.000008630:1078322-1087895_VV|unnamed	1	2	2	2	2	2	2	2	2	2	12.4	12.4	12.4	19.701	178	178	0	6.1444	39304	34753	29471	24369	36298	31285	35840	32440	36836	35582	30289	25610	36366	32286	34125	29880	6	6	6	6	6	6	6	6	4377	3422.3
JGIv7b.000008630:1611099-1940248_XV|ascc3	JGIv7b.000008630:1611099-1940248_XV|ascc3	2	1	1	>JGIv7b.000008630:1611099-1940248_XV|ascc3	1	2	1	1	0	2	0	1	0	1	1.3	0.9	0.9	254.61	2229	2229	0.0001615	3.2858	0	0	0	0	0	0	0	0	0	0	0	0	0	0	0	0	0	0	0	0	0	0	0	0	0	0
JGIv7b.000008630:2264249-2582336_XV|grik2	JGIv7b.000008630:2264249-2582336_XV|grik2	5	1	1	>JGIv7b.000008630:2264249-2582336_XV|grik2	1	5	1	1	0	5	0	1	0	1	6.6	2.3	2.3	103.78	919	919	0.0001677	3.8275	0	0	0	0	0	0	0	0	0	0	0	0	0	0	0	0	0	0	0	0	0	0	0	0	0	0
JGIv7b.000008630:3093889-3172838_XV|lin28b	JGIv7b.000008630:3093889-3172838_XV|lin28b	1	1	1	>JGIv7b.000008630:3093889-3172838_XV|lin28b	1	1	1	1	1	0	1	0	1	0	4.9	4.9	4.9	31.741	286	286	0	5.5506	4418	3193.4	2200.9	3275.2	2647.5	2261.6	2340.2	3736.4	4133.9	3315.6	2341.5	3267.6	2709.5	2321.6	2236.7	3441.6	1	1	1	1	1	1	1	1	4418	3193.4
JGIv7b.000008630:3351085-3428601_VV|prep	JGIv7b.000008630:3351085-3428601_VV|prep	23	7	7	>JGIv7b.000008630:3351085-3428601_VV|prep	1	23	7	7	7	22	2	7	2	7	34.7	11.2	11.2	88.602	784	784	0	48.356	34061	32394	28793	23205	31566	23927	28622	26155	31944	33015	29471	24304	31548	24874	27233	24091	9	9	9	9	9	9	9	9	5385.2	3385
JGIv7b.000008630:3790157-3885505_VV|atg5	JGIv7b.000008630:3790157-3885505_VV|atg5	4	4	4	>JGIv7b.000008630:3790157-3885505_VV|atg5	1	4	4	4	0	4	0	4	0	4	15.7	15.7	15.7	37.096	313	313	0	8.9719	4514.6	6070.5	4436.2	3314.7	5153.5	5110.3	4804.3	5206.9	4250.7	6040	4595.7	3515.6	5188.9	5191.6	4594	4796.1	1	1	1	1	1	1	1	1	0	0
JGIv7b.000008630:4134750-4144508_VV|rtn4ip1	JGIv7b.000008630:4134750-4144508_VV|rtn4ip1	4	4	4	>JGIv7b.000008630:4134750-4144508_VV|rtn4ip1	1	4	4	4	1	4	1	4	1	4	10.2	10.2	10.2	47.258	430	430	0	7.671	25819	26645	23059	17874	29384	28091	32099	25973	24233	26993	23623	18966	29501	28890	30557	23923	3	3	3	3	3	3	3	3	1666.3	1419.3
JGIv7b.000008630:4142864-4172465_VV|qrsl1	JGIv7b.000008630:4142864-4172465_VV|qrsl1	1	1	1	>JGIv7b.000008630:4142864-4172465_VV|qrsl1	1	1	1	1	0	1	0	1	0	1	2.1	2.1	2.1	57.326	529	529	0.00030441	2.5421	0	0	0	0	0	0	0	0	0	0	0	0	0	0	0	0	0	0	0	0	0	0	0	0	0	0
JGIv7b.000008630:4835108-4856021_VV|snx3;JGIv7b.000008355:4141055-4159484_VV|snx3	JGIv7b.000008630:4835108-4856021_VV|snx3;JGIv7b.000008355:4141055-4159484_VV|snx3	7;6	7;6	5;4	>JGIv7b.000008630:4835108-4856021_VV|snx3;>JGIv7b.000008355:4141055-4159484_VV|snx3	2	7	7	5	3	6	3	6	3	4	33.5	33.5	25.5	21.48	188	188;196	0	75.311	69524	63675	57822	44553	72452	65840	70003	65656	65179	65095	59054	47254	72585	67522	66749	60476	11	11	11	11	11	11	11	11	9048.7	10276
JGIv7b.000008834:128739-137478_XX|rab34;JGIv7b.000098463:1457608-1463117_XX|rab34	JGIv7b.000008834:128739-137478_XX|rab34;JGIv7b.000098463:1457608-1463117_XX|rab34	1;1	1;1	1;1	>JGIv7b.000008834:128739-137478_XX|rab34;>JGIv7b.000098463:1457608-1463117_XX|rab34	2	1	1	1	1	1	1	1	1	1	5	5	5	24.368	218	218;231	0	6.5827	42646	42730	38807	32485	50421	42785	36350	31420	40015	43407	39699	34189	50410	43459	34815	28941	4	4	4	4	4	4	4	4	1955.8	1857.4
JGIv7b.000008834:2356107-2368464_VV|stmn1;JGIv7b.000027891:838617-849075_VV|stmn1;JGIv7b.000051558:407005-456509_XX|stmn4;JGIv7b.000102262:801622-847226_XX|stmn4	JGIv7b.000008834:2356107-2368464_VV|stmn1;JGIv7b.000027891:838617-849075_VV|stmn1	3;3;1;1	3;3;1;1	3;3;1;1	>JGIv7b.000008834:2356107-2368464_VV|stmn1;>JGIv7b.000027891:838617-849075_VV|stmn1	4	3	3	3	1	3	1	3	1	3	19.7	19.7	19.7	15.691	137	137;242;200;235	0	22.756	71214	66213	67874	53126	67482	61472	64832	63331	66773	67761	68806	55550	68080	63016	61834	58334	10	10	10	10	10	10	10	10	22406	20105
JGIv7b.000008834:2392219-2406395_VV|abhd10	JGIv7b.000008834:2392219-2406395_VV|abhd10	5	5	5	>JGIv7b.000008834:2392219-2406395_VV|abhd10	1	5	5	5	0	5	0	5	0	5	22.2	22.2	22.2	32.944	297	297	0	26.449	14927	16420	14281	10568	15497	14648	18038	14876	14020	16568	14607	11174	15598	15145	17151	13702	4	4	4	4	4	4	4	4	0	0
JGIv7b.000008834:247706-282982_VV|phactr4;JGIv7b.000098463:1565503-1597971_VV|phactr4	JGIv7b.000008834:247706-282982_VV|phactr4;JGIv7b.000098463:1565503-1597971_VV|phactr4	2;2	2;2	1;1	>JGIv7b.000008834:247706-282982_VV|phactr4;>JGIv7b.000098463:1565503-1597971_VV|phactr4	2	2	2	1	1	1	1	1	1	0	4.6	4.6	2.7	78.029	703	703;748	0	9.524	1031.9	974.55	904.07	828.4	829.95	915.06	633.35	1124.5	967.7	994.43	925.5	850.12	851.46	914.26	611.35	1035.8	1	1	1	1	1	1	1	1	1031.9	974.55
JGIv7b.000008834:3001418-3005176_VV|srsf1;JGIv7b.000027891:1366017-1371233_VV|srsf1	JGIv7b.000008834:3001418-3005176_VV|srsf1;JGIv7b.000027891:1366017-1371233_VV|srsf1	12;12	12;12	12;12	>JGIv7b.000008834:3001418-3005176_VV|srsf1;>JGIv7b.000027891:1366017-1371233_VV|srsf1	2	12	12	12	8	12	8	12	8	12	44.4	44.4	44.4	26.326	248	248;338	0	36.347	147550	144540	119810	121710	133560	125760	115860	157420	138410	146840	123930	124690	135550	127850	110920	145000	29	29	29	29	29	29	29	29	88575	83008
JGIv7b.000008834:3107444-3350897_XV|acaca	JGIv7b.000008834:3107444-3350897_XV|acaca	24	2	2	>JGIv7b.000008834:3107444-3350897_XV|acaca	1	24	2	2	10	23	0	2	0	2	19.4	1.5	1.5	170.2	1486	1486	0	4.4143	3693.7	3092.6	3071.9	3388.5	3582.3	3383.9	3681.5	4686.3	3460.1	3188.4	3148.8	3452	3641.6	3471.8	3512.3	4316.6	1	1	1	1	1	1	1	1	0	0
JGIv7b.000008834:800770-820179_VV|nudc	JGIv7b.000008834:800770-820179_VV|nudc	12	12	6	>JGIv7b.000008834:800770-820179_VV|nudc	1	12	12	6	8	9	8	9	4	4	31.5	31.5	14.9	41.184	362	362	0	27.566	114290	113790	96241	94377	106420	104950	102820	109340	107230	115510	99310	96973	108140	106890	98231	100710	15	15	15	15	15	15	15	15	37272	37139
JGIv7b.000195837:72129-119475_VV|arid1a;JGIv7b.000008834:856042-892189_VV|arid1a	JGIv7b.000195837:72129-119475_VV|arid1a;JGIv7b.000008834:856042-892189_VV|arid1a	4;4	4;4	4;4	>JGIv7b.000195837:72129-119475_VV|arid1a;>JGIv7b.000008834:856042-892189_VV|arid1a	2	4	4	4	3	2	3	2	3	2	2.3	2.3	2.3	216.13	2205	2205;2422	0	8.6129	14805	17198	10859	11845	13082	11773	10538	17984	13914	17219	11501	12104	13246	11968	10105	16565	3	3	3	3	3	3	3	3	14805	17198
JGIv7b.000008834:980780-1044628_VV|rps6ka1;JGIv7b.000202026:355965-361274_XX|unnamed;JGIv7b.000018823:157262-226535_XX|rps6ka2;JGIv7b.000052573:2404929-2423289_VV|mastl;JGIv7b.000017434:35392-53540_VV|mastl	JGIv7b.000008834:980780-1044628_VV|rps6ka1	8;1;1;1;1	3;0;0;0;0	0;0;0;0;0	>JGIv7b.000008834:980780-1044628_VV|rps6ka1	5	8	3	0	3	7	0	3	0	0	13	5.4	0	83.485	738	738;419;674;894;895	0	13.749	19310	19009	15888	16632	20315	22115	22932	21239	18116	19308	16441	17097	20690	22533	21875	19564	4	4	4	4	4	4	4	4	0	0
JGIv7b.000009266:10094728-10136986_XX|ntrk3;JGIv7b.000023872:5008678-5024636_XX|ntrk3;JGIv7b.000026819:1135907-1210861_XX|ntrk1;JGIv7b.000041091:3741688-3802135_XX|ntrk1	JGIv7b.000009266:10094728-10136986_XX|ntrk3;JGIv7b.000023872:5008678-5024636_XX|ntrk3	6;4;1;1	2;1;0;0	2;1;0;0	>JGIv7b.000009266:10094728-10136986_XX|ntrk3;>JGIv7b.000023872:5008678-5024636_XX|ntrk3	4	6	2	2	1	6	0	2	0	2	22.4	8.4	8.4	30.005	263	263;189;837;873	0	4.4864	4169.9	4229.5	3084.7	3613.2	3918.4	4030.8	3808.8	4407.9	3913.2	4278.8	3235.4	3677.1	3994.7	4092.5	3642.5	4060.1	1	1	1	1	1	1	1	1	0	0
JGIv7b.000009266:1050581-1077370_XX|scg3	JGIv7b.000009266:1050581-1077370_XX|scg3	4	4	2	>JGIv7b.000009266:1050581-1077370_XX|scg3	1	4	4	2	2	3	2	3	2	1	11.1	11.1	6.5	52.069	459	459	0	20.129	21226	20840	18167	19507	18711	18553	20254	21431	19912	21185	18755	19828	19137	19013	19310	19740	5	5	5	5	5	5	5	5	3283.8	2785.5
JGIv7b.000009266:10950925-11016660_XX|sv2b	JGIv7b.000009266:10950925-11016660_XX|sv2b	8	6	1	>JGIv7b.000009266:10950925-11016660_XX|sv2b	1	8	6	1	0	8	0	6	0	1	9.4	7.2	1.4	81.42	711	711	0	13.065	48175	45913	39998	34830	49866	48040	51937	43943	45181	46771	41074	36421	50254	49231	49494	40476	6	6	6	6	6	6	6	6	0	0
JGIv7b.000009266:11815810-11876287_VV|chd2	JGIv7b.000009266:11815810-11876287_VV|chd2	5	4	4	>JGIv7b.000009266:11815810-11876287_VV|chd2	1	5	4	4	3	2	3	1	3	1	2.6	2.1	2.1	209.19	1815	1815	0	5.4348	0	0	0	0	0	0	0	0	0	0	0	0	0	0	0	0	0	0	0	0	0	0	0	0	0	0
JGIv7b.000009266:11883074-11917682_VV|rgma;JGIv7b.000023872:3362091-3401764_VV|rgma	JGIv7b.000009266:11883074-11917682_VV|rgma;JGIv7b.000023872:3362091-3401764_VV|rgma	6;5	6;5	6;5	>JGIv7b.000009266:11883074-11917682_VV|rgma;>JGIv7b.000023872:3362091-3401764_VV|rgma	2	6	6	6	1	5	1	5	1	5	14.1	14.1	14.1	51.476	467	467;448	0	12.119	9655.1	8701.1	7782.8	7035.7	9267.1	6605.9	6937.6	11780	9050.4	8903.6	7986	7308.6	9248.3	6829.1	6630.9	10850	3	3	3	3	3	3	3	3	4851.8	3946.3
JGIv7b.000009266:1281911-1364261_XV|dmxl2	JGIv7b.000009266:1281911-1364261_XV|dmxl2	69	69	26	>JGIv7b.000009266:1281911-1364261_XV|dmxl2	1	69	69	26	11	67	11	67	4	25	26.8	26.8	11.3	337.5	3023	3023	0	323.31	471690	486770	395290	348190	482440	452780	475250	452900	442730	492630	407960	363270	486040	463570	453280	417170	75	75	75	74	75	75	75	75	19593	16553
JGIv7b.000009266:2431384-2470266_VV|myef2	JGIv7b.000009266:2431384-2470266_VV|myef2	17	16	9	>JGIv7b.000009266:2431384-2470266_VV|myef2	1	17	16	9	7	17	7	16	4	9	25.6	24.6	14.3	72.391	680	680	0	109.15	182950	188470	150340	138820	174490	168040	161360	172880	171720	190710	155540	143790	176490	171070	154230	159240	25	25	25	25	25	25	25	25	41694	40080
JGIv7b.000009266:2961669-3027181_XV|galk2	JGIv7b.000009266:2961669-3027181_XV|galk2	3	3	3	>JGIv7b.000009266:2961669-3027181_XV|galk2	1	3	3	3	1	3	1	3	1	3	8.7	8.7	8.7	50.218	461	461	0	7.3019	279.11	557.7	279.3	196.68	281.23	187.02	333.73	288.53	264.51	543.14	299.31	208.67	279.59	201.65	315.77	265.76	1	1	1	1	1	1	1	1	0	0
JGIv7b.000009266:3470760-3514154_XV|sqrdl	JGIv7b.000009266:3470760-3514154_XV|sqrdl	10	10	6	>JGIv7b.000009266:3470760-3514154_XV|sqrdl	1	10	10	6	3	10	3	10	1	6	29	29	20.1	51.524	462	462	0	33.754	44408	39106	39316	35873	47673	42743	46670	51366	41618	40168	40056	37262	47991	43927	44499	47313	9	9	9	9	9	9	9	9	13200	9317.5
JGIv7b.000009266:3881774-3903869_VV|gatm	JGIv7b.000009266:3881774-3903869_VV|gatm	1	1	1	>JGIv7b.000009266:3881774-3903869_VV|gatm	1	1	1	1	1	0	1	0	1	0	1.8	1.8	1.8	50.424	439	439	1	-2	0	0	0	0	0	0	0	0	0	0	0	0	0	0	0	0	0	0	0	0	0	0	0	0	0	0
JGIv7b.000009266:4156919-4240096_XV|homer2;JGIv7b.000007479:1552474-1627548_XV|homer2	JGIv7b.000009266:4156919-4240096_XV|homer2;JGIv7b.000007479:1552474-1627548_XV|homer2	4;2	4;2	4;2	>JGIv7b.000009266:4156919-4240096_XV|homer2;>JGIv7b.000007479:1552474-1627548_XV|homer2	2	4	4	4	0	4	0	4	0	4	11.6	11.6	11.6	44.332	387	387;387	0	4.8927	0	0	0	0	0	0	0	0	0	0	0	0	0	0	0	0	0	0	0	0	0	0	0	0	0	0
JGIv7b.000009266:4454023-4487061_XV|sh3gl3	JGIv7b.000009266:4454023-4487061_XV|sh3gl3	5	5	2	>JGIv7b.000009266:4454023-4487061_XV|sh3gl3	1	5	5	2	1	5	1	5	1	2	18.2	18.2	7.7	39.994	351	351	0	23.507	12834	12949	11806	8869	12469	11223	12137	12094	12043	13149	12044	9346.2	12536	11526	11571	11140	3	3	3	3	3	3	3	3	0	0
JGIv7b.000009266:4492226-4509899_VV|lmnb3	JGIv7b.000009266:4492226-4509899_VV|lmnb3	17	16	5	>JGIv7b.000009266:4492226-4509899_VV|lmnb3	1	17	16	5	7	16	7	15	3	5	32.9	31.1	11.8	69.483	602	602	0	220.01	69460	70531	57990	55609	65370	65459	67657	72285	65185	71470	59921	57310	66389	66838	64563	66581	20	20	20	20	20	20	19	20	11500	7350
JGIv7b.000009266:478817-485540_VV|arpp19	JGIv7b.000009266:478817-485540_VV|arpp19	1	1	1	>JGIv7b.000009266:478817-485540_VV|arpp19	1	1	1	1	1	0	1	0	1	0	8.8	8.8	8.8	13.761	125	125	0.0011493	2.0004	0	0	0	0	0	0	0	0	0	0	0	0	0	0	0	0	0	0	0	0	0	0	0	0	0	0
JGIv7b.000009266:4812968-4960527_VV|eftud1;JGIv7b.000007479:868343-1020709_XX|eftud1	JGIv7b.000009266:4812968-4960527_VV|eftud1;JGIv7b.000007479:868343-1020709_XX|eftud1	6;3	6;3	6;3	>JGIv7b.000009266:4812968-4960527_VV|eftud1;>JGIv7b.000007479:868343-1020709_XX|eftud1	2	6	6	6	1	5	1	5	1	5	6.4	6.4	6.4	127.52	1139	1139;434	0	22.73	5196.8	5149.3	5027.8	5428.7	5602.1	6315.6	6821.5	5988.1	4875.7	5241.4	5153.6	5531.6	5749.9	6445	6501.4	5515.7	3	3	3	3	3	3	3	3	0	0
JGIv7b.000009266:494639-596217_XX|myo5a	JGIv7b.000009266:494639-596217_XX|myo5a	58	58	15	>JGIv7b.000009266:494639-596217_XX|myo5a	1	58	58	15	11	58	11	58	1	15	33.3	33.3	10.9	212.31	1827	1827	0	323.31	380110	382560	330660	299380	400820	371960	384850	401840	356680	388180	340000	311320	403990	380650	367260	370140	68	68	68	68	68	68	68	68	49779	41751
JGIv7b.000009266:5543074-5555027_XV|stard5;JGIv7b.000007479:315533-328981_XX|stard5	JGIv7b.000009266:5543074-5555027_XV|stard5;JGIv7b.000007479:315533-328981_XX|stard5	5;4	5;4	5;4	>JGIv7b.000009266:5543074-5555027_XV|stard5;>JGIv7b.000007479:315533-328981_XX|stard5	2	5	5	5	1	5	1	5	1	5	26.6	26.6	26.6	25.613	233	233;233	0	11.289	31386	34905	23620	20144	28979	25877	28078	24754	29482	35068	24709	21105	29102	26586	26759	22801	5	5	5	5	5	5	5	5	3811.7	11053
JGIv7b.000009266:5728827-5822238_VV|iqgap1	JGIv7b.000009266:5728827-5822238_VV|iqgap1	22	18	8	>JGIv7b.000009266:5728827-5822238_VV|iqgap1	1	22	18	8	4	21	4	17	1	7	16.7	14.6	7.5	192.35	1690	1690	0	68.146	42776	39407	34794	36406	40596	36152	36525	47331	40105	40250	35870	37265	41081	36999	34896	43596	11	11	11	11	11	11	11	11	16159	13658
JGIv7b.000009266:5916135-5917723_XX|unnamed	JGIv7b.000009266:5916135-5917723_XX|unnamed	2	1	1	>JGIv7b.000009266:5916135-5917723_XX|unnamed	1	2	1	1	0	2	0	1	0	1	21.7	9.3	9.3	14.347	129	129	0.0010207	2.1363	2096.1	1592.5	1522.7	1238.6	2022.6	1629.7	1878.5	1680.2	1962.1	1654.1	1552.6	1309.4	2016.1	1686.3	1788.4	1547.6	2	2	2	2	2	2	2	2	0	0
JGIv7b.000009266:5954327-6028357_VV|tp53bp1	JGIv7b.000009266:5954327-6028357_VV|tp53bp1	15	7	7	>JGIv7b.000009266:5954327-6028357_VV|tp53bp1	1	15	7	7	10	9	5	3	5	3	10	4.8	4.8	236.65	2159	2159	0	30.173	12222	9520.6	8992.8	8886.2	8984.1	8686.9	8222.7	11859	11442	9865.3	9218.7	9085.2	9157.5	8837	7869.6	10923	4	4	4	4	4	4	4	4	10713	7542.3
JGIv7b.000009266:6082080-6110026_XX|map1a	JGIv7b.000009266:6082080-6110026_XX|map1a	94	69	69	>JGIv7b.000009266:6082080-6110026_XX|map1a	1	94	69	69	21	92	14	67	14	67	38.4	29.9	29.9	346.53	3094	3094	0	323.31	673770	730930	588070	494130	765110	632730	619160	591090	632720	737210	606540	519880	764320	647820	591340	544490	100	102	100	101	106	99	100	104	73320	109360
JGIv7b.000009266:6155553-6241724_VV|ppip5k1;JGIv7b.000106789:1993438-2078163_XV|ppip5k1	JGIv7b.000009266:6155553-6241724_VV|ppip5k1;JGIv7b.000106789:1993438-2078163_XV|ppip5k1	2;1	1;1	1;1	>JGIv7b.000009266:6155553-6241724_VV|ppip5k1;>JGIv7b.000106789:1993438-2078163_XV|ppip5k1	2	2	1	1	1	1	0	1	0	1	2	1	1	126.54	1118	1118;1453	0.001559	1.8766	0	0	0	0	0	0	0	0	0	0	0	0	0	0	0	0	0	0	0	0	0	0	0	0	0	0
JGIv7b.000009266:6267890-6279853_XX|ckmt1b	JGIv7b.000009266:6267890-6279853_XX|ckmt1b	20	6	6	>JGIv7b.000009266:6267890-6279853_XX|ckmt1b	1	20	6	6	4	20	2	6	2	6	48.2	16.1	16.1	51.705	461	461	0	192.86	88258	97194	72636	58724	89679	85659	89362	70782	82896	97837	75277	61909	90184	87619	85203	65197	16	16	16	16	16	16	16	16	7625.6	6106.5
JGIv7b.000009266:6377281-6395667_VV|pdia3	JGIv7b.000009266:6377281-6395667_VV|pdia3	29	29	16	>JGIv7b.000009266:6377281-6395667_VV|pdia3	1	29	29	16	20	29	20	29	11	16	55.7	55.7	35.4	56.09	503	503	0	293.69	665790	662580	574900	532250	731310	618600	616370	674740	624680	672880	591350	553460	733570	633600	588710	621500	113	113	113	113	113	113	113	113	213210	205960
JGIv7b.000009266:6632155-6641126_VV|hypk;JGIv7b.000106789:1612884-1615395_VV|hypk	JGIv7b.000009266:6632155-6641126_VV|hypk;JGIv7b.000106789:1612884-1615395_VV|hypk	2;2	2;2	2;2	>JGIv7b.000009266:6632155-6641126_VV|hypk;>JGIv7b.000106789:1612884-1615395_VV|hypk	2	2	2	2	0	2	0	2	0	2	22.2	22.2	22.2	15.943	144	144;181	0	19.538	278.84	735.29	175.51	223.92	274.34	274.27	294.19	262.24	265.93	706.34	213.91	229.08	278.17	280.65	280.44	241.55	1	1	1	1	1	1	1	1	0	0
JGIv7b.000009266:6647151-6654587_VV|mfap1;JGIv7b.000106789:1601339-1609354_VV|mfap1	JGIv7b.000009266:6647151-6654587_VV|mfap1;JGIv7b.000106789:1601339-1609354_VV|mfap1	2;1	2;1	2;1	>JGIv7b.000009266:6647151-6654587_VV|mfap1;>JGIv7b.000106789:1601339-1609354_VV|mfap1	2	2	2	2	2	2	2	2	2	2	6.1	6.1	6.1	52.604	446	446;447	0	4.3965	4006.3	3822.8	4006.3	3721.6	3781.7	2895.1	2758.6	5118.2	3757.4	3906.5	4072.2	3816.6	3817.4	2969.4	2642.9	4714.4	1	1	1	1	1	1	1	1	4006.3	3822.8
JGIv7b.000268638:1198112-1228720_XX|gnb5;JGIv7b.000009266:666779-695064_XX|gnb5	JGIv7b.000268638:1198112-1228720_XX|gnb5;JGIv7b.000009266:666779-695064_XX|gnb5	10;10	10;10	10;10	>JGIv7b.000268638:1198112-1228720_XX|gnb5;>JGIv7b.000009266:666779-695064_XX|gnb5	2	10	10	10	3	10	3	10	3	10	29.6	29.6	29.6	44.031	398	398;398	0	104.8	139450	145310	110540	83951	125480	125010	128790	135070	130900	146830	114260	88743	126520	127620	122920	124410	18	18	18	18	18	18	18	18	11340	9677.5
JGIv7b.000009266:7102367-7118775_VV|unc45a	JGIv7b.000009266:7102367-7118775_VV|unc45a	13	13	13	>JGIv7b.000009266:7102367-7118775_VV|unc45a	1	13	13	13	3	11	3	11	3	11	16.4	16.4	16.4	104.37	945	945	0	32.103	46010	45512	41079	40012	47557	43623	45570	46586	43166	46268	42196	41213	48086	44686	43477	42910	7	7	7	7	7	7	7	7	10122	7472
JGIv7b.000009266:7155513-7180438_XV|vps33b	JGIv7b.000009266:7155513-7180438_XV|vps33b	13	13	13	>JGIv7b.000009266:7155513-7180438_XV|vps33b	1	13	13	13	1	12	1	12	1	12	23.6	23.6	23.6	70.506	618	618	0	50.303	31147	38669	31846	27073	32858	35834	38163	34949	29296	38707	32788	28128	33482	36566	36386	32191	6	6	6	6	6	6	6	6	0	0
JGIv7b.000009266:7446027-7465645_VV|idh2	JGIv7b.000009266:7446027-7465645_VV|idh2	23	21	4	>JGIv7b.000009266:7446027-7465645_VV|idh2	1	23	21	4	11	23	10	21	1	4	53.2	51.9	10.3	51.249	457	457	0	323.31	743770	765510	584220	493070	753240	653810	738820	679810	698080	774160	605190	518430	754340	673990	703670	626170	150	150	150	150	150	150	150	150	50009	45556
JGIv7b.000009266:7563687-7570664_VX|c15orf38	JGIv7b.000009266:7563687-7570664_VX|c15orf38	6	6	6	>JGIv7b.000009266:7563687-7570664_VX|c15orf38	1	6	6	6	2	6	2	6	2	6	32.2	32.2	32.2	25.713	227	227	0	24.451	30405	30938	24286	24947	33397	29292	29350	27369	28534	31323	25231	25778	33574	29976	28017	25209	4	4	4	4	4	4	4	4	0	0
JGIv7b.000009266:7586555-7616588_XX|ap3s2	JGIv7b.000009266:7586555-7616588_XX|ap3s2	1	1	1	>JGIv7b.000009266:7586555-7616588_XX|ap3s2	1	1	1	1	1	1	1	1	1	1	7.7	7.7	7.7	13.497	117	117	1	-2	2392	2167.4	2104.2	2075	1651.9	2088.9	1705.7	3050.6	2242.3	2220.1	2152.1	2104.9	1724.9	2094.9	1639.4	2809.9	1	1	1	1	1	1	1	1	2392	2167.4
JGIv7b.000009266:7738250-7741541_VV|mesdc2	JGIv7b.000009266:7738250-7741541_VV|mesdc2	4	4	2	>JGIv7b.000009266:7738250-7741541_VV|mesdc2	1	4	4	2	1	4	1	4	1	2	18.7	18.7	8.4	25.213	225	225	0	6.8697	21087	18011	18839	16030	19638	19087	18753	20954	19757	18557	19116	16651	19889	19451	17918	19301	2	2	2	2	2	2	2	2	6175.6	3853.9
JGIv7b.000106789:535788-559071_VV|abhd17c;JGIv7b.000009266:7880451-7909460_VV|abhd17c	JGIv7b.000106789:535788-559071_VV|abhd17c;JGIv7b.000009266:7880451-7909460_VV|abhd17c	3;3	3;3	3;3	>JGIv7b.000106789:535788-559071_VV|abhd17c;>JGIv7b.000009266:7880451-7909460_VV|abhd17c	2	3	3	3	1	3	1	3	1	3	14.5	14.5	14.5	34.747	311	311;349	0	8.0782	12024	10671	10515	9757.5	12299	12732	13647	13307	11269	10951	10730	10102	12483	13015	13012	12257	2	2	2	2	2	2	2	2	0	0
JGIv7b.000009266:7969378-8014836_XX|arnt2;JGIv7b.000106789:415988-456888_XX|arnt2	JGIv7b.000009266:7969378-8014836_XX|arnt2;JGIv7b.000106789:415988-456888_XX|arnt2	2;2	2;2	2;2	>JGIv7b.000009266:7969378-8014836_XX|arnt2;>JGIv7b.000106789:415988-456888_XX|arnt2	2	2	2	2	1	1	1	1	1	1	3.8	3.8	3.8	78.661	716	716;717	0	10.608	11231	10220	7252.5	12601	15332	10304	6564	10192	10529	10414	7745.7	12704	15296	10437	6347.4	9387.7	2	2	2	2	2	2	2	2	11231	10220
JGIv7b.000009266:801603-815296_VV|mapk6;JGIv7b.000268638:1104887-1118841_VV|mapk6	JGIv7b.000009266:801603-815296_VV|mapk6;JGIv7b.000268638:1104887-1118841_VV|mapk6	2;2	1;1	1;1	>JGIv7b.000009266:801603-815296_VV|mapk6;>JGIv7b.000268638:1104887-1118841_VV|mapk6	2	2	1	1	0	2	0	1	0	1	2.8	1.4	1.4	82.859	726	726;731	1	-2	0	0	0	0	0	0	0	0	0	0	0	0	0	0	0	0	0	0	0	0	0	0	0	0	0	0
JGIv7b.000009266:8946151-8968362_XV|hapln3	JGIv7b.000009266:8946151-8968362_XV|hapln3	5	5	1	>JGIv7b.000009266:8946151-8968362_XV|hapln3	1	5	5	1	0	5	0	5	0	1	14.4	14.4	1.9	42.512	374	374	0	15.313	20063	15982	12141	10544	16482	15592	15991	14189	18787	16474	12600	11084	16557	15938	15256	13069	2	2	2	2	2	2	2	2	0	0
JGIv7b.000009266:8979328-9013682_XX|acan	JGIv7b.000009266:8979328-9013682_XX|acan	13	12	3	>JGIv7b.000009266:8979328-9013682_XX|acan	1	13	12	3	2	13	1	12	0	3	8	7.1	2.2	172.21	1620	1620	0	35.414	57990	58604	51773	53572	53727	53667	50715	58735	54418	59471	53340	54639	54862	54538	48500	54101	4	4	4	4	4	4	4	4	33468	28238
JGIv7b.000009266:937133-977431_VV|tmod3	JGIv7b.000009266:937133-977431_VV|tmod3	8	3	3	>JGIv7b.000009266:937133-977431_VV|tmod3	1	8	3	3	4	8	2	3	2	3	25.5	7.1	7.1	41.279	364	364	0	4.4615	18929	18002	17774	15222	18304	17021	19252	17374	17752	18381	18096	15793	18516	17511	18335	16003	4	4	4	4	4	4	4	4	2555.6	1904.6
JGIv7b.000009266:9399130-9402745_VV|mrpl46;JGIv7b.000023872:5812649-5818830_XV|mrpl46	JGIv7b.000009266:9399130-9402745_VV|mrpl46;JGIv7b.000023872:5812649-5818830_XV|mrpl46	2;1	2;1	2;1	>JGIv7b.000009266:9399130-9402745_VV|mrpl46;>JGIv7b.000023872:5812649-5818830_XV|mrpl46	2	2	2	2	1	2	1	2	1	2	5.6	5.6	5.6	35.285	305	305;309	0.00089726	2.3656	12438	15608	12311	8524.5	11591	11740	13741	15977	11700	15604	12660	9021.4	11730	12073	13088	14716	1	1	1	1	1	1	1	1	0	0
JGIv7b.000009266:984794-1019917_XV|tmod2	JGIv7b.000009266:984794-1019917_XV|tmod2	15	15	14	>JGIv7b.000009266:984794-1019917_XV|tmod2	1	15	15	14	3	15	3	15	2	14	47.5	47.5	45.3	40.738	360	360	0	156.14	138260	136070	113950	92455	138940	126670	131500	110740	129710	138210	117140	97331	139490	129720	125410	102010	24	24	24	24	24	24	24	24	0	0
JGIv7b.000045784:2611471-2659016_XV|spast;JGIv7b.000009528:1021948-1063415_VV|spast	JGIv7b.000045784:2611471-2659016_XV|spast;JGIv7b.000009528:1021948-1063415_VV|spast	3;3	3;3	3;3	>JGIv7b.000045784:2611471-2659016_XV|spast;>JGIv7b.000009528:1021948-1063415_VV|spast	2	3	3	3	1	2	1	2	1	2	8.7	8.7	8.7	65.63	595	595;600	0	15.199	0	0	0	0	0	0	0	0	0	0	0	0	0	0	0	0	0	0	0	0	0	0	0	0	0	0
JGIv7b.000009528:1180219-1193648_VV|hnrnpu;REV__JGIv7b.000216777:74414-275435_XV|pcsk5	JGIv7b.000009528:1180219-1193648_VV|hnrnpu	19;1	7;1	7;1	>JGIv7b.000009528:1180219-1193648_VV|hnrnpu	2	19	7	7	12	18	5	7	5	7	21.9	7.9	7.9	86.561	781	781;1558	0	63.116	96184	75314	70436	70932	78456	76336	70415	95456	90053	77994	72293	72714	79722	77532	67411	87925	11	11	11	11	11	11	11	11	50985	39907
JGIv7b.000009528:1534843-1536755_VX|rpl11	JGIv7b.000009528:1534843-1536755_VX|rpl11	3	1	1	>JGIv7b.000009528:1534843-1536755_VX|rpl11	1	3	1	1	2	3	1	1	1	1	13.8	5.2	5.2	19.84	174	174	0.0022213	1.6979	25432	23729	24789	24960	25357	27876	22723	37617	23847	24286	25258	25498	25998	28048	21833	34649	4	4	4	4	4	4	4	4	13919	11902
JGIv7b.000009528:1568246-1645143_VX|akap12	JGIv7b.000009528:1568246-1645143_VX|akap12	32	32	28	>JGIv7b.000009528:1568246-1645143_VX|akap12	1	32	32	28	10	31	10	31	8	28	19.2	19.2	17.4	266.62	2454	2454	0	323.31	237270	252990	231680	169490	262150	218840	219910	211540	222780	255980	236120	179820	262010	224340	209920	194850	33	33	33	33	33	33	33	33	20869	24410
JGIv7b.000009528:2156505-2329077_XX|utrn	JGIv7b.000009528:2156505-2329077_XX|utrn	11	4	4	>JGIv7b.000009528:2156505-2329077_XX|utrn	1	11	4	4	3	10	2	4	2	4	6	2.2	2.2	252.29	2185	2185	0	27.189	847.9	123.93	558.93	760	237.26	448.26	647.01	531.96	788.78	184.18	551.23	745.33	273.56	462.31	613.72	489.99	1	1	1	1	1	1	1	1	847.9	123.93
JGIv7b.000009528:708639-723214_VV|tcp1	JGIv7b.000009528:708639-723214_VV|tcp1	26	26	3	>JGIv7b.000009528:708639-723214_VV|tcp1	1	26	26	3	13	26	13	26	0	3	44.6	44.6	5	66.914	619	619	0	288.67	495920	527870	430000	381450	525860	474750	491580	548740	465620	533180	443730	397710	528930	486270	469200	505440	84	84	84	84	84	84	84	84	149510	160720
JGIv7b.000009528:727587-739405_VV|acat2	JGIv7b.000009528:727587-739405_VV|acat2	16	16	5	>JGIv7b.000009528:727587-739405_VV|acat2	1	16	16	5	5	16	5	16	2	5	56	56	27.4	41.553	398	398	0	323.31	298400	299470	273460	262310	361200	312930	313280	328280	280000	304170	280570	272250	362610	320320	299150	302380	56	56	56	57	56	56	57	55	45682	40049
JGIv7b.000009528:773721-791085_VV|sod2	JGIv7b.000009528:773721-791085_VV|sod2	6	6	4	>JGIv7b.000009528:773721-791085_VV|sod2	1	6	6	4	3	6	3	6	1	4	20.7	20.7	14.6	27.371	246	246	0	27.779	150570	146950	118450	88876	167070	146550	155530	122350	141240	149260	121910	95311	166570	150430	148240	112700	13	13	13	13	13	13	13	13	0	0
JGIv7b.000009528:927967-1006498_XX|fndc1	JGIv7b.000009528:927967-1006498_XX|fndc1	1	1	1	>JGIv7b.000009528:927967-1006498_XX|fndc1	1	1	1	1	0	1	0	1	0	1	0.6	0.6	0.6	216.52	1952	1952	0.0044409	1.4541	0	0	0	0	0	0	0	0	0	0	0	0	0	0	0	0	0	0	0	0	0	0	0	0	0	0
JGIv7b.000009843:1108420-1192096_XX|mvb12b	JGIv7b.000009843:1108420-1192096_XX|mvb12b	6	6	1	>JGIv7b.000009843:1108420-1192096_XX|mvb12b	1	6	6	1	2	6	2	6	1	1	25.2	25.2	5.3	46.007	412	412	0	45.569	2147.5	1924	799.23	1877.1	1327.4	1892.2	1966.3	2374.2	2012.9	1952.3	903.49	1843.1	1394.5	1916.6	1873.2	2186.8	3	3	2	2	2	3	2	2	244.34	206.46
JGIv7b.000009843:313672-431513_XX|l1cam	JGIv7b.000009843:313672-431513_XX|l1cam	24	24	24	>JGIv7b.000009843:313672-431513_XX|l1cam	1	24	24	24	5	24	5	24	5	24	23.8	23.8	23.8	144.2	1292	1292	0	228.41	376360	383360	328620	270670	384620	381140	393940	379360	353210	388640	337330	283850	388200	389240	375850	349430	46	46	46	46	46	46	46	46	13082	11449
JGIv7b.000009843:552825-558689_VV|ssr4	JGIv7b.000009843:552825-558689_VV|ssr4	3	3	3	>JGIv7b.000009843:552825-558689_VV|ssr4	1	3	3	3	1	3	1	3	1	3	19.7	19.7	19.7	20.266	183	183	0	18.785	25683	24956	21567	18864	31219	24283	30865	27435	24092	25384	22162	19879	31068	25321	29337	25270	6	6	6	6	6	6	6	6	0	0
JGIv7b.000009843:558296-574574_VV|idh3g	JGIv7b.000009843:558296-574574_VV|idh3g	8	7	7	>JGIv7b.000009843:558296-574574_VV|idh3g	1	8	7	7	1	8	1	7	1	7	26	23.3	23.3	45.973	420	420	0	178.49	141960	200950	163310	114540	139210	121240	147310	145950	133760	199740	167550	120440	140420	125570	140160	134430	24	24	24	24	24	24	24	24	5425.6	3930.6
JGIv7b.000009994:11468209-11600790_VV|trrap;JGIv7b.000023403:8513292-8641883_XV|trrap	JGIv7b.000009994:11468209-11600790_VV|trrap;JGIv7b.000023403:8513292-8641883_XV|trrap	5;5	5;5	5;5	>JGIv7b.000009994:11468209-11600790_VV|trrap;>JGIv7b.000023403:8513292-8641883_XV|trrap	2	5	5	5	4	1	4	1	4	1	1.5	1.5	1.5	436.32	3843	3843;3845	0	21.576	5753	5069.3	4004.8	4209.9	4645.6	4283.4	5062.8	7270.5	5391.6	5186.2	4162.5	4307.4	4710.9	4420.6	4825.3	6696.9	3	3	3	3	3	3	3	3	2441.8	1631.2
JGIv7b.000009994:1175369-1315459_XX|loc388210	JGIv7b.000009994:1175369-1315459_XX|loc388210	11	11	11	>JGIv7b.000009994:1175369-1315459_XX|loc388210	1	11	11	11	2	10	2	10	2	10	3.1	3.1	3.1	429.6	3810	3810	0	15.358	1905.8	1563.2	1408	1447.4	1268.4	1637.1	1495.3	2255.3	1785	1611.5	1449.1	1469.9	1320.3	1649.9	1432.4	2077.4	1	1	1	1	1	1	1	1	0	0
JGIv7b.000009994:12000111-12048048_XX|tecpr1;JGIv7b.000023403:8099558-8143803_XX|tecpr1	JGIv7b.000009994:12000111-12048048_XX|tecpr1;JGIv7b.000023403:8099558-8143803_XX|tecpr1	6;3	6;3	6;3	>JGIv7b.000009994:12000111-12048048_XX|tecpr1;>JGIv7b.000023403:8099558-8143803_XX|tecpr1	2	6	6	6	1	6	1	6	1	6	5.9	5.9	5.9	133.02	1185	1185;1136	0	13.413	24199	24965	20429	16674	24847	24588	26274	25910	22713	25269	21035	17542	25045	25160	25053	23866	3	3	3	3	3	3	3	3	2895.9	1737.8
JGIv7b.000009994:12090601-12130975_VV|lmtk2;REV__JGIv7b.000025463:418104-481219_XV|gabrg2;REV__JGIv7b.000015893:2250841-2317643_XX|gabrg2	JGIv7b.000009994:12090601-12130975_VV|lmtk2	5;1;1	5;1;1	1;1;1	>JGIv7b.000009994:12090601-12130975_VV|lmtk2	3	5	5	1	0	5	0	5	0	1	3.4	3.4	0.4	157.43	1410	1410;361;526	0	8.4196	22915	25249	21622	24275	25284	22455	26876	28286	21523	25467	22374	24700	25651	23222	25582	26054	3	3	3	3	3	3	3	3	0	0
JGIv7b.000009994:12194516-12198438_XX|pvalb	JGIv7b.000009994:12194516-12198438_XX|pvalb	3	1	1	>JGIv7b.000009994:12194516-12198438_XX|pvalb	1	3	1	1	0	3	0	1	0	1	28.8	8.8	8.8	13.534	125	125	0.0016892	1.8282	0	0	0	0	0	0	0	0	0	0	0	0	0	0	0	0	0	0	0	0	0	0	0	0	0	0
JGIv7b.000009994:12229452-12233540_XX|ocm	JGIv7b.000009994:12229452-12233540_XX|ocm	8	8	3	>JGIv7b.000009994:12229452-12233540_XX|ocm	1	8	8	3	4	8	4	8	1	3	66.1	66.1	29.5	12.018	112	112	0	53.322	217840	116470	146550	68876	105270	110080	168860	128080	203440	126090	145820	75634	106460	115360	160010	117980	27	27	27	27	27	27	27	27	14542	7754.2
JGIv7b.000009994:12244311-12277554_XX|ocm	JGIv7b.000009994:12244311-12277554_XX|ocm	5	2	1	>JGIv7b.000009994:12244311-12277554_XX|ocm	1	5	2	1	4	3	2	0	1	0	44.7	18.7	8.9	13.098	123	123	0	10.961	5911.2	3106.6	4421.2	7658.6	4597.6	4705.5	4762.1	6327.4	5520.1	3379.6	4532.1	7537.8	4820.5	4798.5	4550.1	5828.2	3	3	3	3	3	3	3	3	5911.2	3106.6
JGIv7b.000009994:12381709-12413229_VV|ccz1b	JGIv7b.000009994:12381709-12413229_VV|ccz1b	4	1	1	>JGIv7b.000009994:12381709-12413229_VV|ccz1b	1	4	1	1	0	4	0	1	0	1	8.9	2.9	2.9	56.396	482	482	0.0086433	1.2228	1414.5	1173.5	1069.3	1585.5	1358.1	1606.5	1165.1	1678.3	1324.9	1208.9	1113.6	1584.8	1407.2	1605.4	1122.1	1545.9	1	1	1	1	1	1	1	1	0	0
JGIv7b.000009994:12460220-12466046_VV|aimp2	JGIv7b.000009994:12460220-12466046_VV|aimp2	2	1	1	>JGIv7b.000009994:12460220-12466046_VV|aimp2	1	2	1	1	2	0	1	0	1	0	5.1	2.6	2.6	34.572	311	311	1	-2	0	0	0	0	0	0	0	0	0	0	0	0	0	0	0	0	0	0	0	0	0	0	0	0	0	0
JGIv7b.000009994:12492099-12499563_VV|aldob	JGIv7b.000009994:12492099-12499563_VV|aldob	13	11	4	>JGIv7b.000009994:12492099-12499563_VV|aldob	1	13	11	4	6	12	5	10	4	3	33.1	31	9	42.174	390	390	0	94.989	31616	26602	26743	27871	27767	26465	26030	37375	29618	27421	27345	28402	28301	26990	24892	34426	8	8	8	8	8	8	8	8	19649	13734
JGIv7b.000009994:12561300-12579624_VV|rac1;JGIv7b.000023403:7624694-7644857_VV|rac1	JGIv7b.000009994:12561300-12579624_VV|rac1;JGIv7b.000023403:7624694-7644857_VV|rac1	7;7	7;7	2;2	>JGIv7b.000009994:12561300-12579624_VV|rac1;>JGIv7b.000023403:7624694-7644857_VV|rac1	2	7	7	2	3	7	3	7	1	2	29.3	29.3	9.8	24.863	225	225;238	0	36.276	286320	290460	249920	202960	302760	283990	290100	256180	268690	294550	256400	213560	304390	290300	276780	235970	34	34	34	34	34	34	34	34	7535.7	6252
JGIv7b.000009994:12665720-12747652_XV|cyth3;JGIv7b.000023403:7468554-7569094_XV|cyth3;JGIv7b.000360123:183618-212965_XX|cyth2;JGIv7b.000000748:26017-55716_XX|cyth2	JGIv7b.000009994:12665720-12747652_XV|cyth3;JGIv7b.000023403:7468554-7569094_XV|cyth3	5;4;1;1	5;4;1;1	4;3;0;0	>JGIv7b.000009994:12665720-12747652_XV|cyth3;>JGIv7b.000023403:7468554-7569094_XV|cyth3	4	5	5	4	2	5	2	5	1	4	12.5	12.5	9.9	49.44	424	424;371;396;408	0	18.501	41242	38744	37542	36093	41261	43226	47906	45754	38674	39579	38378	37138	42040	44264	45647	42144	10	10	10	10	10	10	10	10	9033.1	5594.2
JGIv7b.000009994:1521273-1540445_VX|naga;JGIv7b.000026364:1040767-1064601_VX|naga	JGIv7b.000009994:1521273-1540445_VX|naga;JGIv7b.000026364:1040767-1064601_VX|naga	2;1	2;1	2;1	>JGIv7b.000009994:1521273-1540445_VX|naga;>JGIv7b.000026364:1040767-1064601_VX|naga	2	2	2	2	1	1	1	1	1	1	5.9	5.9	5.9	47.946	427	427;450	0	19.975	6945	5405	6595.1	6554.9	5806.2	4965.7	4917.2	9381.3	6502	5629.1	6663.9	6665	5919.6	5084.1	4707.9	8641.1	1	1	1	1	1	1	1	1	6945	5405
JGIv7b.000009994:1624735-1698616_VV|parn;JGIv7b.000026364:918399-992032_VV|parn	JGIv7b.000009994:1624735-1698616_VV|parn;JGIv7b.000026364:918399-992032_VV|parn	1;1	1;1	1;1	>JGIv7b.000009994:1624735-1698616_VV|parn;>JGIv7b.000026364:918399-992032_VV|parn	2	1	1	1	1	0	1	0	1	0	1.5	1.5	1.5	74.507	648	648;656	0.0010241	2.1622	7926	7675.7	7552.4	7857.3	7583.2	6144.5	5155.3	9796.2	7434.6	7826.5	7729.2	7997.5	7685	6249.8	4953.4	9023.3	1	1	1	1	1	1	1	1	7926	7675.7
JGIv7b.000009994:2800504-2840372_VV|cpped1	JGIv7b.000009994:2800504-2840372_VV|cpped1	2	2	2	>JGIv7b.000009994:2800504-2840372_VV|cpped1	1	2	2	2	0	2	0	2	0	2	7.5	7.5	7.5	38.097	332	332	0	16.158	5515.3	4999.4	4628.2	5411.6	5457.8	5643.4	6387.4	5680	5170.1	5116.5	4772.8	5489.8	5582	5788.9	6082.8	5231.8	1	1	1	1	1	1	1	1	0	0
JGIv7b.000009994:2937512-3230106_XV|snx29;JGIv7b.000291180:6985-258275_XX|snx29;JGIv7b.000023403:16042074-16093621_XV|snx29	JGIv7b.000009994:2937512-3230106_XV|snx29;JGIv7b.000291180:6985-258275_XX|snx29;JGIv7b.000023403:16042074-16093621_XV|snx29	2;1;1	2;1;1	2;1;1	>JGIv7b.000009994:2937512-3230106_XV|snx29;>JGIv7b.000291180:6985-258275_XX|snx29;>JGIv7b.000023403:16042074-16093621_XV|snx29	3	2	2	2	1	1	1	1	1	1	2.7	2.7	2.7	98.765	876	876;283;568	0	3.8917	2127.7	1616.2	1545	2410.8	1490.9	1619.3	1289.3	2076.5	1991.6	1678.7	1607.6	2383	1564.5	1628.7	1239.4	1912.7	1	1	1	1	1	1	1	1	2127.7	1616.2
JGIv7b.000009994:3268332-3288779_VV|gspt1;JGIv7b.000089040:1710438-1806495_XX|ncor2	JGIv7b.000009994:3268332-3288779_VV|gspt1	11;1	11;1	2;0	>JGIv7b.000009994:3268332-3288779_VV|gspt1	2	11	11	2	1	11	1	11	0	2	19.2	19.2	5.2	72.018	652	652;1927	0	62.99	79977	79016	75391	59875	94346	85035	86688	78533	75033	80412	76788	63263	94552	87021	82716	72337	15	15	15	15	15	15	15	15	3528.2	3536.8
JGIv7b.000009994:3308154-3313050_VV|ndufb7;JGIv7b.000023403:15950122-15952132_VV|ndufb7	JGIv7b.000009994:3308154-3313050_VV|ndufb7	5;2	5;2	5;2	>JGIv7b.000009994:3308154-3313050_VV|ndufb7	2	5	5	5	0	5	0	5	0	5	66.4	66.4	66.4	14.348	119	119;119	0	139.6	30994	32821	27426	24315	33410	32900	34450	32270	29099	33175	28249	25350	33741	33632	32858	29724	6	6	6	6	6	6	6	6	0	0
JGIv7b.000009994:3311160-3320653_VV|rsl1d1	JGIv7b.000009994:3311160-3320653_VV|rsl1d1	6	2	2	>JGIv7b.000009994:3311160-3320653_VV|rsl1d1	1	6	2	2	4	2	1	1	1	1	18.2	8	8	42.134	374	374	0.0010235	2.1604	0	0	0	0	0	0	0	0	0	0	0	0	0	0	0	0	0	0	0	0	0	0	0	0	0	0
JGIv7b.000009994:3357395-3369318_VX|ntan1	JGIv7b.000009994:3357395-3369318_VX|ntan1	1	1	1	>JGIv7b.000009994:3357395-3369318_VX|ntan1	1	1	1	1	1	0	1	0	1	0	3.1	3.1	3.1	36.291	325	325	0.0099702	1.1279	6595.5	4454.5	5283.3	6924.4	5839.4	4976.2	3781.4	6443.1	6168.4	4696.4	5395.9	6944.9	5962.6	5030.9	3640.1	5934.7	1	1	1	1	1	1	1	1	6595.5	4454.5
JGIv7b.000009994:3374426-3429263_VV|pdxdc1;JGIv7b.000023403:15881065-15931175_XV|pdxdc1	JGIv7b.000009994:3374426-3429263_VV|pdxdc1	6;1	6;1	6;1	>JGIv7b.000009994:3374426-3429263_VV|pdxdc1	2	6	6	6	2	4	2	4	2	4	7.4	7.4	7.4	94.679	863	863;417	0	9.4425	0	0	0	0	0	0	0	0	0	0	0	0	0	0	0	0	0	0	0	0	0	0	0	0	0	0
JGIv7b.000009994:3460815-3581754_XX|c16orf45;JGIv7b.000023403:15755365-15856207_XX|c16orf45	JGIv7b.000009994:3460815-3581754_XX|c16orf45;JGIv7b.000023403:15755365-15856207_XX|c16orf45	3;2	3;2	3;2	>JGIv7b.000009994:3460815-3581754_XX|c16orf45;>JGIv7b.000023403:15755365-15856207_XX|c16orf45	2	3	3	3	1	3	1	3	1	3	15.1	15.1	15.1	24.883	218	218;206	0	7.0058	8727.2	9071	7650.7	10075	8951.4	7515.5	9486.4	13476	8192	9181.2	7968.2	10124	9118.6	7815.3	9031.4	12413	2	2	2	2	2	2	2	2	5656.9	4231.6
JGIv7b.000009994:3670816-3726979_XX|myh11	JGIv7b.000009994:3670816-3726979_XX|myh11	39	23	7	>JGIv7b.000009994:3670816-3726979_XX|myh11	1	39	23	7	12	39	5	23	1	7	23.4	15.4	4.5	224.16	1935	1935	0	118.98	80893	77624	72056	61377	90563	77819	88626	94350	75871	79118	73642	64349	90741	80288	84433	86906	14	14	14	14	14	14	14	14	21398	15752
JGIv7b.000009994:3851293-3912381_XX|abcc6	JGIv7b.000009994:3851293-3912381_XX|abcc6	3	3	3	>JGIv7b.000009994:3851293-3912381_XX|abcc6	1	3	3	3	3	0	3	0	3	0	2.1	2.1	2.1	169.26	1505	1505	0	4.0665	4327.2	2960.1	2673.5	4127.9	3413.1	3886.2	2657.1	7016.3	4047.4	3101.3	2792.2	4115.5	3534.5	3878.2	2571.9	6462.7	2	2	2	2	2	2	2	2	4327.2	2960.1
JGIv7b.000009994:3917996-3959307_VV|nomo3	JGIv7b.000009994:3917996-3959307_VV|nomo3	19	19	9	>JGIv7b.000009994:3917996-3959307_VV|nomo3	1	19	19	9	7	17	7	17	4	8	20.4	20.4	9.1	133.66	1210	1210	0	148.16	58560	56747	48956	48450	56822	49890	51895	61858	54930	57730	50465	49837	57370	51165	49539	56978	16	16	16	16	16	16	16	16	25589	22652
JGIv7b.000009994:4868423-4880051_VV|rps15a;JGIv7b.000023403:14662322-14671268_VV|rps15a	JGIv7b.000009994:4868423-4880051_VV|rps15a;JGIv7b.000023403:14662322-14671268_VV|rps15a	7;7	7;7	7;7	>JGIv7b.000009994:4868423-4880051_VV|rps15a;>JGIv7b.000023403:14662322-14671268_VV|rps15a	2	7	7	7	2	7	2	7	2	7	43.5	43.5	43.5	19.326	170	170;191	0	58.289	101790	100910	90314	84745	113080	102370	108310	111320	95500	102560	92736	87933	113870	104980	103310	102540	21	21	21	21	21	21	21	21	17403	15093
JGIv7b.000009994:4908123-4913960_VV|coq7	JGIv7b.000009994:4908123-4913960_VV|coq7	2	2	2	>JGIv7b.000009994:4908123-4913960_VV|coq7	1	2	2	2	0	2	0	2	0	2	8.7	8.7	8.7	28.174	253	253	0	10.205	5083.8	5638.3	4438.7	5932.3	5239.1	3910.9	5937	6155	4775.3	5677.3	4647.6	5957	5315.9	4140.7	5631.1	5669.4	1	1	1	1	1	1	1	1	0	0
JGIv7b.000009994:5005345-5062859_XX|syt17	JGIv7b.000009994:5005345-5062859_XX|syt17	4	4	2	>JGIv7b.000009994:5005345-5062859_XX|syt17	1	4	4	2	0	4	0	4	0	2	9.1	9.1	4.7	53.582	470	470	0	8.9708	24436	23744	21979	17566	22735	27686	26659	22992	22922	24179	22431	18370	23258	28013	25463	21178	4	4	4	4	4	4	4	4	0	0
JGIv7b.000009994:5136759-5234024_VV|smg1;JGIv7b.000023403:14329320-14424212_XV|smg1	JGIv7b.000009994:5136759-5234024_VV|smg1;JGIv7b.000023403:14329320-14424212_XV|smg1	2;1	2;1	2;1	>JGIv7b.000009994:5136759-5234024_VV|smg1;>JGIv7b.000023403:14329320-14424212_XV|smg1	2	2	2	2	1	1	1	1	1	1	0.5	0.5	0.5	416.4	3719	3719;3680	0.0098573	1.1367	0	0	0	0	0	0	0	0	0	0	0	0	0	0	0	0	0	0	0	0	0	0	0	0	0	0
JGIv7b.000009994:5388736-5411194_XV|gde1	JGIv7b.000009994:5388736-5411194_XV|gde1	2	2	2	>JGIv7b.000009994:5388736-5411194_XV|gde1	1	2	2	2	0	2	0	2	0	2	7.5	7.5	7.5	39.245	345	345	0	4.8648	5463.2	11590	5970	6171.5	5502.1	6030.2	6232.8	6868.6	5183.8	11268	6432.4	6276.4	5672.4	6142.9	5949	6326.7	1	1	1	1	1	1	1	1	0	0
JGIv7b.000009994:5617228-5645426_XV|gprc5b	JGIv7b.000009994:5617228-5645426_XV|gprc5b	2	1	1	>JGIv7b.000009994:5617228-5645426_XV|gprc5b	1	2	1	1	0	2	0	1	0	1	5.1	2.9	2.9	46.155	409	409	0.00015977	3.1176	7689.9	6091.3	6452.7	4937.1	6711.8	6933.3	7090.8	7328.8	7200.5	6316.1	6528.3	5187	6796.9	7068.3	6768	6750.6	1	1	1	1	1	1	1	1	0	0
JGIv7b.000009994:6695854-6718507_VV|eif3b	JGIv7b.000009994:6695854-6718507_VV|eif3b	16	2	2	>JGIv7b.000009994:6695854-6718507_VV|eif3b	1	16	2	2	6	16	1	2	1	2	26.8	3.8	3.8	82.292	705	705	0	5.9413	6668.3	5244.7	5820.7	5147.5	5443.7	5294.3	4767.9	6253.8	6243.5	5446.5	5892.8	5301.6	5541.1	5370.9	4566.3	5760.4	2	2	2	2	2	2	2	2	3851.7	2636.9
JGIv7b.000009994:6762914-7265626_VV|mad1l1;JGIv7b.000181903:1238419-1246756_XX|unnamed	JGIv7b.000009994:6762914-7265626_VV|mad1l1	3;1	3;1	3;1	>JGIv7b.000009994:6762914-7265626_VV|mad1l1	2	3	3	3	2	2	2	2	2	2	3.6	3.6	3.6	83.491	721	721;109	0	5.2401	10079	9412.3	8920.9	8167.6	10389	11789	10161	9622.6	9451.3	9615.7	9121.3	8467.5	10589	11882	9731.1	8863.4	2	2	2	2	2	2	2	2	0	0
JGIv7b.000009994:7372154-7733923_XX|elfn1;JGIv7b.000023403:12395030-12453519_XX|elfn1	JGIv7b.000009994:7372154-7733923_XX|elfn1;JGIv7b.000023403:12395030-12453519_XX|elfn1	3;2	3;2	3;2	>JGIv7b.000009994:7372154-7733923_XX|elfn1;>JGIv7b.000023403:12395030-12453519_XX|elfn1	2	3	3	3	0	3	0	3	0	3	6.7	6.7	6.7	91.423	809	809;809	0	15.935	0	0	0	0	0	0	0	0	0	0	0	0	0	0	0	0	0	0	0	0	0	0	0	0	0	0
JGIv7b.000009994:7966884-7970229_VV|psmg3;JGIv7b.000023403:11848532-11851669_XX|psmg3	JGIv7b.000009994:7966884-7970229_VV|psmg3;JGIv7b.000023403:11848532-11851669_XX|psmg3	2;1	2;1	2;1	>JGIv7b.000009994:7966884-7970229_VV|psmg3;>JGIv7b.000023403:11848532-11851669_XX|psmg3	2	2	2	2	1	2	1	2	1	2	18.2	18.2	18.2	15.412	143	143;132	0	17.475	3376.3	2579.1	2621.8	3405.9	3077.8	1863.2	1453.5	3589.4	3160.5	2680.5	2698.9	3425	3096.5	1912	1401.2	3306.2	1	1	1	1	1	1	1	1	3376.3	2579.1
JGIv7b.000009994:8068803-8127816_VV|ints1	JGIv7b.000009994:8068803-8127816_VV|ints1	4	4	4	>JGIv7b.000009994:8068803-8127816_VV|ints1	1	4	4	4	2	2	2	2	2	2	2	2	2	247.35	2200	2200	0	7.1245	9019.9	6219.6	6215	6152.4	5216.9	5332.7	6055.5	8278.8	8437.1	6522.6	6350.9	6250.6	5372.7	5473.8	5774.2	7625.6	3	3	3	3	3	3	3	3	9019.9	6219.6
JGIv7b.000009994:8988361-9032066_VV|pdpk1	JGIv7b.000009994:8988361-9032066_VV|pdpk1	9	9	3	>JGIv7b.000009994:8988361-9032066_VV|pdpk1	1	9	9	3	3	8	3	8	1	2	19.6	19.6	7.4	60.27	525	525	0	25.983	32144	34271	27026	24084	33440	32555	38682	39311	30181	34595	27958	25118	33750	33550	36820	36209	4	4	4	4	4	4	4	4	0	0
JGIv7b.000023403:10805763-10821681_VV|ube2i;JGIv7b.000009994:9111999-9121542_VV|ube2i	JGIv7b.000023403:10805763-10821681_VV|ube2i;JGIv7b.000009994:9111999-9121542_VV|ube2i	1;1	1;1	1;1	>JGIv7b.000023403:10805763-10821681_VV|ube2i;>JGIv7b.000009994:9111999-9121542_VV|ube2i	2	1	1	1	0	1	0	1	0	1	6.4	6.4	6.4	18.026	157	157;200	0.0011586	2.0664	23980	25587	23996	22077	27545	28326	28980	27877	22516	25899	24547	22859	27956	28883	27655	25678	2	2	2	2	2	2	2	2	0	0
JGIv7b.000227943:480696-484281_VV|h3f3b;JGIv7b.000102974:5019789-5032760_VV|h3f3b;JGIv7b.000071264:971159-974717_VV|h3f3b;JGIv7b.000023403:10391981-10395340_VV|hist2h3d;JGIv7b.000009994:9616589-9620356_VV|h3f3b	JGIv7b.000227943:480696-484281_VV|h3f3b;JGIv7b.000102974:5019789-5032760_VV|h3f3b;JGIv7b.000071264:971159-974717_VV|h3f3b;JGIv7b.000023403:10391981-10395340_VV|hist2h3d;JGIv7b.000009994:9616589-9620356_VV|h3f3b	6;6;6;6;6	1;1;1;1;1	1;1;1;1;1	>JGIv7b.000227943:480696-484281_VV|h3f3b;>JGIv7b.000102974:5019789-5032760_VV|h3f3b;>JGIv7b.000071264:971159-974717_VV|h3f3b;>JGIv7b.000023403:10391981-10395340_VV|hist2h3d;>JGIv7b.000009994:9616589-9620356_VV|h3f3b	5	6	1	1	4	5	1	0	1	0	31.2	6.5	6.5	15.529	138	138;138;138;138;139	0.0011549	2.041	0	0	0	0	0	0	0	0	0	0	0	0	0	0	0	0	0	0	0	0	0	0	0	0	0	0
JGIv7b.000009994:9715638-9823281_XX|unnamed	JGIv7b.000009994:9715638-9823281_XX|unnamed	14	14	4	>JGIv7b.000009994:9715638-9823281_XX|unnamed	1	14	14	4	2	14	2	14	0	4	29.4	29.4	8.1	45.525	394	394	0	34.244	123200	125070	107100	95236	141520	118990	130490	122280	115620	126820	110150	99660	141630	122570	124350	112630	16	16	16	16	16	16	16	16	9633.1	8952.3
JGIv7b.000009994:9932671-9969130_VV|heatr2;JGIv7b.000023403:10086713-10119251_VV|heatr2	JGIv7b.000009994:9932671-9969130_VV|heatr2;JGIv7b.000023403:10086713-10119251_VV|heatr2	1;1	1;1	1;1	>JGIv7b.000009994:9932671-9969130_VV|heatr2;>JGIv7b.000023403:10086713-10119251_VV|heatr2	2	1	1	1	1	0	1	0	1	0	1.2	1.2	1.2	96.693	850	850;886	0.0044456	1.4616	5744.2	5920.1	3939.7	5182.6	4597	4769.6	4411.4	5586.3	5391.5	5975.5	4179.5	5210.9	4725.4	4836.7	4221.9	5145.6	1	1	1	1	1	1	1	1	5744.2	5920.1
JGIv7b.000009994:9974377-10120520_XV|prkar1b;JGIv7b.000023403:9925381-10084318_XV|prkar1b	JGIv7b.000009994:9974377-10120520_XV|prkar1b;JGIv7b.000023403:9925381-10084318_XV|prkar1b	8;7	4;3	4;3	>JGIv7b.000009994:9974377-10120520_XV|prkar1b;>JGIv7b.000023403:9925381-10084318_XV|prkar1b	2	8	4	4	3	8	2	4	2	4	19.3	9.9	9.9	49.964	446	446;392	0	23.289	41810	46809	40182	38110	39310	38719	37074	45206	39277	47168	41324	39083	40074	39389	35451	41639	6	6	5	6	6	6	6	6	19624	18468
JGIv7b.000010177:1213882-1225122_VV|chmp1a;JGIv7b.000398601:1996-12195_XV|chmp1a	JGIv7b.000010177:1213882-1225122_VV|chmp1a;JGIv7b.000398601:1996-12195_XV|chmp1a	3;3	3;3	3;3	>JGIv7b.000010177:1213882-1225122_VV|chmp1a;>JGIv7b.000398601:1996-12195_XV|chmp1a	2	3	3	3	1	2	1	2	1	2	12.6	12.6	12.6	22.056	199	199;222	0.00015823	2.9766	0	0	0	0	0	0	0	0	0	0	0	0	0	0	0	0	0	0	0	0	0	0	0	0	0	0
JGIv7b.000010177:143414-171011_XV|dync1li2	JGIv7b.000010177:143414-171011_XV|dync1li2	15	15	5	>JGIv7b.000010177:143414-171011_XV|dync1li2	1	15	15	5	3	15	3	15	2	5	42.3	42.3	16.8	53.524	487	487	0	237.93	95542	95287	76039	66139	92565	83184	87572	93730	89645	96630	78560	69091	93050	85296	83548	86335	16	16	16	16	16	16	16	16	16558	15386
JGIv7b.000010177:180833-190073_VV|loc100498624	JGIv7b.000010177:180833-190073_VV|loc100498624	11	9	9	>JGIv7b.000010177:180833-190073_VV|loc100498624	1	11	9	9	7	11	6	9	6	9	27	23.8	23.8	72.911	667	667	0	323.31	188710	181550	158070	137220	188050	161430	144230	160200	177000	184810	162300	143170	188740	164320	138080	147560	30	30	30	30	30	30	30	30	52238	45929
JGIv7b.000010177:309576-321486_VV|ctu2	JGIv7b.000010177:309576-321486_VV|ctu2	1	1	1	>JGIv7b.000010177:309576-321486_VV|ctu2	1	1	1	1	0	1	0	1	0	1	2.6	2.6	2.6	59.393	533	533	0.00045365	2.4579	0	0	0	0	0	0	0	0	0	0	0	0	0	0	0	0	0	0	0	0	0	0	0	0	0	0
JGIv7b.000010177:470998-475977_VV|aprt	JGIv7b.000010177:470998-475977_VV|aprt	5	5	5	>JGIv7b.000010177:470998-475977_VV|aprt	1	5	5	5	2	5	2	5	2	5	28.4	28.4	28.4	24.073	218	218	0	29.091	13112	10966	11473	11564	9113.2	8975.4	7996.3	16775	12283	11317	11691	11710	9398.1	9099	7677	15451	3	3	3	3	3	3	3	3	9195.6	6155
JGIv7b.000010177:482251-499647_XV|galns	JGIv7b.000010177:482251-499647_XV|galns	2	2	2	>JGIv7b.000010177:482251-499647_XV|galns	1	2	2	2	0	2	0	2	0	2	6	6	6	58.157	520	520	0	6.3431	3608.6	4305.3	3952.2	3970.5	4310.4	5092.2	4547.4	5187.3	3392.5	4326.9	4056.8	4068.6	4426.2	5136.4	4353.8	4778	2	2	2	2	2	2	2	2	0	0
JGIv7b.000010177:880259-907993_VV|spg7	JGIv7b.000010177:880259-907993_VV|spg7	15	15	15	>JGIv7b.000010177:880259-907993_VV|spg7	1	15	15	15	4	13	4	13	4	13	24.1	24.1	24.1	88.678	794	794	0	63.708	32422	31869	24980	27837	31459	29571	28843	35409	30416	32341	26017	28434	31892	30154	27571	32616	8	8	8	8	8	8	8	8	12807	10582
JGIv7b.000010177:910456-915907_VV|rpl13	JGIv7b.000010177:910456-915907_VV|rpl13	7	2	2	>JGIv7b.000010177:910456-915907_VV|rpl13	1	7	2	2	5	5	1	2	1	2	24.8	6.8	6.8	26.75	234	234	0.00060214	2.4268	35665	36708	30623	32280	35087	32465	33983	37544	33474	37172	31692	32999	35599	33253	32428	34582	6	6	6	6	6	6	6	6	13227	12017
JGIv7b.000010177:923690-982668_XX|cpne7	JGIv7b.000010177:923690-982668_XX|cpne7	12	12	7	>JGIv7b.000010177:923690-982668_XX|cpne7	1	12	12	7	4	12	4	12	2	7	24.3	24.3	13.7	62.79	563	563	0	47.189	65683	65908	54664	50609	62851	63135	72703	69572	61632	66848	56401	52383	63738	64878	69228	64083	10	10	10	10	10	10	10	10	4227.5	3433
JGIv7b.000010188:222297-225593_VX|rps2;JGIv7b.000074352:3007464-3008547_XX|unnamed	JGIv7b.000010188:222297-225593_VX|rps2	14;1	14;1	3;1	>JGIv7b.000010188:222297-225593_VX|rps2	2	14	14	3	8	13	8	13	2	3	54.2	54.2	13.6	28.937	264	264;171	0	65.204	246490	235550	226080	198950	273030	239140	235470	248340	231180	240290	230740	207400	274290	244500	224930	228740	38	38	38	38	38	38	38	38	77982	73915
JGIv7b.000010587:2450775-2457368_VV|rpl7;JGIv7b.000085380:908092-926974_VX|rpl7	JGIv7b.000010587:2450775-2457368_VV|rpl7;JGIv7b.000085380:908092-926974_VX|rpl7	11;8	1;1	1;1	>JGIv7b.000010587:2450775-2457368_VV|rpl7;>JGIv7b.000085380:908092-926974_VX|rpl7	2	11	1	1	6	11	1	1	1	1	40.2	4.4	4.4	29.321	249	249;237	0	3.8865	63852	60315	60652	51240	73336	67404	65606	62942	59879	61633	61667	53655	73741	68763	62667	57976	9	9	9	9	9	9	9	9	10108	8136.8
JGIv7b.000010587:2607137-2733325_XV|stau2	JGIv7b.000010587:2607137-2733325_XV|stau2	18	18	6	>JGIv7b.000010587:2607137-2733325_XV|stau2	1	18	18	6	9	15	9	15	2	5	27.5	27.5	12.5	83.056	757	757	0	165.05	149640	161730	124720	116500	157280	142230	141270	151550	140520	163070	129390	121020	158290	145330	134930	139590	26	26	26	26	26	26	26	26	41524	47761
JGIv7b.000010587:262231-281721_XX|adhfe1	JGIv7b.000010587:262231-281721_XX|adhfe1	4	4	4	>JGIv7b.000010587:262231-281721_XX|adhfe1	1	4	4	4	0	4	0	4	0	4	12.1	12.1	12.1	51.286	473	473	0	9.1484	2529.6	2480	2185.5	1566.6	2604	2309.5	3457.5	2252.5	2373.1	2521.8	2232.7	1671.5	2606.2	2427	3276.4	2074.8	1	1	1	1	1	1	1	1	0	0
JGIv7b.000044494:2688-8158_VV|tceb1;JGIv7b.000010587:2767173-2774297_VV|tceb1	JGIv7b.000044494:2688-8158_VV|tceb1;JGIv7b.000010587:2767173-2774297_VV|tceb1	5;5	5;5	5;5	>JGIv7b.000044494:2688-8158_VV|tceb1;>JGIv7b.000010587:2767173-2774297_VV|tceb1	2	5	5	5	2	5	2	5	2	5	56.5	56.5	56.5	12.746	115	115;115	0	115.41	56350	58553	51298	43684	64682	56377	63434	59941	52894	59301	52618	45815	64841	58095	60425	55212	13	13	13	13	13	13	13	13	1749.6	845.26
JGIv7b.000010587:2777822-2780966_VV|tmem70	JGIv7b.000010587:2777822-2780966_VV|tmem70	1	1	1	>JGIv7b.000010587:2777822-2780966_VV|tmem70	1	1	1	1	0	1	0	1	0	1	3.8	3.8	3.8	26.779	240	240	0.0015612	1.8922	0	0	0	0	0	0	0	0	0	0	0	0	0	0	0	0	0	0	0	0	0	0	0	0	0	0
JGIv7b.000010587:375022-385572_XV|vcpip1	JGIv7b.000010587:375022-385572_XV|vcpip1	14	14	6	>JGIv7b.000010587:375022-385572_XV|vcpip1	1	14	14	6	0	14	0	14	0	6	15.4	15.4	6.6	132.84	1196	1196	0	62.011	23360	24753	17557	18367	22500	23099	23587	25394	21932	24960	18392	18889	22845	23552	22517	23390	7	7	7	7	7	7	7	7	0	0
JGIv7b.000010587:4784670-4819311_XV|zc2hc1a	JGIv7b.000010587:4784670-4819311_XV|zc2hc1a	4	1	1	>JGIv7b.000010587:4784670-4819311_XV|zc2hc1a	1	4	1	1	0	4	0	1	0	1	9.9	2	2	43.336	395	395	0.0037833	1.4846	827.32	9075.8	6489.9	611.16	655.98	1035.7	615.77	505.25	853.81	8619.5	6598.3	927.85	691.93	1020.7	595.54	465.39	1	1	1	1	1	1	1	1	0	0
JGIv7b.000010587:496956-503570_VX|cops5;JGIv7b.000058038:271790-283552_XV|cops5	JGIv7b.000010587:496956-503570_VX|cops5;JGIv7b.000058038:271790-283552_XV|cops5	7;4	7;4	7;4	>JGIv7b.000010587:496956-503570_VX|cops5;>JGIv7b.000058038:271790-283552_XV|cops5	2	7	7	7	1	7	1	7	1	7	25.5	25.5	25.5	32.168	286	286;223	0	15.271	51758	50945	47993	37319	54287	52509	52672	50383	48557	51847	48896	39312	54695	53572	50282	46407	8	8	8	8	8	8	8	8	0	0
JGIv7b.000010587:510158-606111_XV|arfgef1;JGIv7b.000058038:104876-200959_XV|arfgef1	JGIv7b.000010587:510158-606111_XV|arfgef1;JGIv7b.000058038:104876-200959_XV|arfgef1	19;14	19;14	10;6	>JGIv7b.000010587:510158-606111_XV|arfgef1;>JGIv7b.000058038:104876-200959_XV|arfgef1	2	19	19	10	2	18	2	18	0	10	11.6	11.6	6.6	216.9	1912	1912;1709	0	70.794	26173	25287	21205	21277	25324	23472	25137	25715	24550	25719	21911	21888	25617	24071	23971	23686	5	5	5	5	5	5	5	5	4672.4	3125.4
JGIv7b.000010587:822473-832209_XX|prex2	JGIv7b.000010587:822473-832209_XX|prex2	1	1	1	>JGIv7b.000010587:822473-832209_XX|prex2	1	1	1	1	0	1	0	1	0	1	7.5	7.5	7.5	18.432	159	159	0.0058965	1.4159	1591.7	15475	14380	838.34	1275	1244.8	1848.4	2078.6	1624	14772	14331	1560	1297.8	1303.6	1754.1	1914.6	1	1	1	1	1	1	1	1	0	0
JGIv7b.000010944:1808989-1822426_VV|ndufb8	JGIv7b.000010944:1808989-1822426_VV|ndufb8	8	8	4	>JGIv7b.000010944:1808989-1822426_VV|ndufb8	1	8	8	4	2	8	2	8	1	4	37.8	37.8	16.5	26.158	230	230	0	50.108	121510	127810	112610	79810	128110	120750	122730	105420	114070	129350	115000	85052	128600	123380	117100	97103	13	13	13	13	13	13	13	13	8702.6	6573.5
JGIv7b.000010944:1827915-1886339_VV|sec31b	JGIv7b.000010944:1827915-1886339_VV|sec31b	14	14	6	>JGIv7b.000010944:1827915-1886339_VV|sec31b	1	14	14	6	4	12	4	12	3	4	13.5	13.5	6.8	138.49	1263	1263	0	56.803	72135	74735	67451	55838	77917	68224	70806	73882	67708	75742	69000	58470	78247	69958	67566	68053	11	11	11	11	11	11	11	11	13032	9071.9
JGIv7b.000010944:192711-238601_VV|sec24d;JGIv7b.000000243:2123694-2172429_XV|sec24c;JGIv7b.000024467:2131470-2178855_XV|sec24c	JGIv7b.000010944:192711-238601_VV|sec24d	12;2;2	3;0;0	3;0;0	>JGIv7b.000010944:192711-238601_VV|sec24d	3	12	3	3	6	10	3	3	3	3	11.2	3	3	119.27	1090	1090;1036;1041	0	5.8379	11970	12940	10856	12402	13144	10274	13369	12716	11241	13063	11256	12618	13259	10732	12705	11712	2	2	2	2	2	2	2	2	3057.6	1850.5
JGIv7b.000010944:2030301-2052787_XV|scd	JGIv7b.000010944:2030301-2052787_XV|scd	5	5	3	>JGIv7b.000010944:2030301-2052787_XV|scd	1	5	5	3	3	4	3	4	2	3	13.8	13.8	10.6	44.926	398	398	0	36.631	43797	46389	43461	39499	48005	46701	47777	46795	41119	46977	44446	40872	48634	47696	45594	43103	8	8	8	8	8	8	8	8	10656	10517
JGIv7b.000016807:4578411-4749720_XV|pald1;JGIv7b.000010944:2198116-2322953_XV|unnamed	JGIv7b.000016807:4578411-4749720_XV|pald1;JGIv7b.000010944:2198116-2322953_XV|unnamed	3;3	3;3	3;3	>JGIv7b.000016807:4578411-4749720_XV|pald1;>JGIv7b.000010944:2198116-2322953_XV|unnamed	2	3	3	3	1	2	1	2	1	2	4.5	4.5	4.5	100.54	882	882;913	0	5.5164	10353	9122	7110.1	8695.6	7824.6	7873.5	7725.3	10329	9702.6	9330.4	7431.8	8770.2	8027.4	8016.2	7385.9	9514	2	2	2	2	2	2	2	2	5431.9	4931.5
JGIv7b.000010944:2380228-2391049_XV|eif4ebp2	JGIv7b.000010944:2380228-2391049_XV|eif4ebp2	2	2	2	>JGIv7b.000010944:2380228-2391049_XV|eif4ebp2	1	2	2	2	2	0	2	0	2	0	10.4	10.4	10.4	20.857	192	192	0.00015538	2.768	18407	18166	14379	17664	17488	13647	14022	19796	17269	18433	15011	17870	17680	14045	13397	18235	2	2	2	2	2	2	2	2	18407	18166
JGIv7b.000010944:2975907-3025824_VV|ppa2	JGIv7b.000010944:2975907-3025824_VV|ppa2	9	9	4	>JGIv7b.000010944:2975907-3025824_VV|ppa2	1	9	9	4	1	9	1	9	0	4	30.6	30.6	12.7	35.872	314	314	0	116.1	120520	117990	116280	94086	142930	124310	130130	128930	113060	120220	118250	99084	143160	127550	124130	118760	31	31	31	31	31	31	31	31	5861.6	4705.4
JGIv7b.000010944:3079027-3091002_VV|sar1a;JGIv7b.000016807:5574001-5589381_VV|sar1a;JGIv7b.000015893:4249266-4332999_VX|sar1b	JGIv7b.000010944:3079027-3091002_VV|sar1a;JGIv7b.000016807:5574001-5589381_VV|sar1a	6;6;2	6;6;2	6;6;2	>JGIv7b.000010944:3079027-3091002_VV|sar1a;>JGIv7b.000016807:5574001-5589381_VV|sar1a	3	6	6	6	4	6	4	6	4	6	34.3	34.3	34.3	23.077	204	204;272;201	0	24.875	113810	110960	100170	87039	135210	116080	125640	114070	106760	112920	102610	91416	135270	119390	119750	105070	17	17	17	17	17	17	17	17	18885	18383
JGIv7b.000010944:3124556-3218693_XX|spock2;JGIv7b.000016807:5671084-5764587_XX|spock2	JGIv7b.000010944:3124556-3218693_XX|spock2;JGIv7b.000016807:5671084-5764587_XX|spock2	4;3	4;3	4;3	>JGIv7b.000010944:3124556-3218693_XX|spock2;>JGIv7b.000016807:5671084-5764587_XX|spock2	2	4	4	4	1	4	1	4	1	4	9.4	9.4	9.4	55.976	508	508;454	0	21.301	18183	18787	18211	18574	22271	21265	25454	20975	17067	19067	18644	19094	22557	21940	24213	19320	4	4	4	4	4	4	4	4	0	0
JGIv7b.000010944:34138-85469_XV|zswim8;JGIv7b.000016807:2257948-2308128_XV|zswim8	JGIv7b.000010944:34138-85469_XV|zswim8;JGIv7b.000016807:2257948-2308128_XV|zswim8	2;2	2;2	2;2	>JGIv7b.000010944:34138-85469_XV|zswim8;>JGIv7b.000016807:2257948-2308128_XV|zswim8	2	2	2	2	1	2	1	2	1	2	1.6	1.6	1.6	161.66	1472	1472;1838	0	4.1214	0	0	0	0	0	0	0	0	0	0	0	0	0	0	0	0	0	0	0	0	0	0	0	0	0	0
JGIv7b.000010944:3497722-3530364_VV|dnajb12	JGIv7b.000010944:3497722-3530364_VV|dnajb12	3	2	2	>JGIv7b.000010944:3497722-3530364_VV|dnajb12	1	3	2	2	2	2	1	2	1	2	9.4	6.7	6.7	45.907	405	405	0	56.708	10832	4691.7	3622.5	4937.7	4405.3	3659.1	4143.9	6076.2	10106	5177.7	3815.8	4956.8	4484.1	3779.6	3952.7	5596.8	2	2	2	2	2	2	2	2	7551.9	2119.6
JGIv7b.000010944:3541195-3624336_VV|micu1	JGIv7b.000010944:3541195-3624336_VV|micu1	6	1	1	>JGIv7b.000010944:3541195-3624336_VV|micu1	1	6	1	1	0	6	0	1	0	1	9.3	2.6	2.6	58.246	505	505	0.0035264	1.5117	0	0	0	0	0	0	0	0	0	0	0	0	0	0	0	0	0	0	0	0	0	0	0	0	0	0
JGIv7b.000010944:3703852-3773146_XV|mcu	JGIv7b.000010944:3703852-3773146_XV|mcu	9	5	5	>JGIv7b.000010944:3703852-3773146_XV|mcu	1	9	5	5	2	9	0	5	0	5	26.3	15.6	15.6	39.092	339	339	0	10.048	20889	23101	18652	16404	23199	20819	21635	20353	19621	23274	19254	17134	23312	21333	20638	18747	3	3	3	3	3	3	3	3	0	0
JGIv7b.000010944:3826233-3855454_VV|p4ha1	JGIv7b.000010944:3826233-3855454_VV|p4ha1	5	1	1	>JGIv7b.000010944:3826233-3855454_VV|p4ha1	1	5	1	1	0	5	0	1	0	1	10.7	2.1	2.1	61.285	535	535	0.0032666	1.5364	0	0	0	0	0	0	0	0	0	0	0	0	0	0	0	0	0	0	0	0	0	0	0	0	0	0
JGIv7b.000010944:4253900-4257718_XX|alox5;JGIv7b.000314296:318208-366277_XX|alox5	JGIv7b.000010944:4253900-4257718_XX|alox5;JGIv7b.000314296:318208-366277_XX|alox5	1;1	1;1	1;1	>JGIv7b.000010944:4253900-4257718_XX|alox5;>JGIv7b.000314296:318208-366277_XX|alox5	2	1	1	1	0	1	0	1	0	1	7.6	7.6	7.6	18.398	158	158;640	0.0018139	1.7534	0	0	0	0	0	0	0	0	0	0	0	0	0	0	0	0	0	0	0	0	0	0	0	0	0	0
JGIv7b.000010944:827887-945508_XX|unnamed	JGIv7b.000010944:827887-945508_XX|unnamed	2	2	2	>JGIv7b.000010944:827887-945508_XX|unnamed	1	2	2	2	0	2	0	2	0	2	1.9	1.9	1.9	123.1	1100	1100	0.00015736	2.9083	17040	18299	14361	14505	18311	16910	17538	18199	16000	18462	14910	14959	18483	17311	16735	16763	2	2	2	2	2	2	2	2	0	0
JGIv7b.000102974:1352255-1680713_XX|lrfn2;JGIv7b.000011063:1781392-2117537_XX|lrfn2	JGIv7b.000102974:1352255-1680713_XX|lrfn2;JGIv7b.000011063:1781392-2117537_XX|lrfn2	2;2	2;2	2;2	>JGIv7b.000102974:1352255-1680713_XX|lrfn2;>JGIv7b.000011063:1781392-2117537_XX|lrfn2	2	2	2	2	0	2	0	2	0	2	4.2	4.2	4.2	62.695	569	569;767	0	4.6656	2053.8	1999.5	1578.7	1520.4	1532.2	1784.2	1576.3	2117.7	1926.5	2030.8	1636.4	1557.1	1576.5	1799.5	1510.4	1950.6	1	1	1	1	1	1	1	1	0	0
JGIv7b.000256136:599041-603929_XV|lrrc73;JGIv7b.000011063:18165-27722_XV|lrrc73	JGIv7b.000256136:599041-603929_XV|lrrc73;JGIv7b.000011063:18165-27722_XV|lrrc73	2;2	2;2	2;2	>JGIv7b.000256136:599041-603929_XV|lrrc73;>JGIv7b.000011063:18165-27722_XV|lrrc73	2	2	2	2	0	2	0	2	0	2	10.8	10.8	10.8	31.658	297	297;341	0	7.0918	0	0	0	0	0	0	0	0	0	0	0	0	0	0	0	0	0	0	0	0	0	0	0	0	0	0
JGIv7b.000011063:189178-207723_VV|cmtr1	JGIv7b.000011063:189178-207723_VV|cmtr1	1	1	1	>JGIv7b.000011063:189178-207723_VV|cmtr1	1	1	1	1	1	0	1	0	1	0	1.8	1.8	1.8	100.4	874	874	0.0077642	1.2664	0	0	0	0	0	0	0	0	0	0	0	0	0	0	0	0	0	0	0	0	0	0	0	0	0	0
JGIv7b.000011063:2561283-2579333_XV|slc4a1ap	JGIv7b.000011063:2561283-2579333_XV|slc4a1ap	1	1	1	>JGIv7b.000011063:2561283-2579333_XV|slc4a1ap	1	1	1	1	1	0	1	0	1	0	1.3	1.3	1.3	96.379	878	878	0.0011488	1.992	4964.5	5877.8	2929.7	3963.3	3943.1	3559.5	2835.3	5173.7	4666.8	5863.5	3200	3999	4007.6	3598.5	2727.1	4765.5	1	1	1	1	1	1	1	1	4964.5	5877.8
JGIv7b.000011063:482577-490970_XX|glo1;JGIv7b.000343336:102013-109265_VX|glo1	JGIv7b.000011063:482577-490970_XX|glo1;JGIv7b.000343336:102013-109265_VX|glo1	7;4	7;4	7;4	>JGIv7b.000011063:482577-490970_XX|glo1;>JGIv7b.000343336:102013-109265_VX|glo1	2	7	7	7	0	7	0	7	0	7	43.9	43.9	43.9	17.926	155	155;108	0	14.227	34731	35662	26527	26786	37170	33467	34587	33097	32596	36057	27660	27756	37371	34278	32998	30485	4	4	4	4	4	4	4	4	0	0
JGIv7b.000011136:1457971-1482541_VV|tpmt;JGIv7b.000090265:149521-161459_XX|tpmt	JGIv7b.000011136:1457971-1482541_VV|tpmt	7;2	7;2	7;2	>JGIv7b.000011136:1457971-1482541_VV|tpmt	2	7	7	7	2	6	2	6	2	6	15.5	15.5	15.5	51.04	452	452;246	0	11.107	5586.4	3246.4	4076.6	4785.4	3896.5	3380.9	3462.3	6263.2	5219.7	3480.7	4137.3	4815.4	3989.9	3466.6	3311.8	5769	1	1	1	1	1	1	1	1	5586.4	3246.4
JGIv7b.000011136:1660463-1724175_VV|nup153	JGIv7b.000011136:1660463-1724175_VV|nup153	8	8	4	>JGIv7b.000011136:1660463-1724175_VV|nup153	1	8	8	4	7	2	7	2	4	0	5.6	5.6	3.5	169.44	1648	1648	0	19.214	19968	15922	16297	18909	16390	15662	10379	24676	18698	16490	16702	19081	16796	15688	10048	22729	5	5	5	5	5	5	5	5	19968	15922
JGIv7b.000011136:1772416-1840312_XV|cap2	JGIv7b.000011136:1772416-1840312_XV|cap2	12	6	6	>JGIv7b.000011136:1772416-1840312_XV|cap2	1	12	6	6	3	12	0	6	0	6	32.1	17	17	54.693	495	495	0	55.006	12370	12589	8607.5	9423	11591	10824	12028	11967	11608	12722	9058	9671.9	11716	11122	11461	11022	4	4	4	4	4	4	4	4	0	0
JGIv7b.000011136:2296061-2335690_XV|gmpr;JGIv7b.000121479:20384-44124_XX|gmpr	JGIv7b.000011136:2296061-2335690_XV|gmpr	13;3	12;3	12;3	>JGIv7b.000011136:2296061-2335690_XV|gmpr	2	13	12	12	2	12	2	11	2	11	47.5	44.1	44.1	37.475	345	345;118	0	222.83	139390	137470	125360	136260	153400	129650	144210	142080	130770	139800	129090	139270	154860	133660	137410	130870	19	19	19	19	19	19	19	19	34430	24839
JGIv7b.000011136:2342489-2364575_VV|dek	JGIv7b.000011136:2342489-2364575_VV|dek	9	9	9	>JGIv7b.000011136:2342489-2364575_VV|dek	1	9	9	9	4	8	4	8	4	8	20.9	20.9	20.9	47.021	416	416	0	16.9	87371	86238	71231	69634	96170	81283	76892	89253	81970	87561	73632	72233	96440	83024	73533	82211	11	11	11	11	11	11	11	11	28064	28131
JGIv7b.000011136:445051-521605_XV|phactr1;JGIv7b.000051654:1108846-1175017_XV|phactr1	JGIv7b.000011136:445051-521605_XV|phactr1;JGIv7b.000051654:1108846-1175017_XV|phactr1	2;2	1;1	1;1	>JGIv7b.000011136:445051-521605_XV|phactr1;>JGIv7b.000051654:1108846-1175017_XV|phactr1	2	2	1	1	0	2	0	1	0	1	3.7	1.7	1.7	73.525	650	650;704	0.0035326	1.5243	0	0	0	0	0	0	0	0	0	0	0	0	0	0	0	0	0	0	0	0	0	0	0	0	0	0
JGIv7b.000011136:542364-587699_XV|gfod1;JGIv7b.000051654:1199910-1254524_XV|gfod1	JGIv7b.000011136:542364-587699_XV|gfod1;JGIv7b.000051654:1199910-1254524_XV|gfod1	4;2	4;2	4;2	>JGIv7b.000011136:542364-587699_XV|gfod1;>JGIv7b.000051654:1199910-1254524_XV|gfod1	2	4	4	4	0	4	0	4	0	4	9.8	9.8	9.8	45.257	409	409;409	0	5.6416	11674	11797	10645	11647	11303	11180	12229	11814	10955	11975	10969	11833	11553	11459	11655	10881	2	2	2	2	2	2	2	2	0	0
JGIv7b.000011136:610078-627196_VV|sirt5	JGIv7b.000011136:610078-627196_VV|sirt5	7	7	5	>JGIv7b.000011136:610078-627196_VV|sirt5	1	7	7	5	1	7	1	7	0	5	26.2	26.2	17.2	32.09	290	290	0	51.733	84843	91143	76580	59359	82831	78133	77574	79211	79667	92049	78599	62419	83453	79732	74082	72962	10	10	10	10	10	10	10	10	7070.3	6548.7
JGIv7b.000011136:724770-737719_VV|mcur1	JGIv7b.000011136:724770-737719_VV|mcur1	1	1	1	>JGIv7b.000011136:724770-737719_VV|mcur1	1	1	1	1	0	1	0	1	0	1	4.3	4.3	4.3	32.179	279	279	0.0001621	3.3316	10684	10762	10279	10265	11927	12922	12255	11483	10026	10938	10527	10550	12163	13103	11711	10577	1	1	1	1	1	1	1	1	0	0
JGIv7b.000011169:13700-49905_XX|unnamed;JGIv7b.000011169:55772-67672_XX|unnamed;JGIv7b.000011169:83259-87420_XX|unnamed;JGIv7b.000109013:173750-180915_XX|unnamed	JGIv7b.000011169:13700-49905_XX|unnamed	5;1;1;1	5;1;1;1	3;1;0;1	>JGIv7b.000011169:13700-49905_XX|unnamed	4	5	5	3	0	5	0	5	0	3	11	11	7.9	55.291	480	480;218;442;494	0	17.454	58998	42790	18973	16755	22787	52247	48099	80735	55206	44216	20809	17522	24459	52148	46091	74365	11	11	11	11	11	11	11	11	0	0
JGIv7b.000249935:40766-46037_VV|unnamed;JGIv7b.000011169:379460-386450_XV|unnamed	JGIv7b.000249935:40766-46037_VV|unnamed;JGIv7b.000011169:379460-386450_XV|unnamed	1;1	1;1	1;1	>JGIv7b.000249935:40766-46037_VV|unnamed;>JGIv7b.000011169:379460-386450_XV|unnamed	2	1	1	1	1	0	1	0	1	0	4	4	4	33.684	298	298;308	0.00089673	2.3593	0	0	0	0	0	0	0	0	0	0	0	0	0	0	0	0	0	0	0	0	0	0	0	0	0	0
JGIv7b.000011199:1510255-1568736_XX|unnamed	JGIv7b.000011199:1510255-1568736_XX|unnamed	18	10	10	>JGIv7b.000011199:1510255-1568736_XX|unnamed	1	18	10	10	10	18	6	10	6	10	68.6	49.4	49.4	27.458	261	261	0	323.31	1033800	932520	793900	537890	1010700	817070	782710	669970	969060	953390	812350	580600	1004200	836280	747680	617110	59	59	59	59	59	59	59	59	115040	115070
JGIv7b.000011199:2473680-2505160_XV|fam105b	JGIv7b.000011199:2473680-2505160_XV|fam105b	2	2	2	>JGIv7b.000011199:2473680-2505160_XV|fam105b	1	2	2	2	0	2	0	2	0	2	4.7	4.7	4.7	63.585	559	559	0	5.5514	0	0	0	0	0	0	0	0	0	0	0	0	0	0	0	0	0	0	0	0	0	0	0	0	0	0
JGIv7b.000011199:2649617-2753335_VV|lpcat1	JGIv7b.000011199:2649617-2753335_VV|lpcat1	6	6	6	>JGIv7b.000011199:2649617-2753335_VV|lpcat1	1	6	6	6	4	5	4	5	4	5	11.5	11.5	11.5	62.28	546	546	0	13.291	41072	42591	36510	33370	38137	36861	35209	41712	38552	43126	37565	34432	38701	37513	33666	38421	6	6	6	6	6	6	6	6	18713	18680
JGIv7b.000011199:2826936-2859264_VV|nsun2	JGIv7b.000011199:2826936-2859264_VV|nsun2	7	7	7	>JGIv7b.000011199:2826936-2859264_VV|nsun2	1	7	7	7	5	3	5	3	5	3	9	9	9	96.581	853	853	0	6.5878	5215.8	4053.9	3897.8	4827.2	4561.7	4276	3079.9	6522	4883.1	4202.8	4019.2	4872.7	4653.5	4299.4	2972.4	6007.4	2	2	2	2	2	2	2	2	5215.8	4053.9
JGIv7b.000011199:3389260-3706917_XX|gabbr2	JGIv7b.000011199:3389260-3706917_XX|gabbr2	8	8	8	>JGIv7b.000011199:3389260-3706917_XX|gabbr2	1	8	8	8	2	8	2	8	2	8	14.3	14.3	14.3	85.277	763	763	0	67.843	64977	64791	55907	53821	65540	64430	67419	69704	60967	65784	57583	55539	66426	65867	64322	64204	16	16	16	16	16	16	16	16	4713.1	3779.1
JGIv7b.000011199:3721652-3725643_XX|gabbr2	JGIv7b.000011199:3721652-3725643_XX|gabbr2	1	1	1	>JGIv7b.000011199:3721652-3725643_XX|gabbr2	1	1	1	1	0	1	0	1	0	1	8.8	8.8	8.8	15.503	137	137	0.00015833	2.9806	0	0	0	0	0	0	0	0	0	0	0	0	0	0	0	0	0	0	0	0	0	0	0	0	0	0
JGIv7b.000011199:3749348-3831629_XV|elp2	JGIv7b.000011199:3749348-3831629_XV|elp2	2	2	2	>JGIv7b.000011199:3749348-3831629_XV|elp2	1	2	2	2	0	2	0	2	0	2	3.1	3.1	3.1	94.833	847	847	0	6.787	5868.8	6692.6	5158	4484.4	5848.2	5805.1	6826.7	6814.1	5514.4	6725.4	5340.9	4669.1	5918.8	5975.3	6498.9	6276.5	1	1	1	1	1	1	1	1	0	0
JGIv7b.000011199:4006211-4153197_VV|ctnnal1	JGIv7b.000011199:4006211-4153197_VV|ctnnal1	2	2	2	>JGIv7b.000011199:4006211-4153197_VV|ctnnal1	1	2	2	2	1	1	1	1	1	1	2.8	2.8	2.8	87.519	781	781	0.00030736	2.6404	4542.6	4113.3	3655.9	4175.2	3280.6	2503.5	2829.4	4254.4	4258.3	4207.1	3776.7	4203.4	3348.9	2593.8	2699.2	3918.8	1	1	1	1	1	1	1	1	4542.6	4113.3
JGIv7b.000011199:4155013-4173277_VV|fam206a	JGIv7b.000011199:4155013-4173277_VV|fam206a	3	3	3	>JGIv7b.000011199:4155013-4173277_VV|fam206a	1	3	3	3	2	2	2	2	2	2	17.5	17.5	17.5	20.789	183	183	0	4.5539	5785.2	5321.8	4386.8	5097.5	4745.7	4746.1	5048.5	5905	5423.9	5430.4	4558.3	5158	4861	4855.1	4816.9	5439.1	2	2	2	2	2	2	2	2	2993.4	2345.3
JGIv7b.000011199:4388305-4520910_VV|tmeff1;JGIv7b.000170758:153195-280744_XX|tmeff1;JGIv7b.000069258:1786073-1935281_XX|tmeff1	JGIv7b.000011199:4388305-4520910_VV|tmeff1	3;1;1	3;1;1	3;1;1	>JGIv7b.000011199:4388305-4520910_VV|tmeff1	3	3	3	3	1	3	1	3	1	3	6.6	6.6	6.6	43.151	396	396;161;224	0.00059988	2.3868	10096	8778.4	7579.9	7137.9	10671	9179.7	9688.2	10316	9460.3	9002	7806.2	7449.2	10687	9427.2	9242.5	9502.2	1	1	1	1	1	1	1	1	0	0
JGIv7b.000011316:1607081-1624255_VV|chmp2b	JGIv7b.000011316:1607081-1624255_VV|chmp2b	5	5	1	>JGIv7b.000011316:1607081-1624255_VV|chmp2b	1	5	5	1	1	5	1	5	1	1	20.6	20.6	5.1	23.85	214	214	0	9.7331	38083	34106	37954	30999	51141	41179	51261	35338	35696	35056	38344	32773	50967	42824	48711	32550	4	4	4	4	4	4	4	4	0	0
JGIv7b.000011316:2040507-2284857_XX|cadm2	JGIv7b.000011316:2040507-2284857_XX|cadm2	7	3	3	>JGIv7b.000011316:2040507-2284857_XX|cadm2	1	7	3	3	1	7	0	3	0	3	19.4	9.5	9.5	46.38	422	422	0	169.04	8089.6	7433.9	6531.4	4209.7	8962.9	6808.1	7638.4	6267.3	7584.3	7593.7	6662.5	4599.8	8863.5	7046.7	7273.8	5772.8	1	1	1	1	1	1	1	1	0	0
JGIv7b.000011316:3151105-3204869_XX|gbe1	JGIv7b.000011316:3151105-3204869_XX|gbe1	13	13	8	>JGIv7b.000011316:3151105-3204869_XX|gbe1	1	13	13	8	1	13	1	13	0	8	17.8	17.8	12.3	80.61	701	701	0	30.895	126490	135460	117240	105060	138800	125440	132230	122240	118770	136900	120490	109230	139790	128620	126100	112600	14	14	14	14	14	14	14	14	9827.7	8648.6
JGIv7b.000011316:6622992-6666292_VV|tbc1d23	JGIv7b.000011316:6622992-6666292_VV|tbc1d23	4	2	2	>JGIv7b.000011316:6622992-6666292_VV|tbc1d23	1	4	2	2	1	3	1	1	1	1	7.4	4.1	4.1	82.88	739	739	0	7.6532	1954.5	1554.4	947.13	1595.1	1150.9	1108.2	1061.7	2294.2	1830.2	1598.1	1023.6	1580.1	1190.5	1128.5	1017.9	2113.2	1	1	1	1	1	1	1	1	1954.5	1554.4
JGIv7b.000011316:6684383-6697850_VV|nit2	JGIv7b.000011316:6684383-6697850_VV|nit2	5	2	2	>JGIv7b.000011316:6684383-6697850_VV|nit2	1	5	2	2	0	5	0	2	0	2	30.4	12.8	12.8	30.46	273	273	0	16.612	0	0	0	0	0	0	0	0	0	0	0	0	0	0	0	0	0	0	0	0	0	0	0	0	0	0
JGIv7b.000011316:6713101-6749482_VV|tomm70a	JGIv7b.000011316:6713101-6749482_VV|tomm70a	26	26	26	>JGIv7b.000011316:6713101-6749482_VV|tomm70a	1	26	26	26	4	25	4	25	4	25	54.5	54.5	54.5	64.727	576	576	0	323.31	321860	331340	254070	220950	328220	298180	321370	295020	302090	335100	263270	231570	329560	306060	306330	271750	48	48	48	48	48	48	48	48	10650	8828.1
JGIv7b.000011405:1031768-1035968_XX|unnamed	JGIv7b.000011405:1031768-1035968_XX|unnamed	1	1	1	>JGIv7b.000011405:1031768-1035968_XX|unnamed	1	1	1	1	0	1	0	1	0	1	3	3	3	38.393	336	336	1	-2	2276.7	1877.5	2621.7	1745.5	2692.9	6233.8	5177.2	5276.1	2132.5	1952.2	2608	1865.6	2883.8	6189.2	4963.3	4859.8	1	1	1	1	1	1	1	1	0	0
JGIv7b.000011405:1052976-1056912_VV|lamtor1	JGIv7b.000011405:1052976-1056912_VV|lamtor1	2	2	2	>JGIv7b.000011405:1052976-1056912_VV|lamtor1	1	2	2	2	1	2	1	2	1	2	13.9	13.9	13.9	18.823	173	173	0	34.21	7364.3	7578.4	4494.1	5957.4	7532.7	6534.9	6921.1	6542.8	6912	7639.8	4820.7	6075.1	7581.6	6711.2	6600	6026.5	2	2	2	2	2	2	2	2	2522.8	3358.3
JGIv7b.000011405:1072635-1098906_VV|numa1	JGIv7b.000011405:1072635-1098906_VV|numa1	5	3	3	>JGIv7b.000011405:1072635-1098906_VV|numa1	1	5	3	3	1	4	1	2	1	2	2.8	1.5	1.5	260.51	2282	2282	0	14.566	0	0	0	0	0	0	0	0	0	0	0	0	0	0	0	0	0	0	0	0	0	0	0	0	0	0
JGIv7b.000193309:105938-147917_XV|dchs1;JGIv7b.000011405:324526-361214_XV|dchs1	JGIv7b.000193309:105938-147917_XV|dchs1;JGIv7b.000011405:324526-361214_XV|dchs1	3;3	3;3	3;3	>JGIv7b.000193309:105938-147917_XV|dchs1;>JGIv7b.000011405:324526-361214_XV|dchs1	2	3	3	3	2	1	2	1	2	1	1.1	1.1	1.1	337.86	3122	3122;3250	0	4.4525	1929.6	1481.8	1498.8	1713.8	1702.5	1259.9	1635.3	2322.6	1806.3	1539.2	1536.7	1738.5	1718.2	1318.6	1556.2	2139.3	1	1	1	1	1	1	1	1	1929.6	1481.8
JGIv7b.000011405:383725-393600_XX|trim3	JGIv7b.000011405:383725-393600_XX|trim3	10	1	1	>JGIv7b.000011405:383725-393600_XX|trim3	1	10	1	1	2	9	0	1	0	1	17.5	1.3	1.3	83.126	756	756	0.00016171	3.306	35336	35363	31046	20372	35930	33009	35855	29825	33156	35906	31670	21951	35949	33882	34165	27472	3	3	3	3	3	3	3	3	0	0
JGIv7b.000011405:468000-469312_VX|timm10b	JGIv7b.000011405:468000-469312_VX|timm10b	2	2	2	>JGIv7b.000011405:468000-469312_VX|timm10b	1	2	2	2	2	0	2	0	2	0	13.7	13.7	13.7	16.241	146	146	0.0010318	2.2358	0	0	0	0	0	0	0	0	0	0	0	0	0	0	0	0	0	0	0	0	0	0	0	0	0	0
JGIv7b.000011405:670091-685163_VX|alox12b	JGIv7b.000011405:670091-685163_VX|alox12b	1	1	1	>JGIv7b.000011405:670091-685163_VX|alox12b	1	1	1	1	0	1	0	1	0	1	2.8	2.8	2.8	76.725	676	676	0	30.631	3470.2	2890.9	3263.4	2988.9	3093.4	3593.7	4164.8	4640.3	3250.6	2989	3303.3	3070.4	3180.8	3680.6	3967.1	4274.2	2	2	2	2	2	2	2	2	0	0
JGIv7b.000011418:136866-145743_XX|fam57b	JGIv7b.000011418:136866-145743_XX|fam57b	2	1	1	>JGIv7b.000011418:136866-145743_XX|fam57b	1	2	1	1	0	2	0	1	0	1	8.6	4.8	4.8	33.893	313	313	0	12.098	9356.2	9126.2	8446.2	9161.4	8965.5	8902	11208	10631	8776.7	9290.8	8687.9	9313.8	9164.6	9206.4	10656	9791.9	2	2	2	2	2	2	2	2	0	0
JGIv7b.000011418:157936-166389_VV|mvp	JGIv7b.000011418:157936-166389_VV|mvp	23	23	8	>JGIv7b.000011418:157936-166389_VV|mvp	1	23	23	8	10	23	10	23	3	8	32.9	32.9	12.2	96.101	852	852	0	220.39	177220	208000	151280	139310	195820	177390	194440	201450	166580	208500	157580	145140	196890	182280	185350	185560	40	40	40	40	40	40	40	40	25225	39440
JGIv7b.000045548:705980-714182_VV|maz;JGIv7b.000011418:208905-214529_VV|maz;JGIv7b.000008834:2944114-2968177_VV|vezf1;JGIv7b.000027891:1310525-1331224_VV|vezf1;JGIv7b.000113816:79901-99916_XV|patz1;JGIv7b.000162663:1423334-1451607_XV|patz1	JGIv7b.000045548:705980-714182_VV|maz;JGIv7b.000011418:208905-214529_VV|maz;JGIv7b.000008834:2944114-2968177_VV|vezf1;JGIv7b.000027891:1310525-1331224_VV|vezf1;JGIv7b.000113816:79901-99916_XV|patz1;JGIv7b.000162663:1423334-1451607_XV|patz1	2;2;1;1;1;1	2;2;1;1;1;1	2;2;1;1;1;1	>JGIv7b.000045548:705980-714182_VV|maz;>JGIv7b.000011418:208905-214529_VV|maz;>JGIv7b.000008834:2944114-2968177_VV|vezf1;>JGIv7b.000027891:1310525-1331224_VV|vezf1;>JGIv7b.000113816:79901-99916_XV|patz1;>JGIv7b.000162663:1423334-1451607_XV|patz1	6	2	2	2	1	1	1	1	1	1	4.7	4.7	4.7	41.48	381	381;406;554;568;696;703	0.00060168	2.4224	0	0	0	0	0	0	0	0	0	0	0	0	0	0	0	0	0	0	0	0	0	0	0	0	0	0
JGIv7b.000011418:224343-251340_XX|prrt2;JGIv7b.000045548:660246-695439_XX|prrt2	JGIv7b.000011418:224343-251340_XX|prrt2	4;1	4;1	4;1	>JGIv7b.000011418:224343-251340_XX|prrt2	2	4	4	4	2	4	2	4	2	4	19.3	19.3	19.3	22.025	212	212;211	0	28.959	80280	81996	63506	57273	84586	67634	64621	70996	75343	82982	65817	59877	84483	69250	61774	65394	9	9	9	9	9	9	9	9	27016	27800
JGIv7b.000011418:26599-31106_XX|unnamed	JGIv7b.000011418:26599-31106_XX|unnamed	2	2	2	>JGIv7b.000011418:26599-31106_XX|unnamed	1	2	2	2	1	1	1	1	1	1	5.5	5.5	5.5	34.094	292	292	0.0010265	2.1824	2743.5	1364.4	2513.3	1565.9	3477.7	1713.4	2239.3	2741.3	2561.2	1505.2	2473.1	1717.5	3391.8	1826.9	2129.6	2525	1	1	1	1	1	1	1	1	0	0
JGIv7b.000074488:1725890-1731454_VV|unnamed;JGIv7b.000011418:444218-445694_VX|unnamed;JGIv7b.000011418:300601-302408_VV|unnamed;JGIv7b.000011418:283382-285950_VV|unnamed;JGIv7b.000111824:6773536-6773845_VV|csdc2;JGIv7b.000082179:749329-749638_VV|csdc2;JGIv7b.000074488:1733172-1733481_XV|csdc2;JGIv7b.000037414:233182-233491_VV|csdc2;JGIv7b.000197913:672623-708021_VV|csdc2;JGIv7b.000111824:6760684-…	JGIv7b.000074488:1725890-1731454_VV|unnamed;JGIv7b.000011418:444218-445694_VX|unnamed;JGIv7b.000011418:300601-302408_VV|unnamed;JGIv7b.000011418:283382-285950_VV|unnamed;JGIv7b.000111824:6773536-6773845_VV|csdc2;JGIv7b.000082179:749329-749638_VV|csdc2;JGIv7b.000074488:1733172-1733481_XV|csdc2;JGIv7b.000037414:233182-233491_VV|csdc2;JGIv7b.000197913:672623-708021_VV|csdc2;JGIv7b.000111824:6760684-…	20;20;20;20;11;11;11;11;10;10;9	20;20;20;20;11;11;11;11;10;10;9	11;11;11;11;11;11;11;11;10;10;0	>JGIv7b.000074488:1725890-1731454_VV|unnamed;>JGIv7b.000011418:444218-445694_VX|unnamed;>JGIv7b.000011418:300601-302408_VV|unnamed;>JGIv7b.000011418:283382-285950_VV|unnamed;>JGIv7b.000111824:6773536-6773845_VV|csdc2;>JGIv7b.000082179:749329-749638_VV|csdc	11	20	20	11	14	20	14	20	8	11	60.7	60.7	28.8	25.271	229	229;229;235;235;84;84;84;84;103;105;123	0	323.31	2621100	2554400	2040300	1893300	2448600	2207700	2241600	2807100	2458700	2594500	2111200	1963100	2467300	2259000	2141200	2585600	506	507	506	506	507	506	507	505	754570	726550
JGIv7b.000074488:1731351-1732172_VV|hist1h2ah;JGIv7b.000074488:1728207-1729028_VV|hist1h2ah;JGIv7b.000011418:302601-446493_VX|h2afx;JGIv7b.000011316:6703069-6705224_VX|hist1h2aa;JGIv7b.000011316:6676910-6680130_VX|hist1h2aa;JGIv7b.000160841:4236188-4238801_VX|hist1h2am	JGIv7b.000074488:1731351-1732172_VV|hist1h2ah;JGIv7b.000074488:1728207-1729028_VV|hist1h2ah;JGIv7b.000011418:302601-446493_VX|h2afx	4;4;4;1;1;1	4;4;4;1;1;1	2;2;2;0;0;0	>JGIv7b.000074488:1731351-1732172_VV|hist1h2ah;>JGIv7b.000074488:1728207-1729028_VV|hist1h2ah;>JGIv7b.000011418:302601-446493_VX|h2afx	6	4	4	2	3	4	3	4	1	2	21.9	21.9	13.3	11.404	105	105;105;130;142;146;150	0	18.87	328970	404930	264320	266540	265210	296690	253470	315300	309390	404200	278420	272290	272400	299050	242990	290430	56	55	56	55	56	56	55	56	114290	183730
JGIv7b.000011418:34290-41186_XV|nudt9	JGIv7b.000011418:34290-41186_XV|nudt9	11	11	10	>JGIv7b.000011418:34290-41186_XV|nudt9	1	11	11	10	4	10	4	10	3	10	48.6	48.6	46.4	35.655	323	323	0	176.52	91200	90568	80501	76823	89662	84174	92522	98870	85567	92025	82727	79152	90816	86424	88200	91069	16	16	16	16	16	16	16	16	17907	15219
JGIv7b.000045548:824266-831500_VV|ppp4c;JGIv7b.000011418:83556-92307_VV|ppp4c	JGIv7b.000045548:824266-831500_VV|ppp4c;JGIv7b.000011418:83556-92307_VV|ppp4c	7;7	6;6	6;6	>JGIv7b.000045548:824266-831500_VV|ppp4c;>JGIv7b.000011418:83556-92307_VV|ppp4c	2	7	6	6	2	7	2	6	2	6	35.8	31.3	31.3	35.338	310	310;310	0	56.072	22549	20273	19267	18847	21631	20085	21281	26480	21136	20770	19731	19377	21909	20584	20311	24391	5	5	5	5	5	5	5	5	8000.3	4865.4
JGIv7b.000011418:94705-97733_VV|aldoa;JGIv7b.000013265:729918-734019_XX|unnamed	JGIv7b.000011418:94705-97733_VV|aldoa	29;1	4;0	4;0	>JGIv7b.000011418:94705-97733_VV|aldoa	2	29	4	4	14	29	0	4	0	4	54.7	2.5	2.5	38.537	353	353;139	0	4.1291	180520	177460	150580	119920	203470	156400	196890	141680	169350	180310	154590	127250	202290	163040	187080	130500	10	10	10	10	10	10	10	10	0	0
JGIv7b.000011605:299871-377728_XX|plekha5;JGIv7b.000014696:308602-376629_XX|plekha5	JGIv7b.000011605:299871-377728_XX|plekha5;JGIv7b.000014696:308602-376629_XX|plekha5	1;1	1;1	1;1	>JGIv7b.000011605:299871-377728_XX|plekha5;>JGIv7b.000014696:308602-376629_XX|plekha5	2	1	1	1	0	1	0	1	0	1	1.1	1.1	1.1	107.27	952	952;1203	0.0037817	1.4833	0	0	0	0	0	0	0	0	0	0	0	0	0	0	0	0	0	0	0	0	0	0	0	0	0	0
JGIv7b.000011605:618631-624768_XX|mgst1	JGIv7b.000011605:618631-624768_XX|mgst1	1	1	1	>JGIv7b.000011605:618631-624768_XX|mgst1	1	1	1	1	1	0	1	0	1	0	5.1	5.1	5.1	19.695	176	176	0.0098688	1.1424	5374.3	4564	3507.2	5053.8	3578.5	3893.6	3499.9	7763.3	5035.1	4680.7	3691.6	5028.2	3727.3	3938.2	3360.6	7150.8	1	1	1	1	1	1	1	1	5374.3	4564
JGIv7b.000011605:669463-679578_VV|strap	JGIv7b.000011605:669463-679578_VV|strap	13	13	6	>JGIv7b.000011605:669463-679578_VV|strap	1	13	13	6	4	11	4	11	0	6	42	42	21.1	42.695	388	388	0	63.686	52551	54245	46913	42480	56730	50302	52217	54684	49325	54951	48234	44165	57069	51561	49827	50369	11	11	11	11	11	11	11	11	5716.9	5149.2
JGIv7b.000011605:76532-83016_VV|cmas	JGIv7b.000011605:76532-83016_VV|cmas	8	8	8	>JGIv7b.000011605:76532-83016_VV|cmas	1	8	8	8	2	8	2	8	2	8	24.1	24.1	24.1	45.92	407	407	0	31.487	60519	54435	44007	40157	55105	49120	53137	54300	56728	55622	45490	41796	55406	50461	50663	50016	9	9	9	9	9	9	9	9	16664	14912
JGIv7b.000011701:116308-141190_VX|nup88;JGIv7b.000078587:17638-37287_VV|nup88	JGIv7b.000011701:116308-141190_VX|nup88	3;1	3;1	3;1	>JGIv7b.000011701:116308-141190_VX|nup88	2	3	3	3	2	1	2	1	2	1	5.5	5.5	5.5	82.508	728	728;713	0	5.6853	3049.7	2208.6	1296.9	2014.9	1691.7	1512.7	1388.6	2957.2	2853.7	2288.5	1402.5	2010.3	1731.3	1540.4	1332.4	2723.8	1	1	1	1	1	1	1	1	3049.7	2208.6
JGIv7b.000011701:156895-198893_XV|rabep1	JGIv7b.000011701:156895-198893_XV|rabep1	21	21	10	>JGIv7b.000011701:156895-198893_XV|rabep1	1	21	21	10	6	19	6	19	3	8	26.7	26.7	14	99.684	859	859	0	48.829	54365	54782	48261	41173	58552	52446	57772	54552	51015	55600	49488	43085	58828	53927	55052	50248	12	12	12	12	12	12	12	12	5662.8	5015.1
JGIv7b.000011701:1585766-1592874_VV|mrps23;JGIv7b.000078587:1432436-1439015_XX|mrps23	JGIv7b.000011701:1585766-1592874_VV|mrps23;JGIv7b.000078587:1432436-1439015_XX|mrps23	3;2	3;2	3;2	>JGIv7b.000011701:1585766-1592874_VV|mrps23;>JGIv7b.000078587:1432436-1439015_XX|mrps23	2	3	3	3	2	3	2	3	2	3	14	14	14	27.814	242	242;168	0	5.8027	6052.6	7210.4	6455	4646.4	6586.8	7558.2	7527.4	6911.1	5690.1	7244	6584.6	4913.9	6699	7672.3	7186.1	6365.8	1	1	1	1	1	1	1	1	0	0
JGIv7b.000078587:130993-146506_XV|lgals9c;JGIv7b.000011701:246407-259618_XX|lgals9c	JGIv7b.000078587:130993-146506_XV|lgals9c;JGIv7b.000011701:246407-259618_XX|lgals9c	1;1	1;1	1;1	>JGIv7b.000078587:130993-146506_XV|lgals9c;>JGIv7b.000011701:246407-259618_XX|lgals9c	2	1	1	1	0	1	0	1	0	1	4.8	4.8	4.8	27.794	252	252;362	0.0098612	1.1368	0	0	0	0	0	0	0	0	0	0	0	0	0	0	0	0	0	0	0	0	0	0	0	0	0	0
JGIv7b.000011701:512927-633463_XV|nf1	JGIv7b.000011701:512927-633463_XV|nf1	33	2	2	>JGIv7b.000011701:512927-633463_XV|nf1	1	33	2	2	5	32	0	2	0	2	13.2	0.5	0.5	310.38	2752	2752	0.0010381	2.2879	0	0	0	0	0	0	0	0	0	0	0	0	0	0	0	0	0	0	0	0	0	0	0	0	0	0
JGIv7b.000011701:585820-587152_XX|omg;JGIv7b.000078587:483122-493288_XX|omg	JGIv7b.000011701:585820-587152_XX|omg;JGIv7b.000078587:483122-493288_XX|omg	5;4	5;4	4;3	>JGIv7b.000011701:585820-587152_XX|omg;>JGIv7b.000078587:483122-493288_XX|omg	2	5	5	4	0	5	0	5	0	4	19.9	19.9	16.8	26.038	226	226;464	0	17.248	2206.9	1836	1390.8	1710	2202.9	1637	2312.4	1974.4	2067.3	1885.7	1457.9	1749.5	2203.5	1723.1	2194.2	1818.6	1	1	1	1	1	1	1	1	0	0
JGIv7b.000011701:868544-1313741_XV|msi2;JGIv7b.000078587:748134-1173496_XV|msi2	JGIv7b.000011701:868544-1313741_XV|msi2;JGIv7b.000078587:748134-1173496_XV|msi2	6;3	6;3	6;3	>JGIv7b.000011701:868544-1313741_XV|msi2;>JGIv7b.000078587:748134-1173496_XV|msi2	2	6	6	6	1	5	1	5	1	5	20.6	20.6	20.6	46.262	431	431;355	0	48.923	23039	23835	21274	20219	26235	24219	25190	27726	21625	24154	21854	20938	26461	24797	24040	25538	6	6	6	6	6	6	6	6	0	0
JGIv7b.000011701:91763-99209_VV|c1qbp	JGIv7b.000011701:91763-99209_VV|c1qbp	4	4	4	>JGIv7b.000011701:91763-99209_VV|c1qbp	1	4	4	4	0	4	0	4	0	4	18.2	18.2	18.2	34.152	303	303	0	25.795	24121	23804	23068	20377	26252	25343	26651	24369	22629	24233	23529	21174	26539	25928	25415	22447	5	5	5	5	5	5	5	5	0	0
JGIv7b.000011978:362435-425700_XV|osbp	JGIv7b.000011978:362435-425700_XV|osbp	9	2	2	>JGIv7b.000011978:362435-425700_XV|osbp	1	9	2	2	2	9	1	2	1	2	12.7	2.7	2.7	92.687	827	827	0.00015468	2.7094	13985	14982	12243	11430	14842	13355	14963	18821	13131	15127	12647	11849	14954	13745	14267	17336	1	1	1	1	1	1	1	1	0	0
JGIv7b.000011978:538119-555284_VV|mrpl16	JGIv7b.000011978:538119-555284_VV|mrpl16	3	3	3	>JGIv7b.000011978:538119-555284_VV|mrpl16	1	3	3	3	1	3	1	3	1	3	10.7	10.7	10.7	36.185	318	318	0	11.616	20259	16384	14524	13520	15720	14645	17314	18052	18973	16906	14926	13946	15921	15109	16483	16627	4	4	4	4	4	4	4	4	4334.4	2252.9
JGIv7b.000011978:62378-149883_VV|mapk10	JGIv7b.000011978:62378-149883_VV|mapk10	5	1	0	>JGIv7b.000011978:62378-149883_VV|mapk10	1	5	1	0	0	5	0	1	0	0	10.3	1.6	0	55.091	496	496	1	-2	0	0	0	0	0	0	0	0	0	0	0	0	0	0	0	0	0	0	0	0	0	0	0	0	0	0
JGIv7b.000011978:700673-719795_VV|prpf19	JGIv7b.000011978:700673-719795_VV|prpf19	6	1	1	>JGIv7b.000011978:700673-719795_VV|prpf19	1	6	1	1	1	6	0	1	0	1	15.3	2.8	2.8	54.792	503	503	0	8.9555	31194	30465	24579	23171	28888	26309	31148	28659	29262	30944	25425	23964	29160	27162	29642	26397	3	3	3	3	3	3	3	3	0	0
JGIv7b.000111824:4664681-4680196_VV|flrt3;JGIv7b.000012020:10963929-10976858_VV|flrt3	JGIv7b.000111824:4664681-4680196_VV|flrt3;JGIv7b.000012020:10963929-10976858_VV|flrt3	1;1	1;1	1;1	>JGIv7b.000111824:4664681-4680196_VV|flrt3;>JGIv7b.000012020:10963929-10976858_VV|flrt3	2	1	1	1	0	1	0	1	0	1	1.4	1.4	1.4	78.03	690	690;690	0.0011479	1.9876	10982	12633	12561	12818	12065	12399	14438	15051	10320	12742	12835	13050	12372	12744	13749	13863	1	1	1	1	1	1	1	1	0	0
JGIv7b.000012020:11523178-11546872_XV|ndufaf5	JGIv7b.000012020:11523178-11546872_XV|ndufaf5	5	4	4	>JGIv7b.000012020:11523178-11546872_XV|ndufaf5	1	5	4	4	0	5	0	4	0	4	12.8	11.1	11.1	45.834	407	407	0	8.6379	18726	18925	16193	14036	20155	20365	21338	19136	17573	19195	16645	14685	20355	20803	20350	17627	3	3	3	3	3	3	3	3	0	0
JGIv7b.000012020:13072526-13078353_VV|rpl7l1	JGIv7b.000012020:13072526-13078353_VV|rpl7l1	5	5	5	>JGIv7b.000012020:13072526-13078353_VV|rpl7l1	1	5	5	5	4	2	4	2	4	2	22.1	22.1	22.1	27.94	244	244	0	17.018	14920	13472	12783	14114	14828	13177	11430	19213	13986	13797	13138	14374	15033	13380	10967	17697	5	5	5	5	5	5	5	5	10812	9852.4
JGIv7b.000012020:13087721-13093146_VV|cnpy3	JGIv7b.000012020:13087721-13093146_VV|cnpy3	4	4	4	>JGIv7b.000012020:13087721-13093146_VV|cnpy3	1	4	4	4	2	3	2	3	2	3	12.9	12.9	12.9	35.304	310	310	0	25.695	19962	23273	10772	13724	16989	16459	13123	20041	18762	23222	11845	14012	17189	16601	12611	18460	3	3	3	3	3	3	3	3	16552	19577
JGIv7b.000012020:13099334-13108849_XX|unnamed;JGIv7b.000111824:6004707-6011717_XX|unnamed	JGIv7b.000012020:13099334-13108849_XX|unnamed;JGIv7b.000111824:6004707-6011717_XX|unnamed	2;1	2;1	2;1	>JGIv7b.000012020:13099334-13108849_XX|unnamed;>JGIv7b.000111824:6004707-6011717_XX|unnamed	2	2	2	2	0	2	0	2	0	2	10.7	10.7	10.7	33.938	299	299;297	0	6.2713	0	0	0	0	0	0	0	0	0	0	0	0	0	0	0	0	0	0	0	0	0	0	0	0	0	0
JGIv7b.000012020:13155568-13201117_XX|unnamed;JGIv7b.000037448:763064-783118_XX|unnamed	JGIv7b.000012020:13155568-13201117_XX|unnamed	16;1	16;1	13;1	>JGIv7b.000012020:13155568-13201117_XX|unnamed	2	16	16	13	2	16	2	16	2	13	19.1	19.1	17	102.68	925	925;269	0	25.871	54762	59104	48386	38434	58401	56907	56461	54810	51424	59649	49784	40507	58789	58010	53913	50486	9	9	9	8	9	9	9	9	0	0
JGIv7b.000012020:13210585-13240307_XV|klc1	JGIv7b.000012020:13210585-13240307_XV|klc1	17	1	1	>JGIv7b.000012020:13210585-13240307_XV|klc1	1	17	1	1	5	16	0	1	0	1	27.8	2.5	2.5	71.997	637	637	0	5.133	0	0	0	0	0	0	0	0	0	0	0	0	0	0	0	0	0	0	0	0	0	0	0	0	0	0
JGIv7b.000012020:13245800-13257311_XX|unnamed	JGIv7b.000012020:13245800-13257311_XX|unnamed	11	11	11	>JGIv7b.000012020:13245800-13257311_XX|unnamed	1	11	11	11	0	11	0	11	0	11	27.4	27.4	27.4	55.654	486	486	0	81.15	66572	75479	63509	58460	74031	83171	90006	82015	62548	75977	65432	60589	75450	84882	85787	75544	14	14	14	14	14	14	14	14	0	0
JGIv7b.000012020:13288730-13314508_XV|aars2	JGIv7b.000012020:13288730-13314508_XV|aars2	3	3	3	>JGIv7b.000012020:13288730-13314508_XV|aars2	1	3	3	3	0	3	0	3	0	3	3.1	3.1	3.1	119.28	1073	1073	0	4.3728	0	0	0	0	0	0	0	0	0	0	0	0	0	0	0	0	0	0	0	0	0	0	0	0	0	0
JGIv7b.000012020:13330176-13373437_XV|ttbk2;JGIv7b.000111824:6114394-6155779_XV|unnamed	JGIv7b.000012020:13330176-13373437_XV|ttbk2;JGIv7b.000111824:6114394-6155779_XV|unnamed	7;6	7;6	7;6	>JGIv7b.000012020:13330176-13373437_XV|ttbk2;>JGIv7b.000111824:6114394-6155779_XV|unnamed	2	7	7	7	3	5	3	5	3	5	6.8	6.8	6.8	155.84	1406	1406;1317	0	9.5599	13668	12626	10966	12150	12788	11674	10605	11778	12815	12890	11337	12375	12979	11872	10149	10849	3	3	3	3	3	3	3	3	1040.4	734.62
JGIv7b.000012020:13375346-13378182_VV|unnamed	JGIv7b.000012020:13375346-13378182_VV|unnamed	4	4	4	>JGIv7b.000012020:13375346-13378182_VV|unnamed	1	4	4	4	2	2	2	2	2	2	29.4	29.4	29.4	18.336	163	163	0	12.637	0	0	0	0	0	0	0	0	0	0	0	0	0	0	0	0	0	0	0	0	0	0	0	0	0	0
JGIv7b.000012020:13390882-13443627_VV|cul9	JGIv7b.000012020:13390882-13443627_VV|cul9	26	26	26	>JGIv7b.000012020:13390882-13443627_VV|cul9	1	26	26	26	6	24	6	24	6	24	12.5	12.5	12.5	285.78	2538	2538	0	102.54	82855	100440	85081	65823	87622	83895	84597	86944	77908	100710	87245	69062	88464	85648	80766	80084	9	9	9	9	9	9	9	9	7130.6	6321.5
JGIv7b.000012020:13487130-13519283_VV|ptk7	JGIv7b.000012020:13487130-13519283_VV|ptk7	4	3	3	>JGIv7b.000012020:13487130-13519283_VV|ptk7	1	4	3	3	1	3	1	2	1	2	5.5	4.5	4.5	117.49	1057	1057	0.0001642	3.5072	1798.7	1405.4	1510.9	1420.5	1524.8	1507.8	1113.3	2030.5	1684	1459.3	1534.8	1459.2	1552	1515	1072.9	1870.3	1	1	1	1	1	1	1	1	1798.7	1405.4
JGIv7b.000012020:13526121-13528951_VV|mrps18a	JGIv7b.000012020:13526121-13528951_VV|mrps18a	1	1	1	>JGIv7b.000012020:13526121-13528951_VV|mrps18a	1	1	1	1	0	1	0	1	0	1	5.4	5.4	5.4	18.996	167	167	0.0046986	1.4337	0	0	0	0	0	0	0	0	0	0	0	0	0	0	0	0	0	0	0	0	0	0	0	0	0	0
JGIv7b.000012020:14008875-14035050_XX|diras2	JGIv7b.000012020:14008875-14035050_XX|diras2	9	1	1	>JGIv7b.000012020:14008875-14035050_XX|diras2	1	9	1	1	0	9	0	1	0	1	45.1	5.8	5.8	23.394	206	206	0	10.826	0	0	0	0	0	0	0	0	0	0	0	0	0	0	0	0	0	0	0	0	0	0	0	0	0	0
JGIv7b.000012020:1432927-1454893_VX|dstn	JGIv7b.000012020:1432927-1454893_VX|dstn	3	3	3	>JGIv7b.000012020:1432927-1454893_VX|dstn	1	3	3	3	0	3	0	3	0	3	17.9	17.9	17.9	17.852	156	156	0	4.25	7621.2	6750.6	6869.6	5464	7604.7	8706.9	8865.3	9113.1	7142.7	6932.3	6970.7	5735	7736.9	8849.9	8462.2	8394	2	2	2	2	2	2	2	2	0	0
JGIv7b.000012020:14501267-14574098_VV|sema4d;JGIv7b.000013576:3914600-3997489_VV|sema4d;JGIv7b.000033104:4331896-4413604_XX|sema3e;JGIv7b.000016863:272695-426391_XV|sema4g;JGIv7b.000153221:280461-438423_XV|sema4g;JGIv7b.000409144:888529-922396_VV|sema4c;JGIv7b.000247724:5453053-5484295_VV|sema4c	JGIv7b.000012020:14501267-14574098_VV|sema4d;JGIv7b.000013576:3914600-3997489_VV|sema4d	5;4;1;1;1;1;1	5;4;1;1;1;1;1	5;4;1;1;1;1;1	>JGIv7b.000012020:14501267-14574098_VV|sema4d;>JGIv7b.000013576:3914600-3997489_VV|sema4d	7	5	5	5	0	5	0	5	0	5	6.8	6.8	6.8	96.944	864	864;866;796;800;834;863;891	0	34.543	11911	12743	11512	10045	14294	11796	13370	11486	11184	12888	11790	10497	14313	12184	12731	10580	1	1	1	1	1	1	1	1	0	0
JGIv7b.000013576:3788786-3835718_XX|shc3;JGIv7b.000012020:14614220-14649764_XX|shc3;JGIv7b.000063529:263148-284852_XX|shc2;JGIv7b.000046215:2791676-2812758_XX|shc2	JGIv7b.000013576:3788786-3835718_XX|shc3;JGIv7b.000012020:14614220-14649764_XX|shc3;JGIv7b.000063529:263148-284852_XX|shc2;JGIv7b.000046215:2791676-2812758_XX|shc2	2;2;1;1	2;2;1;1	2;2;1;1	>JGIv7b.000013576:3788786-3835718_XX|shc3;>JGIv7b.000012020:14614220-14649764_XX|shc3;>JGIv7b.000063529:263148-284852_XX|shc2;>JGIv7b.000046215:2791676-2812758_XX|shc2	4	2	2	2	0	2	0	2	0	2	2.5	2.5	2.5	69.094	628	628;631;631;639	0.0095064	1.169	0	0	0	0	0	0	0	0	0	0	0	0	0	0	0	0	0	0	0	0	0	0	0	0	0	0
JGIv7b.000013576:3609233-3629210_VV|spin1;JGIv7b.000012020:14892143-14918958_XV|spin1	JGIv7b.000013576:3609233-3629210_VV|spin1;JGIv7b.000012020:14892143-14918958_XV|spin1	2;2	2;2	2;2	>JGIv7b.000013576:3609233-3629210_VV|spin1;>JGIv7b.000012020:14892143-14918958_XV|spin1	2	2	2	2	1	2	1	2	1	2	8.8	8.8	8.8	29.6	262	262;262	0.0001564	2.8468	2474.4	2168.6	1760.6	2354.5	1708.4	1675.1	1860.5	2722.2	2318.8	2220.4	1840.3	2350.3	1768.8	1719.3	1775.2	2507.4	1	1	1	1	1	1	1	1	2474.4	2168.6
JGIv7b.000012020:15204155-15386495_XX|cntnap4	JGIv7b.000012020:15204155-15386495_XX|cntnap4	9	8	2	>JGIv7b.000012020:15204155-15386495_XX|cntnap4	1	9	8	2	0	9	0	8	0	2	7.8	7.2	2.6	149.06	1329	1329	0	30.941	30881	31198	21767	21223	25746	28244	25816	23812	28979	31551	22792	21894	26234	28574	24690	21934	3	3	3	3	3	3	3	3	0	0
JGIv7b.000012020:1966682-2117935_XV|acoxl	JGIv7b.000012020:1966682-2117935_XV|acoxl	6	6	6	>JGIv7b.000012020:1966682-2117935_XV|acoxl	1	6	6	6	1	6	1	6	1	6	12.2	12.2	12.2	74.178	655	655	0	21.19	9706.7	10165	9525.5	7863.2	10149	9082.5	9677.3	11434	9112.1	10302	9719.1	8203.1	10226	9321.3	9233.4	10532	4	4	4	4	4	4	4	4	0	0
JGIv7b.000012020:201891-205458_VX|eif4a3	JGIv7b.000012020:201891-205458_VX|eif4a3	5	4	4	>JGIv7b.000012020:201891-205458_VX|eif4a3	1	5	4	4	1	4	1	3	1	3	18.7	15.1	15.1	25.624	219	219	0	5.182	15028	17074	14258	11845	14687	16688	19138	16296	14120	17182	14660	12335	14991	17087	18219	15010	3	3	3	3	3	3	3	3	0	0
JGIv7b.000012020:2422847-2483322_VV|xrn2	JGIv7b.000012020:2422847-2483322_VV|xrn2	13	13	6	>JGIv7b.000012020:2422847-2483322_VV|xrn2	1	13	13	6	4	11	4	11	2	4	17.5	17.5	9	107.9	936	936	0	63.313	30044	31931	26052	26263	29069	27974	28923	36499	28208	32255	26967	26928	29527	28598	27618	33620	8	8	8	8	8	8	8	8	11390	10528
JGIv7b.000012020:325413-394804_VV|abhd12	JGIv7b.000012020:325413-394804_VV|abhd12	4	1	1	>JGIv7b.000012020:325413-394804_VV|abhd12	1	4	1	1	0	4	0	1	0	1	12.2	4.9	4.9	39.722	344	344	0	5.7578	5452.2	5221.8	3863.1	5289.4	5042.8	5857.9	5100.8	6359.4	5113.7	5304.5	4069.6	5323.3	5197.6	5904.2	4887.9	5857.7	2	2	2	2	2	2	2	2	0	0
JGIv7b.000027036:9270504-9315974_XX|efemp1;JGIv7b.000012020:3358992-3411227_XX|efemp1	JGIv7b.000027036:9270504-9315974_XX|efemp1;JGIv7b.000012020:3358992-3411227_XX|efemp1	1;1	1;1	1;1	>JGIv7b.000027036:9270504-9315974_XX|efemp1;>JGIv7b.000012020:3358992-3411227_XX|efemp1	2	1	1	1	0	1	0	1	0	1	2.5	2.5	2.5	53.259	473	473;507	0.0014245	1.9279	0	0	0	0	0	0	0	0	0	0	0	0	0	0	0	0	0	0	0	0	0	0	0	0	0	0
JGIv7b.000012020:462556-507169_XV|pygm	JGIv7b.000012020:462556-507169_XV|pygm	59	59	22	>JGIv7b.000012020:462556-507169_XV|pygm	1	59	59	22	14	58	14	58	1	22	68.4	68.4	31.4	97.55	850	850	0	323.31	1984100	1972900	1560300	1311400	1937300	1858000	1906300	1802400	1861600	2000800	1611800	1376700	1950200	1898500	1819000	1660200	367	366	366	366	367	367	366	367	55391	42892
JGIv7b.000111824:746130-777821_XV|rel;JGIv7b.000012020:5069656-5113573_XV|rel	JGIv7b.000111824:746130-777821_XV|rel;JGIv7b.000012020:5069656-5113573_XV|rel	1;1	1;1	1;1	>JGIv7b.000111824:746130-777821_XV|rel;>JGIv7b.000012020:5069656-5113573_XV|rel	2	1	1	1	1	0	1	0	1	0	1.8	1.8	1.8	64.086	566	566;603	0.0023569	1.6823	0	0	0	0	0	0	0	0	0	0	0	0	0	0	0	0	0	0	0	0	0	0	0	0	0	0
JGIv7b.000012020:5198890-5243161_XV|kiaa1841	JGIv7b.000012020:5198890-5243161_XV|kiaa1841	1	1	1	>JGIv7b.000012020:5198890-5243161_XV|kiaa1841	1	1	1	1	1	0	1	0	1	0	1.8	1.8	1.8	81.251	721	721	0	4.088	0	0	0	0	0	0	0	0	0	0	0	0	0	0	0	0	0	0	0	0	0	0	0	0	0	0
JGIv7b.000012020:5326652-5466269_XV|usp34;JGIv7b.000111824:854963-987655_XV|usp34	JGIv7b.000012020:5326652-5466269_XV|usp34;JGIv7b.000111824:854963-987655_XV|usp34	3;2	3;2	3;2	>JGIv7b.000012020:5326652-5466269_XV|usp34;>JGIv7b.000111824:854963-987655_XV|usp34	2	3	3	3	1	2	1	2	1	2	0.7	0.7	0.7	408.65	3585	3585;3559	0.0010415	2.3176	0	0	0	0	0	0	0	0	0	0	0	0	0	0	0	0	0	0	0	0	0	0	0	0	0	0
JGIv7b.000012020:5482361-5541435_VV|xpo1	JGIv7b.000012020:5482361-5541435_VV|xpo1	23	23	2	>JGIv7b.000012020:5482361-5541435_VV|xpo1	1	23	23	2	8	22	8	22	0	2	25.7	25.7	1.9	123.2	1072	1072	0	150.83	120870	123150	107670	87289	121450	109920	116880	118770	113430	124880	110330	91513	122150	112750	111470	109390	21	21	21	21	21	21	21	21	13433	12066
JGIv7b.000012020:5654759-5666124_VV|cct4	JGIv7b.000012020:5654759-5666124_VV|cct4	24	24	9	>JGIv7b.000012020:5654759-5666124_VV|cct4	1	24	24	9	12	23	12	23	4	9	43.4	43.4	17	63.936	595	595	0	304.41	298000	328420	271950	236030	313920	290100	290950	312410	279900	331080	280120	245950	316400	296400	277850	287760	58	58	58	58	58	58	58	58	81168	73915
JGIv7b.000012020:5670401-5720478_VV|commd1	JGIv7b.000012020:5670401-5720478_VV|commd1	4	4	4	>JGIv7b.000012020:5670401-5720478_VV|commd1	1	4	4	4	1	3	1	3	1	3	33.3	33.3	33.3	21.307	189	189	0	8.8624	6820.6	5628.1	4660.7	3786.5	2744.5	3451.7	2690.6	5480.3	6388.5	5791.7	4795.6	3873.4	2879.1	3455.1	2590.9	5047.9	2	2	2	2	2	2	2	2	6182.9	4983.4
JGIv7b.000012020:5947481-6224100_XV|ehbp1	JGIv7b.000012020:5947481-6224100_XV|ehbp1	2	1	1	>JGIv7b.000012020:5947481-6224100_XV|ehbp1	1	2	1	1	0	2	0	1	0	1	3.3	2.1	2.1	121.5	1072	1072	0	3.9798	0	0	0	0	0	0	0	0	0	0	0	0	0	0	0	0	0	0	0	0	0	0	0	0	0	0
JGIv7b.000012020:6422831-6435141_VV|mdh1	JGIv7b.000012020:6422831-6435141_VV|mdh1	19	19	6	>JGIv7b.000012020:6422831-6435141_VV|mdh1	1	19	19	6	10	19	10	19	3	6	43.5	43.5	18.8	38.852	356	356	0	244.08	983230	970380	837500	714460	1091500	981360	973210	901960	922440	985940	860080	750570	1094600	1002800	929180	830790	132	132	131	132	132	132	132	132	95211	76992
JGIv7b.000012020:6491908-6540260_VV|ugp2	JGIv7b.000012020:6491908-6540260_VV|ugp2	22	22	7	>JGIv7b.000012020:6491908-6540260_VV|ugp2	1	22	22	7	10	22	10	22	2	7	44.5	44.5	15.9	56.403	508	508	0	135.16	358880	376910	336690	279130	392990	365960	378680	370290	336900	381580	344660	292420	395610	374460	361300	341080	44	44	44	44	44	44	44	44	57045	50107
JGIv7b.000012020:6772011-6792023_VV|lgalsl	JGIv7b.000012020:6772011-6792023_VV|lgalsl	7	7	2	>JGIv7b.000012020:6772011-6792023_VV|lgalsl	1	7	7	2	1	7	1	7	0	2	35.4	35.4	10.7	29.868	271	271	0	39.266	5226	4313.2	4472	4762.3	5011.2	4106.8	5354.2	4770.1	4895	4455.4	4567.6	4857.6	5066.1	4283.2	5087.2	4393.7	2	2	2	2	2	2	2	2	0	0
JGIv7b.000012020:7104526-7124369_XX|slc1a4	JGIv7b.000012020:7104526-7124369_XX|slc1a4	5	5	5	>JGIv7b.000012020:7104526-7124369_XX|slc1a4	1	5	5	5	4	5	4	5	4	5	10.6	10.6	10.6	61.376	578	578	0	39.653	44906	42783	38373	41139	46144	41029	40130	52232	42115	43604	39543	42070	46679	41917	38366	48111	11	11	11	11	11	11	11	11	23037	20538
JGIv7b.000111824:1896807-1923550_VV|rab1a;JGIv7b.000012020:7184397-7214437_VV|rab1a	JGIv7b.000111824:1896807-1923550_VV|rab1a;JGIv7b.000012020:7184397-7214437_VV|rab1a	15;15	15;15	13;13	>JGIv7b.000111824:1896807-1923550_VV|rab1a;>JGIv7b.000012020:7184397-7214437_VV|rab1a	2	15	15	13	7	13	7	13	5	11	67.1	67.1	59.3	25.682	231	231;250	0	175.89	470760	461630	393010	318380	509510	436010	462940	427960	441630	469140	403520	336360	509320	447980	441410	394200	87	87	87	87	87	87	87	87	45062	50253
JGIv7b.000012020:7238200-7271540_VV|actr2;JGIv7b.000111824:1945359-1970679_VV|actr2	JGIv7b.000012020:7238200-7271540_VV|actr2;JGIv7b.000111824:1945359-1970679_VV|actr2	10;9	10;9	10;9	>JGIv7b.000012020:7238200-7271540_VV|actr2;>JGIv7b.000111824:1945359-1970679_VV|actr2	2	10	10	10	3	10	3	10	3	10	31.4	31.4	31.4	46.428	411	411;381	0	109.21	174850	173720	151530	140130	187260	181920	184230	185210	164050	176460	155800	145540	189140	185680	175860	170600	31	31	31	31	31	31	31	31	11082	8354.1
JGIv7b.000111824:2369588-2542952_XV|meis1;JGIv7b.000203041:1793714-1892043_XV|meis2;JGIv7b.000050079:3222680-3256053_VV|meis3;JGIv7b.000265107:3317493-3428238_XV|meis2;JGIv7b.000012020:7855150-7987626_XV|meis1;JGIv7b.000039723:8671632-8701489_VV|meis3	JGIv7b.000111824:2369588-2542952_XV|meis1;JGIv7b.000203041:1793714-1892043_XV|meis2;JGIv7b.000050079:3222680-3256053_VV|meis3;JGIv7b.000265107:3317493-3428238_XV|meis2;JGIv7b.000012020:7855150-7987626_XV|meis1;JGIv7b.000039723:8671632-8701489_VV|meis3	1;1;1;1;1;1	1;1;1;1;1;1	1;1;1;1;1;1	>JGIv7b.000111824:2369588-2542952_XV|meis1;>JGIv7b.000203041:1793714-1892043_XV|meis2;>JGIv7b.000050079:3222680-3256053_VV|meis3;>JGIv7b.000265107:3317493-3428238_XV|meis2;>JGIv7b.000012020:7855150-7987626_XV|meis1;>JGIv7b.000039723:8671632-8701489_VV|meis	6	1	1	1	1	0	1	0	1	0	2.8	2.8	2.8	43.535	399	399;440;444;458;476;522	0.0075208	1.288	4000.3	3356.4	2706.1	3363.6	2502.1	2474.3	2301	3726.4	3747.5	3447.9	2823.1	3369.8	2587.9	2513.7	2204.1	3432.4	1	1	1	1	1	1	1	1	4000.3	3356.4
JGIv7b.000012020:788612-810708_VV|unnamed	JGIv7b.000012020:788612-810708_VV|unnamed	10	10	10	>JGIv7b.000012020:788612-810708_VV|unnamed	1	10	10	10	1	10	1	10	1	10	25.4	25.4	25.4	47.709	426	426	0	41.404	44562	50109	38379	33209	44475	47809	47143	45378	41862	50393	39757	34617	45142	48588	45020	41798	6	7	7	6	7	7	7	7	4620.8	4191.1
JGIv7b.000012020:8773985-8786668_VV|pno1	JGIv7b.000012020:8773985-8786668_VV|pno1	2	2	2	>JGIv7b.000012020:8773985-8786668_VV|pno1	1	2	2	2	2	0	2	0	2	0	7.5	7.5	7.5	27.272	241	241	0.0077693	1.2737	0	0	0	0	0	0	0	0	0	0	0	0	0	0	0	0	0	0	0	0	0	0	0	0	0	0
JGIv7b.000012020:8794528-8820623_VV|ppp3r1	JGIv7b.000012020:8794528-8820623_VV|ppp3r1	9	9	9	>JGIv7b.000012020:8794528-8820623_VV|ppp3r1	1	9	9	9	3	9	3	9	3	9	69.7	69.7	69.7	20.159	178	178	0	232.22	415130	426090	379970	293920	477510	450410	442040	361450	389620	432010	388450	311670	479150	459300	422000	332930	48	48	48	48	48	48	48	48	3754.1	2159.6
JGIv7b.000012020:8863487-8876323_XV|cnrip1	JGIv7b.000012020:8863487-8876323_XV|cnrip1	5	5	5	>JGIv7b.000012020:8863487-8876323_XV|cnrip1	1	5	5	5	0	5	0	5	0	5	29.9	29.9	29.9	25.213	224	224	0	85.338	47443	42473	37175	26404	43903	41332	42291	38207	44469	43468	37999	28193	44030	42247	40350	35193	5	5	5	5	5	5	5	5	0	0
JGIv7b.000012020:9484506-9498472_VV|snrpb2	JGIv7b.000012020:9484506-9498472_VV|snrpb2	4	4	2	>JGIv7b.000012020:9484506-9498472_VV|snrpb2	1	4	4	2	4	0	4	0	2	0	14.5	14.5	7	25.529	227	227	0	6.0616	22382	20095	16717	17752	18073	16683	10512	24401	20980	20545	17314	18095	18370	16696	10191	22476	4	4	4	4	4	4	4	4	22382	20095
JGIv7b.000012020:9779033-11464811_XV|macrod2;JGIv7b.000111824:3608663-4003024_XX|macrod2	JGIv7b.000012020:9779033-11464811_XV|macrod2	5;1	5;1	4;1	>JGIv7b.000012020:9779033-11464811_XV|macrod2	2	5	5	4	1	5	1	5	1	4	22.5	22.5	19.4	35.084	320	320;251	0	95.302	60546	68833	60732	46397	61223	59569	55717	55619	56888	69328	62093	48694	61869	60539	53271	51231	7	7	7	7	7	7	7	7	0	0
JGIv7b.000012271:464656-477304_VV|fam134c	JGIv7b.000012271:464656-477304_VV|fam134c	1	1	1	>JGIv7b.000012271:464656-477304_VV|fam134c	1	1	1	1	0	1	0	1	0	1	3.2	3.2	3.2	52.671	469	469	0	29.087	0	0	0	0	0	0	0	0	0	0	0	0	0	0	0	0	0	0	0	0	0	0	0	0	0	0
JGIv7b.000078978:3693957-3710708_VV|mief1;JGIv7b.000012423:1487159-1498903_VV|mief1	JGIv7b.000078978:3693957-3710708_VV|mief1;JGIv7b.000012423:1487159-1498903_VV|mief1	1;1	1;1	1;1	>JGIv7b.000078978:3693957-3710708_VV|mief1;>JGIv7b.000012423:1487159-1498903_VV|mief1	2	1	1	1	0	1	0	1	0	1	1.9	1.9	1.9	47.586	417	417;554	0.0040475	1.4743	12650	14519	12782	10406	13771	12415	12583	9785.5	11887	14614	13089	10879	13868	12702	12004	9013.4	1	1	1	1	1	1	1	1	0	0
JGIv7b.000012423:1640219-1666973_VV|tab1	JGIv7b.000012423:1640219-1666973_VV|tab1	6	6	4	>JGIv7b.000012423:1640219-1666973_VV|tab1	1	6	6	4	2	6	2	6	1	4	14.1	14.1	10.1	60.339	553	553	0	17.223	11739	9280.6	8283.1	8638.2	9737.8	8790.3	7834.9	11893	10991	9595.5	8536.1	8847.4	9854.6	8933	7509.7	10955	2	2	2	2	2	2	2	2	5492.3	3864.2
JGIv7b.000078978:3493921-3511398_VV|syngr1;JGIv7b.000012423:1678065-1692568_VV|syngr1	JGIv7b.000078978:3493921-3511398_VV|syngr1;JGIv7b.000012423:1678065-1692568_VV|syngr1	2;2	2;2	2;2	>JGIv7b.000078978:3493921-3511398_VV|syngr1;>JGIv7b.000012423:1678065-1692568_VV|syngr1	2	2	2	2	2	2	2	2	2	2	8.6	8.6	8.6	24.742	220	220;248	0	4.4279	57873	47761	39265	40338	46295	44129	46724	45901	54207	49143	40674	41385	46945	45187	44561	42279	9	9	9	9	9	9	9	9	9566.9	10312
JGIv7b.000012423:1890572-1901339_XV|cbx6	JGIv7b.000012423:1890572-1901339_XV|cbx6	3	1	1	>JGIv7b.000012423:1890572-1901339_XV|cbx6	1	3	1	1	1	2	1	0	1	0	6.6	1.9	1.9	40.311	361	361	1	-2	0	0	0	0	0	0	0	0	0	0	0	0	0	0	0	0	0	0	0	0	0	0	0	0	0	0
JGIv7b.000012423:1929594-1951468_XX|nptxr	JGIv7b.000012423:1929594-1951468_XX|nptxr	7	7	4	>JGIv7b.000012423:1929594-1951468_XX|nptxr	1	7	7	4	1	7	1	7	1	4	13.9	13.9	8.1	54.549	496	496	0	16.643	13587	13930	10668	10774	12934	12392	12107	12994	12752	14092	11097	11086	13097	12629	11568	11969	2	2	2	2	2	2	2	2	4222.4	2673.3
JGIv7b.000012423:2072528-2107719_VV|cby1	JGIv7b.000012423:2072528-2107719_VV|cby1	3	3	2	>JGIv7b.000012423:2072528-2107719_VV|cby1	1	3	3	2	0	3	0	3	0	2	20.3	20.3	14.2	22.067	197	197	0	20.623	3823.8	2686.7	1985.5	1808.3	2953.9	3064.1	3260	3711.4	3577.2	2799.4	2068.5	1901.2	2977.1	3130.3	3110.2	3418.6	4	4	4	4	4	4	4	4	0	0
JGIv7b.000012423:2138738-2166407_VV|gtpbp1	JGIv7b.000012423:2138738-2166407_VV|gtpbp1	8	1	1	>JGIv7b.000012423:2138738-2166407_VV|gtpbp1	1	8	1	1	1	8	0	1	0	1	13.8	2.8	2.8	74.122	681	681	1	-2	655	644.05	419.43	193.6	1000.3	196.13	873.67	1203.4	614.48	651.98	436.08	239.92	951.6	261.42	822.33	1108.5	1	1	1	1	1	1	1	1	0	0
JGIv7b.000012423:2228597-2250612_VV|aco2	JGIv7b.000012423:2228597-2250612_VV|aco2	32	10	10	>JGIv7b.000012423:2228597-2250612_VV|aco2	1	32	10	10	11	32	4	10	4	10	50.8	20.1	20.1	86.606	795	795	0	323.31	172760	180000	141030	139060	179770	148380	170030	153710	162170	181960	146360	143730	180500	153360	161890	141580	40	40	40	40	40	40	40	40	21276	17954
JGIv7b.000012423:2380099-2404419_XX|unnamed	JGIv7b.000012423:2380099-2404419_XX|unnamed	1	1	1	>JGIv7b.000012423:2380099-2404419_XX|unnamed	1	1	1	1	1	0	1	0	1	0	2.4	2.4	2.4	52.662	457	457	0.0043127	1.4658	0	0	0	0	0	0	0	0	0	0	0	0	0	0	0	0	0	0	0	0	0	0	0	0	0	0
JGIv7b.000012423:279659-384769_VV|tpr;JGIv7b.000078978:2173996-2205541_XV|tpr	JGIv7b.000012423:279659-384769_VV|tpr	35;3	35;3	35;3	>JGIv7b.000012423:279659-384769_VV|tpr	2	35	35	35	23	27	23	27	23	27	18.5	18.5	18.5	268.98	2367	2367;418	0	323.31	231600	209020	197270	189760	201200	190940	181760	237010	217100	214050	202000	194610	204530	194400	173860	218310	40	40	39	38	39	40	38	40	127880	101850
JGIv7b.000012423:633733-647739_VV|krr1	JGIv7b.000012423:633733-647739_VV|krr1	4	4	4	>JGIv7b.000012423:633733-647739_VV|krr1	1	4	4	4	4	0	4	0	4	0	8.8	8.8	8.8	46.984	411	411	0.00016324	3.4347	7966.4	5700.7	6094.1	7371.3	6815.7	6370.3	4522.7	9654.3	7453.6	5965.1	6240.7	7441.2	6958.3	6402.2	4366.8	8892.6	2	2	2	2	2	2	2	2	7966.4	5700.7
JGIv7b.000012462:1013991-1016380_VV|rps27	JGIv7b.000012462:1013991-1016380_VV|rps27	3	3	2	>JGIv7b.000012462:1013991-1016380_VV|rps27	1	3	3	2	1	3	1	3	0	2	19.4	19.4	9.3	14.214	129	129	0	22.177	36783	36985	31176	25466	40779	33142	39258	38603	34515	37516	32037	26891	40683	34342	37367	35557	6	6	6	6	6	6	6	6	2856.9	2211.2
JGIv7b.000012462:1023718-1044664_VV|tpm1	JGIv7b.000012462:1023718-1044664_VV|tpm1	24	16	3	>JGIv7b.000012462:1023718-1044664_VV|tpm1	1	24	16	3	11	23	9	15	1	2	60	43.8	14.5	27.42	235	235	0	201.12	270430	263600	236860	198160	262590	257480	253120	267580	253680	268230	242460	206860	265410	262310	241800	246460	45	45	45	45	45	45	45	45	63998	51724
JGIv7b.000046492:696382-699090_VV|c1orf43;JGIv7b.000012462:1074449-1078154_XV|c1orf43	JGIv7b.000046492:696382-699090_VV|c1orf43;JGIv7b.000012462:1074449-1078154_XV|c1orf43	2;2	2;2	2;2	>JGIv7b.000046492:696382-699090_VV|c1orf43;>JGIv7b.000012462:1074449-1078154_XV|c1orf43	2	2	2	2	0	2	0	2	0	2	8.1	8.1	8.1	29.594	260	260;276	0.00060051	2.4003	0	0	0	0	0	0	0	0	0	0	0	0	0	0	0	0	0	0	0	0	0	0	0	0	0	0
JGIv7b.000012462:1077785-1119946_VV|ubap2l	JGIv7b.000012462:1077785-1119946_VV|ubap2l	9	2	2	>JGIv7b.000012462:1077785-1119946_VV|ubap2l	1	9	2	2	6	8	1	1	1	1	9.2	1.8	1.8	114.91	1092	1092	0.00016385	3.4776	2956.8	2142.9	1729.2	3789.4	2148.7	2414.3	1833.9	3040.2	2766.7	2229.1	1851.4	3703.5	2270.4	2421.3	1765.2	2800.3	1	1	1	1	1	1	1	1	2956.8	2142.9
JGIv7b.000012462:1241595-1256883_VV|mex3a;JGIv7b.000054274:917998-920917_VV|mex3d;JGIv7b.000040963:94825-106699_VV|mex3c;JGIv7b.000007479:756596-761455_VV|mex3b;JGIv7b.000009266:5073587-5076166_VV|mex3b;JGIv7b.000143831:64928-72350_VV|mex3c;JGIv7b.000039437:3416368-3426860_XV|mex3d	JGIv7b.000012462:1241595-1256883_VV|mex3a;JGIv7b.000054274:917998-920917_VV|mex3d;JGIv7b.000040963:94825-106699_VV|mex3c;JGIv7b.000007479:756596-761455_VV|mex3b;JGIv7b.000009266:5073587-5076166_VV|mex3b;JGIv7b.000143831:64928-72350_VV|mex3c;JGIv7b.000039437:3416368-3426860_XV|mex3d	2;1;1;1;1;1;1	2;1;1;1;1;1;1	1;0;0;0;0;0;0	>JGIv7b.000012462:1241595-1256883_VV|mex3a;>JGIv7b.000054274:917998-920917_VV|mex3d;>JGIv7b.000040963:94825-106699_VV|mex3c;>JGIv7b.000007479:756596-761455_VV|mex3b;>JGIv7b.000009266:5073587-5076166_VV|mex3b;>JGIv7b.000143831:64928-72350_VV|mex3c;>JGIv7b.0	7	2	2	1	2	0	2	0	1	0	5.9	5.9	3.6	40.522	390	390;440;505;512;521;528;704	0.00015485	2.7265	0	0	0	0	0	0	0	0	0	0	0	0	0	0	0	0	0	0	0	0	0	0	0	0	0	0
JGIv7b.000012462:1289833-1329543_XX|lmna	JGIv7b.000012462:1289833-1329543_XX|lmna	30	27	12	>JGIv7b.000012462:1289833-1329543_XX|lmna	1	30	27	12	9	30	8	27	3	12	53.6	50.5	28.5	56.872	509	509	0	190.03	211140	211430	198960	166680	218720	206890	222260	228010	198120	214920	203040	173880	220800	212070	211940	210020	34	34	34	34	34	34	34	34	37577	26781
JGIv7b.000046492:433112-453350_XV|sema4a;JGIv7b.000012462:1352120-1376606_XV|sema4a;JGIv7b.000033104:3480257-3548214_XV|sema3c;JGIv7b.000012518:15802370-15881119_XX|sema3c;JGIv7b.000033104:4887286-4977393_XX|sema3d;JGIv7b.000033104:4519653-4639840_XV|sema3a;JGIv7b.000012518:14639586-14772425_VV|sema3a;JGIv7b.000012518:14310107-14401115_XV|sema3d;JGIv7b.000107347:34273-65872_XX|sema3b;JGIv7b.00018…	JGIv7b.000046492:433112-453350_XV|sema4a;JGIv7b.000012462:1352120-1376606_XV|sema4a;JGIv7b.000033104:3480257-3548214_XV|sema3c;JGIv7b.000012518:15802370-15881119_XX|sema3c;JGIv7b.000033104:4887286-4977393_XX|sema3d;JGIv7b.000033104:4519653-4639840_XV|sema3a;JGIv7b.000012518:14639586-14772425_VV|sema3a;JGIv7b.000012518:14310107-14401115_XV|sema3d;JGIv7b.000107347:34273-65872_XX|sema3b;JGIv7b.00018…	2;2;1;1;1;1;1;1;1;1	2;2;1;1;1;1;1;1;1;1	1;1;0;0;0;0;0;0;0;0	>JGIv7b.000046492:433112-453350_XV|sema4a;>JGIv7b.000012462:1352120-1376606_XV|sema4a;>JGIv7b.000033104:3480257-3548214_XV|sema3c;>JGIv7b.000012518:15802370-15881119_XX|sema3c;>JGIv7b.000033104:4887286-4977393_XX|sema3d;>JGIv7b.000033104:4519653-4639840_XV	10	2	2	1	0	2	0	2	0	1	2.1	2.1	1.3	84.105	755	755;762;753;753;774;778;781;787;807;818	0.0015607	1.8911	6740.9	7724	5894.4	4030.5	7717.4	6454.7	6642.7	6744.2	6334.3	7758.6	6077.7	4354.7	7675.9	6624.6	6339.2	6212.1	1	1	1	1	1	1	1	1	0	0
JGIv7b.000012462:1479250-1496832_VV|adar	JGIv7b.000012462:1479250-1496832_VV|adar	21	21	12	>JGIv7b.000012462:1479250-1496832_VV|adar	1	21	21	12	11	20	11	20	5	11	22.7	22.7	13	115.87	1050	1050	0	128.26	121430	116620	103350	95759	117840	115860	108020	127710	113890	118760	106160	99055	119380	117690	103340	117640	18	18	18	18	18	18	18	18	46403	39588
JGIv7b.000012462:168016-176131_VV|snx27	JGIv7b.000012462:168016-176131_VV|snx27	10	2	2	>JGIv7b.000012462:168016-176131_VV|snx27	1	10	2	2	2	10	0	2	0	2	17.1	3.9	3.9	63.89	563	563	0	6.487	5593.3	4846.2	4333.3	3089	4769.8	5694.5	5689.3	6183.4	5241.2	4973.8	4423.4	3284.3	4850.7	5775.6	5433.6	5695.5	1	1	1	1	1	1	1	1	0	0
JGIv7b.000012462:1706173-1720924_XX|pex11b;JGIv7b.000046492:221401-227633_XX|pex11b	JGIv7b.000012462:1706173-1720924_XX|pex11b;JGIv7b.000046492:221401-227633_XX|pex11b	2;1	2;1	2;1	>JGIv7b.000012462:1706173-1720924_XX|pex11b;>JGIv7b.000046492:221401-227633_XX|pex11b	2	2	2	2	0	2	0	2	0	2	19.4	19.4	19.4	14.61	129	129;263	0.00016234	3.3613	6070.6	6631.4	4334.2	3619	6128.4	5441.6	5421.5	5513.2	5701.3	6666.9	4546.3	3832.2	6126.5	5564	5177.1	5078.2	1	1	1	1	1	1	1	1	0	0
JGIv7b.000012462:1740580-1749439_VV|rbm8a	JGIv7b.000012462:1740580-1749439_VV|rbm8a	3	3	2	>JGIv7b.000012462:1740580-1749439_VV|rbm8a	1	3	3	2	2	2	2	2	2	1	21.3	21.3	16.6	18.823	169	169	0	64.226	23826	23285	14038	17408	23107	20358	13946	24798	22351	23560	15003	17840	23228	20465	13465	22841	3	3	3	3	3	3	3	3	17948	17673
JGIv7b.000012462:1782588-1783852_XX|ambp	JGIv7b.000012462:1782588-1783852_XX|ambp	5	5	5	>JGIv7b.000012462:1782588-1783852_XX|ambp	1	5	5	5	1	5	1	5	1	5	60.6	60.6	60.6	11.112	99	99	0	71.492	69999	67198	78495	51702	84677	118430	193310	123380	65653	68793	78722	55444	86939	123940	182980	113650	15	15	15	15	15	15	15	15	3742.9	4523.8
JGIv7b.000046492:1290177-1316698_XV|celf3;JGIv7b.000012462:179863-208352_XV|celf3	JGIv7b.000046492:1290177-1316698_XV|celf3;JGIv7b.000012462:179863-208352_XV|celf3	2;2	1;1	1;1	>JGIv7b.000046492:1290177-1316698_XV|celf3;>JGIv7b.000012462:179863-208352_XV|celf3	2	2	1	1	2	1	1	0	1	0	4.2	2.5	2.5	51.633	474	474;488	0	5.0531	2906.7	2339.2	2570.9	3529.2	2710.7	1894	1640.6	3951.2	2722	2424	2639.5	3523.2	2760.6	1940.8	1577.5	3639.5	1	1	1	1	1	1	1	1	2906.7	2339.2
JGIv7b.000012462:1839779-1853201_VV|ppox	JGIv7b.000012462:1839779-1853201_VV|ppox	7	7	7	>JGIv7b.000012462:1839779-1853201_VV|ppox	1	7	7	7	2	7	2	7	2	7	15.9	15.9	15.9	57.553	528	528	0	32.297	24600	26880	21814	20280	26765	24236	25811	28259	23103	27103	22541	21046	26960	24863	24621	26030	7	7	7	7	7	7	7	7	1575.1	1906.2
JGIv7b.000012462:1977156-1998652_VV|ndufs2	JGIv7b.000012462:1977156-1998652_VV|ndufs2	18	18	16	>JGIv7b.000012462:1977156-1998652_VV|ndufs2	1	18	18	16	4	18	4	18	4	16	42.3	42.3	39.7	54.228	478	478	0	134.52	85457	79746	66349	60279	80400	75801	83678	80143	80131	81299	68425	62664	81110	77832	79738	73820	19	19	19	19	19	19	19	19	5194.6	3933.9
JGIv7b.000172102:52809-61410_VV|c1orf85;JGIv7b.000012462:2090202-2095293_VV|c1orf85	JGIv7b.000172102:52809-61410_VV|c1orf85;JGIv7b.000012462:2090202-2095293_VV|c1orf85	1;1	1;1	1;1	>JGIv7b.000172102:52809-61410_VV|c1orf85;>JGIv7b.000012462:2090202-2095293_VV|c1orf85	2	1	1	1	1	0	1	0	1	0	2.3	2.3	2.3	51.586	476	476;510	0.004445	1.4605	0	0	0	0	0	0	0	0	0	0	0	0	0	0	0	0	0	0	0	0	0	0	0	0	0	0
JGIv7b.000012462:2192122-2234435_VV|arhgef2	JGIv7b.000012462:2192122-2234435_VV|arhgef2	11	3	3	>JGIv7b.000012462:2192122-2234435_VV|arhgef2	1	11	3	3	2	11	0	3	0	3	14.9	4	4	115.1	1003	1003	0	5.041	7475	10702	9715.9	5751.7	8491.4	8646.3	8402.6	7463	7044.1	10651	9862.7	6182.3	8574.7	8792.9	8024.9	6874.2	1	1	1	1	1	1	1	1	0	0
JGIv7b.000012462:2333199-2342368_VV|nudt17	JGIv7b.000012462:2333199-2342368_VV|nudt17	2	2	2	>JGIv7b.000012462:2333199-2342368_VV|nudt17	1	2	2	2	1	1	1	1	1	1	6.2	6.2	6.2	33.669	306	306	0.0077621	1.2622	0	0	0	0	0	0	0	0	0	0	0	0	0	0	0	0	0	0	0	0	0	0	0	0	0	0
JGIv7b.000012462:2584059-2592534_XV|tomm40l	JGIv7b.000012462:2584059-2592534_XV|tomm40l	2	2	2	>JGIv7b.000012462:2584059-2592534_XV|tomm40l	1	2	2	2	0	2	0	2	0	2	8.1	8.1	8.1	34.047	309	309	0	4.2729	9028.5	9307.9	6814.7	6188.9	10488	10482	9930.9	6702.7	8474.1	9406.6	7095.7	6522.4	10540	10650	9483.7	6173.8	1	1	1	1	1	1	1	1	0	0
JGIv7b.000041091:89391-113851_XX|pcp4l1;JGIv7b.000012462:2631684-2654312_XX|unnamed	JGIv7b.000041091:89391-113851_XX|pcp4l1;JGIv7b.000012462:2631684-2654312_XX|unnamed	2;2	2;2	2;2	>JGIv7b.000041091:89391-113851_XX|pcp4l1;>JGIv7b.000012462:2631684-2654312_XX|unnamed	2	2	2	2	1	2	1	2	1	2	29.4	29.4	29.4	11.741	102	102;108	0	6.3052	87796	91222	90380	54868	85488	80080	89043	58502	82411	92584	91335	59012	85878	82271	84768	53886	5	5	5	5	5	5	5	5	6241.7	6326.9
JGIv7b.000012462:2657252-2662749_XX|mpz	JGIv7b.000012462:2657252-2662749_XX|mpz	12	12	7	>JGIv7b.000012462:2657252-2662749_XX|mpz	1	12	12	7	4	12	4	12	3	7	48.2	48.2	33	25.233	224	224	0	103.7	612650	739950	536990	348210	624500	635950	801170	631850	576050	740460	555250	376180	627790	657040	761390	582000	92	92	92	92	92	92	92	92	28594	24882
JGIv7b.000012462:272498-283096_VV|tdrkh	JGIv7b.000012462:272498-283096_VV|tdrkh	4	4	4	>JGIv7b.000012462:272498-283096_VV|tdrkh	1	4	4	4	0	4	0	4	0	4	5.9	5.9	5.9	81.147	732	732	0	13.099	10275	16555	16306	8649.5	10862	10481	9956.5	9868.3	9700.2	16410	16434	9306.6	10995	10664	9516.1	9089.7	1	1	1	1	1	1	1	1	0	0
JGIv7b.000012462:324068-361212_XV|dennd4b	JGIv7b.000012462:324068-361212_XV|dennd4b	9	9	9	>JGIv7b.000012462:324068-361212_XV|dennd4b	1	9	9	9	0	9	0	9	0	9	8.3	8.3	8.3	169.24	1509	1509	0	94.221	4132.8	4387.5	4383.5	2912.4	3641	4476.6	4546.9	4591.1	3880.2	4447.5	4434.1	3077.7	3731.9	4541.8	4340.1	4228.9	1	1	1	1	1	1	1	1	0	0
JGIv7b.000012462:395593-403438_VV|slc27a3	JGIv7b.000012462:395593-403438_VV|slc27a3	3	3	3	>JGIv7b.000012462:395593-403438_VV|slc27a3	1	3	3	3	0	3	0	3	0	3	7.9	7.9	7.9	72.445	644	644	0	18.878	24990	26659	24892	31561	29644	30976	30239	27219	23461	26982	25715	31826	30412	31494	28874	25071	2	3	3	3	3	3	2	3	0	0
JGIv7b.000012462:41369-46265_VV|psmb4	JGIv7b.000012462:41369-46265_VV|psmb4	5	1	1	>JGIv7b.000012462:41369-46265_VV|psmb4	1	5	1	1	1	4	1	0	1	0	35.6	7.6	7.6	29.044	264	264	1	-2	731.94	691.16	609.29	777.18	701.8	634.69	257.87	1187.6	686.4	704.66	632.09	782.4	715.88	627.64	255.81	1093.9	1	1	1	1	1	1	1	1	731.94	691.16
JGIv7b.000012462:493194-502650_VV|ilf2	JGIv7b.000012462:493194-502650_VV|ilf2	11	11	3	>JGIv7b.000012462:493194-502650_VV|ilf2	1	11	11	3	7	10	7	10	3	2	39.1	39.1	12.4	43.515	394	394	0	101.37	153260	135270	112160	107900	136800	118670	118870	147400	143640	138470	115850	111520	137670	121460	113570	135770	46	46	44	45	45	45	45	44	50506	35427
JGIv7b.000012462:507721-511641_VV|snapin;JGIv7b.000046492:1076230-1078690_XV|snapin	JGIv7b.000012462:507721-511641_VV|snapin;JGIv7b.000046492:1076230-1078690_XV|snapin	2;2	2;2	2;2	>JGIv7b.000012462:507721-511641_VV|snapin;>JGIv7b.000046492:1076230-1078690_XV|snapin	2	2	2	2	0	2	0	2	0	2	15.9	15.9	15.9	14.852	132	132;246	0	10.458	0	0	0	0	0	0	0	0	0	0	0	0	0	0	0	0	0	0	0	0	0	0	0	0	0	0
JGIv7b.000012462:53848-76509_VV|pogz	JGIv7b.000012462:53848-76509_VV|pogz	5	3	3	>JGIv7b.000012462:53848-76509_VV|pogz	1	5	3	3	3	2	3	0	3	0	4.9	3.4	3.4	153.7	1371	1371	0	7.5464	6545.7	4997.5	4788.3	5287.6	5237.6	4211.1	4768	6851	6127.2	5188.7	4920.3	5372.5	5302.2	4354.2	4547.6	6310.4	1	1	1	1	1	1	1	1	6545.7	4997.5
JGIv7b.000012462:557088-567373_VV|chtop	JGIv7b.000012462:557088-567373_VV|chtop	4	4	2	>JGIv7b.000012462:557088-567373_VV|chtop	1	4	4	2	1	4	1	4	1	2	13.8	13.8	5.3	37.05	340	340	0	7.584	8658.4	12881	3184.9	9427.6	7530	6234.8	5006.4	8333.3	8163.9	12635	4015.2	9253.7	7696.3	6325.1	4812.2	7675.8	1	1	1	1	1	1	1	1	8658.4	12881
JGIv7b.000012462:572354-578964_XX|unnamed	JGIv7b.000012462:572354-578964_XX|unnamed	3	3	3	>JGIv7b.000012462:572354-578964_XX|unnamed	1	3	3	3	3	2	3	2	3	2	36.5	36.5	36.5	11.197	96	96	0	26.533	17101	16867	18994	19608	18166	15282	14024	21912	16044	17221	19284	19933	18470	15592	13435	20183	6	6	6	6	6	6	6	6	10935	10103
JGIv7b.000012462:582503-583475_VV|unnamed	JGIv7b.000012462:582503-583475_VV|unnamed	2	2	2	>JGIv7b.000012462:582503-583475_VV|unnamed	1	2	2	2	0	2	0	2	0	2	12.8	12.8	12.8	16.129	141	141	0.00016173	3.3066	7863.3	7681.9	9047.7	6103.1	9793.7	8250.4	9150.4	8263	7376.4	7856	9073.7	6521	9785	8503.5	8717.5	7611	2	2	2	2	2	2	2	2	0	0
JGIv7b.000012462:611867-614326_VX|unnamed	JGIv7b.000012462:611867-614326_VX|unnamed	1	1	1	>JGIv7b.000012462:611867-614326_VX|unnamed	1	1	1	1	0	1	0	1	0	1	7.1	7.1	7.1	15.922	141	141	0	12.594	7588.2	7947.8	14301	4791.3	13659	10842	15275	13195	7123.4	8183.1	13946	5704.2	13476	11379	14495	12154	1	1	1	1	1	1	1	1	0	0
JGIv7b.000012462:616706-617421_XX|unnamed	JGIv7b.000012462:616706-617421_XX|unnamed	1	1	1	>JGIv7b.000012462:616706-617421_XX|unnamed	1	1	1	1	0	1	0	1	0	1	10.5	10.5	10.5	11.032	95	95	0.0001563	2.8452	0	0	0	0	0	0	0	0	0	0	0	0	0	0	0	0	0	0	0	0	0	0	0	0	0	0
JGIv7b.000012462:827418-832703_VX|s100a11;JGIv7b.000046492:871355-881654_XX|s100a11	JGIv7b.000012462:827418-832703_VX|s100a11	7;3	7;3	7;3	>JGIv7b.000012462:827418-832703_VX|s100a11	2	7	7	7	0	7	0	7	0	7	37.2	37.2	37.2	24.945	218	218;321	0	42.702	25258	27222	34796	16981	35592	27545	35935	39485	23718	27711	34564	18943	35248	28776	34162	36369	9	9	9	9	9	9	9	9	0	0
JGIv7b.000012462:835685-845978_XX|s100a10;JGIv7b.000012462:848107-848574_XX|unnamed	JGIv7b.000012462:835685-845978_XX|s100a10	4;1	2;0	2;0	>JGIv7b.000012462:835685-845978_XX|s100a10	2	4	2	2	0	4	0	2	0	2	16.6	11	11	18.569	163	163;76	0	10.549	18081	16935	21205	7472.5	20404	16950	21928	17209	16955	17394	21008	8815.7	20176	17652	20831	15851	6	6	6	6	6	6	6	6	0	0
JGIv7b.000012462:860814-864363_VV|them4	JGIv7b.000012462:860814-864363_VV|them4	3	3	3	>JGIv7b.000012462:860814-864363_VV|them4	1	3	3	3	0	3	0	3	0	3	16	16	16	23.163	206	206	0	6.1028	21234	23258	15880	17455	18064	22078	25546	22292	19943	23392	16709	17786	18624	22582	24317	20533	4	4	4	4	4	4	4	4	0	0
JGIv7b.000012462:996025-1005369_VV|rab13	JGIv7b.000012462:996025-1005369_VV|rab13	7	3	3	>JGIv7b.000012462:996025-1005369_VV|rab13	1	7	3	3	2	7	0	3	0	3	26	14	14	29.544	265	265	0	15.947	3125.4	3053	2296.3	2035.6	2929.8	2761.3	2498.5	3903.5	2931.9	3097.8	2384.5	2127.8	2948.5	2804.1	2394.3	3595.5	2	2	2	2	2	2	2	2	0	0
JGIv7b.000012518:10010623-10043672_XX|unnamed	JGIv7b.000012518:10010623-10043672_XX|unnamed	2	2	2	>JGIv7b.000012518:10010623-10043672_XX|unnamed	1	2	2	2	2	1	2	1	2	1	4	4	4	50.154	470	470	0.00030572	2.5943	26230	29811	29453	20413	29461	27814	32510	27579	24645	30085	29836	21653	29665	28659	30939	25403	3	3	3	3	3	3	3	3	0	0
JGIv7b.000012518:10246358-10251862_VX|tuba4a	JGIv7b.000012518:10246358-10251862_VX|tuba4a	18	5	2	>JGIv7b.000012518:10246358-10251862_VX|tuba4a	1	18	5	2	11	15	3	2	1	1	44.7	14.2	8.4	50.067	450	450	0	5.291	24913	21657	21394	21751	23747	23004	21704	28153	23345	22260	21882	22273	24137	23395	20764	25932	5	5	5	5	5	5	5	5	7798.1	6472.2
JGIv7b.000012518:10512115-10525141_VV|gdi1	JGIv7b.000012518:10512115-10525141_VV|gdi1	28	18	8	>JGIv7b.000012518:10512115-10525141_VV|gdi1	1	28	18	8	9	28	4	18	2	8	58.9	42.1	26	55.817	496	496	0	323.31	404410	397180	339860	287410	424660	378600	422940	387400	379390	403630	349120	301540	426140	389680	402890	356840	84	85	84	85	85	85	85	85	13779	10604
JGIv7b.000012518:11135717-11170374_XX|itih5	JGIv7b.000012518:11135717-11170374_XX|itih5	4	1	1	>JGIv7b.000012518:11135717-11170374_XX|itih5	1	4	1	1	0	4	0	1	0	1	4.3	1.4	1.4	104.24	930	930	0.0047024	1.4409	1192	1308.7	929.58	738.4	1067.7	1017.7	922.33	857.16	1119.6	1316.7	966.92	777.08	1075	1033.2	882.26	789.53	1	1	1	1	1	1	1	1	0	0
JGIv7b.000012518:11187711-11236692_XX|itih2	JGIv7b.000012518:11187711-11236692_XX|itih2	8	7	4	>JGIv7b.000012518:11187711-11236692_XX|itih2	1	8	7	4	7	5	6	4	3	2	10.1	9.4	5.9	106.81	950	950	0	52.218	47696	41897	40340	42897	43919	47059	48012	64192	44699	43009	41377	43726	44969	47927	45868	59127	10	10	10	10	10	10	10	10	20293	15888
JGIv7b.000012518:11250031-11261048_VV|atp5c1	JGIv7b.000012518:11250031-11261048_VV|atp5c1	12	2	2	>JGIv7b.000012518:11250031-11261048_VV|atp5c1	1	12	2	2	7	12	1	2	1	2	29.9	4.7	4.7	33.109	301	301	0	16.701	45445	63666	53158	33970	48521	45807	44600	41905	42812	63340	54344	36241	48863	46693	42600	38599	5	5	5	5	5	5	5	5	3651.1	2716.6
JGIv7b.000012518:1258737-1305964_VV|csk	JGIv7b.000012518:1258737-1305964_VV|csk	7	2	2	>JGIv7b.000012518:1258737-1305964_VV|csk	1	7	2	2	1	7	0	2	0	2	12.8	4.4	4.4	60.793	540	540	0.0011604	2.0818	0	0	0	0	0	0	0	0	0	0	0	0	0	0	0	0	0	0	0	0	0	0	0	0	0	0
JGIv7b.000012518:12590835-12598791_VV|echdc3	JGIv7b.000012518:12590835-12598791_VV|echdc3	3	3	3	>JGIv7b.000012518:12590835-12598791_VV|echdc3	1	3	3	3	0	3	0	3	0	3	11.6	11.6	11.6	32.189	294	294	0	5.1332	0	0	0	0	0	0	0	0	0	0	0	0	0	0	0	0	0	0	0	0	0	0	0	0	0	0
JGIv7b.000012518:12728358-12750422_VV|dhtkd1	JGIv7b.000012518:12728358-12750422_VV|dhtkd1	16	16	16	>JGIv7b.000012518:12728358-12750422_VV|dhtkd1	1	16	16	16	6	16	6	16	6	16	21.3	21.3	21.3	108.54	971	971	0	172.56	124510	122220	102070	94832	118780	114480	112340	118060	116810	124160	105280	98171	120160	116680	107320	108740	16	16	16	16	16	16	16	16	22529	18568
JGIv7b.000012518:12755576-12768029_VV|nudt5	JGIv7b.000012518:12755576-12768029_VV|nudt5	2	2	1	>JGIv7b.000012518:12755576-12768029_VV|nudt5	1	2	2	1	2	2	2	2	1	1	14	14	7.7	24.872	222	222	0	39.688	5793.5	4818.9	4647.5	4510.6	4848.8	4741.5	5154.1	6855.8	5426.9	4968.1	4754.9	4626.8	4934.5	4859.3	4918	6314.9	5	5	5	5	5	5	5	5	3182.4	2231.5
JGIv7b.000012518:12941784-12997296_XX|camk1d	JGIv7b.000012518:12941784-12997296_XX|camk1d	9	3	3	>JGIv7b.000012518:12941784-12997296_XX|camk1d	1	9	3	3	1	9	0	3	0	3	33.8	16.2	16.2	35.501	320	320	0	41.693	16678	18288	15043	12564	18824	17839	17514	17439	15664	18440	15490	13203	18931	18189	16728	16063	4	4	4	4	4	4	4	4	0	0
JGIv7b.000012518:13061903-13079544_XV|optn	JGIv7b.000012518:13061903-13079544_XV|optn	1	1	1	>JGIv7b.000012518:13061903-13079544_XV|optn	1	1	1	1	0	1	0	1	0	1	2.9	2.9	2.9	63.728	554	554	0.0054975	1.4202	0	0	0	0	0	0	0	0	0	0	0	0	0	0	0	0	0	0	0	0	0	0	0	0	0	0
JGIv7b.000012518:13081172-13100918_VV|hspa14	JGIv7b.000012518:13081172-13100918_VV|hspa14	8	2	2	>JGIv7b.000012518:13081172-13100918_VV|hspa14	1	8	2	2	3	8	0	2	0	2	12.5	2.7	2.7	91.37	819	819	0.0086263	1.2069	0	0	0	0	0	0	0	0	0	0	0	0	0	0	0	0	0	0	0	0	0	0	0	0	0	0
JGIv7b.000033104:6058302-6077744_XV|sephs1;JGIv7b.000012518:13179034-13203882_XV|sephs1	JGIv7b.000033104:6058302-6077744_XV|sephs1;JGIv7b.000012518:13179034-13203882_XV|sephs1	7;7	7;7	7;7	>JGIv7b.000033104:6058302-6077744_XV|sephs1;>JGIv7b.000012518:13179034-13203882_XV|sephs1	2	7	7	7	3	7	3	7	3	7	27.1	27.1	27.1	43.531	398	398;398	0	46.171	53672	51441	49334	40283	57069	48095	50709	50722	50340	52465	50263	42242	57196	49424	48368	46720	10	10	10	10	10	10	10	10	14503	12337
JGIv7b.000012518:13285712-13449344_XV|frmd4a;JGIv7b.000033104:5921766-5951476_XV|frmd4a	JGIv7b.000012518:13285712-13449344_XV|frmd4a;JGIv7b.000033104:5921766-5951476_XV|frmd4a	6;5	6;5	6;5	>JGIv7b.000012518:13285712-13449344_XV|frmd4a;>JGIv7b.000033104:5921766-5951476_XV|frmd4a	2	6	6	6	3	4	3	4	3	4	7.1	7.1	7.1	124.3	1105	1105;787	0	11.172	16695	19618	17836	19046	15225	14389	14940	18260	15692	19731	18349	19245	15663	14725	14264	16819	4	4	4	4	4	4	4	4	5270.8	4153
JGIv7b.000012518:1357979-1373394_VV|ulk3	JGIv7b.000012518:1357979-1373394_VV|ulk3	3	3	3	>JGIv7b.000012518:1357979-1373394_VV|ulk3	1	3	3	3	0	3	0	3	0	3	8.3	8.3	8.3	57.59	508	508	0	6.3302	2586.5	2074.6	2167.8	2271.6	2081.4	2449.6	2858.8	2853	2422.1	2148.4	2212	2307.6	2151.9	2509.3	2721.9	2627.9	1	1	1	1	1	1	1	1	0	0
JGIv7b.000012518:1377335-1405245_VV|scamp2;JGIv7b.000007197:870260-892700_VV|scamp2	JGIv7b.000012518:1377335-1405245_VV|scamp2;JGIv7b.000007197:870260-892700_VV|scamp2	3;2	3;2	3;2	>JGIv7b.000012518:1377335-1405245_VV|scamp2;>JGIv7b.000007197:870260-892700_VV|scamp2	2	3	3	3	2	3	2	3	2	3	17	17	17	44.164	393	393;385	0	79.828	31089	31150	27216	25196	29456	27515	29382	33424	29171	31623	27966	25976	29826	28162	28029	30787	7	7	6	6	7	6	7	7	9531.8	8807.4
JGIv7b.000012518:13811498-13856203_VV|kiaa1324l	JGIv7b.000012518:13811498-13856203_VV|kiaa1324l	10	10	7	>JGIv7b.000012518:13811498-13856203_VV|kiaa1324l	1	10	10	7	3	8	3	8	3	5	11.7	11.7	8.1	110.7	1004	1004	0	35.288	52282	56463	51511	38586	49166	49224	50919	53100	49095	57081	52531	40478	49813	50261	48592	48910	6	6	6	6	6	6	6	6	5433.4	5069.2
JGIv7b.000012518:13882748-14002072_XX|grm3;JGIv7b.000033104:5260499-5371859_XX|grm3	JGIv7b.000012518:13882748-14002072_XX|grm3;JGIv7b.000033104:5260499-5371859_XX|grm3	2;2	2;2	2;2	>JGIv7b.000012518:13882748-14002072_XX|grm3;>JGIv7b.000033104:5260499-5371859_XX|grm3	2	2	2	2	0	2	0	2	0	2	3.1	3.1	3.1	99.069	883	883;907	0	4.2731	0	0	0	0	0	0	0	0	0	0	0	0	0	0	0	0	0	0	0	0	0	0	0	0	0	0
JGIv7b.000012518:142513-153577_XX|ctsh	JGIv7b.000012518:142513-153577_XX|ctsh	4	4	4	>JGIv7b.000012518:142513-153577_XX|ctsh	1	4	4	4	0	4	0	4	0	4	14.7	14.7	14.7	35.989	319	319	0	85.394	45146	45078	77520	37409	50872	70112	69137	53617	42360	46490	76031	40721	52394	70833	65989	49386	6	6	6	6	6	6	6	6	0	0
JGIv7b.000012518:15036586-15175511_XV|pclo	JGIv7b.000012518:15036586-15175511_XV|pclo	20	18	16	>JGIv7b.000012518:15036586-15175511_XV|pclo	1	20	18	16	1	20	1	18	1	16	8.7	8	6.9	304.84	2780	2780	0	60.589	63050	63463	54580	43985	63659	63882	63930	59019	59164	64391	55986	46232	64256	65098	61026	54362	7	7	7	7	7	7	7	7	0	0
JGIv7b.000012518:15250502-15553410_XX|cacna2d1	JGIv7b.000012518:15250502-15553410_XX|cacna2d1	25	24	17	>JGIv7b.000012518:15250502-15553410_XX|cacna2d1	1	25	24	17	3	25	3	24	2	17	24.2	23.6	15.7	123.04	1085	1085	0	191.8	112920	114120	95321	81112	110090	105680	110220	112000	105960	115700	98097	84704	111090	108080	105160	103160	19	19	19	19	19	19	19	19	5920.6	4171.2
JGIv7b.000012518:16330886-16526018_XV|magi2	JGIv7b.000012518:16330886-16526018_XV|magi2	10	9	3	>JGIv7b.000012518:16330886-16526018_XV|magi2	1	10	9	3	3	10	2	9	0	3	9	8.2	2.8	144.49	1295	1295	0	24.177	30051	36785	31318	28533	32570	31875	34299	30422	28261	36869	32223	29446	33078	32645	32693	28022	7	7	7	7	7	7	7	7	1939.9	1827.4
JGIv7b.000012518:16765269-16827287_XV|ccdc146;JGIv7b.000033104:2708624-2712893_XX|ccdc146	JGIv7b.000012518:16765269-16827287_XV|ccdc146;JGIv7b.000033104:2708624-2712893_XX|ccdc146	2;1	2;1	2;1	>JGIv7b.000012518:16765269-16827287_XV|ccdc146;>JGIv7b.000033104:2708624-2712893_XX|ccdc146	2	2	2	2	0	2	0	2	0	2	1.7	1.7	1.7	116.97	989	989;104	1	-2	19829	17031	23187	12305	19867	17242	18421	14483	18579	17641	22999	13397	19874	17714	17555	13341	1	1	1	1	1	1	1	1	0	0
JGIv7b.000012518:16816756-16821899_XX|fgl2;JGIv7b.000033104:2682238-2693038_XX|fgl2	JGIv7b.000012518:16816756-16821899_XX|fgl2;JGIv7b.000033104:2682238-2693038_XX|fgl2	2;1	2;1	2;1	>JGIv7b.000012518:16816756-16821899_XX|fgl2;>JGIv7b.000033104:2682238-2693038_XX|fgl2	2	2	2	2	0	2	0	2	0	2	11.9	11.9	11.9	26.352	235	235;458	0	5.803	11775	10290	7738.8	7160.5	11783	10079	11988	10130	11034	10526	8048.3	7523.2	11770	10429	11405	9331	1	1	1	1	1	1	1	1	0	0
JGIv7b.000012518:16826645-16849147_VV|fam185a	JGIv7b.000012518:16826645-16849147_VV|fam185a	1	1	1	>JGIv7b.000012518:16826645-16849147_VV|fam185a	1	1	1	1	0	1	0	1	0	1	4	4	4	40.7	375	375	0.0011564	2.0487	0	0	0	0	0	0	0	0	0	0	0	0	0	0	0	0	0	0	0	0	0	0	0	0	0	0
JGIv7b.000012518:16966224-16975724_VV|pmpcb	JGIv7b.000012518:16966224-16975724_VV|pmpcb	8	8	3	>JGIv7b.000012518:16966224-16975724_VV|pmpcb	1	8	8	3	3	8	3	8	1	3	19	19	8.9	54.03	485	485	0	51.747	40885	38106	32730	34610	38212	35213	38242	44112	38336	38871	33816	35397	38743	36150	36472	40631	11	11	11	11	11	11	11	11	14797	13009
[truncated: 6,769 more rows]
[truncated: 66 more columns]

## Sheet: Peptides
Sequence	N-term cleavage window	C-term cleavage window	Amino acid before	First amino acid	Second amino acid	Second last amino acid	Last amino acid	Amino acid after	A Count	R Count	N Count	D Count	C Count	Q Count	E Count	G Count	H Count	I Count	L Count	K Count	M Count	F Count	P Count	S Count	T Count	W Count	Y Count	V Count	U Count	Length	Missed cleavages	Mass	Proteins	Leading razor protein	Start position	End position	Unique (Groups)	Unique (Proteins)	Charges	PEP	Score	Experiment stage 50	Experiment stage 66	Reporter intensity 0	Reporter intensity 1	Reporter intensity 2	Reporter intensity 3	Reporter intensity 4	Reporter intensity 5
[truncated: 50,120 more rows]
[truncated: 80 more columns]
