# Supplementary material for: Quantitative Proteomics After Spinal Cord Injury (SCI) in a Regenerative and a Nonregenerative Stage in the Frog Xenopus laevis
Source: Mol Cell Proteomics. 2018 Jan 22;17(4):592–606. doi: 10.1074/mcp.RA117.000215 (PMC5880103; doi:10.1074/mcp.RA117.000215)
Supplement: Supplemental Data [file supp_RA117.000215_4818_1_supp_46822_p1scmm.xlsx]

## Sheet: Inter_R1-BP-level5
Level	GO ID	GO Name	GO Type	Parents (ACC)	Parents (Name)	P-Value	FDR	#SeqTest	SeqTest	#SeqRef	SeqRef	OVER/UNDER
5	GO:0048666	neuron development	Biological Process	GO:0030182, GO:0048468	neuron differentiation, cell development	1.1e-23	4.8e-21	18	JGIv7b.000035524_2977676-3158199_XX|atp2b4, JGIv7b.000080512_738069-774836_XV|stxbp1, JGIv7b.000151578_315794-412381_XX|pacsin1, JGIv7b.000007281_3095236-3109088_VV|sec13, JGIv7b.000127590_340252-348394_XX|cdk16, JGIv7b.000163806_3658472-3761368_XX|gas7, JGIv7b.000023165_7248016-7316270_XV|camsap2, JGIv7b.000001187_10588946-10628565_XV|map1b, JGIv7b.000272406_3136283-3151283_XX|nefh, JGIv7b.00037…	21	gnl|UG|Xl_S13763405, gnl|UG|Xl_S55309451, gnl|UG|Xl_S22245695, gnl|UG|Xl_S22246336, gnl|UG|Xl_S13590653, gnl|UG|Xl_S21929324, gnl|UG|Xl_S13590846, gnl|UG|Xl_S21313101, gnl|UG|Xl_S13589786, gnl|UG|Xl_S13589698, gnl|UG|Xl_S20966698, gnl|UG|Xl_S13589694, gnl|UG|Xl_S20755441, gnl|UG|Xl_S20756166, gnl|UG|Xl_S21561522, gnl|UG|Xl_S35139453, gnl|UG|Xl_S13683498, gnl|UG|Xl_S19874680, gnl|UG|Xl_S20756113, …	OVER
5	GO:0046903	secretion	Biological Process	GO:0044765	single-organism transport	4.1e-19	9.7e-17	16	JGIv7b.000061741_948406-956831_XX|fgb, JGIv7b.000099286_557102-564779_XX|fgb, JGIv7b.000070754_932887-955858_VV|exoc3, JGIv7b.000272406_969433-984701_XV|pnp, JGIv7b.000080512_738069-774836_XV|stxbp1, JGIv7b.000061078_23288-34727_XV|pnp, JGIv7b.000007281_3095236-3109088_VV|sec13, JGIv7b.000071264_666590-680225_VV|exoc7, JGIv7b.000127590_340252-348394_XX|cdk16, JGIv7b.000299965_415803-434470_XX|rbp…	28	gnl|UG|Xl_S13590024, gnl|UG|Xl_S22245744, gnl|UG|Xl_S21057623, gnl|UG|Xl_S21696509, gnl|UG|Xl_S36619403, gnl|UG|Xl_S13797925, gnl|UG|Xl_S20966744, gnl|UG|Xl_S21696702, gnl|UG|Xl_S20337403, gnl|UG|Xl_S13590849, gnl|UG|Xl_S28473550, gnl|UG|Xl_S24575962, gnl|UG|Xl_S20966383, gnl|UG|Xl_S20755823, gnl|UG|Xl_S16181730, gnl|UG|Xl_S22245657, gnl|UG|Xl_S31698672, gnl|UG|Xl_S20755846, gnl|UG|Xl_S13590850, …	OVER
5	GO:0031175	neuron projection development	Biological Process	GO:0048666, GO:0030030	neuron development, cell projection organization	1e-16	2.2e-14	13	JGIv7b.000080512_738069-774836_XV|stxbp1, JGIv7b.000151578_315794-412381_XX|pacsin1, JGIv7b.000127590_340252-348394_XX|cdk16, JGIv7b.000023165_7248016-7316270_XV|camsap2, JGIv7b.000001187_10588946-10628565_XV|map1b, JGIv7b.000272406_3136283-3151283_XX|nefh, JGIv7b.000373158_2247756-2300056_XX|cntnap1, JGIv7b.000032212_3902286-3944258_XV|map1b, JGIv7b.000185843_2015046-2019455_XX|apoa1, JGIv7b.000…	18	gnl|UG|Xl_S13763405, gnl|UG|Xl_S55309451, gnl|UG|Xl_S22246336, gnl|UG|Xl_S13590653, gnl|UG|Xl_S21929324, gnl|UG|Xl_S13590846, gnl|UG|Xl_S13589786, gnl|UG|Xl_S13589698, gnl|UG|Xl_S20966698, gnl|UG|Xl_S13589694, gnl|UG|Xl_S20755441, gnl|UG|Xl_S20756166, gnl|UG|Xl_S21561522, gnl|UG|Xl_S35139453, gnl|UG|Xl_S19874680, gnl|UG|Xl_S20756113, gnl|UG|Xl_S13831363, gnl|UG|Xl_S13591087	OVER
5	GO:0030154	cell differentiation	Biological Process	GO:0048869	cellular developmental process	9.5e-15	1.6e-12	26	JGIv7b.000031469_1247605-1255848_VV|cfl1, JGIv7b.000012020_8794528-8820623_VV|ppp3r1, JGIv7b.000061078_23288-34727_XV|pnp, JGIv7b.000007281_3095236-3109088_VV|sec13, JGIv7b.000203041_87543-98545_VV|atp6ap1.2, JGIv7b.000127590_340252-348394_XX|cdk16, JGIv7b.000163806_3658472-3761368_XX|gas7, JGIv7b.000272406_3136283-3151283_XX|nefh, JGIv7b.000032212_3902286-3944258_XV|map1b, JGIv7b.000036401_42396…	246	gnl|UG|Xl_S18252029, gnl|UG|Xl_S13590385, gnl|UG|Xl_S36163490, gnl|UG|Xl_S24430043, gnl|UG|Xl_S13589392, gnl|UG|Xl_S40988653, gnl|UG|Xl_S13590942, gnl|UG|Xl_S13590700, gnl|UG|Xl_S13589831, gnl|UG|Xl_S29721647, gnl|UG|Xl_S13590946, gnl|UG|Xl_S20966743, gnl|UG|Xl_S13590828, gnl|UG|Xl_S52547300, gnl|UG|Xl_S30141592, gnl|UG|Xl_S13589947, gnl|UG|Xl_S28473379, gnl|UG|Xl_S23872180, gnl|UG|Xl_S20755606, …	OVER
5	GO:0071702	organic substance transport	Biological Process	GO:0006810	transport	3.6e-12	3.7e-10	28	JGIv7b.000061741_948406-956831_XX|fgb, JGIv7b.000099286_557102-564779_XX|fgb, JGIv7b.000012020_8794528-8820623_VV|ppp3r1, JGIv7b.000061078_23288-34727_XV|pnp, JGIv7b.000133644_1221234-1224961_XX|timm9, JGIv7b.000013265_1225306-1237065_VV|ywhab, JGIv7b.000007281_3095236-3109088_VV|sec13, JGIv7b.000127590_340252-348394_XX|cdk16, JGIv7b.000025212_506677-546466_VV|snx30, JGIv7b.000203041_2133308-2145…	382	gnl|UG|Xl_S21057583, gnl|UG|Xl_S20337266, gnl|UG|Xl_S19656745, gnl|UG|Xl_S27569194, gnl|UG|Xl_S16552384, gnl|UG|Xl_S21057584, gnl|UG|Xl_S13590024, gnl|UG|Xl_S13591113, gnl|UG|Xl_S19874627, gnl|UG|Xl_S19656742, gnl|UG|Xl_S17058380, gnl|UG|Xl_S21383251, gnl|UG|Xl_S21313269, gnl|UG|Xl_S24430041, gnl|UG|Xl_S21313385, gnl|UG|Xl_S19874745, gnl|UG|Xl_S20966744, gnl|UG|Xl_S21313381, gnl|UG|Xl_S14232294, …	OVER
5	GO:0006887	exocytosis	Biological Process	GO:0016192, GO:0032940	vesicle-mediated transport, secretion by cell	5.1e-11	4e-09	9	JGIv7b.000061741_948406-956831_XX|fgb, JGIv7b.000099286_557102-564779_XX|fgb, JGIv7b.000070754_932887-955858_VV|exoc3, JGIv7b.000080512_738069-774836_XV|stxbp1, JGIv7b.000036401_4239638-4254890_VV|rab11a, JGIv7b.000071264_666590-680225_VV|exoc7, JGIv7b.000127590_340252-348394_XX|cdk16, JGIv7b.000013265_1456882-1465285_VV|snf8, JGIv7b.000030470_5760127-6062936_XX|syt1	17	gnl|UG|Xl_S22245744, gnl|UG|Xl_S21057623, gnl|UG|Xl_S20966744, gnl|UG|Xl_S20337403, gnl|UG|Xl_S26653035, gnl|UG|Xl_S20756068, gnl|UG|Xl_S28473550, gnl|UG|Xl_S24575962, gnl|UG|Xl_S22391793, gnl|UG|Xl_S21561478, gnl|UG|Xl_S20966383, gnl|UG|Xl_S20755993, gnl|UG|Xl_S16907157, gnl|UG|Xl_S20755823, gnl|UG|Xl_S31698672, gnl|UG|Xl_S43838293, gnl|UG|Xl_S20755846	OVER
5	GO:0006796	phosphate-containing compound metabolic process	Biological Process	GO:0006793	phosphorus metabolic process	6.4e-11	4.8e-09	26	JGIv7b.000061741_948406-956831_XX|fgb, JGIv7b.000089040_293461-341654_XV|hk1, JGIv7b.000099286_557102-564779_XX|fgb, JGIv7b.000139078_1502635-1638778_VV|adk, JGIv7b.000012020_8794528-8820623_VV|ppp3r1, JGIv7b.000275342_2241705-2245277_VV|marcks, JGIv7b.000061078_23288-34727_XV|pnp, JGIv7b.000137317_2063250-2075317_XX|nt5c1b, JGIv7b.000013265_1225306-1237065_VV|ywhab, JGIv7b.000221007_1246835-1298…	372	gnl|UG|Xl_S21312975, gnl|UG|Xl_S13590024, gnl|UG|Xl_S24244319, gnl|UG|Xl_S21313146, gnl|UG|Xl_S17527712, gnl|UG|Xl_S18977413, gnl|UG|Xl_S21313149, gnl|UG|Xl_S35168970, gnl|UG|Xl_S21313023, gnl|UG|Xl_S29721647, gnl|UG|Xl_S26316791, gnl|UG|Xl_S21696626, gnl|UG|Xl_S20966501, gnl|UG|Xl_S22300600, gnl|UG|Xl_S20966622, gnl|UG|Xl_S14228908, gnl|UG|Xl_S18252023, gnl|UG|Xl_S19874744, gnl|UG|Xl_S13590706, …	OVER
5	GO:0051336	regulation of hydrolase activity	Biological Process	GO:0050790	regulation of catalytic activity	8.9e-10	5.6e-08	10	JGIv7b.000075417_4622334-4656565_XV|cdk5rap3, JGIv7b.000005375_495301-511785_VV|gdi1, JGIv7b.000185843_2015046-2019455_XX|apoa1, JGIv7b.000102974_7457463-7518469_XV|rab3gap2, JGIv7b.000221007_1246835-1298109_VV|rbm26, JGIv7b.000007045_3538213-3566818_XX|pzp, JGIv7b.000007144_1529204-1594405_VV|rap1gds1, JGIv7b.000175714_510704-534542_VV|c3, JGIv7b.000136959_478043-485938_VX|hrg, JGIv7b.000007045_…	37	gnl|UG|Xl_S17527778, gnl|UG|Xl_S21313302, gnl|UG|Xl_S19656689, gnl|UG|Xl_S13589756, gnl|UG|Xl_S19656907, gnl|UG|Xl_S21313023, gnl|UG|Xl_S19874745, gnl|UG|Xl_S20966401, gnl|UG|Xl_S21313041, gnl|UG|Xl_S13831530, gnl|UG|Xl_S13831437, gnl|UG|Xl_S32877225, gnl|UG|Xl_S20247722, gnl|UG|Xl_S13807148, gnl|UG|Xl_S16907200, gnl|UG|Xl_S15827454, gnl|UG|Xl_S13591087, gnl|UG|Xl_S17527741, gnl|UG|Xl_S19874739, …	OVER
5	GO:0048878	chemical homeostasis	Biological Process	GO:0042592	homeostatic process	3.8e-09	2e-07	9	JGIv7b.000089040_293461-341654_XV|hk1, JGIv7b.000035524_2977676-3158199_XX|atp2b4, JGIv7b.000185843_2015046-2019455_XX|apoa1, JGIv7b.000036401_4239638-4254890_VV|rab11a, JGIv7b.000127590_340252-348394_XX|cdk16, JGIv7b.000203187_151844-203157_VV|hk1, JGIv7b.000299965_415803-434470_XX|rbp4, JGIv7b.000007144_1529204-1594405_VV|rap1gds1, JGIv7b.000347078_830859-847645_VV|atp1a1	31	gnl|UG|Xl_S13590024, gnl|UG|Xl_S16907162, gnl|UG|Xl_S16907161, gnl|UG|Xl_S20966529, gnl|UG|Xl_S13589756, gnl|UG|Xl_S21696702, gnl|UG|Xl_S20966686, gnl|UG|Xl_S27569299, gnl|UG|Xl_S17519037, gnl|UG|Xl_S21561463, gnl|UG|Xl_S13590096, gnl|UG|Xl_S16181656, gnl|UG|Xl_S20337213, gnl|UG|Xl_S18980236, gnl|UG|Xl_S26316763, gnl|UG|Xl_S32826914, gnl|UG|Xl_S15806940, gnl|UG|Xl_S13590556, gnl|UG|Xl_S13589866, …	OVER
5	GO:0043086	negative regulation of catalytic activity	Biological Process	GO:0050790, GO:0044092	regulation of catalytic activity, negative regulation of molecular function	4.7e-09	2.4e-07	7	JGIv7b.000203041_2133308-2145537_XX|scg5, JGIv7b.000075417_4622334-4656565_XV|cdk5rap3, JGIv7b.000221007_1246835-1298109_VV|rbm26, JGIv7b.000007045_3538213-3566818_XX|pzp, JGIv7b.000175714_510704-534542_VV|c3, JGIv7b.000136959_478043-485938_VX|hrg, JGIv7b.000007045_3705045-3732370_VX|a2m	12	gnl|UG|Xl_S22340220, gnl|UG|Xl_S19656616, gnl|UG|Xl_S22300559, gnl|UG|Xl_S13590312, gnl|UG|Xl_S22245862, gnl|UG|Xl_S19656689, gnl|UG|Xl_S16907200, gnl|UG|Xl_S21313023, gnl|UG|Xl_S22246330, gnl|UG|Xl_S13591087, gnl|UG|Xl_S29966102, gnl|UG|Xl_S19656707	OVER
5	GO:0071705	nitrogen compound transport	Biological Process	GO:0006810	transport	7.9e-09	3.8e-07	10	JGIv7b.000061741_948406-956831_XX|fgb, JGIv7b.000099286_557102-564779_XX|fgb, JGIv7b.000171284_51263-56090_VV|alyref, JGIv7b.000052441_5726433-5771759_XX|slc1a3, JGIv7b.000146032_104309-105661_XV|slc32a1, JGIv7b.000127590_340252-348394_XX|cdk16, JGIv7b.000071264_1420557-1431636_VV|nup85, JGIv7b.000299965_415803-434470_XX|rbp4, JGIv7b.000026680_493215-513208_VV|thoc6, JGIv7b.000025194_5566694-5605…	48	gnl|UG|Xl_S22332478, gnl|UG|Xl_S22245782, gnl|UG|Xl_S13590561, gnl|UG|Xl_S14221812, gnl|UG|Xl_S13590024, gnl|UG|Xl_S13590442, gnl|UG|Xl_S21313325, gnl|UG|Xl_S36619403, gnl|UG|Xl_S13590326, gnl|UG|Xl_S21504267, gnl|UG|Xl_S22300469, gnl|UG|Xl_S20966469, gnl|UG|Xl_S21696702, gnl|UG|Xl_S27569277, gnl|UG|Xl_S13808239, gnl|UG|Xl_S21107475, gnl|UG|Xl_S20247726, gnl|UG|Xl_S35139453, gnl|UG|Xl_S13831436, …	OVER
5	GO:0043069	negative regulation of programmed cell death	Biological Process	GO:0043067, GO:0060548, GO:0012501	regulation of programmed cell death, negative regulation of cell death, programmed cell death	8.9e-09	4.3e-07	8	JGIv7b.000061741_948406-956831_XX|fgb, JGIv7b.000099286_557102-564779_XX|fgb, JGIv7b.000080512_738069-774836_XV|stxbp1, JGIv7b.000007749_436923-477607_VV|vdac2, JGIv7b.000034503_2331416-2351739_VV|mtdh, JGIv7b.000005925_10174263-10202387_XX|sncb, JGIv7b.000026680_493215-513208_VV|thoc6, JGIv7b.000106789_1950088-1998513_XX|ckmt1b	23	gnl|UG|Xl_S38675484, gnl|UG|Xl_S13590653, gnl|UG|Xl_S21313555, gnl|UG|Xl_S14833141, gnl|UG|Xl_S20337428, gnl|UG|Xl_S19874654, gnl|UG|Xl_S13590604, gnl|UG|Xl_S21312991, gnl|UG|Xl_S21696702, gnl|UG|Xl_S20966511, gnl|UG|Xl_S21504237, gnl|UG|Xl_S42160908, gnl|UG|Xl_S13831213, gnl|UG|Xl_S20755441, gnl|UG|Xl_S22300503, gnl|UG|Xl_S25080753, gnl|UG|Xl_S13831426, gnl|UG|Xl_S14232950, gnl|UG|Xl_S35139453, …	OVER
5	GO:0055085	transmembrane transport	Biological Process	GO:0006810	transport	3.3e-08	1.4e-06	14	JGIv7b.000035524_2977676-3158199_XX|atp2b4, JGIv7b.000072636_19249-21034_VX|vdac3, JGIv7b.000007749_436923-477607_VV|vdac2, JGIv7b.000133644_1221234-1224961_XX|timm9, JGIv7b.000115163_815856-912316_XX|sv2a, JGIv7b.000203041_87543-98545_VV|atp6ap1.2, JGIv7b.000347078_830859-847645_VV|atp1a1, JGIv7b.000052441_5726433-5771759_XX|slc1a3, JGIv7b.000033905_1701594-1753110_VV|atp6v0d1, JGIv7b.000139674_…	138	gnl|UG|Xl_S17058385, gnl|UG|Xl_S25665534, gnl|UG|Xl_S21313269, gnl|UG|Xl_S19656589, gnl|UG|Xl_S14742604, gnl|UG|Xl_S15685783, gnl|UG|Xl_S17508990, gnl|UG|Xl_S13829276, gnl|UG|Xl_S14227420, gnl|UG|Xl_S20459347, gnl|UG|Xl_S14810219, gnl|UG|Xl_S13831513, gnl|UG|Xl_S13807521, gnl|UG|Xl_S14220594, gnl|UG|Xl_S38754590, gnl|UG|Xl_S22245874, gnl|UG|Xl_S22528757, gnl|UG|Xl_S18979781, gnl|UG|Xl_S18977086, …	OVER
5	GO:0030168	platelet activation	Biological Process	GO:0007596, GO:0001775	blood coagulation, cell activation	6.8e-08	2.6e-06	5	JGIv7b.000061741_948406-956831_XX|fgb, JGIv7b.000099286_557102-564779_XX|fgb, JGIv7b.000080512_738069-774836_XV|stxbp1, JGIv7b.000061741_997516-1001265_XX|fgg, JGIv7b.000099286_526944-536090_XX|fga	4	gnl|UG|Xl_S26653031, gnl|UG|Xl_S16181823, gnl|UG|Xl_S13831493, gnl|UG|Xl_S13589750	OVER
5	GO:0009914	hormone transport	Biological Process	GO:0044765, GO:0010817	single-organism transport, regulation of hormone levels	6.8e-08	2.6e-06	5	JGIv7b.000061741_948406-956831_XX|fgb, JGIv7b.000203041_2133308-2145537_XX|scg5, JGIv7b.000099286_557102-564779_XX|fgb, JGIv7b.000127590_340252-348394_XX|cdk16, JGIv7b.000299965_415803-434470_XX|rbp4	4	gnl|UG|Xl_S13590024, gnl|UG|Xl_S14224993, gnl|UG|Xl_S22246318, gnl|UG|Xl_S21696702	OVER
5	GO:0051246	regulation of protein metabolic process	Biological Process	GO:0080090, GO:0019538, GO:0060255	regulation of primary metabolic process, protein metabolic process, regulation of macromolecule metabolic process	1.4e-07	5e-06	14	JGIv7b.000061741_948406-956831_XX|fgb, JGIv7b.000075417_4622334-4656565_XV|cdk5rap3, JGIv7b.000099286_557102-564779_XX|fgb, JGIv7b.000102974_7457463-7518469_XV|rab3gap2, JGIv7b.000013265_1225306-1237065_VV|ywhab, JGIv7b.000185603_322985-344114_XV|f2, JGIv7b.000007045_3538213-3566818_XX|pzp, JGIv7b.000016004_2381636-2392398_VV|srrt, JGIv7b.000009994_6695854-6718507_VV|eif3b, JGIv7b.000013265_14568…	156	gnl|UG|Xl_S17527712, gnl|UG|Xl_S22245862, gnl|UG|Xl_S21929376, gnl|UG|Xl_S21313149, gnl|UG|Xl_S19656907, gnl|UG|Xl_S13589436, gnl|UG|Xl_S29721647, gnl|UG|Xl_S13590705, gnl|UG|Xl_S19656749, gnl|UG|Xl_S19874744, gnl|UG|Xl_S13590706, gnl|UG|Xl_S13831476, gnl|UG|Xl_S22300559, gnl|UG|Xl_S30132004, gnl|UG|Xl_S21735643, gnl|UG|Xl_S35733312, gnl|UG|Xl_S17519131, gnl|UG|Xl_S13591087, gnl|UG|Xl_S14810350, …	OVER
5	GO:0032386	regulation of intracellular transport	Biological Process	GO:0046907, GO:0051049, GO:0060341	intracellular transport, regulation of transport, regulation of cellular localization	1.4e-07	5e-06	5	JGIv7b.000012020_8794528-8820623_VV|ppp3r1, JGIv7b.000027036_2189405-2207046_VV|ppm1b, JGIv7b.000001187_10588946-10628565_XV|map1b, JGIv7b.000032212_3902286-3944258_XV|map1b, JGIv7b.000325448_632958-675037_VV|ranbp3	5	gnl|UG|Xl_S13590451, gnl|UG|Xl_S14219504, gnl|UG|Xl_S13591113, gnl|UG|Xl_S13590706, gnl|UG|Xl_S19563650	OVER
5	GO:0043269	regulation of ion transport	Biological Process	GO:0051049, GO:0006811	regulation of transport, ion transport	2e-07	6.9e-06	4	JGIv7b.000035524_2977676-3158199_XX|atp2b4, JGIv7b.000072636_19249-21034_VX|vdac3, JGIv7b.000007749_436923-477607_VV|vdac2, JGIv7b.000139674_55485-127652_XX|kcnc1	1	gnl|UG|Xl_S25080897	OVER
5	GO:0090087	regulation of peptide transport	Biological Process	GO:0015833, GO:0051049	peptide transport, regulation of transport	6e-07	1.8e-05	4	JGIv7b.000061741_948406-956831_XX|fgb, JGIv7b.000099286_557102-564779_XX|fgb, JGIv7b.000127590_340252-348394_XX|cdk16, JGIv7b.000299965_415803-434470_XX|rbp4	2	gnl|UG|Xl_S13590024, gnl|UG|Xl_S21696702	OVER
5	GO:0008361	regulation of cell size	Biological Process	GO:0032535	regulation of cellular component size	6e-07	1.8e-05	4	JGIv7b.000035524_2977676-3158199_XX|atp2b4, JGIv7b.000036401_4239638-4254890_VV|rab11a, JGIv7b.000001187_10588946-10628565_XV|map1b, JGIv7b.000032212_3902286-3944258_XV|map1b	2	gnl|UG|Xl_S23586334, gnl|UG|Xl_S14218594	OVER
5	GO:0090276	regulation of peptide hormone secretion	Biological Process	GO:0030072, GO:0002791, GO:0046883	peptide hormone secretion, regulation of peptide secretion, regulation of hormone secretion	6e-07	1.8e-05	4	JGIv7b.000061741_948406-956831_XX|fgb, JGIv7b.000099286_557102-564779_XX|fgb, JGIv7b.000127590_340252-348394_XX|cdk16, JGIv7b.000299965_415803-434470_XX|rbp4	2	gnl|UG|Xl_S13590024, gnl|UG|Xl_S21696702	OVER
5	GO:0032268	regulation of cellular protein metabolic process	Biological Process	GO:0031323, GO:0051246, GO:0044267	regulation of cellular metabolic process, regulation of protein metabolic process, cellular protein metabolic process	6.1e-07	1.9e-05	13	JGIv7b.000061741_948406-956831_XX|fgb, JGIv7b.000075417_4622334-4656565_XV|cdk5rap3, JGIv7b.000099286_557102-564779_XX|fgb, JGIv7b.000102974_7457463-7518469_XV|rab3gap2, JGIv7b.000013265_1225306-1237065_VV|ywhab, JGIv7b.000185603_322985-344114_XV|f2, JGIv7b.000007045_3538213-3566818_XX|pzp, JGIv7b.000016004_2381636-2392398_VV|srrt, JGIv7b.000009994_6695854-6718507_VV|eif3b, JGIv7b.000175714_51070…	151	gnl|UG|Xl_S17527712, gnl|UG|Xl_S22245862, gnl|UG|Xl_S21929376, gnl|UG|Xl_S21313149, gnl|UG|Xl_S19656907, gnl|UG|Xl_S13589436, gnl|UG|Xl_S29721647, gnl|UG|Xl_S13590705, gnl|UG|Xl_S19656749, gnl|UG|Xl_S19874744, gnl|UG|Xl_S13590706, gnl|UG|Xl_S13831476, gnl|UG|Xl_S22300559, gnl|UG|Xl_S30132004, gnl|UG|Xl_S21735643, gnl|UG|Xl_S35733312, gnl|UG|Xl_S17519131, gnl|UG|Xl_S13591087, gnl|UG|Xl_S14810350, …	OVER
5	GO:0007599	hemostasis	Biological Process	GO:0050878	regulation of body fluid levels	6.5e-07	1.9e-05	6	JGIv7b.000061741_948406-956831_XX|fgb, JGIv7b.000099286_557102-564779_XX|fgb, JGIv7b.000080512_738069-774836_XV|stxbp1, JGIv7b.000061741_997516-1001265_XX|fgg, JGIv7b.000185603_322985-344114_XV|f2, JGIv7b.000099286_526944-536090_XX|fga	17	gnl|UG|Xl_S16291527, gnl|UG|Xl_S26653031, gnl|UG|Xl_S13589301, gnl|UG|Xl_S38479144, gnl|UG|Xl_S13589750, gnl|UG|Xl_S21107455, gnl|UG|Xl_S14232436, gnl|UG|Xl_S22340211, gnl|UG|Xl_S22811504, gnl|UG|Xl_S25665637, gnl|UG|Xl_S16552446, gnl|UG|Xl_S20755931, gnl|UG|Xl_S22811493, gnl|UG|Xl_S16181823, gnl|UG|Xl_S17519052, gnl|UG|Xl_S13831493, gnl|UG|Xl_S21383279	OVER
5	GO:0007596	blood coagulation	Biological Process	GO:0050817, GO:0007599, GO:0042060	coagulation, hemostasis, wound healing	6.5e-07	1.9e-05	6	JGIv7b.000061741_948406-956831_XX|fgb, JGIv7b.000099286_557102-564779_XX|fgb, JGIv7b.000080512_738069-774836_XV|stxbp1, JGIv7b.000061741_997516-1001265_XX|fgg, JGIv7b.000185603_322985-344114_XV|f2, JGIv7b.000099286_526944-536090_XX|fga	17	gnl|UG|Xl_S16291527, gnl|UG|Xl_S26653031, gnl|UG|Xl_S13589301, gnl|UG|Xl_S38479144, gnl|UG|Xl_S13589750, gnl|UG|Xl_S21107455, gnl|UG|Xl_S14232436, gnl|UG|Xl_S22340211, gnl|UG|Xl_S22811504, gnl|UG|Xl_S25665637, gnl|UG|Xl_S16552446, gnl|UG|Xl_S20755931, gnl|UG|Xl_S22811493, gnl|UG|Xl_S16181823, gnl|UG|Xl_S17519052, gnl|UG|Xl_S13831493, gnl|UG|Xl_S21383279	OVER
5	GO:0042060	wound healing	Biological Process	GO:0009611	response to wounding	1.1e-06	3.3e-05	6	JGIv7b.000061741_948406-956831_XX|fgb, JGIv7b.000099286_557102-564779_XX|fgb, JGIv7b.000080512_738069-774836_XV|stxbp1, JGIv7b.000061741_997516-1001265_XX|fgg, JGIv7b.000185603_322985-344114_XV|f2, JGIv7b.000099286_526944-536090_XX|fga	19	gnl|UG|Xl_S16291527, gnl|UG|Xl_S40833720, gnl|UG|Xl_S26653031, gnl|UG|Xl_S13589301, gnl|UG|Xl_S38479144, gnl|UG|Xl_S13589750, gnl|UG|Xl_S21107455, gnl|UG|Xl_S14232436, gnl|UG|Xl_S22340211, gnl|UG|Xl_S22811504, gnl|UG|Xl_S25665637, gnl|UG|Xl_S16907157, gnl|UG|Xl_S16552446, gnl|UG|Xl_S20755931, gnl|UG|Xl_S22811493, gnl|UG|Xl_S16181823, gnl|UG|Xl_S17519052, gnl|UG|Xl_S13831493, gnl|UG|Xl_S21383279	OVER
5	GO:0032269	negative regulation of cellular protein metabolic process	Biological Process	GO:0032268, GO:0031324, GO:0051248, GO:0044267	regulation of cellular protein metabolic process, negative regulation of cellular metabolic process, negative regulation of protein metabolic process, cellular protein metabolic process	1.1e-06	3.3e-05	7	JGIv7b.000075417_4622334-4656565_XV|cdk5rap3, JGIv7b.000013265_1225306-1237065_VV|ywhab, JGIv7b.000007045_3538213-3566818_XX|pzp, JGIv7b.000175714_510704-534542_VV|c3, JGIv7b.000136959_478043-485938_VX|hrg, JGIv7b.000016004_2381636-2392398_VV|srrt, JGIv7b.000007045_3705045-3732370_VX|a2m	32	gnl|UG|Xl_S13590561, gnl|UG|Xl_S17527752, gnl|UG|Xl_S25665595, gnl|UG|Xl_S21313009, gnl|UG|Xl_S21312910, gnl|UG|Xl_S43236084, gnl|UG|Xl_S22245862, gnl|UG|Xl_S19656689, gnl|UG|Xl_S14220002, gnl|UG|Xl_S24572542, gnl|UG|Xl_S22246330, gnl|UG|Xl_S19656707, gnl|UG|Xl_S13831036, gnl|UG|Xl_S20459366, gnl|UG|Xl_S22300559, gnl|UG|Xl_S19656553, gnl|UG|Xl_S17519131, gnl|UG|Xl_S13591087, gnl|UG|Xl_S25791722, …	OVER
5	GO:0051248	negative regulation of protein metabolic process	Biological Process	GO:0051246, GO:0019538, GO:0010605	regulation of protein metabolic process, protein metabolic process, negative regulation of macromolecule metabolic process	1.1e-06	3.3e-05	7	JGIv7b.000075417_4622334-4656565_XV|cdk5rap3, JGIv7b.000013265_1225306-1237065_VV|ywhab, JGIv7b.000007045_3538213-3566818_XX|pzp, JGIv7b.000175714_510704-534542_VV|c3, JGIv7b.000136959_478043-485938_VX|hrg, JGIv7b.000016004_2381636-2392398_VV|srrt, JGIv7b.000007045_3705045-3732370_VX|a2m	32	gnl|UG|Xl_S13590561, gnl|UG|Xl_S17527752, gnl|UG|Xl_S25665595, gnl|UG|Xl_S21313009, gnl|UG|Xl_S21312910, gnl|UG|Xl_S43236084, gnl|UG|Xl_S22245862, gnl|UG|Xl_S19656689, gnl|UG|Xl_S14220002, gnl|UG|Xl_S24572542, gnl|UG|Xl_S22246330, gnl|UG|Xl_S19656707, gnl|UG|Xl_S13831036, gnl|UG|Xl_S20459366, gnl|UG|Xl_S22300559, gnl|UG|Xl_S19656553, gnl|UG|Xl_S17519131, gnl|UG|Xl_S13591087, gnl|UG|Xl_S25791722, …	OVER
5	GO:0055082	cellular chemical homeostasis	Biological Process	GO:0019725, GO:0048878	cellular homeostasis, chemical homeostasis	1.4e-06	4e-05	6	JGIv7b.000089040_293461-341654_XV|hk1, JGIv7b.000035524_2977676-3158199_XX|atp2b4, JGIv7b.000127590_340252-348394_XX|cdk16, JGIv7b.000203187_151844-203157_VV|hk1, JGIv7b.000007144_1529204-1594405_VV|rap1gds1, JGIv7b.000347078_830859-847645_VV|atp1a1	20	gnl|UG|Xl_S18980236, gnl|UG|Xl_S26316763, gnl|UG|Xl_S16907162, gnl|UG|Xl_S32826914, gnl|UG|Xl_S15806940, gnl|UG|Xl_S13590556, gnl|UG|Xl_S16907161, gnl|UG|Xl_S20966529, gnl|UG|Xl_S13589756, gnl|UG|Xl_S13589866, gnl|UG|Xl_S16916686, gnl|UG|Xl_S32400588, gnl|UG|Xl_S15685942, gnl|UG|Xl_S17519037, gnl|UG|Xl_S19874680, gnl|UG|Xl_S21561463, gnl|UG|Xl_S42161040, gnl|UG|Xl_S15825388, gnl|UG|Xl_S16291531, …	OVER
5	GO:0043085	positive regulation of catalytic activity	Biological Process	GO:0050790, GO:0044093	regulation of catalytic activity, positive regulation of molecular function	1.8e-06	5e-05	6	JGIv7b.000005375_495301-511785_VV|gdi1, JGIv7b.000185843_2015046-2019455_XX|apoa1, JGIv7b.000200825_1195269-1204553_VV|rfc3, JGIv7b.000102974_7457463-7518469_XV|rab3gap2, JGIv7b.000013265_1225306-1237065_VV|ywhab, JGIv7b.000007144_1529204-1594405_VV|rap1gds1	21	gnl|UG|Xl_S14810350, gnl|UG|Xl_S21929332, gnl|UG|Xl_S37959945, gnl|UG|Xl_S13590874, gnl|UG|Xl_S13589756, gnl|UG|Xl_S19656907, gnl|UG|Xl_S13590604, gnl|UG|Xl_S13590418, gnl|UG|Xl_S13589343, gnl|UG|Xl_S23586395, gnl|UG|Xl_S20459355, gnl|UG|Xl_S35139453, gnl|UG|Xl_S28473488, gnl|UG|Xl_S13830897, gnl|UG|Xl_S21561463, gnl|UG|Xl_S21057657, gnl|UG|Xl_S23058850, gnl|UG|Xl_S36163223, gnl|UG|Xl_S22391735, …	OVER
5	GO:0043412	macromolecule modification	Biological Process	GO:0043170	macromolecule metabolic process	2.5e-06	6.7e-05	19	JGIv7b.000061741_948406-956831_XX|fgb, JGIv7b.000075417_4622334-4656565_XV|cdk5rap3, JGIv7b.000099286_557102-564779_XX|fgb, JGIv7b.000012020_8794528-8820623_VV|ppp3r1, JGIv7b.000102974_7457463-7518469_XV|rab3gap2, JGIv7b.000013265_1225306-1237065_VV|ywhab, JGIv7b.000127590_340252-348394_XX|cdk16, JGIv7b.000256136_826902-842101_VV|cmtr1, JGIv7b.000051452_4703181-4958140_XV|nedd4l, JGIv7b.000075966…	367	gnl|UG|Xl_S36163490, gnl|UG|Xl_S18165610, gnl|UG|Xl_S24244319, gnl|UG|Xl_S21313146, gnl|UG|Xl_S17527712, gnl|UG|Xl_S26316796, gnl|UG|Xl_S21313149, gnl|UG|Xl_S21313384, gnl|UG|Xl_S35168970, gnl|UG|Xl_S29721647, gnl|UG|Xl_S41667191, gnl|UG|Xl_S21313260, gnl|UG|Xl_S22300600, gnl|UG|Xl_S18252026, gnl|UG|Xl_S19874744, gnl|UG|Xl_S13590706, gnl|UG|Xl_S21696512, gnl|UG|Xl_S13831476, gnl|UG|Xl_S24572530, …	OVER
5	GO:0034762	regulation of transmembrane transport	Biological Process	GO:0051049, GO:0055085	regulation of transport, transmembrane transport	2.9e-06	7.1e-05	3	JGIv7b.000072636_19249-21034_VX|vdac3, JGIv7b.000007749_436923-477607_VV|vdac2, JGIv7b.000139674_55485-127652_XX|kcnc1	0		OVER
5	GO:0043067	regulation of programmed cell death	Biological Process	GO:0012501, GO:0010941	programmed cell death, regulation of cell death	3e-06	7.2e-05	9	JGIv7b.000061741_948406-956831_XX|fgb, JGIv7b.000099286_557102-564779_XX|fgb, JGIv7b.000080512_738069-774836_XV|stxbp1, JGIv7b.000012020_8794528-8820623_VV|ppp3r1, JGIv7b.000007749_436923-477607_VV|vdac2, JGIv7b.000034503_2331416-2351739_VV|mtdh, JGIv7b.000005925_10174263-10202387_XX|sncb, JGIv7b.000026680_493215-513208_VV|thoc6, JGIv7b.000106789_1950088-1998513_XX|ckmt1b	75	gnl|UG|Xl_S22245740, gnl|UG|Xl_S29750492, gnl|UG|Xl_S14833141, gnl|UG|Xl_S20337428, gnl|UG|Xl_S19656907, gnl|UG|Xl_S13589359, gnl|UG|Xl_S50838354, gnl|UG|Xl_S14232452, gnl|UG|Xl_S21696702, gnl|UG|Xl_S20755441, gnl|UG|Xl_S36163448, gnl|UG|Xl_S35139453, gnl|UG|Xl_S20756017, gnl|UG|Xl_S22511876, gnl|UG|Xl_S21057657, gnl|UG|Xl_S22514980, gnl|UG|Xl_S21107538, gnl|UG|Xl_S24639632, gnl|UG|Xl_S13591087, …	OVER
5	GO:0051169	nuclear transport	Biological Process	GO:0046907	intracellular transport	4.3e-06	0.0001	6	JGIv7b.000012020_8794528-8820623_VV|ppp3r1, JGIv7b.000207208_4144423-4168796_XV|kpna1, JGIv7b.000071264_1420557-1431636_VV|nup85, JGIv7b.000027036_2189405-2207046_VV|ppm1b, JGIv7b.000026680_493215-513208_VV|thoc6, JGIv7b.000325448_632958-675037_VV|ranbp3	25	gnl|UG|Xl_S19874805, gnl|UG|Xl_S13591113, gnl|UG|Xl_S37488460, gnl|UG|Xl_S21313467, gnl|UG|Xl_S19133038, gnl|UG|Xl_S19133039, gnl|UG|Xl_S23777149, gnl|UG|Xl_S20459383, gnl|UG|Xl_S23586684, gnl|UG|Xl_S13590706, gnl|UG|Xl_S20247726, gnl|UG|Xl_S13831375, gnl|UG|Xl_S13831436, gnl|UG|Xl_S14231476, gnl|UG|Xl_S13590451, gnl|UG|Xl_S25665584, gnl|UG|Xl_S14219504, gnl|UG|Xl_S13590375, gnl|UG|Xl_S13589665, …	OVER
5	GO:0006753	nucleoside phosphate metabolic process	Biological Process	GO:0006796, GO:0055086, GO:0019637	phosphate-containing compound metabolic process, nucleobase-containing small molecule metabolic process, organophosphate metabolic process	7.2e-06	0.00016	12	JGIv7b.000093416_3226849-3249714_VV|nt5c1a, JGIv7b.000089040_293461-341654_XV|hk1, JGIv7b.000272406_969433-984701_XV|pnp, JGIv7b.000139078_1502635-1638778_VV|adk, JGIv7b.000035524_2977676-3158199_XX|atp2b4, JGIv7b.000061078_23288-34727_XV|pnp, JGIv7b.000137317_2063250-2075317_XX|nt5c1b, JGIv7b.000200825_5763300-5790577_VV|gpd1, JGIv7b.000005375_1098041-1113919_VV|atp5c1, JGIv7b.000035361_3467461-…	162	gnl|UG|Xl_S13590024, gnl|UG|Xl_S42160976, gnl|UG|Xl_S48799550, gnl|UG|Xl_S26316791, gnl|UG|Xl_S21696626, gnl|UG|Xl_S20966501, gnl|UG|Xl_S18252023, gnl|UG|Xl_S14810223, gnl|UG|Xl_S13831510, gnl|UG|Xl_S13831079, gnl|UG|Xl_S13589707, gnl|UG|Xl_S29750529, gnl|UG|Xl_S37223569, gnl|UG|Xl_S22530555, gnl|UG|Xl_S36663055, gnl|UG|Xl_S36163485, gnl|UG|Xl_S14742691, gnl|UG|Xl_S13831351, gnl|UG|Xl_S20755969, …	OVER
5	GO:0010038	response to metal ion	Biological Process	GO:0010035	response to inorganic substance	1.1e-05	0.00023	3	JGIv7b.000061741_948406-956831_XX|fgb, JGIv7b.000099286_557102-564779_XX|fgb, JGIv7b.000033905_1701594-1753110_VV|atp6v0d1	1	gnl|UG|Xl_S21662441	OVER
5	GO:0044267	cellular protein metabolic process	Biological Process	GO:0019538, GO:0044260	protein metabolic process, cellular macromolecule metabolic process	1.1e-05	0.00023	26	JGIv7b.000061741_948406-956831_XX|fgb, JGIv7b.000099286_557102-564779_XX|fgb, JGIv7b.000012020_8794528-8820623_VV|ppp3r1, JGIv7b.000013265_1225306-1237065_VV|ywhab, JGIv7b.000127590_340252-348394_XX|cdk16, JGIv7b.000051452_4703181-4958140_XV|nedd4l, JGIv7b.000009994_6695854-6718507_VV|eif3b, JGIv7b.000075966_1556639-1576839_VV|stt3a, JGIv7b.000047398_2713833-2729775_VV|mdh2, JGIv7b.000409144_4592…	698	gnl|UG|Xl_S36660971, gnl|UG|Xl_S17058386, gnl|UG|Xl_S21313146, gnl|UG|Xl_S19656621, gnl|UG|Xl_S19559291, gnl|UG|Xl_S26316795, gnl|UG|Xl_S21313149, gnl|UG|Xl_S21313384, gnl|UG|Xl_S29721647, gnl|UG|Xl_S19656749, gnl|UG|Xl_S21313260, gnl|UG|Xl_S22300600, gnl|UG|Xl_S20966622, gnl|UG|Xl_S13808570, gnl|UG|Xl_S19874744, gnl|UG|Xl_S21696512, gnl|UG|Xl_S13831476, gnl|UG|Xl_S13808459, gnl|UG|Xl_S32832116, …	OVER
5	GO:0072521	purine-containing compound metabolic process	Biological Process	GO:1901564, GO:0046483, GO:0006725, GO:0034641, GO:1901360	organonitrogen compound metabolic process, heterocycle metabolic process, cellular aromatic compound metabolic process, cellular nitrogen compound metabolic process, organic cyclic compound metabolic process	2.5e-05	0.00046	10	JGIv7b.000089040_293461-341654_XV|hk1, JGIv7b.000272406_969433-984701_XV|pnp, JGIv7b.000139078_1502635-1638778_VV|adk, JGIv7b.000035524_2977676-3158199_XX|atp2b4, JGIv7b.000061078_23288-34727_XV|pnp, JGIv7b.000200825_5763300-5790577_VV|gpd1, JGIv7b.000005375_1098041-1113919_VV|atp5c1, JGIv7b.000035361_3467461-3488670_VV|aldoc, JGIv7b.000203187_151844-203157_VV|hk1, JGIv7b.000013523_6705972-672141…	126	gnl|UG|Xl_S13590024, gnl|UG|Xl_S42160976, gnl|UG|Xl_S48799550, gnl|UG|Xl_S21696626, gnl|UG|Xl_S20966501, gnl|UG|Xl_S18252023, gnl|UG|Xl_S13831510, gnl|UG|Xl_S35035758, gnl|UG|Xl_S13831079, gnl|UG|Xl_S13589707, gnl|UG|Xl_S36663055, gnl|UG|Xl_S36163485, gnl|UG|Xl_S21313416, gnl|UG|Xl_S21561509, gnl|UG|Xl_S24517527, gnl|UG|Xl_S38754630, gnl|UG|Xl_S21313254, gnl|UG|Xl_S14232563, gnl|UG|Xl_S18979781, …	OVER
5	GO:0065003	macromolecular complex assembly	Biological Process	GO:0043933, GO:0022607	macromolecular complex subunit organization, cellular component assembly	3.2e-05	0.00057	11	JGIv7b.000061741_948406-956831_XX|fgb, JGIv7b.000009994_6695854-6718507_VV|eif3b, JGIv7b.000099286_557102-564779_XX|fgb, JGIv7b.000061741_997516-1001265_XX|fgg, JGIv7b.000185843_2015046-2019455_XX|apoa1, JGIv7b.000007749_436923-477607_VV|vdac2, JGIv7b.000007546_5374889-5405854_XV|picalm.2, JGIv7b.000139674_55485-127652_XX|kcnc1, JGIv7b.000014870_421228-475533_XX|add2, JGIv7b.000099286_526944-5360…	159	gnl|UG|Xl_S21313425, gnl|UG|Xl_S13590145, gnl|UG|Xl_S21929412, gnl|UG|Xl_S13591118, gnl|UG|Xl_S27569358, gnl|UG|Xl_S29721646, gnl|UG|Xl_S20247738, gnl|UG|Xl_S32802373, gnl|UG|Xl_S25080842, gnl|UG|Xl_S22511993, gnl|UG|Xl_S20756016, gnl|UG|Xl_S20337380, gnl|UG|Xl_S35827038, gnl|UG|Xl_S36163369, gnl|UG|Xl_S35733312, gnl|UG|Xl_S36663056, gnl|UG|Xl_S14810350, gnl|UG|Xl_S13590312, gnl|UG|Xl_S36352142, …	OVER
5	GO:0012501	programmed cell death	Biological Process	GO:0008219	cell death	3.6e-05	0.00064	10	JGIv7b.000061741_948406-956831_XX|fgb, JGIv7b.000075417_4622334-4656565_XV|cdk5rap3, JGIv7b.000099286_557102-564779_XX|fgb, JGIv7b.000080512_738069-774836_XV|stxbp1, JGIv7b.000012020_8794528-8820623_VV|ppp3r1, JGIv7b.000007749_436923-477607_VV|vdac2, JGIv7b.000034503_2331416-2351739_VV|mtdh, JGIv7b.000005925_10174263-10202387_XX|sncb, JGIv7b.000026680_493215-513208_VV|thoc6, JGIv7b.000106789_1950…	132	gnl|UG|Xl_S22245740, gnl|UG|Xl_S29750492, gnl|UG|Xl_S20337428, gnl|UG|Xl_S19656907, gnl|UG|Xl_S13591118, gnl|UG|Xl_S14232452, gnl|UG|Xl_S22300601, gnl|UG|Xl_S13830936, gnl|UG|Xl_S20755441, gnl|UG|Xl_S20756098, gnl|UG|Xl_S35139453, gnl|UG|Xl_S20756017, gnl|UG|Xl_S22511876, gnl|UG|Xl_S22514980, gnl|UG|Xl_S21107538, gnl|UG|Xl_S19656750, gnl|UG|Xl_S13591087, gnl|UG|Xl_S56349087, gnl|UG|Xl_S20966636, …	OVER
5	GO:0031329	regulation of cellular catabolic process	Biological Process	GO:0031323, GO:0009894, GO:0044248	regulation of cellular metabolic process, regulation of catabolic process, cellular catabolic process	3.6e-05	0.00065	4	JGIv7b.000075417_4622334-4656565_XV|cdk5rap3, JGIv7b.000185843_2015046-2019455_XX|apoa1, JGIv7b.000200825_5763300-5790577_VV|gpd1, JGIv7b.000001915_302304-417091_VV|btrc	10	gnl|UG|Xl_S17527752, gnl|UG|Xl_S13831322, gnl|UG|Xl_S13831036, gnl|UG|Xl_S13589619, gnl|UG|Xl_S22245654, gnl|UG|Xl_S21561594, gnl|UG|Xl_S13590676, gnl|UG|Xl_S28473625, gnl|UG|Xl_S16181784, gnl|UG|Xl_S20966612	OVER
5	GO:0051247	positive regulation of protein metabolic process	Biological Process	GO:0051246, GO:0019538, GO:0010604	regulation of protein metabolic process, protein metabolic process, positive regulation of macromolecule metabolic process	4.6e-05	0.0008	6	JGIv7b.000061741_948406-956831_XX|fgb, JGIv7b.000075417_4622334-4656565_XV|cdk5rap3, JGIv7b.000099286_557102-564779_XX|fgb, JGIv7b.000102974_7457463-7518469_XV|rab3gap2, JGIv7b.000013265_1456882-1465285_VV|snf8, JGIv7b.000001915_302304-417091_VV|btrc	40	gnl|UG|Xl_S21662539, gnl|UG|Xl_S21313009, gnl|UG|Xl_S21313223, gnl|UG|Xl_S21929376, gnl|UG|Xl_S21929332, gnl|UG|Xl_S13590720, gnl|UG|Xl_S19656907, gnl|UG|Xl_S13590604, gnl|UG|Xl_S29721647, gnl|UG|Xl_S14232370, gnl|UG|Xl_S22246330, gnl|UG|Xl_S13590706, gnl|UG|Xl_S13831476, gnl|UG|Xl_S21561463, gnl|UG|Xl_S21057657, gnl|UG|Xl_S15901413, gnl|UG|Xl_S36163223, gnl|UG|Xl_S35733312, gnl|UG|Xl_S21312989, …	OVER
5	GO:0017038	protein import	Biological Process	GO:0044765, GO:0015031	single-organism transport, protein transport	6.1e-05	0.00099	5	JGIv7b.000012020_8794528-8820623_VV|ppp3r1, JGIv7b.000133644_1221234-1224961_XX|timm9, JGIv7b.000207208_4144423-4168796_XV|kpna1, JGIv7b.000071264_1420557-1431636_VV|nup85, JGIv7b.000027036_2189405-2207046_VV|ppm1b	25	gnl|UG|Xl_S25665551, gnl|UG|Xl_S19874805, gnl|UG|Xl_S13591113, gnl|UG|Xl_S21313467, gnl|UG|Xl_S19133038, gnl|UG|Xl_S19133039, gnl|UG|Xl_S23777149, gnl|UG|Xl_S20459383, gnl|UG|Xl_S25080706, gnl|UG|Xl_S13590706, gnl|UG|Xl_S14227420, gnl|UG|Xl_S13831375, gnl|UG|Xl_S13831436, gnl|UG|Xl_S20755487, gnl|UG|Xl_S14220594, gnl|UG|Xl_S13590451, gnl|UG|Xl_S25665584, gnl|UG|Xl_S13590375, gnl|UG|Xl_S20966939, …	OVER
5	GO:0015849	organic acid transport	Biological Process	GO:0044765, GO:0071702	single-organism transport, organic substance transport	9.7e-05	0.0015	3	JGIv7b.000052441_5726433-5771759_XX|slc1a3, JGIv7b.000146032_104309-105661_XV|slc32a1, JGIv7b.000025194_5566694-5605793_XX|unnamed	4	gnl|UG|Xl_S21107475, gnl|UG|Xl_S25791665, gnl|UG|Xl_S21107457, gnl|UG|Xl_S17058389	OVER
5	GO:0033043	regulation of organelle organization	Biological Process	GO:0006996, GO:0051128	organelle organization, regulation of cellular component organization	0.0001	0.0016	6	JGIv7b.000031469_1247605-1255848_VV|cfl1, JGIv7b.000012020_8794528-8820623_VV|ppp3r1, JGIv7b.000072636_19249-21034_VX|vdac3, JGIv7b.000102974_7457463-7518469_XV|rab3gap2, JGIv7b.000014870_421228-475533_XX|add2, JGIv7b.000013265_1456882-1465285_VV|snf8	47	gnl|UG|Xl_S14925008, gnl|UG|Xl_S43236145, gnl|UG|Xl_S19656621, gnl|UG|Xl_S17527778, gnl|UG|Xl_S24517538, gnl|UG|Xl_S14926398, gnl|UG|Xl_S23586225, gnl|UG|Xl_S13589258, gnl|UG|Xl_S21735624, gnl|UG|Xl_S16552319, gnl|UG|Xl_S20756016, gnl|UG|Xl_S23058842, gnl|UG|Xl_S22612931, gnl|UG|Xl_S13831592, gnl|UG|Xl_S13591087, gnl|UG|Xl_S19656635, gnl|UG|Xl_S13591025, gnl|UG|Xl_S14833132, gnl|UG|Xl_S13590312, …	OVER
5	GO:0009116	nucleoside metabolic process	Biological Process	GO:1901564, GO:1901657, GO:0055086	organonitrogen compound metabolic process, glycosyl compound metabolic process, nucleobase-containing small molecule metabolic process	0.0001	0.0016	9	JGIv7b.000089040_293461-341654_XV|hk1, JGIv7b.000272406_969433-984701_XV|pnp, JGIv7b.000139078_1502635-1638778_VV|adk, JGIv7b.000061078_23288-34727_XV|pnp, JGIv7b.000200825_5763300-5790577_VV|gpd1, JGIv7b.000005375_1098041-1113919_VV|atp5c1, JGIv7b.000035361_3467461-3488670_VV|aldoc, JGIv7b.000203187_151844-203157_VV|hk1, JGIv7b.000013523_6705972-6721410_VV|uqcrc1	121	gnl|UG|Xl_S13590024, gnl|UG|Xl_S42160976, gnl|UG|Xl_S48799550, gnl|UG|Xl_S21696626, gnl|UG|Xl_S20966501, gnl|UG|Xl_S18252023, gnl|UG|Xl_S13831510, gnl|UG|Xl_S35035758, gnl|UG|Xl_S13831079, gnl|UG|Xl_S13589707, gnl|UG|Xl_S36663055, gnl|UG|Xl_S36163485, gnl|UG|Xl_S14742691, gnl|UG|Xl_S21313416, gnl|UG|Xl_S20119094, gnl|UG|Xl_S21313254, gnl|UG|Xl_S14232563, gnl|UG|Xl_S18979781, gnl|UG|Xl_S18977086, …	OVER
5	GO:0071822	protein complex subunit organization	Biological Process	GO:0043933	macromolecular complex subunit organization	0.00011	0.0017	10	JGIv7b.000061741_948406-956831_XX|fgb, JGIv7b.000031469_1247605-1255848_VV|cfl1, JGIv7b.000099286_557102-564779_XX|fgb, JGIv7b.000061741_997516-1001265_XX|fgg, JGIv7b.000007749_436923-477607_VV|vdac2, JGIv7b.000007546_5374889-5405854_XV|picalm.2, JGIv7b.000139674_55485-127652_XX|kcnc1, JGIv7b.000014870_421228-475533_XX|add2, JGIv7b.000099286_526944-536090_XX|fga, JGIv7b.000096766_257056-280979_VX…	152	gnl|UG|Xl_S21313425, gnl|UG|Xl_S13590145, gnl|UG|Xl_S21929412, gnl|UG|Xl_S13591118, gnl|UG|Xl_S27569358, gnl|UG|Xl_S29721646, gnl|UG|Xl_S20247738, gnl|UG|Xl_S32802373, gnl|UG|Xl_S25080842, gnl|UG|Xl_S13589825, gnl|UG|Xl_S22511993, gnl|UG|Xl_S20756016, gnl|UG|Xl_S20337380, gnl|UG|Xl_S35827038, gnl|UG|Xl_S36163369, gnl|UG|Xl_S35733312, gnl|UG|Xl_S36663056, gnl|UG|Xl_S14810350, gnl|UG|Xl_S13590312, …	OVER
5	GO:0051249	regulation of lymphocyte activation	Biological Process	GO:0046649, GO:0002694	lymphocyte activation, regulation of leukocyte activation	0.0002	0.0023	2	JGIv7b.000272406_969433-984701_XV|pnp, JGIv7b.000061078_23288-34727_XV|pnp	0		OVER
5	GO:0044283	small molecule biosynthetic process	Biological Process	GO:0044711, GO:0044281	single-organism biosynthetic process, small molecule metabolic process	0.00023	0.0025	7	JGIv7b.000272406_969433-984701_XV|pnp, JGIv7b.000185843_2015046-2019455_XX|apoa1, JGIv7b.000061078_23288-34727_XV|pnp, JGIv7b.000052441_5726433-5771759_XX|slc1a3, JGIv7b.000200825_5763300-5790577_VV|gpd1, JGIv7b.000021980_2015313-2025410_VV|pddc1, JGIv7b.000299965_415803-434470_XX|rbp4	79	gnl|UG|Xl_S13590024, gnl|UG|Xl_S35462093, gnl|UG|Xl_S21383250, gnl|UG|Xl_S13589756, gnl|UG|Xl_S20966501, gnl|UG|Xl_S20756050, gnl|UG|Xl_S14232525, gnl|UG|Xl_S25080883, gnl|UG|Xl_S28473455, gnl|UG|Xl_S37438879, gnl|UG|Xl_S28473611, gnl|UG|Xl_S27569307, gnl|UG|Xl_S14742696, gnl|UG|Xl_S26161506, gnl|UG|Xl_S22245734, gnl|UG|Xl_S19656750, gnl|UG|Xl_S36163202, gnl|UG|Xl_S16181678, gnl|UG|Xl_S14222517, …	OVER
5	GO:0070925	organelle assembly	Biological Process	GO:0006996, GO:0022607	organelle organization, cellular component assembly	0.00028	0.0031	5	JGIv7b.000031469_1247605-1255848_VV|cfl1, JGIv7b.000072636_19249-21034_VX|vdac3, JGIv7b.000036401_4239638-4254890_VV|rab11a, JGIv7b.000102974_7457463-7518469_XV|rab3gap2, JGIv7b.000033905_1701594-1753110_VV|atp6v0d1	36	gnl|UG|Xl_S14218345, gnl|UG|Xl_S13590122, gnl|UG|Xl_S21057643, gnl|UG|Xl_S22245686, gnl|UG|Xl_S14219534, gnl|UG|Xl_S13590742, gnl|UG|Xl_S13589650, gnl|UG|Xl_S27569408, gnl|UG|Xl_S20755401, gnl|UG|Xl_S17057507, gnl|UG|Xl_S25080845, gnl|UG|Xl_S20755501, gnl|UG|Xl_S25791722, gnl|UG|Xl_S38675501, gnl|UG|Xl_S26316764, gnl|UG|Xl_S21313058, gnl|UG|Xl_S14220411, gnl|UG|Xl_S21313473, gnl|UG|Xl_S40833723, …	OVER
5	GO:0019693	ribose phosphate metabolic process	Biological Process	GO:0006796, GO:0019637, GO:1901135	phosphate-containing compound metabolic process, organophosphate metabolic process, carbohydrate derivative metabolic process	0.0004	0.0042	8	JGIv7b.000089040_293461-341654_XV|hk1, JGIv7b.000139078_1502635-1638778_VV|adk, JGIv7b.000035524_2977676-3158199_XX|atp2b4, JGIv7b.000200825_5763300-5790577_VV|gpd1, JGIv7b.000005375_1098041-1113919_VV|atp5c1, JGIv7b.000035361_3467461-3488670_VV|aldoc, JGIv7b.000203187_151844-203157_VV|hk1, JGIv7b.000013523_6705972-6721410_VV|uqcrc1	116	gnl|UG|Xl_S13590024, gnl|UG|Xl_S42160976, gnl|UG|Xl_S48799550, gnl|UG|Xl_S26316791, gnl|UG|Xl_S21696626, gnl|UG|Xl_S20966501, gnl|UG|Xl_S18252023, gnl|UG|Xl_S13831510, gnl|UG|Xl_S13831079, gnl|UG|Xl_S13589707, gnl|UG|Xl_S36663055, gnl|UG|Xl_S36163485, gnl|UG|Xl_S20119094, gnl|UG|Xl_S21313254, gnl|UG|Xl_S14232563, gnl|UG|Xl_S18979781, gnl|UG|Xl_S18977086, gnl|UG|Xl_S14810235, gnl|UG|Xl_S17519129, …	OVER
5	GO:0032270	positive regulation of cellular protein metabolic process	Biological Process	GO:0031325, GO:0051247, GO:0032268, GO:0044267	positive regulation of cellular metabolic process, positive regulation of protein metabolic process, regulation of cellular protein metabolic process, cellular protein metabolic process	0.00044	0.0046	5	JGIv7b.000061741_948406-956831_XX|fgb, JGIv7b.000075417_4622334-4656565_XV|cdk5rap3, JGIv7b.000099286_557102-564779_XX|fgb, JGIv7b.000102974_7457463-7518469_XV|rab3gap2, JGIv7b.000001915_302304-417091_VV|btrc	40	gnl|UG|Xl_S21662539, gnl|UG|Xl_S21313009, gnl|UG|Xl_S21313223, gnl|UG|Xl_S21929376, gnl|UG|Xl_S21929332, gnl|UG|Xl_S13590720, gnl|UG|Xl_S19656907, gnl|UG|Xl_S13590604, gnl|UG|Xl_S29721647, gnl|UG|Xl_S14232370, gnl|UG|Xl_S22246330, gnl|UG|Xl_S13590706, gnl|UG|Xl_S13831476, gnl|UG|Xl_S21561463, gnl|UG|Xl_S21057657, gnl|UG|Xl_S15901413, gnl|UG|Xl_S36163223, gnl|UG|Xl_S35733312, gnl|UG|Xl_S21312989, …	OVER
5	GO:0060429	epithelium development	Biological Process	GO:0009888	tissue development	0.00049	0.005	6	JGIv7b.000075417_4622334-4656565_XV|cdk5rap3, JGIv7b.000031469_1247605-1255848_VV|cfl1, JGIv7b.000035524_2977676-3158199_XX|atp2b4, JGIv7b.000012020_8794528-8820623_VV|ppp3r1, JGIv7b.000033905_1701594-1753110_VV|atp6v0d1, JGIv7b.000035361_3467461-3488670_VV|aldoc	64	gnl|UG|Xl_S13684707, gnl|UG|Xl_S18598721, gnl|UG|Xl_S13590385, gnl|UG|Xl_S55309451, gnl|UG|Xl_S36660972, gnl|UG|Xl_S21383298, gnl|UG|Xl_S37959937, gnl|UG|Xl_S25791195, gnl|UG|Xl_S14833141, gnl|UG|Xl_S18598720, gnl|UG|Xl_S13590942, gnl|UG|Xl_S20756091, gnl|UG|Xl_S13590427, gnl|UG|Xl_S48799477, gnl|UG|Xl_S21696702, gnl|UG|Xl_S21313580, gnl|UG|Xl_S35765978, gnl|UG|Xl_S14232326, gnl|UG|Xl_S22245819, …	OVER
5	GO:0034097	response to cytokine	Biological Process	GO:0010033	response to organic substance	0.00061	0.006	2	JGIv7b.000200825_5763300-5790577_VV|gpd1, JGIv7b.000071264_1420557-1431636_VV|nup85	1	gnl|UG|Xl_S20247738	OVER
5	GO:0010563	negative regulation of phosphorus metabolic process	Biological Process	GO:0051174, GO:0031324, GO:0006793	regulation of phosphorus metabolic process, negative regulation of cellular metabolic process, phosphorus metabolic process	0.00075	0.0072	3	JGIv7b.000075417_4622334-4656565_XV|cdk5rap3, JGIv7b.000013265_1225306-1237065_VV|ywhab, JGIv7b.000221007_1246835-1298109_VV|rbm26	10	gnl|UG|Xl_S19656616, gnl|UG|Xl_S22300559, gnl|UG|Xl_S13590312, gnl|UG|Xl_S19656689, gnl|UG|Xl_S21057524, gnl|UG|Xl_S16907200, gnl|UG|Xl_S21313023, gnl|UG|Xl_S17519068, gnl|UG|Xl_S17519131, gnl|UG|Xl_S29966102	OVER
5	GO:0014070	response to organic cyclic compound	Biological Process	GO:0010033	response to organic substance	0.00075	0.0072	3	JGIv7b.000200825_5763300-5790577_VV|gpd1, JGIv7b.000001915_302304-417091_VV|btrc, JGIv7b.000016004_2381636-2392398_VV|srrt	10	gnl|UG|Xl_S30132089, gnl|UG|Xl_S13807139, gnl|UG|Xl_S20459366, gnl|UG|Xl_S21312910, gnl|UG|Xl_S13803411, gnl|UG|Xl_S43236084, gnl|UG|Xl_S13831413, gnl|UG|Xl_S22159684, gnl|UG|Xl_S21313580, gnl|UG|Xl_S56349087	OVER
5	GO:0043436	oxoacid metabolic process	Biological Process	GO:0006082	organic acid metabolic process	0.0012	0.011	10	JGIv7b.000089040_293461-341654_XV|hk1, JGIv7b.000006290_1522022-1562623_VX|cryl1, JGIv7b.000185843_2015046-2019455_XX|apoa1, JGIv7b.000400440_145372-185067_VV|sdha, JGIv7b.000052441_5726433-5771759_XX|slc1a3, JGIv7b.000200825_5763300-5790577_VV|gpd1, JGIv7b.000047398_2713833-2729775_VV|mdh2, JGIv7b.000021980_2015313-2025410_VV|pddc1, JGIv7b.000035361_3467461-3488670_VV|aldoc, JGIv7b.000203187_151…	208	gnl|UG|Xl_S20966505, gnl|UG|Xl_S13590024, gnl|UG|Xl_S21504329, gnl|UG|Xl_S21383374, gnl|UG|Xl_S20966629, gnl|UG|Xl_S21383250, gnl|UG|Xl_S21561479, gnl|UG|Xl_S21696626, gnl|UG|Xl_S18252023, gnl|UG|Xl_S35726576, gnl|UG|Xl_S18252024, gnl|UG|Xl_S14742732, gnl|UG|Xl_S30930834, gnl|UG|Xl_S16907123, gnl|UG|Xl_S19656750, gnl|UG|Xl_S36163485, gnl|UG|Xl_S20966517, gnl|UG|Xl_S36660983, gnl|UG|Xl_S24430034, …	OVER
5	GO:0031347	regulation of defense response	Biological Process	GO:0080134, GO:0006952	regulation of response to stress, defense response	0.0012	0.011	2	JGIv7b.000052441_5726433-5771759_XX|slc1a3, JGIv7b.000027036_2189405-2207046_VV|ppm1b	2	gnl|UG|Xl_S20337332, gnl|UG|Xl_S20459353	OVER
5	GO:0008544	epidermis development	Biological Process	GO:0009888	tissue development	0.0012	0.011	2	JGIv7b.000035524_2977676-3158199_XX|atp2b4, JGIv7b.000033905_1701594-1753110_VV|atp6v0d1	2	gnl|UG|Xl_S13590385, gnl|UG|Xl_S16552369	OVER
5	GO:0071310	cellular response to organic substance	Biological Process	GO:0070887, GO:0010033	cellular response to chemical stimulus, response to organic substance	0.0014	0.012	6	JGIv7b.000075417_4622334-4656565_XV|cdk5rap3, JGIv7b.000200825_5763300-5790577_VV|gpd1, JGIv7b.000127590_340252-348394_XX|cdk16, JGIv7b.000071264_1420557-1431636_VV|nup85, JGIv7b.000001915_302304-417091_VV|btrc, JGIv7b.000016004_2381636-2392398_VV|srrt	79	gnl|UG|Xl_S13589594, gnl|UG|Xl_S21930242, gnl|UG|Xl_S13590385, gnl|UG|Xl_S14814344, gnl|UG|Xl_S13589593, gnl|UG|Xl_S13590188, gnl|UG|Xl_S21313223, gnl|UG|Xl_S43236084, gnl|UG|Xl_S14833141, gnl|UG|Xl_S21930241, gnl|UG|Xl_S13590305, gnl|UG|Xl_S13589557, gnl|UG|Xl_S20247738, gnl|UG|Xl_S21696702, gnl|UG|Xl_S20966743, gnl|UG|Xl_S21313580, gnl|UG|Xl_S45445908, gnl|UG|Xl_S36163207, gnl|UG|Xl_S30132089, …	OVER
5	GO:0051174	regulation of phosphorus metabolic process	Biological Process	GO:0031323, GO:0006793	regulation of cellular metabolic process, phosphorus metabolic process	0.0017	0.015	6	JGIv7b.000061741_948406-956831_XX|fgb, JGIv7b.000075417_4622334-4656565_XV|cdk5rap3, JGIv7b.000099286_557102-564779_XX|fgb, JGIv7b.000013265_1225306-1237065_VV|ywhab, JGIv7b.000200825_5763300-5790577_VV|gpd1, JGIv7b.000221007_1246835-1298109_VV|rbm26	83	gnl|UG|Xl_S21662539, gnl|UG|Xl_S17527712, gnl|UG|Xl_S21929332, gnl|UG|Xl_S21313149, gnl|UG|Xl_S13589436, gnl|UG|Xl_S21313023, gnl|UG|Xl_S29721647, gnl|UG|Xl_S23586641, gnl|UG|Xl_S13589631, gnl|UG|Xl_S19874744, gnl|UG|Xl_S13590706, gnl|UG|Xl_S13831476, gnl|UG|Xl_S22300559, gnl|UG|Xl_S34872032, gnl|UG|Xl_S28473454, gnl|UG|Xl_S30132004, gnl|UG|Xl_S28473456, gnl|UG|Xl_S21057657, gnl|UG|Xl_S16907200, …	OVER
5	GO:0019058	viral life cycle	Biological Process	GO:0016032	viral process	0.002	0.016	2	JGIv7b.000013265_1456882-1465285_VV|snf8, JGIv7b.000026680_493215-513208_VV|thoc6	3	gnl|UG|Xl_S22300487, gnl|UG|Xl_S15805343, gnl|UG|Xl_S37223632	OVER
5	GO:0042692	muscle cell differentiation	Biological Process	GO:0030154, GO:0061061	cell differentiation, muscle structure development	0.002	0.016	2	JGIv7b.000031469_1247605-1255848_VV|cfl1, JGIv7b.000185843_2015046-2019455_XX|apoa1	3	gnl|UG|Xl_S13590758, gnl|UG|Xl_S13831077, gnl|UG|Xl_S20756140	OVER
5	GO:0072359	circulatory system development	Biological Process	GO:0048731	system development	0.0023	0.018	4	JGIv7b.000012020_8794528-8820623_VV|ppp3r1, JGIv7b.000036401_4239638-4254890_VV|rab11a, JGIv7b.000033905_1701594-1753110_VV|atp6v0d1, JGIv7b.000034503_2331416-2351739_VV|mtdh	35	gnl|UG|Xl_S21662539, gnl|UG|Xl_S37959937, gnl|UG|Xl_S21929354, gnl|UG|Xl_S48799097, gnl|UG|Xl_S13684624, gnl|UG|Xl_S13590801, gnl|UG|Xl_S13590603, gnl|UG|Xl_S21696702, gnl|UG|Xl_S20966743, gnl|UG|Xl_S21313580, gnl|UG|Xl_S13830936, gnl|UG|Xl_S14232326, gnl|UG|Xl_S13831013, gnl|UG|Xl_S13830961, gnl|UG|Xl_S14232467, gnl|UG|Xl_S24639633, gnl|UG|Xl_S16181850, gnl|UG|Xl_S20755606, gnl|UG|Xl_S16833779, …	OVER
5	GO:0072358	cardiovascular system development	Biological Process	GO:0048731, GO:0072359	system development, circulatory system development	0.0028	0.022	3	JGIv7b.000012020_8794528-8820623_VV|ppp3r1, JGIv7b.000036401_4239638-4254890_VV|rab11a, JGIv7b.000034503_2331416-2351739_VV|mtdh	17	gnl|UG|Xl_S13589462, gnl|UG|Xl_S22246364, gnl|UG|Xl_S17058397, gnl|UG|Xl_S37959937, gnl|UG|Xl_S21313154, gnl|UG|Xl_S21696702, gnl|UG|Xl_S20966743, gnl|UG|Xl_S21313580, gnl|UG|Xl_S13830936, gnl|UG|Xl_S14232326, gnl|UG|Xl_S13830961, gnl|UG|Xl_S14232467, gnl|UG|Xl_S24639633, gnl|UG|Xl_S16181850, gnl|UG|Xl_S20755606, gnl|UG|Xl_S20755617, gnl|UG|Xl_S20755836	OVER
5	GO:0001944	vasculature development	Biological Process	GO:0048731, GO:0072358	system development, cardiovascular system development	0.0028	0.022	3	JGIv7b.000012020_8794528-8820623_VV|ppp3r1, JGIv7b.000036401_4239638-4254890_VV|rab11a, JGIv7b.000034503_2331416-2351739_VV|mtdh	17	gnl|UG|Xl_S13589462, gnl|UG|Xl_S22246364, gnl|UG|Xl_S17058397, gnl|UG|Xl_S37959937, gnl|UG|Xl_S21313154, gnl|UG|Xl_S21696702, gnl|UG|Xl_S20966743, gnl|UG|Xl_S21313580, gnl|UG|Xl_S13830936, gnl|UG|Xl_S14232326, gnl|UG|Xl_S13830961, gnl|UG|Xl_S14232467, gnl|UG|Xl_S24639633, gnl|UG|Xl_S16181850, gnl|UG|Xl_S20755606, gnl|UG|Xl_S20755617, gnl|UG|Xl_S20755836	OVER
5	GO:0030097	hemopoiesis	Biological Process	GO:0048534	hematopoietic or lymphoid organ development	0.0037	0.028	3	JGIv7b.000272406_969433-984701_XV|pnp, JGIv7b.000061078_23288-34727_XV|pnp, JGIv7b.000014870_421228-475533_XX|add2	19	gnl|UG|Xl_S13590385, gnl|UG|Xl_S20337312, gnl|UG|Xl_S55309110, gnl|UG|Xl_S17058397, gnl|UG|Xl_S13590974, gnl|UG|Xl_S20966881, gnl|UG|Xl_S13589457, gnl|UG|Xl_S24663493, gnl|UG|Xl_S20966931, gnl|UG|Xl_S13683506, gnl|UG|Xl_S13589287, gnl|UG|Xl_S13831565, gnl|UG|Xl_S36163404, gnl|UG|Xl_S13831349, gnl|UG|Xl_S13831118, gnl|UG|Xl_S27569349, gnl|UG|Xl_S20755933, gnl|UG|Xl_S37223612, gnl|UG|Xl_S21313509	OVER
5	GO:0001654	eye development	Biological Process	GO:0007423	sensory organ development	0.0042	0.031	3	JGIv7b.000033905_1701594-1753110_VV|atp6v0d1, JGIv7b.000007281_3095236-3109088_VV|sec13, JGIv7b.000299965_415803-434470_XX|rbp4	20	gnl|UG|Xl_S19874738, gnl|UG|Xl_S18252029, gnl|UG|Xl_S55309451, gnl|UG|Xl_S34484926, gnl|UG|Xl_S21313339, gnl|UG|Xl_S13590881, gnl|UG|Xl_S22245695, gnl|UG|Xl_S24430043, gnl|UG|Xl_S19656612, gnl|UG|Xl_S14833141, gnl|UG|Xl_S19874654, gnl|UG|Xl_S21313463, gnl|UG|Xl_S21313101, gnl|UG|Xl_S35726586, gnl|UG|Xl_S13589345, gnl|UG|Xl_S21938858, gnl|UG|Xl_S42526251, gnl|UG|Xl_S29750538, gnl|UG|Xl_S13683498, …	OVER
5	GO:0034655	nucleobase-containing compound catabolic process	Biological Process	GO:0006139, GO:0019439, GO:0044270, GO:0046700, GO:1901361	nucleobase-containing compound metabolic process, aromatic compound catabolic process, cellular nitrogen compound catabolic process, heterocycle catabolic process, organic cyclic compound catabolic process	0.0042	0.031	4	JGIv7b.000272406_969433-984701_XV|pnp, JGIv7b.000061078_23288-34727_XV|pnp, JGIv7b.000137317_2063250-2075317_XX|nt5c1b, JGIv7b.000075398_904721-940846_VV|skiv2l	42	gnl|UG|Xl_S19656944, gnl|UG|Xl_S21929376, gnl|UG|Xl_S25080923, gnl|UG|Xl_S22300469, gnl|UG|Xl_S35188168, gnl|UG|Xl_S22811536, gnl|UG|Xl_S13808239, gnl|UG|Xl_S22811559, gnl|UG|Xl_S22530555, gnl|UG|Xl_S13763442, gnl|UG|Xl_S22245879, gnl|UG|Xl_S20755969, gnl|UG|Xl_S25791722, gnl|UG|Xl_S13589880, gnl|UG|Xl_S14219504, gnl|UG|Xl_S20755708, gnl|UG|Xl_S21627561, gnl|UG|Xl_S24430032, gnl|UG|Xl_S22245654, …	OVER
5	GO:0000165	MAPK cascade	Biological Process	GO:0023014, GO:0035556	signal transduction by protein phosphorylation, intracellular signal transduction	0.0042	0.031	3	JGIv7b.000061741_948406-956831_XX|fgb, JGIv7b.000075417_4622334-4656565_XV|cdk5rap3, JGIv7b.000099286_557102-564779_XX|fgb	20	gnl|UG|Xl_S21662539, gnl|UG|Xl_S21313339, gnl|UG|Xl_S13590720, gnl|UG|Xl_S13590874, gnl|UG|Xl_S29721647, gnl|UG|Xl_S13589698, gnl|UG|Xl_S19656617, gnl|UG|Xl_S13590418, gnl|UG|Xl_S20755693, gnl|UG|Xl_S13831541, gnl|UG|Xl_S20459355, gnl|UG|Xl_S22300503, gnl|UG|Xl_S21561463, gnl|UG|Xl_S22336432, gnl|UG|Xl_S15901413, gnl|UG|Xl_S13789302, gnl|UG|Xl_S17519068, gnl|UG|Xl_S21312989, gnl|UG|Xl_S17519131, …	OVER
5	GO:0031328	positive regulation of cellular biosynthetic process	Biological Process	GO:0031326, GO:0031325, GO:0044249, GO:0009891	regulation of cellular biosynthetic process, positive regulation of cellular metabolic process, cellular biosynthetic process, positive regulation of biosynthetic process	0.0043	0.032	7	JGIv7b.000075417_4622334-4656565_XV|cdk5rap3, JGIv7b.000012020_8794528-8820623_VV|ppp3r1, JGIv7b.000185843_2015046-2019455_XX|apoa1, JGIv7b.000200825_1195269-1204553_VV|rfc3, JGIv7b.000102974_7457463-7518469_XV|rab3gap2, JGIv7b.000071264_1420557-1431636_VV|nup85, JGIv7b.000001915_302304-417091_VV|btrc	135	gnl|UG|Xl_S13590264, gnl|UG|Xl_S18252029, gnl|UG|Xl_S21930242, gnl|UG|Xl_S13590024, gnl|UG|Xl_S16552386, gnl|UG|Xl_S13590421, gnl|UG|Xl_S21929376, gnl|UG|Xl_S21930241, gnl|UG|Xl_S29721647, gnl|UG|Xl_S13590669, gnl|UG|Xl_S13590427, gnl|UG|Xl_S20247738, gnl|UG|Xl_S13831476, gnl|UG|Xl_S36163404, gnl|UG|Xl_S35139453, gnl|UG|Xl_S36163487, gnl|UG|Xl_S19626009, gnl|UG|Xl_S21735640, gnl|UG|Xl_S56349087, …	OVER
5	GO:0060249	anatomical structure homeostasis	Biological Process	GO:0042592	homeostatic process	0.0054	0.039	2	JGIv7b.000031469_1247605-1255848_VV|cfl1, JGIv7b.000299965_415803-434470_XX|rbp4	6	gnl|UG|Xl_S32213862, gnl|UG|Xl_S19874599, gnl|UG|Xl_S18338263, gnl|UG|Xl_S30677022, gnl|UG|Xl_S21107469, gnl|UG|Xl_S18338264	OVER

## Sheet: Inter_R1-BP-level5-excl
Level	GO ID	GO Name	GO Type	Parents (ACC)	Parents (Name)	P-Value	FDR	#SeqTest	SeqTest	#SeqRef	SeqRef	OVER/UNDER	(-)log10FDR
5	GO:0048666	neuron development	Biological Process	GO:0030182, GO:0048468	neuron differentiation, cell development	1.1e-23	4.8e-21	18	JGIv7b.000035524_2977676-3158199_XX|atp2b4, JGIv7b.000080512_738069-774836_XV|stxbp1, JGIv7b.000151578_315794-412381_XX|pacsin1, JGIv7b.000007281_3095236-3109088_VV|sec13, JGIv7b.000127590_340252-348394_XX|cdk16, JGIv7b.000163806_3658472-3761368_XX|gas7, JGIv7b.000023165_7248016-7316270_XV|camsap2, JGIv7b.000001187_10588946-10628565_XV|map1b, JGIv7b.000272406_3136283-3151283_XX|nefh, JGIv7b.00037…	21	gnl|UG|Xl_S13763405, gnl|UG|Xl_S55309451, gnl|UG|Xl_S22245695, gnl|UG|Xl_S22246336, gnl|UG|Xl_S13590653, gnl|UG|Xl_S21929324, gnl|UG|Xl_S13590846, gnl|UG|Xl_S21313101, gnl|UG|Xl_S13589786, gnl|UG|Xl_S13589698, gnl|UG|Xl_S20966698, gnl|UG|Xl_S13589694, gnl|UG|Xl_S20755441, gnl|UG|Xl_S20756166, gnl|UG|Xl_S21561522, gnl|UG|Xl_S35139453, gnl|UG|Xl_S13683498, gnl|UG|Xl_S19874680, gnl|UG|Xl_S20756113, …	OVER	20.3188
5	GO:0031175	neuron projection development	Biological Process	GO:0048666, GO:0030030	neuron development, cell projection organization	1e-16	2.2e-14	13	JGIv7b.000080512_738069-774836_XV|stxbp1, JGIv7b.000151578_315794-412381_XX|pacsin1, JGIv7b.000127590_340252-348394_XX|cdk16, JGIv7b.000023165_7248016-7316270_XV|camsap2, JGIv7b.000001187_10588946-10628565_XV|map1b, JGIv7b.000272406_3136283-3151283_XX|nefh, JGIv7b.000373158_2247756-2300056_XX|cntnap1, JGIv7b.000032212_3902286-3944258_XV|map1b, JGIv7b.000185843_2015046-2019455_XX|apoa1, JGIv7b.000…	18	gnl|UG|Xl_S13763405, gnl|UG|Xl_S55309451, gnl|UG|Xl_S22246336, gnl|UG|Xl_S13590653, gnl|UG|Xl_S21929324, gnl|UG|Xl_S13590846, gnl|UG|Xl_S13589786, gnl|UG|Xl_S13589698, gnl|UG|Xl_S20966698, gnl|UG|Xl_S13589694, gnl|UG|Xl_S20755441, gnl|UG|Xl_S20756166, gnl|UG|Xl_S21561522, gnl|UG|Xl_S35139453, gnl|UG|Xl_S19874680, gnl|UG|Xl_S20756113, gnl|UG|Xl_S13831363, gnl|UG|Xl_S13591087	OVER	13.6576
5	GO:0071702	organic substance transport	Biological Process	GO:0006810	transport	3.6e-12	3.7e-10	28	JGIv7b.000061741_948406-956831_XX|fgb, JGIv7b.000099286_557102-564779_XX|fgb, JGIv7b.000012020_8794528-8820623_VV|ppp3r1, JGIv7b.000061078_23288-34727_XV|pnp, JGIv7b.000133644_1221234-1224961_XX|timm9, JGIv7b.000013265_1225306-1237065_VV|ywhab, JGIv7b.000007281_3095236-3109088_VV|sec13, JGIv7b.000127590_340252-348394_XX|cdk16, JGIv7b.000025212_506677-546466_VV|snx30, JGIv7b.000203041_2133308-2145…	382	gnl|UG|Xl_S21057583, gnl|UG|Xl_S20337266, gnl|UG|Xl_S19656745, gnl|UG|Xl_S27569194, gnl|UG|Xl_S16552384, gnl|UG|Xl_S21057584, gnl|UG|Xl_S13590024, gnl|UG|Xl_S13591113, gnl|UG|Xl_S19874627, gnl|UG|Xl_S19656742, gnl|UG|Xl_S17058380, gnl|UG|Xl_S21383251, gnl|UG|Xl_S21313269, gnl|UG|Xl_S24430041, gnl|UG|Xl_S21313385, gnl|UG|Xl_S19874745, gnl|UG|Xl_S20966744, gnl|UG|Xl_S21313381, gnl|UG|Xl_S14232294, …	OVER	9.4318
5	GO:0006887	exocytosis	Biological Process	GO:0016192, GO:0032940	vesicle-mediated transport, secretion by cell	5.1e-11	4e-09	9	JGIv7b.000061741_948406-956831_XX|fgb, JGIv7b.000099286_557102-564779_XX|fgb, JGIv7b.000070754_932887-955858_VV|exoc3, JGIv7b.000080512_738069-774836_XV|stxbp1, JGIv7b.000036401_4239638-4254890_VV|rab11a, JGIv7b.000071264_666590-680225_VV|exoc7, JGIv7b.000127590_340252-348394_XX|cdk16, JGIv7b.000013265_1456882-1465285_VV|snf8, JGIv7b.000030470_5760127-6062936_XX|syt1	17	gnl|UG|Xl_S22245744, gnl|UG|Xl_S21057623, gnl|UG|Xl_S20966744, gnl|UG|Xl_S20337403, gnl|UG|Xl_S26653035, gnl|UG|Xl_S20756068, gnl|UG|Xl_S28473550, gnl|UG|Xl_S24575962, gnl|UG|Xl_S22391793, gnl|UG|Xl_S21561478, gnl|UG|Xl_S20966383, gnl|UG|Xl_S20755993, gnl|UG|Xl_S16907157, gnl|UG|Xl_S20755823, gnl|UG|Xl_S31698672, gnl|UG|Xl_S43838293, gnl|UG|Xl_S20755846	OVER	8.39794
5	GO:0071705	nitrogen compound transport	Biological Process	GO:0006810	transport	7.9e-09	3.8e-07	10	JGIv7b.000061741_948406-956831_XX|fgb, JGIv7b.000099286_557102-564779_XX|fgb, JGIv7b.000171284_51263-56090_VV|alyref, JGIv7b.000052441_5726433-5771759_XX|slc1a3, JGIv7b.000146032_104309-105661_XV|slc32a1, JGIv7b.000127590_340252-348394_XX|cdk16, JGIv7b.000071264_1420557-1431636_VV|nup85, JGIv7b.000299965_415803-434470_XX|rbp4, JGIv7b.000026680_493215-513208_VV|thoc6, JGIv7b.000025194_5566694-5605…	48	gnl|UG|Xl_S22332478, gnl|UG|Xl_S22245782, gnl|UG|Xl_S13590561, gnl|UG|Xl_S14221812, gnl|UG|Xl_S13590024, gnl|UG|Xl_S13590442, gnl|UG|Xl_S21313325, gnl|UG|Xl_S36619403, gnl|UG|Xl_S13590326, gnl|UG|Xl_S21504267, gnl|UG|Xl_S22300469, gnl|UG|Xl_S20966469, gnl|UG|Xl_S21696702, gnl|UG|Xl_S27569277, gnl|UG|Xl_S13808239, gnl|UG|Xl_S21107475, gnl|UG|Xl_S20247726, gnl|UG|Xl_S35139453, gnl|UG|Xl_S13831436, …	OVER	6.42022
5	GO:0043069	negative regulation of programmed cell death	Biological Process	GO:0043067, GO:0060548, GO:0012501	regulation of programmed cell death, negative regulation of cell death, programmed cell death	8.9e-09	4.3e-07	8	JGIv7b.000061741_948406-956831_XX|fgb, JGIv7b.000099286_557102-564779_XX|fgb, JGIv7b.000080512_738069-774836_XV|stxbp1, JGIv7b.000007749_436923-477607_VV|vdac2, JGIv7b.000034503_2331416-2351739_VV|mtdh, JGIv7b.000005925_10174263-10202387_XX|sncb, JGIv7b.000026680_493215-513208_VV|thoc6, JGIv7b.000106789_1950088-1998513_XX|ckmt1b	23	gnl|UG|Xl_S38675484, gnl|UG|Xl_S13590653, gnl|UG|Xl_S21313555, gnl|UG|Xl_S14833141, gnl|UG|Xl_S20337428, gnl|UG|Xl_S19874654, gnl|UG|Xl_S13590604, gnl|UG|Xl_S21312991, gnl|UG|Xl_S21696702, gnl|UG|Xl_S20966511, gnl|UG|Xl_S21504237, gnl|UG|Xl_S42160908, gnl|UG|Xl_S13831213, gnl|UG|Xl_S20755441, gnl|UG|Xl_S22300503, gnl|UG|Xl_S25080753, gnl|UG|Xl_S13831426, gnl|UG|Xl_S14232950, gnl|UG|Xl_S35139453, …	OVER	6.36653
5	GO:0055085	transmembrane transport	Biological Process	GO:0006810	transport	3.3e-08	1.4e-06	14	JGIv7b.000035524_2977676-3158199_XX|atp2b4, JGIv7b.000072636_19249-21034_VX|vdac3, JGIv7b.000007749_436923-477607_VV|vdac2, JGIv7b.000133644_1221234-1224961_XX|timm9, JGIv7b.000115163_815856-912316_XX|sv2a, JGIv7b.000203041_87543-98545_VV|atp6ap1.2, JGIv7b.000347078_830859-847645_VV|atp1a1, JGIv7b.000052441_5726433-5771759_XX|slc1a3, JGIv7b.000033905_1701594-1753110_VV|atp6v0d1, JGIv7b.000139674_…	138	gnl|UG|Xl_S17058385, gnl|UG|Xl_S25665534, gnl|UG|Xl_S21313269, gnl|UG|Xl_S19656589, gnl|UG|Xl_S14742604, gnl|UG|Xl_S15685783, gnl|UG|Xl_S17508990, gnl|UG|Xl_S13829276, gnl|UG|Xl_S14227420, gnl|UG|Xl_S20459347, gnl|UG|Xl_S14810219, gnl|UG|Xl_S13831513, gnl|UG|Xl_S13807521, gnl|UG|Xl_S14220594, gnl|UG|Xl_S38754590, gnl|UG|Xl_S22245874, gnl|UG|Xl_S22528757, gnl|UG|Xl_S18979781, gnl|UG|Xl_S18977086, …	OVER	5.85387
5	GO:0030168	platelet activation	Biological Process	GO:0007596, GO:0001775	blood coagulation, cell activation	6.8e-08	2.6e-06	5	JGIv7b.000061741_948406-956831_XX|fgb, JGIv7b.000099286_557102-564779_XX|fgb, JGIv7b.000080512_738069-774836_XV|stxbp1, JGIv7b.000061741_997516-1001265_XX|fgg, JGIv7b.000099286_526944-536090_XX|fga	4	gnl|UG|Xl_S26653031, gnl|UG|Xl_S16181823, gnl|UG|Xl_S13831493, gnl|UG|Xl_S13589750	OVER	5.58503
5	GO:0009914	hormone transport	Biological Process	GO:0044765, GO:0010817	single-organism transport, regulation of hormone levels	6.8e-08	2.6e-06	5	JGIv7b.000061741_948406-956831_XX|fgb, JGIv7b.000203041_2133308-2145537_XX|scg5, JGIv7b.000099286_557102-564779_XX|fgb, JGIv7b.000127590_340252-348394_XX|cdk16, JGIv7b.000299965_415803-434470_XX|rbp4	4	gnl|UG|Xl_S13590024, gnl|UG|Xl_S14224993, gnl|UG|Xl_S22246318, gnl|UG|Xl_S21696702	OVER	5.58503
5	GO:0051246	regulation of protein metabolic process	Biological Process	GO:0080090, GO:0019538, GO:0060255	regulation of primary metabolic process, protein metabolic process, regulation of macromolecule metabolic process	1.4e-07	5e-06	14	JGIv7b.000061741_948406-956831_XX|fgb, JGIv7b.000075417_4622334-4656565_XV|cdk5rap3, JGIv7b.000099286_557102-564779_XX|fgb, JGIv7b.000102974_7457463-7518469_XV|rab3gap2, JGIv7b.000013265_1225306-1237065_VV|ywhab, JGIv7b.000185603_322985-344114_XV|f2, JGIv7b.000007045_3538213-3566818_XX|pzp, JGIv7b.000016004_2381636-2392398_VV|srrt, JGIv7b.000009994_6695854-6718507_VV|eif3b, JGIv7b.000013265_14568…	156	gnl|UG|Xl_S17527712, gnl|UG|Xl_S22245862, gnl|UG|Xl_S21929376, gnl|UG|Xl_S21313149, gnl|UG|Xl_S19656907, gnl|UG|Xl_S13589436, gnl|UG|Xl_S29721647, gnl|UG|Xl_S13590705, gnl|UG|Xl_S19656749, gnl|UG|Xl_S19874744, gnl|UG|Xl_S13590706, gnl|UG|Xl_S13831476, gnl|UG|Xl_S22300559, gnl|UG|Xl_S30132004, gnl|UG|Xl_S21735643, gnl|UG|Xl_S35733312, gnl|UG|Xl_S17519131, gnl|UG|Xl_S13591087, gnl|UG|Xl_S14810350, …	OVER	5.30103
5	GO:0032386	regulation of intracellular transport	Biological Process	GO:0046907, GO:0051049, GO:0060341	intracellular transport, regulation of transport, regulation of cellular localization	1.4e-07	5e-06	5	JGIv7b.000012020_8794528-8820623_VV|ppp3r1, JGIv7b.000027036_2189405-2207046_VV|ppm1b, JGIv7b.000001187_10588946-10628565_XV|map1b, JGIv7b.000032212_3902286-3944258_XV|map1b, JGIv7b.000325448_632958-675037_VV|ranbp3	5	gnl|UG|Xl_S13590451, gnl|UG|Xl_S14219504, gnl|UG|Xl_S13591113, gnl|UG|Xl_S13590706, gnl|UG|Xl_S19563650	OVER	5.30103
5	GO:0043269	regulation of ion transport	Biological Process	GO:0051049, GO:0006811	regulation of transport, ion transport	2e-07	6.9e-06	4	JGIv7b.000035524_2977676-3158199_XX|atp2b4, JGIv7b.000072636_19249-21034_VX|vdac3, JGIv7b.000007749_436923-477607_VV|vdac2, JGIv7b.000139674_55485-127652_XX|kcnc1	1	gnl|UG|Xl_S25080897	OVER	5.16115
5	GO:0090087	regulation of peptide transport	Biological Process	GO:0015833, GO:0051049	peptide transport, regulation of transport	6e-07	1.8e-05	4	JGIv7b.000061741_948406-956831_XX|fgb, JGIv7b.000099286_557102-564779_XX|fgb, JGIv7b.000127590_340252-348394_XX|cdk16, JGIv7b.000299965_415803-434470_XX|rbp4	2	gnl|UG|Xl_S13590024, gnl|UG|Xl_S21696702	OVER	4.74473
5	GO:0008361	regulation of cell size	Biological Process	GO:0032535	regulation of cellular component size	6e-07	1.8e-05	4	JGIv7b.000035524_2977676-3158199_XX|atp2b4, JGIv7b.000036401_4239638-4254890_VV|rab11a, JGIv7b.000001187_10588946-10628565_XV|map1b, JGIv7b.000032212_3902286-3944258_XV|map1b	2	gnl|UG|Xl_S23586334, gnl|UG|Xl_S14218594	OVER	4.74473
5	GO:0090276	regulation of peptide hormone secretion	Biological Process	GO:0030072, GO:0002791, GO:0046883	peptide hormone secretion, regulation of peptide secretion, regulation of hormone secretion	6e-07	1.8e-05	4	JGIv7b.000061741_948406-956831_XX|fgb, JGIv7b.000099286_557102-564779_XX|fgb, JGIv7b.000127590_340252-348394_XX|cdk16, JGIv7b.000299965_415803-434470_XX|rbp4	2	gnl|UG|Xl_S13590024, gnl|UG|Xl_S21696702	OVER	4.74473
5	GO:0032268	regulation of cellular protein metabolic process	Biological Process	GO:0031323, GO:0051246, GO:0044267	regulation of cellular metabolic process, regulation of protein metabolic process, cellular protein metabolic process	6.1e-07	1.9e-05	13	JGIv7b.000061741_948406-956831_XX|fgb, JGIv7b.000075417_4622334-4656565_XV|cdk5rap3, JGIv7b.000099286_557102-564779_XX|fgb, JGIv7b.000102974_7457463-7518469_XV|rab3gap2, JGIv7b.000013265_1225306-1237065_VV|ywhab, JGIv7b.000185603_322985-344114_XV|f2, JGIv7b.000007045_3538213-3566818_XX|pzp, JGIv7b.000016004_2381636-2392398_VV|srrt, JGIv7b.000009994_6695854-6718507_VV|eif3b, JGIv7b.000175714_51070…	151	gnl|UG|Xl_S17527712, gnl|UG|Xl_S22245862, gnl|UG|Xl_S21929376, gnl|UG|Xl_S21313149, gnl|UG|Xl_S19656907, gnl|UG|Xl_S13589436, gnl|UG|Xl_S29721647, gnl|UG|Xl_S13590705, gnl|UG|Xl_S19656749, gnl|UG|Xl_S19874744, gnl|UG|Xl_S13590706, gnl|UG|Xl_S13831476, gnl|UG|Xl_S22300559, gnl|UG|Xl_S30132004, gnl|UG|Xl_S21735643, gnl|UG|Xl_S35733312, gnl|UG|Xl_S17519131, gnl|UG|Xl_S13591087, gnl|UG|Xl_S14810350, …	OVER	4.72125
5	GO:0042060	wound healing	Biological Process	GO:0009611	response to wounding	1.1e-06	3.3e-05	6	JGIv7b.000061741_948406-956831_XX|fgb, JGIv7b.000099286_557102-564779_XX|fgb, JGIv7b.000080512_738069-774836_XV|stxbp1, JGIv7b.000061741_997516-1001265_XX|fgg, JGIv7b.000185603_322985-344114_XV|f2, JGIv7b.000099286_526944-536090_XX|fga	19	gnl|UG|Xl_S16291527, gnl|UG|Xl_S40833720, gnl|UG|Xl_S26653031, gnl|UG|Xl_S13589301, gnl|UG|Xl_S38479144, gnl|UG|Xl_S13589750, gnl|UG|Xl_S21107455, gnl|UG|Xl_S14232436, gnl|UG|Xl_S22340211, gnl|UG|Xl_S22811504, gnl|UG|Xl_S25665637, gnl|UG|Xl_S16907157, gnl|UG|Xl_S16552446, gnl|UG|Xl_S20755931, gnl|UG|Xl_S22811493, gnl|UG|Xl_S16181823, gnl|UG|Xl_S17519052, gnl|UG|Xl_S13831493, gnl|UG|Xl_S21383279	OVER	4.48149
5	GO:0032269	negative regulation of cellular protein metabolic process	Biological Process	GO:0032268, GO:0031324, GO:0051248, GO:0044267	regulation of cellular protein metabolic process, negative regulation of cellular metabolic process, negative regulation of protein metabolic process, cellular protein metabolic process	1.1e-06	3.3e-05	7	JGIv7b.000075417_4622334-4656565_XV|cdk5rap3, JGIv7b.000013265_1225306-1237065_VV|ywhab, JGIv7b.000007045_3538213-3566818_XX|pzp, JGIv7b.000175714_510704-534542_VV|c3, JGIv7b.000136959_478043-485938_VX|hrg, JGIv7b.000016004_2381636-2392398_VV|srrt, JGIv7b.000007045_3705045-3732370_VX|a2m	32	gnl|UG|Xl_S13590561, gnl|UG|Xl_S17527752, gnl|UG|Xl_S25665595, gnl|UG|Xl_S21313009, gnl|UG|Xl_S21312910, gnl|UG|Xl_S43236084, gnl|UG|Xl_S22245862, gnl|UG|Xl_S19656689, gnl|UG|Xl_S14220002, gnl|UG|Xl_S24572542, gnl|UG|Xl_S22246330, gnl|UG|Xl_S19656707, gnl|UG|Xl_S13831036, gnl|UG|Xl_S20459366, gnl|UG|Xl_S22300559, gnl|UG|Xl_S19656553, gnl|UG|Xl_S17519131, gnl|UG|Xl_S13591087, gnl|UG|Xl_S25791722, …	OVER	4.48149
5	GO:0051248	negative regulation of protein metabolic process	Biological Process	GO:0051246, GO:0019538, GO:0010605	regulation of protein metabolic process, protein metabolic process, negative regulation of macromolecule metabolic process	1.1e-06	3.3e-05	7	JGIv7b.000075417_4622334-4656565_XV|cdk5rap3, JGIv7b.000013265_1225306-1237065_VV|ywhab, JGIv7b.000007045_3538213-3566818_XX|pzp, JGIv7b.000175714_510704-534542_VV|c3, JGIv7b.000136959_478043-485938_VX|hrg, JGIv7b.000016004_2381636-2392398_VV|srrt, JGIv7b.000007045_3705045-3732370_VX|a2m	32	gnl|UG|Xl_S13590561, gnl|UG|Xl_S17527752, gnl|UG|Xl_S25665595, gnl|UG|Xl_S21313009, gnl|UG|Xl_S21312910, gnl|UG|Xl_S43236084, gnl|UG|Xl_S22245862, gnl|UG|Xl_S19656689, gnl|UG|Xl_S14220002, gnl|UG|Xl_S24572542, gnl|UG|Xl_S22246330, gnl|UG|Xl_S19656707, gnl|UG|Xl_S13831036, gnl|UG|Xl_S20459366, gnl|UG|Xl_S22300559, gnl|UG|Xl_S19656553, gnl|UG|Xl_S17519131, gnl|UG|Xl_S13591087, gnl|UG|Xl_S25791722, …	OVER	4.48149
5	GO:0043412	macromolecule modification	Biological Process	GO:0043170	macromolecule metabolic process	2.5e-06	6.7e-05	19	JGIv7b.000061741_948406-956831_XX|fgb, JGIv7b.000075417_4622334-4656565_XV|cdk5rap3, JGIv7b.000099286_557102-564779_XX|fgb, JGIv7b.000012020_8794528-8820623_VV|ppp3r1, JGIv7b.000102974_7457463-7518469_XV|rab3gap2, JGIv7b.000013265_1225306-1237065_VV|ywhab, JGIv7b.000127590_340252-348394_XX|cdk16, JGIv7b.000256136_826902-842101_VV|cmtr1, JGIv7b.000051452_4703181-4958140_XV|nedd4l, JGIv7b.000075966…	367	gnl|UG|Xl_S36163490, gnl|UG|Xl_S18165610, gnl|UG|Xl_S24244319, gnl|UG|Xl_S21313146, gnl|UG|Xl_S17527712, gnl|UG|Xl_S26316796, gnl|UG|Xl_S21313149, gnl|UG|Xl_S21313384, gnl|UG|Xl_S35168970, gnl|UG|Xl_S29721647, gnl|UG|Xl_S41667191, gnl|UG|Xl_S21313260, gnl|UG|Xl_S22300600, gnl|UG|Xl_S18252026, gnl|UG|Xl_S19874744, gnl|UG|Xl_S13590706, gnl|UG|Xl_S21696512, gnl|UG|Xl_S13831476, gnl|UG|Xl_S24572530, …	OVER	4.17393
5	GO:0034762	regulation of transmembrane transport	Biological Process	GO:0051049, GO:0055085	regulation of transport, transmembrane transport	2.9e-06	7.1e-05	3	JGIv7b.000072636_19249-21034_VX|vdac3, JGIv7b.000007749_436923-477607_VV|vdac2, JGIv7b.000139674_55485-127652_XX|kcnc1	0		OVER	4.14874
5	GO:0051169	nuclear transport	Biological Process	GO:0046907	intracellular transport	4.3e-06	0.0001	6	JGIv7b.000012020_8794528-8820623_VV|ppp3r1, JGIv7b.000207208_4144423-4168796_XV|kpna1, JGIv7b.000071264_1420557-1431636_VV|nup85, JGIv7b.000027036_2189405-2207046_VV|ppm1b, JGIv7b.000026680_493215-513208_VV|thoc6, JGIv7b.000325448_632958-675037_VV|ranbp3	25	gnl|UG|Xl_S19874805, gnl|UG|Xl_S13591113, gnl|UG|Xl_S37488460, gnl|UG|Xl_S21313467, gnl|UG|Xl_S19133038, gnl|UG|Xl_S19133039, gnl|UG|Xl_S23777149, gnl|UG|Xl_S20459383, gnl|UG|Xl_S23586684, gnl|UG|Xl_S13590706, gnl|UG|Xl_S20247726, gnl|UG|Xl_S13831375, gnl|UG|Xl_S13831436, gnl|UG|Xl_S14231476, gnl|UG|Xl_S13590451, gnl|UG|Xl_S25665584, gnl|UG|Xl_S14219504, gnl|UG|Xl_S13590375, gnl|UG|Xl_S13589665, …	OVER	4
5	GO:0006753	nucleoside phosphate metabolic process	Biological Process	GO:0006796, GO:0055086, GO:0019637	phosphate-containing compound metabolic process, nucleobase-containing small molecule metabolic process, organophosphate metabolic process	7.2e-06	0.00016	12	JGIv7b.000093416_3226849-3249714_VV|nt5c1a, JGIv7b.000089040_293461-341654_XV|hk1, JGIv7b.000272406_969433-984701_XV|pnp, JGIv7b.000139078_1502635-1638778_VV|adk, JGIv7b.000035524_2977676-3158199_XX|atp2b4, JGIv7b.000061078_23288-34727_XV|pnp, JGIv7b.000137317_2063250-2075317_XX|nt5c1b, JGIv7b.000200825_5763300-5790577_VV|gpd1, JGIv7b.000005375_1098041-1113919_VV|atp5c1, JGIv7b.000035361_3467461-…	162	gnl|UG|Xl_S13590024, gnl|UG|Xl_S42160976, gnl|UG|Xl_S48799550, gnl|UG|Xl_S26316791, gnl|UG|Xl_S21696626, gnl|UG|Xl_S20966501, gnl|UG|Xl_S18252023, gnl|UG|Xl_S14810223, gnl|UG|Xl_S13831510, gnl|UG|Xl_S13831079, gnl|UG|Xl_S13589707, gnl|UG|Xl_S29750529, gnl|UG|Xl_S37223569, gnl|UG|Xl_S22530555, gnl|UG|Xl_S36663055, gnl|UG|Xl_S36163485, gnl|UG|Xl_S14742691, gnl|UG|Xl_S13831351, gnl|UG|Xl_S20755969, …	OVER	3.79588
5	GO:0044267	cellular protein metabolic process	Biological Process	GO:0019538, GO:0044260	protein metabolic process, cellular macromolecule metabolic process	1.1e-05	0.00023	26	JGIv7b.000061741_948406-956831_XX|fgb, JGIv7b.000099286_557102-564779_XX|fgb, JGIv7b.000012020_8794528-8820623_VV|ppp3r1, JGIv7b.000013265_1225306-1237065_VV|ywhab, JGIv7b.000127590_340252-348394_XX|cdk16, JGIv7b.000051452_4703181-4958140_XV|nedd4l, JGIv7b.000009994_6695854-6718507_VV|eif3b, JGIv7b.000075966_1556639-1576839_VV|stt3a, JGIv7b.000047398_2713833-2729775_VV|mdh2, JGIv7b.000409144_4592…	698	gnl|UG|Xl_S36660971, gnl|UG|Xl_S17058386, gnl|UG|Xl_S21313146, gnl|UG|Xl_S19656621, gnl|UG|Xl_S19559291, gnl|UG|Xl_S26316795, gnl|UG|Xl_S21313149, gnl|UG|Xl_S21313384, gnl|UG|Xl_S29721647, gnl|UG|Xl_S19656749, gnl|UG|Xl_S21313260, gnl|UG|Xl_S22300600, gnl|UG|Xl_S20966622, gnl|UG|Xl_S13808570, gnl|UG|Xl_S19874744, gnl|UG|Xl_S21696512, gnl|UG|Xl_S13831476, gnl|UG|Xl_S13808459, gnl|UG|Xl_S32832116, …	OVER	3.63827
5	GO:0072521	purine-containing compound metabolic process	Biological Process	GO:1901564, GO:0046483, GO:0006725, GO:0034641, GO:1901360	organonitrogen compound metabolic process, heterocycle metabolic process, cellular aromatic compound metabolic process, cellular nitrogen compound metabolic process, organic cyclic compound metabolic process	2.5e-05	0.00046	10	JGIv7b.000089040_293461-341654_XV|hk1, JGIv7b.000272406_969433-984701_XV|pnp, JGIv7b.000139078_1502635-1638778_VV|adk, JGIv7b.000035524_2977676-3158199_XX|atp2b4, JGIv7b.000061078_23288-34727_XV|pnp, JGIv7b.000200825_5763300-5790577_VV|gpd1, JGIv7b.000005375_1098041-1113919_VV|atp5c1, JGIv7b.000035361_3467461-3488670_VV|aldoc, JGIv7b.000203187_151844-203157_VV|hk1, JGIv7b.000013523_6705972-672141…	126	gnl|UG|Xl_S13590024, gnl|UG|Xl_S42160976, gnl|UG|Xl_S48799550, gnl|UG|Xl_S21696626, gnl|UG|Xl_S20966501, gnl|UG|Xl_S18252023, gnl|UG|Xl_S13831510, gnl|UG|Xl_S35035758, gnl|UG|Xl_S13831079, gnl|UG|Xl_S13589707, gnl|UG|Xl_S36663055, gnl|UG|Xl_S36163485, gnl|UG|Xl_S21313416, gnl|UG|Xl_S21561509, gnl|UG|Xl_S24517527, gnl|UG|Xl_S38754630, gnl|UG|Xl_S21313254, gnl|UG|Xl_S14232563, gnl|UG|Xl_S18979781, …	OVER	3.33724
5	GO:0065003	macromolecular complex assembly	Biological Process	GO:0043933, GO:0022607	macromolecular complex subunit organization, cellular component assembly	3.2e-05	0.00057	11	JGIv7b.000061741_948406-956831_XX|fgb, JGIv7b.000009994_6695854-6718507_VV|eif3b, JGIv7b.000099286_557102-564779_XX|fgb, JGIv7b.000061741_997516-1001265_XX|fgg, JGIv7b.000185843_2015046-2019455_XX|apoa1, JGIv7b.000007749_436923-477607_VV|vdac2, JGIv7b.000007546_5374889-5405854_XV|picalm.2, JGIv7b.000139674_55485-127652_XX|kcnc1, JGIv7b.000014870_421228-475533_XX|add2, JGIv7b.000099286_526944-5360…	159	gnl|UG|Xl_S21313425, gnl|UG|Xl_S13590145, gnl|UG|Xl_S21929412, gnl|UG|Xl_S13591118, gnl|UG|Xl_S27569358, gnl|UG|Xl_S29721646, gnl|UG|Xl_S20247738, gnl|UG|Xl_S32802373, gnl|UG|Xl_S25080842, gnl|UG|Xl_S22511993, gnl|UG|Xl_S20756016, gnl|UG|Xl_S20337380, gnl|UG|Xl_S35827038, gnl|UG|Xl_S36163369, gnl|UG|Xl_S35733312, gnl|UG|Xl_S36663056, gnl|UG|Xl_S14810350, gnl|UG|Xl_S13590312, gnl|UG|Xl_S36352142, …	OVER	3.24413
5	GO:0012501	programmed cell death	Biological Process	GO:0008219	cell death	3.6e-05	0.00064	10	JGIv7b.000061741_948406-956831_XX|fgb, JGIv7b.000075417_4622334-4656565_XV|cdk5rap3, JGIv7b.000099286_557102-564779_XX|fgb, JGIv7b.000080512_738069-774836_XV|stxbp1, JGIv7b.000012020_8794528-8820623_VV|ppp3r1, JGIv7b.000007749_436923-477607_VV|vdac2, JGIv7b.000034503_2331416-2351739_VV|mtdh, JGIv7b.000005925_10174263-10202387_XX|sncb, JGIv7b.000026680_493215-513208_VV|thoc6, JGIv7b.000106789_1950…	132	gnl|UG|Xl_S22245740, gnl|UG|Xl_S29750492, gnl|UG|Xl_S20337428, gnl|UG|Xl_S19656907, gnl|UG|Xl_S13591118, gnl|UG|Xl_S14232452, gnl|UG|Xl_S22300601, gnl|UG|Xl_S13830936, gnl|UG|Xl_S20755441, gnl|UG|Xl_S20756098, gnl|UG|Xl_S35139453, gnl|UG|Xl_S20756017, gnl|UG|Xl_S22511876, gnl|UG|Xl_S22514980, gnl|UG|Xl_S21107538, gnl|UG|Xl_S19656750, gnl|UG|Xl_S13591087, gnl|UG|Xl_S56349087, gnl|UG|Xl_S20966636, …	OVER	3.19382
5	GO:0031329	regulation of cellular catabolic process	Biological Process	GO:0031323, GO:0009894, GO:0044248	regulation of cellular metabolic process, regulation of catabolic process, cellular catabolic process	3.6e-05	0.00065	4	JGIv7b.000075417_4622334-4656565_XV|cdk5rap3, JGIv7b.000185843_2015046-2019455_XX|apoa1, JGIv7b.000200825_5763300-5790577_VV|gpd1, JGIv7b.000001915_302304-417091_VV|btrc	10	gnl|UG|Xl_S17527752, gnl|UG|Xl_S13831322, gnl|UG|Xl_S13831036, gnl|UG|Xl_S13589619, gnl|UG|Xl_S22245654, gnl|UG|Xl_S21561594, gnl|UG|Xl_S13590676, gnl|UG|Xl_S28473625, gnl|UG|Xl_S16181784, gnl|UG|Xl_S20966612	OVER	3.18709
5	GO:0051247	positive regulation of protein metabolic process	Biological Process	GO:0051246, GO:0019538, GO:0010604	regulation of protein metabolic process, protein metabolic process, positive regulation of macromolecule metabolic process	4.6e-05	0.0008	6	JGIv7b.000061741_948406-956831_XX|fgb, JGIv7b.000075417_4622334-4656565_XV|cdk5rap3, JGIv7b.000099286_557102-564779_XX|fgb, JGIv7b.000102974_7457463-7518469_XV|rab3gap2, JGIv7b.000013265_1456882-1465285_VV|snf8, JGIv7b.000001915_302304-417091_VV|btrc	40	gnl|UG|Xl_S21662539, gnl|UG|Xl_S21313009, gnl|UG|Xl_S21313223, gnl|UG|Xl_S21929376, gnl|UG|Xl_S21929332, gnl|UG|Xl_S13590720, gnl|UG|Xl_S19656907, gnl|UG|Xl_S13590604, gnl|UG|Xl_S29721647, gnl|UG|Xl_S14232370, gnl|UG|Xl_S22246330, gnl|UG|Xl_S13590706, gnl|UG|Xl_S13831476, gnl|UG|Xl_S21561463, gnl|UG|Xl_S21057657, gnl|UG|Xl_S15901413, gnl|UG|Xl_S36163223, gnl|UG|Xl_S35733312, gnl|UG|Xl_S21312989, …	OVER	3.09691
5	GO:0017038	protein import	Biological Process	GO:0044765, GO:0015031	single-organism transport, protein transport	6.1e-05	0.00099	5	JGIv7b.000012020_8794528-8820623_VV|ppp3r1, JGIv7b.000133644_1221234-1224961_XX|timm9, JGIv7b.000207208_4144423-4168796_XV|kpna1, JGIv7b.000071264_1420557-1431636_VV|nup85, JGIv7b.000027036_2189405-2207046_VV|ppm1b	25	gnl|UG|Xl_S25665551, gnl|UG|Xl_S19874805, gnl|UG|Xl_S13591113, gnl|UG|Xl_S21313467, gnl|UG|Xl_S19133038, gnl|UG|Xl_S19133039, gnl|UG|Xl_S23777149, gnl|UG|Xl_S20459383, gnl|UG|Xl_S25080706, gnl|UG|Xl_S13590706, gnl|UG|Xl_S14227420, gnl|UG|Xl_S13831375, gnl|UG|Xl_S13831436, gnl|UG|Xl_S20755487, gnl|UG|Xl_S14220594, gnl|UG|Xl_S13590451, gnl|UG|Xl_S25665584, gnl|UG|Xl_S13590375, gnl|UG|Xl_S20966939, …	OVER	3.00436
5	GO:0015849	organic acid transport	Biological Process	GO:0044765, GO:0071702	single-organism transport, organic substance transport	9.7e-05	0.0015	3	JGIv7b.000052441_5726433-5771759_XX|slc1a3, JGIv7b.000146032_104309-105661_XV|slc32a1, JGIv7b.000025194_5566694-5605793_XX|unnamed	4	gnl|UG|Xl_S21107475, gnl|UG|Xl_S25791665, gnl|UG|Xl_S21107457, gnl|UG|Xl_S17058389	OVER	2.82391
5	GO:0033043	regulation of organelle organization	Biological Process	GO:0006996, GO:0051128	organelle organization, regulation of cellular component organization	0.0001	0.0016	6	JGIv7b.000031469_1247605-1255848_VV|cfl1, JGIv7b.000012020_8794528-8820623_VV|ppp3r1, JGIv7b.000072636_19249-21034_VX|vdac3, JGIv7b.000102974_7457463-7518469_XV|rab3gap2, JGIv7b.000014870_421228-475533_XX|add2, JGIv7b.000013265_1456882-1465285_VV|snf8	47	gnl|UG|Xl_S14925008, gnl|UG|Xl_S43236145, gnl|UG|Xl_S19656621, gnl|UG|Xl_S17527778, gnl|UG|Xl_S24517538, gnl|UG|Xl_S14926398, gnl|UG|Xl_S23586225, gnl|UG|Xl_S13589258, gnl|UG|Xl_S21735624, gnl|UG|Xl_S16552319, gnl|UG|Xl_S20756016, gnl|UG|Xl_S23058842, gnl|UG|Xl_S22612931, gnl|UG|Xl_S13831592, gnl|UG|Xl_S13591087, gnl|UG|Xl_S19656635, gnl|UG|Xl_S13591025, gnl|UG|Xl_S14833132, gnl|UG|Xl_S13590312, …	OVER	2.79588
5	GO:0009116	nucleoside metabolic process	Biological Process	GO:1901564, GO:1901657, GO:0055086	organonitrogen compound metabolic process, glycosyl compound metabolic process, nucleobase-containing small molecule metabolic process	0.0001	0.0016	9	JGIv7b.000089040_293461-341654_XV|hk1, JGIv7b.000272406_969433-984701_XV|pnp, JGIv7b.000139078_1502635-1638778_VV|adk, JGIv7b.000061078_23288-34727_XV|pnp, JGIv7b.000200825_5763300-5790577_VV|gpd1, JGIv7b.000005375_1098041-1113919_VV|atp5c1, JGIv7b.000035361_3467461-3488670_VV|aldoc, JGIv7b.000203187_151844-203157_VV|hk1, JGIv7b.000013523_6705972-6721410_VV|uqcrc1	121	gnl|UG|Xl_S13590024, gnl|UG|Xl_S42160976, gnl|UG|Xl_S48799550, gnl|UG|Xl_S21696626, gnl|UG|Xl_S20966501, gnl|UG|Xl_S18252023, gnl|UG|Xl_S13831510, gnl|UG|Xl_S35035758, gnl|UG|Xl_S13831079, gnl|UG|Xl_S13589707, gnl|UG|Xl_S36663055, gnl|UG|Xl_S36163485, gnl|UG|Xl_S14742691, gnl|UG|Xl_S21313416, gnl|UG|Xl_S20119094, gnl|UG|Xl_S21313254, gnl|UG|Xl_S14232563, gnl|UG|Xl_S18979781, gnl|UG|Xl_S18977086, …	OVER	2.79588
5	GO:0071822	protein complex subunit organization	Biological Process	GO:0043933	macromolecular complex subunit organization	0.00011	0.0017	10	JGIv7b.000061741_948406-956831_XX|fgb, JGIv7b.000031469_1247605-1255848_VV|cfl1, JGIv7b.000099286_557102-564779_XX|fgb, JGIv7b.000061741_997516-1001265_XX|fgg, JGIv7b.000007749_436923-477607_VV|vdac2, JGIv7b.000007546_5374889-5405854_XV|picalm.2, JGIv7b.000139674_55485-127652_XX|kcnc1, JGIv7b.000014870_421228-475533_XX|add2, JGIv7b.000099286_526944-536090_XX|fga, JGIv7b.000096766_257056-280979_VX…	152	gnl|UG|Xl_S21313425, gnl|UG|Xl_S13590145, gnl|UG|Xl_S21929412, gnl|UG|Xl_S13591118, gnl|UG|Xl_S27569358, gnl|UG|Xl_S29721646, gnl|UG|Xl_S20247738, gnl|UG|Xl_S32802373, gnl|UG|Xl_S25080842, gnl|UG|Xl_S13589825, gnl|UG|Xl_S22511993, gnl|UG|Xl_S20756016, gnl|UG|Xl_S20337380, gnl|UG|Xl_S35827038, gnl|UG|Xl_S36163369, gnl|UG|Xl_S35733312, gnl|UG|Xl_S36663056, gnl|UG|Xl_S14810350, gnl|UG|Xl_S13590312, …	OVER	2.76955
5	GO:0051249	regulation of lymphocyte activation	Biological Process	GO:0046649, GO:0002694	lymphocyte activation, regulation of leukocyte activation	0.0002	0.0023	2	JGIv7b.000272406_969433-984701_XV|pnp, JGIv7b.000061078_23288-34727_XV|pnp	0		OVER	2.63827
5	GO:0044283	small molecule biosynthetic process	Biological Process	GO:0044711, GO:0044281	single-organism biosynthetic process, small molecule metabolic process	0.00023	0.0025	7	JGIv7b.000272406_969433-984701_XV|pnp, JGIv7b.000185843_2015046-2019455_XX|apoa1, JGIv7b.000061078_23288-34727_XV|pnp, JGIv7b.000052441_5726433-5771759_XX|slc1a3, JGIv7b.000200825_5763300-5790577_VV|gpd1, JGIv7b.000021980_2015313-2025410_VV|pddc1, JGIv7b.000299965_415803-434470_XX|rbp4	79	gnl|UG|Xl_S13590024, gnl|UG|Xl_S35462093, gnl|UG|Xl_S21383250, gnl|UG|Xl_S13589756, gnl|UG|Xl_S20966501, gnl|UG|Xl_S20756050, gnl|UG|Xl_S14232525, gnl|UG|Xl_S25080883, gnl|UG|Xl_S28473455, gnl|UG|Xl_S37438879, gnl|UG|Xl_S28473611, gnl|UG|Xl_S27569307, gnl|UG|Xl_S14742696, gnl|UG|Xl_S26161506, gnl|UG|Xl_S22245734, gnl|UG|Xl_S19656750, gnl|UG|Xl_S36163202, gnl|UG|Xl_S16181678, gnl|UG|Xl_S14222517, …	OVER	2.60206
5	GO:0070925	organelle assembly	Biological Process	GO:0006996, GO:0022607	organelle organization, cellular component assembly	0.00028	0.0031	5	JGIv7b.000031469_1247605-1255848_VV|cfl1, JGIv7b.000072636_19249-21034_VX|vdac3, JGIv7b.000036401_4239638-4254890_VV|rab11a, JGIv7b.000102974_7457463-7518469_XV|rab3gap2, JGIv7b.000033905_1701594-1753110_VV|atp6v0d1	36	gnl|UG|Xl_S14218345, gnl|UG|Xl_S13590122, gnl|UG|Xl_S21057643, gnl|UG|Xl_S22245686, gnl|UG|Xl_S14219534, gnl|UG|Xl_S13590742, gnl|UG|Xl_S13589650, gnl|UG|Xl_S27569408, gnl|UG|Xl_S20755401, gnl|UG|Xl_S17057507, gnl|UG|Xl_S25080845, gnl|UG|Xl_S20755501, gnl|UG|Xl_S25791722, gnl|UG|Xl_S38675501, gnl|UG|Xl_S26316764, gnl|UG|Xl_S21313058, gnl|UG|Xl_S14220411, gnl|UG|Xl_S21313473, gnl|UG|Xl_S40833723, …	OVER	2.50864
5	GO:0019693	ribose phosphate metabolic process	Biological Process	GO:0006796, GO:0019637, GO:1901135	phosphate-containing compound metabolic process, organophosphate metabolic process, carbohydrate derivative metabolic process	0.0004	0.0042	8	JGIv7b.000089040_293461-341654_XV|hk1, JGIv7b.000139078_1502635-1638778_VV|adk, JGIv7b.000035524_2977676-3158199_XX|atp2b4, JGIv7b.000200825_5763300-5790577_VV|gpd1, JGIv7b.000005375_1098041-1113919_VV|atp5c1, JGIv7b.000035361_3467461-3488670_VV|aldoc, JGIv7b.000203187_151844-203157_VV|hk1, JGIv7b.000013523_6705972-6721410_VV|uqcrc1	116	gnl|UG|Xl_S13590024, gnl|UG|Xl_S42160976, gnl|UG|Xl_S48799550, gnl|UG|Xl_S26316791, gnl|UG|Xl_S21696626, gnl|UG|Xl_S20966501, gnl|UG|Xl_S18252023, gnl|UG|Xl_S13831510, gnl|UG|Xl_S13831079, gnl|UG|Xl_S13589707, gnl|UG|Xl_S36663055, gnl|UG|Xl_S36163485, gnl|UG|Xl_S20119094, gnl|UG|Xl_S21313254, gnl|UG|Xl_S14232563, gnl|UG|Xl_S18979781, gnl|UG|Xl_S18977086, gnl|UG|Xl_S14810235, gnl|UG|Xl_S17519129, …	OVER	2.37675
5	GO:0032270	positive regulation of cellular protein metabolic process	Biological Process	GO:0031325, GO:0051247, GO:0032268, GO:0044267	positive regulation of cellular metabolic process, positive regulation of protein metabolic process, regulation of cellular protein metabolic process, cellular protein metabolic process	0.00044	0.0046	5	JGIv7b.000061741_948406-956831_XX|fgb, JGIv7b.000075417_4622334-4656565_XV|cdk5rap3, JGIv7b.000099286_557102-564779_XX|fgb, JGIv7b.000102974_7457463-7518469_XV|rab3gap2, JGIv7b.000001915_302304-417091_VV|btrc	40	gnl|UG|Xl_S21662539, gnl|UG|Xl_S21313009, gnl|UG|Xl_S21313223, gnl|UG|Xl_S21929376, gnl|UG|Xl_S21929332, gnl|UG|Xl_S13590720, gnl|UG|Xl_S19656907, gnl|UG|Xl_S13590604, gnl|UG|Xl_S29721647, gnl|UG|Xl_S14232370, gnl|UG|Xl_S22246330, gnl|UG|Xl_S13590706, gnl|UG|Xl_S13831476, gnl|UG|Xl_S21561463, gnl|UG|Xl_S21057657, gnl|UG|Xl_S15901413, gnl|UG|Xl_S36163223, gnl|UG|Xl_S35733312, gnl|UG|Xl_S21312989, …	OVER	2.33724
5	GO:0060429	epithelium development	Biological Process	GO:0009888	tissue development	0.00049	0.005	6	JGIv7b.000075417_4622334-4656565_XV|cdk5rap3, JGIv7b.000031469_1247605-1255848_VV|cfl1, JGIv7b.000035524_2977676-3158199_XX|atp2b4, JGIv7b.000012020_8794528-8820623_VV|ppp3r1, JGIv7b.000033905_1701594-1753110_VV|atp6v0d1, JGIv7b.000035361_3467461-3488670_VV|aldoc	64	gnl|UG|Xl_S13684707, gnl|UG|Xl_S18598721, gnl|UG|Xl_S13590385, gnl|UG|Xl_S55309451, gnl|UG|Xl_S36660972, gnl|UG|Xl_S21383298, gnl|UG|Xl_S37959937, gnl|UG|Xl_S25791195, gnl|UG|Xl_S14833141, gnl|UG|Xl_S18598720, gnl|UG|Xl_S13590942, gnl|UG|Xl_S20756091, gnl|UG|Xl_S13590427, gnl|UG|Xl_S48799477, gnl|UG|Xl_S21696702, gnl|UG|Xl_S21313580, gnl|UG|Xl_S35765978, gnl|UG|Xl_S14232326, gnl|UG|Xl_S22245819, …	OVER	2.30103
5	GO:0034097	response to cytokine	Biological Process	GO:0010033	response to organic substance	0.00061	0.006	2	JGIv7b.000200825_5763300-5790577_VV|gpd1, JGIv7b.000071264_1420557-1431636_VV|nup85	1	gnl|UG|Xl_S20247738	OVER	2.22185
5	GO:0010563	negative regulation of phosphorus metabolic process	Biological Process	GO:0051174, GO:0031324, GO:0006793	regulation of phosphorus metabolic process, negative regulation of cellular metabolic process, phosphorus metabolic process	0.00075	0.0072	3	JGIv7b.000075417_4622334-4656565_XV|cdk5rap3, JGIv7b.000013265_1225306-1237065_VV|ywhab, JGIv7b.000221007_1246835-1298109_VV|rbm26	10	gnl|UG|Xl_S19656616, gnl|UG|Xl_S22300559, gnl|UG|Xl_S13590312, gnl|UG|Xl_S19656689, gnl|UG|Xl_S21057524, gnl|UG|Xl_S16907200, gnl|UG|Xl_S21313023, gnl|UG|Xl_S17519068, gnl|UG|Xl_S17519131, gnl|UG|Xl_S29966102	OVER	2.14267
5	GO:0043436	oxoacid metabolic process	Biological Process	GO:0006082	organic acid metabolic process	0.0012	0.011	10	JGIv7b.000089040_293461-341654_XV|hk1, JGIv7b.000006290_1522022-1562623_VX|cryl1, JGIv7b.000185843_2015046-2019455_XX|apoa1, JGIv7b.000400440_145372-185067_VV|sdha, JGIv7b.000052441_5726433-5771759_XX|slc1a3, JGIv7b.000200825_5763300-5790577_VV|gpd1, JGIv7b.000047398_2713833-2729775_VV|mdh2, JGIv7b.000021980_2015313-2025410_VV|pddc1, JGIv7b.000035361_3467461-3488670_VV|aldoc, JGIv7b.000203187_151…	208	gnl|UG|Xl_S20966505, gnl|UG|Xl_S13590024, gnl|UG|Xl_S21504329, gnl|UG|Xl_S21383374, gnl|UG|Xl_S20966629, gnl|UG|Xl_S21383250, gnl|UG|Xl_S21561479, gnl|UG|Xl_S21696626, gnl|UG|Xl_S18252023, gnl|UG|Xl_S35726576, gnl|UG|Xl_S18252024, gnl|UG|Xl_S14742732, gnl|UG|Xl_S30930834, gnl|UG|Xl_S16907123, gnl|UG|Xl_S19656750, gnl|UG|Xl_S36163485, gnl|UG|Xl_S20966517, gnl|UG|Xl_S36660983, gnl|UG|Xl_S24430034, …	OVER	1.95861
5	GO:0008544	epidermis development	Biological Process	GO:0009888	tissue development	0.0012	0.011	2	JGIv7b.000035524_2977676-3158199_XX|atp2b4, JGIv7b.000033905_1701594-1753110_VV|atp6v0d1	2	gnl|UG|Xl_S13590385, gnl|UG|Xl_S16552369	OVER	1.95861
5	GO:0071310	cellular response to organic substance	Biological Process	GO:0070887, GO:0010033	cellular response to chemical stimulus, response to organic substance	0.0014	0.012	6	JGIv7b.000075417_4622334-4656565_XV|cdk5rap3, JGIv7b.000200825_5763300-5790577_VV|gpd1, JGIv7b.000127590_340252-348394_XX|cdk16, JGIv7b.000071264_1420557-1431636_VV|nup85, JGIv7b.000001915_302304-417091_VV|btrc, JGIv7b.000016004_2381636-2392398_VV|srrt	79	gnl|UG|Xl_S13589594, gnl|UG|Xl_S21930242, gnl|UG|Xl_S13590385, gnl|UG|Xl_S14814344, gnl|UG|Xl_S13589593, gnl|UG|Xl_S13590188, gnl|UG|Xl_S21313223, gnl|UG|Xl_S43236084, gnl|UG|Xl_S14833141, gnl|UG|Xl_S21930241, gnl|UG|Xl_S13590305, gnl|UG|Xl_S13589557, gnl|UG|Xl_S20247738, gnl|UG|Xl_S21696702, gnl|UG|Xl_S20966743, gnl|UG|Xl_S21313580, gnl|UG|Xl_S45445908, gnl|UG|Xl_S36163207, gnl|UG|Xl_S30132089, …	OVER	1.92082
5	GO:0051174	regulation of phosphorus metabolic process	Biological Process	GO:0031323, GO:0006793	regulation of cellular metabolic process, phosphorus metabolic process	0.0017	0.015	6	JGIv7b.000061741_948406-956831_XX|fgb, JGIv7b.000075417_4622334-4656565_XV|cdk5rap3, JGIv7b.000099286_557102-564779_XX|fgb, JGIv7b.000013265_1225306-1237065_VV|ywhab, JGIv7b.000200825_5763300-5790577_VV|gpd1, JGIv7b.000221007_1246835-1298109_VV|rbm26	83	gnl|UG|Xl_S21662539, gnl|UG|Xl_S17527712, gnl|UG|Xl_S21929332, gnl|UG|Xl_S21313149, gnl|UG|Xl_S13589436, gnl|UG|Xl_S21313023, gnl|UG|Xl_S29721647, gnl|UG|Xl_S23586641, gnl|UG|Xl_S13589631, gnl|UG|Xl_S19874744, gnl|UG|Xl_S13590706, gnl|UG|Xl_S13831476, gnl|UG|Xl_S22300559, gnl|UG|Xl_S34872032, gnl|UG|Xl_S28473454, gnl|UG|Xl_S30132004, gnl|UG|Xl_S28473456, gnl|UG|Xl_S21057657, gnl|UG|Xl_S16907200, …	OVER	1.82391
5	GO:0019058	viral life cycle	Biological Process	GO:0016032	viral process	0.002	0.016	2	JGIv7b.000013265_1456882-1465285_VV|snf8, JGIv7b.000026680_493215-513208_VV|thoc6	3	gnl|UG|Xl_S22300487, gnl|UG|Xl_S15805343, gnl|UG|Xl_S37223632	OVER	1.79588
5	GO:0042692	muscle cell differentiation	Biological Process	GO:0030154, GO:0061061	cell differentiation, muscle structure development	0.002	0.016	2	JGIv7b.000031469_1247605-1255848_VV|cfl1, JGIv7b.000185843_2015046-2019455_XX|apoa1	3	gnl|UG|Xl_S13590758, gnl|UG|Xl_S13831077, gnl|UG|Xl_S20756140	OVER	1.79588
5	GO:0072359	circulatory system development	Biological Process	GO:0048731	system development	0.0023	0.018	4	JGIv7b.000012020_8794528-8820623_VV|ppp3r1, JGIv7b.000036401_4239638-4254890_VV|rab11a, JGIv7b.000033905_1701594-1753110_VV|atp6v0d1, JGIv7b.000034503_2331416-2351739_VV|mtdh	35	gnl|UG|Xl_S21662539, gnl|UG|Xl_S37959937, gnl|UG|Xl_S21929354, gnl|UG|Xl_S48799097, gnl|UG|Xl_S13684624, gnl|UG|Xl_S13590801, gnl|UG|Xl_S13590603, gnl|UG|Xl_S21696702, gnl|UG|Xl_S20966743, gnl|UG|Xl_S21313580, gnl|UG|Xl_S13830936, gnl|UG|Xl_S14232326, gnl|UG|Xl_S13831013, gnl|UG|Xl_S13830961, gnl|UG|Xl_S14232467, gnl|UG|Xl_S24639633, gnl|UG|Xl_S16181850, gnl|UG|Xl_S20755606, gnl|UG|Xl_S16833779, …	OVER	1.74473
5	GO:0072358	cardiovascular system development	Biological Process	GO:0048731, GO:0072359	system development, circulatory system development	0.0028	0.022	3	JGIv7b.000012020_8794528-8820623_VV|ppp3r1, JGIv7b.000036401_4239638-4254890_VV|rab11a, JGIv7b.000034503_2331416-2351739_VV|mtdh	17	gnl|UG|Xl_S13589462, gnl|UG|Xl_S22246364, gnl|UG|Xl_S17058397, gnl|UG|Xl_S37959937, gnl|UG|Xl_S21313154, gnl|UG|Xl_S21696702, gnl|UG|Xl_S20966743, gnl|UG|Xl_S21313580, gnl|UG|Xl_S13830936, gnl|UG|Xl_S14232326, gnl|UG|Xl_S13830961, gnl|UG|Xl_S14232467, gnl|UG|Xl_S24639633, gnl|UG|Xl_S16181850, gnl|UG|Xl_S20755606, gnl|UG|Xl_S20755617, gnl|UG|Xl_S20755836	OVER	1.65758
5	GO:0001944	vasculature development	Biological Process	GO:0048731, GO:0072358	system development, cardiovascular system development	0.0028	0.022	3	JGIv7b.000012020_8794528-8820623_VV|ppp3r1, JGIv7b.000036401_4239638-4254890_VV|rab11a, JGIv7b.000034503_2331416-2351739_VV|mtdh	17	gnl|UG|Xl_S13589462, gnl|UG|Xl_S22246364, gnl|UG|Xl_S17058397, gnl|UG|Xl_S37959937, gnl|UG|Xl_S21313154, gnl|UG|Xl_S21696702, gnl|UG|Xl_S20966743, gnl|UG|Xl_S21313580, gnl|UG|Xl_S13830936, gnl|UG|Xl_S14232326, gnl|UG|Xl_S13830961, gnl|UG|Xl_S14232467, gnl|UG|Xl_S24639633, gnl|UG|Xl_S16181850, gnl|UG|Xl_S20755606, gnl|UG|Xl_S20755617, gnl|UG|Xl_S20755836	OVER	1.65758
5	GO:0030097	hemopoiesis	Biological Process	GO:0048534	hematopoietic or lymphoid organ development	0.0037	0.028	3	JGIv7b.000272406_969433-984701_XV|pnp, JGIv7b.000061078_23288-34727_XV|pnp, JGIv7b.000014870_421228-475533_XX|add2	19	gnl|UG|Xl_S13590385, gnl|UG|Xl_S20337312, gnl|UG|Xl_S55309110, gnl|UG|Xl_S17058397, gnl|UG|Xl_S13590974, gnl|UG|Xl_S20966881, gnl|UG|Xl_S13589457, gnl|UG|Xl_S24663493, gnl|UG|Xl_S20966931, gnl|UG|Xl_S13683506, gnl|UG|Xl_S13589287, gnl|UG|Xl_S13831565, gnl|UG|Xl_S36163404, gnl|UG|Xl_S13831349, gnl|UG|Xl_S13831118, gnl|UG|Xl_S27569349, gnl|UG|Xl_S20755933, gnl|UG|Xl_S37223612, gnl|UG|Xl_S21313509	OVER	1.55284
5	GO:0001654	eye development	Biological Process	GO:0007423	sensory organ development	0.0042	0.031	3	JGIv7b.000033905_1701594-1753110_VV|atp6v0d1, JGIv7b.000007281_3095236-3109088_VV|sec13, JGIv7b.000299965_415803-434470_XX|rbp4	20	gnl|UG|Xl_S19874738, gnl|UG|Xl_S18252029, gnl|UG|Xl_S55309451, gnl|UG|Xl_S34484926, gnl|UG|Xl_S21313339, gnl|UG|Xl_S13590881, gnl|UG|Xl_S22245695, gnl|UG|Xl_S24430043, gnl|UG|Xl_S19656612, gnl|UG|Xl_S14833141, gnl|UG|Xl_S19874654, gnl|UG|Xl_S21313463, gnl|UG|Xl_S21313101, gnl|UG|Xl_S35726586, gnl|UG|Xl_S13589345, gnl|UG|Xl_S21938858, gnl|UG|Xl_S42526251, gnl|UG|Xl_S29750538, gnl|UG|Xl_S13683498, …	OVER	1.50864
5	GO:0034655	nucleobase-containing compound catabolic process	Biological Process	GO:0006139, GO:0019439, GO:0044270, GO:0046700, GO:1901361	nucleobase-containing compound metabolic process, aromatic compound catabolic process, cellular nitrogen compound catabolic process, heterocycle catabolic process, organic cyclic compound catabolic process	0.0042	0.031	4	JGIv7b.000272406_969433-984701_XV|pnp, JGIv7b.000061078_23288-34727_XV|pnp, JGIv7b.000137317_2063250-2075317_XX|nt5c1b, JGIv7b.000075398_904721-940846_VV|skiv2l	42	gnl|UG|Xl_S19656944, gnl|UG|Xl_S21929376, gnl|UG|Xl_S25080923, gnl|UG|Xl_S22300469, gnl|UG|Xl_S35188168, gnl|UG|Xl_S22811536, gnl|UG|Xl_S13808239, gnl|UG|Xl_S22811559, gnl|UG|Xl_S22530555, gnl|UG|Xl_S13763442, gnl|UG|Xl_S22245879, gnl|UG|Xl_S20755969, gnl|UG|Xl_S25791722, gnl|UG|Xl_S13589880, gnl|UG|Xl_S14219504, gnl|UG|Xl_S20755708, gnl|UG|Xl_S21627561, gnl|UG|Xl_S24430032, gnl|UG|Xl_S22245654, …	OVER	1.50864
5	GO:0000165	MAPK cascade	Biological Process	GO:0023014, GO:0035556	signal transduction by protein phosphorylation, intracellular signal transduction	0.0042	0.031	3	JGIv7b.000061741_948406-956831_XX|fgb, JGIv7b.000075417_4622334-4656565_XV|cdk5rap3, JGIv7b.000099286_557102-564779_XX|fgb	20	gnl|UG|Xl_S21662539, gnl|UG|Xl_S21313339, gnl|UG|Xl_S13590720, gnl|UG|Xl_S13590874, gnl|UG|Xl_S29721647, gnl|UG|Xl_S13589698, gnl|UG|Xl_S19656617, gnl|UG|Xl_S13590418, gnl|UG|Xl_S20755693, gnl|UG|Xl_S13831541, gnl|UG|Xl_S20459355, gnl|UG|Xl_S22300503, gnl|UG|Xl_S21561463, gnl|UG|Xl_S22336432, gnl|UG|Xl_S15901413, gnl|UG|Xl_S13789302, gnl|UG|Xl_S17519068, gnl|UG|Xl_S21312989, gnl|UG|Xl_S17519131, …	OVER	1.50864
5	GO:0031328	positive regulation of cellular biosynthetic process	Biological Process	GO:0031326, GO:0031325, GO:0044249, GO:0009891	regulation of cellular biosynthetic process, positive regulation of cellular metabolic process, cellular biosynthetic process, positive regulation of biosynthetic process	0.0043	0.032	7	JGIv7b.000075417_4622334-4656565_XV|cdk5rap3, JGIv7b.000012020_8794528-8820623_VV|ppp3r1, JGIv7b.000185843_2015046-2019455_XX|apoa1, JGIv7b.000200825_1195269-1204553_VV|rfc3, JGIv7b.000102974_7457463-7518469_XV|rab3gap2, JGIv7b.000071264_1420557-1431636_VV|nup85, JGIv7b.000001915_302304-417091_VV|btrc	135	gnl|UG|Xl_S13590264, gnl|UG|Xl_S18252029, gnl|UG|Xl_S21930242, gnl|UG|Xl_S13590024, gnl|UG|Xl_S16552386, gnl|UG|Xl_S13590421, gnl|UG|Xl_S21929376, gnl|UG|Xl_S21930241, gnl|UG|Xl_S29721647, gnl|UG|Xl_S13590669, gnl|UG|Xl_S13590427, gnl|UG|Xl_S20247738, gnl|UG|Xl_S13831476, gnl|UG|Xl_S36163404, gnl|UG|Xl_S35139453, gnl|UG|Xl_S36163487, gnl|UG|Xl_S19626009, gnl|UG|Xl_S21735640, gnl|UG|Xl_S56349087, …	OVER	1.49485
5	GO:0060249	anatomical structure homeostasis	Biological Process	GO:0042592	homeostatic process	0.0054	0.039	2	JGIv7b.000031469_1247605-1255848_VV|cfl1, JGIv7b.000299965_415803-434470_XX|rbp4	6	gnl|UG|Xl_S32213862, gnl|UG|Xl_S19874599, gnl|UG|Xl_S18338263, gnl|UG|Xl_S30677022, gnl|UG|Xl_S21107469, gnl|UG|Xl_S18338264	OVER	1.40894

## Sheet: Inter_R1-CC-level5
Level	GO ID	GO Name	GO Type	Parents (ACC)	Parents (Name)	P-Value	FDR	#SeqTest	SeqTest	#SeqRef	SeqRef	OVER/UNDER
5	GO:0031988	membrane-bounded vesicle	Cellular Component	GO:0031982	vesicle	4.3e-35	5.7e-32	34	JGIv7b.000061741_948406-956831_XX|fgb, JGIv7b.000031469_1247605-1255848_VV|cfl1, JGIv7b.000099286_557102-564779_XX|fgb, JGIv7b.000009266_1050581-1077370_XX|scg3, JGIv7b.000275342_2241705-2245277_VV|marcks, JGIv7b.000061078_23288-34727_XV|pnp, JGIv7b.000013265_1225306-1237065_VV|ywhab, JGIv7b.000007281_3095236-3109088_VV|sec13, JGIv7b.000127590_340252-348394_XX|cdk16, JGIv7b.000021980_2015313-2025…	90	gnl|UG|Xl_S19656746, gnl|UG|Xl_S21057583, gnl|UG|Xl_S16552340, gnl|UG|Xl_S20966747, gnl|UG|Xl_S37488461, gnl|UG|Xl_S22245820, gnl|UG|Xl_S20337386, gnl|UG|Xl_S21696509, gnl|UG|Xl_S21313385, gnl|UG|Xl_S13590901, gnl|UG|Xl_S13589753, gnl|UG|Xl_S14927227, gnl|UG|Xl_S14232293, gnl|UG|Xl_S20966744, gnl|UG|Xl_S20247738, gnl|UG|Xl_S21313381, gnl|UG|Xl_S20966422, gnl|UG|Xl_S20966383, gnl|UG|Xl_S13831358, …	OVER
5	GO:0005654	nucleoplasm	Cellular Component	GO:0044428, GO:0031981	nuclear part, nuclear lumen	3.3e-13	4.6e-11	19	JGIv7b.000139078_1502635-1638778_VV|adk, JGIv7b.000080512_738069-774836_XV|stxbp1, JGIv7b.000012020_8794528-8820623_VV|ppp3r1, JGIv7b.000171284_51263-56090_VV|alyref, JGIv7b.000007281_3095236-3109088_VV|sec13, JGIv7b.000197662_5213-14909_VX|ethe1, JGIv7b.000014978_6125138-6129557_VV|tpt1, JGIv7b.000089040_100614-116056_VV|ddx21, JGIv7b.000256136_826902-842101_VV|cmtr1, JGIv7b.000233355_26418-4298…	131	gnl|UG|Xl_S21313029, gnl|UG|Xl_S20337421, gnl|UG|Xl_S21929376, gnl|UG|Xl_S13831626, gnl|UG|Xl_S20966469, gnl|UG|Xl_S20756010, gnl|UG|Xl_S36352123, gnl|UG|Xl_S21107538, gnl|UG|Xl_S29750487, gnl|UG|Xl_S25665645, gnl|UG|Xl_S20755606, gnl|UG|Xl_S27569360, gnl|UG|Xl_S13589383, gnl|UG|Xl_S14742735, gnl|UG|Xl_S21313376, gnl|UG|Xl_S19874734, gnl|UG|Xl_S20966511, gnl|UG|Xl_S14961554, gnl|UG|Xl_S20756126, …	OVER
5	GO:0005829	cytosol	Cellular Component	GO:0005737, GO:0044444	cytoplasm, cytoplasmic part	4.1e-13	5.6e-11	17	JGIv7b.000139078_1502635-1638778_VV|adk, JGIv7b.000035524_2977676-3158199_XX|atp2b4, JGIv7b.000012020_8794528-8820623_VV|ppp3r1, JGIv7b.000151578_315794-412381_XX|pacsin1, JGIv7b.000137317_2063250-2075317_XX|nt5c1b, JGIv7b.000120240_1966056-1967908_XX|hba2, JGIv7b.000001187_10588946-10628565_XV|map1b, JGIv7b.000032212_3902286-3944258_XV|map1b, JGIv7b.000061609_651097-737152_XX|sh3gl2, JGIv7b.0000…	97	gnl|UG|Xl_S19874627, gnl|UG|Xl_S24244319, gnl|UG|Xl_S42160976, gnl|UG|Xl_S21383250, gnl|UG|Xl_S32826904, gnl|UG|Xl_S27569235, gnl|UG|Xl_S19874585, gnl|UG|Xl_S21313381, gnl|UG|Xl_S16188822, gnl|UG|Xl_S20755445, gnl|UG|Xl_S13589705, gnl|UG|Xl_S27569349, gnl|UG|Xl_S36663055, gnl|UG|Xl_S20337261, gnl|UG|Xl_S27877841, gnl|UG|Xl_S37223600, gnl|UG|Xl_S19874618, gnl|UG|Xl_S13590676, gnl|UG|Xl_S13812817, …	OVER
5	GO:0031981	nuclear lumen	Cellular Component	GO:0044428, GO:0070013	nuclear part, intracellular organelle lumen	1.7e-12	1.9e-10	22	JGIv7b.000031469_1247605-1255848_VV|cfl1, JGIv7b.000139078_1502635-1638778_VV|adk, JGIv7b.000080512_738069-774836_XV|stxbp1, JGIv7b.000012020_8794528-8820623_VV|ppp3r1, JGIv7b.000171284_51263-56090_VV|alyref, JGIv7b.000007281_3095236-3109088_VV|sec13, JGIv7b.000197662_5213-14909_VX|ethe1, JGIv7b.000014978_6125138-6129557_VV|tpt1, JGIv7b.000089040_100614-116056_VV|ddx21, JGIv7b.000256136_826902-84…	211	gnl|UG|Xl_S13590264, gnl|UG|Xl_S21313029, gnl|UG|Xl_S21383376, gnl|UG|Xl_S13591113, gnl|UG|Xl_S16552381, gnl|UG|Xl_S21313023, gnl|UG|Xl_S14742601, gnl|UG|Xl_S21313382, gnl|UG|Xl_S20756010, gnl|UG|Xl_S13589825, gnl|UG|Xl_S36352123, gnl|UG|Xl_S20755606, gnl|UG|Xl_S13831591, gnl|UG|Xl_S19656616, gnl|UG|Xl_S13589383, gnl|UG|Xl_S19874619, gnl|UG|Xl_S27569401, gnl|UG|Xl_S14742735, gnl|UG|Xl_S21313376, …	OVER
5	GO:0005739	mitochondrion	Cellular Component	GO:0043231, GO:0044444	intracellular membrane-bounded organelle, cytoplasmic part	1.3e-11	1.3e-09	22	JGIv7b.000001168_909478-932965_VV|immt, JGIv7b.000080512_738069-774836_XV|stxbp1, JGIv7b.000089584_40620-57603_VV|mrpl12, JGIv7b.000012020_8794528-8820623_VV|ppp3r1, JGIv7b.000072636_19249-21034_VX|vdac3, JGIv7b.000007749_436923-477607_VV|vdac2, JGIv7b.000133644_1221234-1224961_XX|timm9, JGIv7b.000197662_5213-14909_VX|ethe1, JGIv7b.000013523_6705972-6721410_VV|uqcrc1, JGIv7b.000027814_206595-2252…	236	gnl|UG|Xl_S21938806, gnl|UG|Xl_S19656742, gnl|UG|Xl_S18252023, gnl|UG|Xl_S13806393, gnl|UG|Xl_S13811867, gnl|UG|Xl_S13831239, gnl|UG|Xl_S17527702, gnl|UG|Xl_S35169030, gnl|UG|Xl_S17519083, gnl|UG|Xl_S13590398, gnl|UG|Xl_S20755828, gnl|UG|Xl_S22159694, gnl|UG|Xl_S19656731, gnl|UG|Xl_S22528757, gnl|UG|Xl_S35878196, gnl|UG|Xl_S18977086, gnl|UG|Xl_S37453155, gnl|UG|Xl_S15058531, gnl|UG|Xl_S20756123, …	OVER
5	GO:0016023	cytoplasmic, membrane-bounded vesicle	Cellular Component	GO:0005737, GO:0031988, GO:0031410, GO:0043231	cytoplasm, membrane-bounded vesicle, cytoplasmic vesicle, intracellular membrane-bounded organelle	2e-09	1.1e-07	13	JGIv7b.000061741_948406-956831_XX|fgb, JGIv7b.000099286_557102-564779_XX|fgb, JGIv7b.000080512_738069-774836_XV|stxbp1, JGIv7b.000009266_1050581-1077370_XX|scg3, JGIv7b.000151578_315794-412381_XX|pacsin1, JGIv7b.000127590_340252-348394_XX|cdk16, JGIv7b.000014870_421228-475533_XX|add2, JGIv7b.000203041_2133308-2145537_XX|scg5, JGIv7b.000036401_4239638-4254890_VV|rab11a, JGIv7b.000007546_5374889-54…	89	gnl|UG|Xl_S19656746, gnl|UG|Xl_S21057583, gnl|UG|Xl_S16552340, gnl|UG|Xl_S20966747, gnl|UG|Xl_S37488461, gnl|UG|Xl_S22245820, gnl|UG|Xl_S20337386, gnl|UG|Xl_S21696509, gnl|UG|Xl_S21313385, gnl|UG|Xl_S13590901, gnl|UG|Xl_S13589753, gnl|UG|Xl_S14927227, gnl|UG|Xl_S14232293, gnl|UG|Xl_S20966744, gnl|UG|Xl_S21313381, gnl|UG|Xl_S20966422, gnl|UG|Xl_S20966383, gnl|UG|Xl_S13831358, gnl|UG|Xl_S20755641, …	OVER
5	GO:0031410	cytoplasmic vesicle	Cellular Component	GO:0097708, GO:0005737, GO:0044444	intracellular vesicle, cytoplasm, cytoplasmic part	2.3e-09	1.2e-07	13	JGIv7b.000061741_948406-956831_XX|fgb, JGIv7b.000099286_557102-564779_XX|fgb, JGIv7b.000080512_738069-774836_XV|stxbp1, JGIv7b.000009266_1050581-1077370_XX|scg3, JGIv7b.000151578_315794-412381_XX|pacsin1, JGIv7b.000127590_340252-348394_XX|cdk16, JGIv7b.000014870_421228-475533_XX|add2, JGIv7b.000203041_2133308-2145537_XX|scg5, JGIv7b.000036401_4239638-4254890_VV|rab11a, JGIv7b.000007546_5374889-54…	90	gnl|UG|Xl_S19656746, gnl|UG|Xl_S21057583, gnl|UG|Xl_S16552340, gnl|UG|Xl_S20966747, gnl|UG|Xl_S37488461, gnl|UG|Xl_S22245820, gnl|UG|Xl_S20337386, gnl|UG|Xl_S21696509, gnl|UG|Xl_S21313385, gnl|UG|Xl_S13590901, gnl|UG|Xl_S13589753, gnl|UG|Xl_S14927227, gnl|UG|Xl_S14232293, gnl|UG|Xl_S20966744, gnl|UG|Xl_S21313381, gnl|UG|Xl_S20966422, gnl|UG|Xl_S22511830, gnl|UG|Xl_S20966383, gnl|UG|Xl_S13831358, …	OVER
5	GO:0031091	platelet alpha granule	Cellular Component	GO:0030141	secretory granule	2.9e-06	7.1e-05	3	JGIv7b.000061741_948406-956831_XX|fgb, JGIv7b.000099286_557102-564779_XX|fgb, JGIv7b.000080512_738069-774836_XV|stxbp1	0		OVER
5	GO:0005743	mitochondrial inner membrane	Cellular Component	GO:0031966, GO:0019866	mitochondrial membrane, organelle inner membrane	9.1e-06	0.0002	9	JGIv7b.000001168_909478-932965_VV|immt, JGIv7b.000012462_1977156-1998652_VV|ndufs2, JGIv7b.000007749_436923-477607_VV|vdac2, JGIv7b.000133644_1221234-1224961_XX|timm9, JGIv7b.000400440_145372-185067_VV|sdha, JGIv7b.000047398_2713833-2729775_VV|mdh2, JGIv7b.000005375_1098041-1113919_VV|atp5c1, JGIv7b.000013523_6705972-6721410_VV|uqcrc1, JGIv7b.000106789_1950088-1998513_XX|ckmt1b	87	gnl|UG|Xl_S22332511, gnl|UG|Xl_S13678348, gnl|UG|Xl_S21938806, gnl|UG|Xl_S19656703, gnl|UG|Xl_S25665534, gnl|UG|Xl_S14924836, gnl|UG|Xl_S18088889, gnl|UG|Xl_S15827191, gnl|UG|Xl_S42160817, gnl|UG|Xl_S34871976, gnl|UG|Xl_S13806393, gnl|UG|Xl_S14227420, gnl|UG|Xl_S13831513, gnl|UG|Xl_S20755487, gnl|UG|Xl_S14232523, gnl|UG|Xl_S22512006, gnl|UG|Xl_S14220594, gnl|UG|Xl_S22512001, gnl|UG|Xl_S13831550, …	OVER
5	GO:0005740	mitochondrial envelope	Cellular Component	GO:0044429, GO:0031967	mitochondrial part, organelle envelope	4.3e-05	0.00075	10	JGIv7b.000001168_909478-932965_VV|immt, JGIv7b.000012462_1977156-1998652_VV|ndufs2, JGIv7b.000072636_19249-21034_VX|vdac3, JGIv7b.000007749_436923-477607_VV|vdac2, JGIv7b.000133644_1221234-1224961_XX|timm9, JGIv7b.000400440_145372-185067_VV|sdha, JGIv7b.000047398_2713833-2729775_VV|mdh2, JGIv7b.000005375_1098041-1113919_VV|atp5c1, JGIv7b.000013523_6705972-6721410_VV|uqcrc1, JGIv7b.000106789_19500…	135	gnl|UG|Xl_S21938806, gnl|UG|Xl_S25665534, gnl|UG|Xl_S19656742, gnl|UG|Xl_S19656907, gnl|UG|Xl_S34871976, gnl|UG|Xl_S13806393, gnl|UG|Xl_S14227420, gnl|UG|Xl_S13831239, gnl|UG|Xl_S13831513, gnl|UG|Xl_S14920548, gnl|UG|Xl_S14220594, gnl|UG|Xl_S42161397, gnl|UG|Xl_S17519083, gnl|UG|Xl_S13590398, gnl|UG|Xl_S22159694, gnl|UG|Xl_S14810230, gnl|UG|Xl_S22528757, gnl|UG|Xl_S18977086, gnl|UG|Xl_S24575985, …	OVER
5	GO:0005856	cytoskeleton	Cellular Component	GO:0043232	intracellular non-membrane-bounded organelle	0.00016	0.0023	17	JGIv7b.000075417_4622334-4656565_XV|cdk5rap3, JGIv7b.000031469_1247605-1255848_VV|cfl1, JGIv7b.000275342_2241705-2245277_VV|marcks, JGIv7b.000016863_1162905-1171479_XX|ina, JGIv7b.000127590_340252-348394_XX|cdk16, JGIv7b.000014870_421228-475533_XX|add2, JGIv7b.000247724_1739532-1745656_XX|nif, JGIv7b.000056777_673397-693464_VV|nucb1, JGIv7b.000230826_627967-679777_XV|mapre2, JGIv7b.000001187_1058…	417	gnl|UG|Xl_S26316797, gnl|UG|Xl_S21383255, gnl|UG|Xl_S13590145, gnl|UG|Xl_S21006795, gnl|UG|Xl_S18980144, gnl|UG|Xl_S21107492, gnl|UG|Xl_S28473381, gnl|UG|Xl_S29721642, gnl|UG|Xl_S23872182, gnl|UG|Xl_S13831475, gnl|UG|Xl_S20756016, gnl|UG|Xl_S23872181, gnl|UG|Xl_S21731601, gnl|UG|Xl_S14232609, gnl|UG|Xl_S22811492, gnl|UG|Xl_S36163484, gnl|UG|Xl_S36163369, gnl|UG|Xl_S19874738, gnl|UG|Xl_S22332540, …	OVER
5	GO:0030424	axon	Cellular Component	GO:0043005	neuron projection	0.002	0.016	2	JGIv7b.000036401_4239638-4254890_VV|rab11a, JGIv7b.000373158_2247756-2300056_XX|cntnap1	3	gnl|UG|Xl_S19874680, gnl|UG|Xl_S20756113, gnl|UG|Xl_S20966698	OVER

## Sheet: Inter_R1-CC-level5-excl
Level	GO ID	GO Name	GO Type	Parents (ACC)	Parents (Name)	P-Value	FDR	#SeqTest	SeqTest	#SeqRef	SeqRef	OVER/UNDER	(-)log10FDR
5	GO:0031988	membrane-bounded vesicle	Cellular Component	GO:0031982	vesicle	4.3e-35	5.7e-32	34	JGIv7b.000061741_948406-956831_XX|fgb, JGIv7b.000031469_1247605-1255848_VV|cfl1, JGIv7b.000099286_557102-564779_XX|fgb, JGIv7b.000009266_1050581-1077370_XX|scg3, JGIv7b.000275342_2241705-2245277_VV|marcks, JGIv7b.000061078_23288-34727_XV|pnp, JGIv7b.000013265_1225306-1237065_VV|ywhab, JGIv7b.000007281_3095236-3109088_VV|sec13, JGIv7b.000127590_340252-348394_XX|cdk16, JGIv7b.000021980_2015313-2025…	90	gnl|UG|Xl_S19656746, gnl|UG|Xl_S21057583, gnl|UG|Xl_S16552340, gnl|UG|Xl_S20966747, gnl|UG|Xl_S37488461, gnl|UG|Xl_S22245820, gnl|UG|Xl_S20337386, gnl|UG|Xl_S21696509, gnl|UG|Xl_S21313385, gnl|UG|Xl_S13590901, gnl|UG|Xl_S13589753, gnl|UG|Xl_S14927227, gnl|UG|Xl_S14232293, gnl|UG|Xl_S20966744, gnl|UG|Xl_S20247738, gnl|UG|Xl_S21313381, gnl|UG|Xl_S20966422, gnl|UG|Xl_S20966383, gnl|UG|Xl_S13831358, …	OVER	31.2441
5	GO:0005739	mitochondrion	Cellular Component	GO:0043231, GO:0044444	intracellular membrane-bounded organelle, cytoplasmic part	1.3e-11	1.3e-09	22	JGIv7b.000001168_909478-932965_VV|immt, JGIv7b.000080512_738069-774836_XV|stxbp1, JGIv7b.000089584_40620-57603_VV|mrpl12, JGIv7b.000012020_8794528-8820623_VV|ppp3r1, JGIv7b.000072636_19249-21034_VX|vdac3, JGIv7b.000007749_436923-477607_VV|vdac2, JGIv7b.000133644_1221234-1224961_XX|timm9, JGIv7b.000197662_5213-14909_VX|ethe1, JGIv7b.000013523_6705972-6721410_VV|uqcrc1, JGIv7b.000027814_206595-2252…	236	gnl|UG|Xl_S21938806, gnl|UG|Xl_S19656742, gnl|UG|Xl_S18252023, gnl|UG|Xl_S13806393, gnl|UG|Xl_S13811867, gnl|UG|Xl_S13831239, gnl|UG|Xl_S17527702, gnl|UG|Xl_S35169030, gnl|UG|Xl_S17519083, gnl|UG|Xl_S13590398, gnl|UG|Xl_S20755828, gnl|UG|Xl_S22159694, gnl|UG|Xl_S19656731, gnl|UG|Xl_S22528757, gnl|UG|Xl_S35878196, gnl|UG|Xl_S18977086, gnl|UG|Xl_S37453155, gnl|UG|Xl_S15058531, gnl|UG|Xl_S20756123, …	OVER	8.88606
5	GO:0016023	cytoplasmic, membrane-bounded vesicle	Cellular Component	GO:0005737, GO:0031988, GO:0031410, GO:0043231	cytoplasm, membrane-bounded vesicle, cytoplasmic vesicle, intracellular membrane-bounded organelle	2e-09	1.1e-07	13	JGIv7b.000061741_948406-956831_XX|fgb, JGIv7b.000099286_557102-564779_XX|fgb, JGIv7b.000080512_738069-774836_XV|stxbp1, JGIv7b.000009266_1050581-1077370_XX|scg3, JGIv7b.000151578_315794-412381_XX|pacsin1, JGIv7b.000127590_340252-348394_XX|cdk16, JGIv7b.000014870_421228-475533_XX|add2, JGIv7b.000203041_2133308-2145537_XX|scg5, JGIv7b.000036401_4239638-4254890_VV|rab11a, JGIv7b.000007546_5374889-54…	89	gnl|UG|Xl_S19656746, gnl|UG|Xl_S21057583, gnl|UG|Xl_S16552340, gnl|UG|Xl_S20966747, gnl|UG|Xl_S37488461, gnl|UG|Xl_S22245820, gnl|UG|Xl_S20337386, gnl|UG|Xl_S21696509, gnl|UG|Xl_S21313385, gnl|UG|Xl_S13590901, gnl|UG|Xl_S13589753, gnl|UG|Xl_S14927227, gnl|UG|Xl_S14232293, gnl|UG|Xl_S20966744, gnl|UG|Xl_S21313381, gnl|UG|Xl_S20966422, gnl|UG|Xl_S20966383, gnl|UG|Xl_S13831358, gnl|UG|Xl_S20755641, …	OVER	6.95861
5	GO:0031410	cytoplasmic vesicle	Cellular Component	GO:0097708, GO:0005737, GO:0044444	intracellular vesicle, cytoplasm, cytoplasmic part	2.3e-09	1.2e-07	13	JGIv7b.000061741_948406-956831_XX|fgb, JGIv7b.000099286_557102-564779_XX|fgb, JGIv7b.000080512_738069-774836_XV|stxbp1, JGIv7b.000009266_1050581-1077370_XX|scg3, JGIv7b.000151578_315794-412381_XX|pacsin1, JGIv7b.000127590_340252-348394_XX|cdk16, JGIv7b.000014870_421228-475533_XX|add2, JGIv7b.000203041_2133308-2145537_XX|scg5, JGIv7b.000036401_4239638-4254890_VV|rab11a, JGIv7b.000007546_5374889-54…	90	gnl|UG|Xl_S19656746, gnl|UG|Xl_S21057583, gnl|UG|Xl_S16552340, gnl|UG|Xl_S20966747, gnl|UG|Xl_S37488461, gnl|UG|Xl_S22245820, gnl|UG|Xl_S20337386, gnl|UG|Xl_S21696509, gnl|UG|Xl_S21313385, gnl|UG|Xl_S13590901, gnl|UG|Xl_S13589753, gnl|UG|Xl_S14927227, gnl|UG|Xl_S14232293, gnl|UG|Xl_S20966744, gnl|UG|Xl_S21313381, gnl|UG|Xl_S20966422, gnl|UG|Xl_S22511830, gnl|UG|Xl_S20966383, gnl|UG|Xl_S13831358, …	OVER	6.92082
5	GO:0031091	platelet alpha granule	Cellular Component	GO:0030141	secretory granule	2.9e-06	7.1e-05	3	JGIv7b.000061741_948406-956831_XX|fgb, JGIv7b.000099286_557102-564779_XX|fgb, JGIv7b.000080512_738069-774836_XV|stxbp1	0		OVER	4.14874
5	GO:0005743	mitochondrial inner membrane	Cellular Component	GO:0031966, GO:0019866	mitochondrial membrane, organelle inner membrane	9.1e-06	0.0002	9	JGIv7b.000001168_909478-932965_VV|immt, JGIv7b.000012462_1977156-1998652_VV|ndufs2, JGIv7b.000007749_436923-477607_VV|vdac2, JGIv7b.000133644_1221234-1224961_XX|timm9, JGIv7b.000400440_145372-185067_VV|sdha, JGIv7b.000047398_2713833-2729775_VV|mdh2, JGIv7b.000005375_1098041-1113919_VV|atp5c1, JGIv7b.000013523_6705972-6721410_VV|uqcrc1, JGIv7b.000106789_1950088-1998513_XX|ckmt1b	87	gnl|UG|Xl_S22332511, gnl|UG|Xl_S13678348, gnl|UG|Xl_S21938806, gnl|UG|Xl_S19656703, gnl|UG|Xl_S25665534, gnl|UG|Xl_S14924836, gnl|UG|Xl_S18088889, gnl|UG|Xl_S15827191, gnl|UG|Xl_S42160817, gnl|UG|Xl_S34871976, gnl|UG|Xl_S13806393, gnl|UG|Xl_S14227420, gnl|UG|Xl_S13831513, gnl|UG|Xl_S20755487, gnl|UG|Xl_S14232523, gnl|UG|Xl_S22512006, gnl|UG|Xl_S14220594, gnl|UG|Xl_S22512001, gnl|UG|Xl_S13831550, …	OVER	3.69897
5	GO:0005740	mitochondrial envelope	Cellular Component	GO:0044429, GO:0031967	mitochondrial part, organelle envelope	4.3e-05	0.00075	10	JGIv7b.000001168_909478-932965_VV|immt, JGIv7b.000012462_1977156-1998652_VV|ndufs2, JGIv7b.000072636_19249-21034_VX|vdac3, JGIv7b.000007749_436923-477607_VV|vdac2, JGIv7b.000133644_1221234-1224961_XX|timm9, JGIv7b.000400440_145372-185067_VV|sdha, JGIv7b.000047398_2713833-2729775_VV|mdh2, JGIv7b.000005375_1098041-1113919_VV|atp5c1, JGIv7b.000013523_6705972-6721410_VV|uqcrc1, JGIv7b.000106789_19500…	135	gnl|UG|Xl_S21938806, gnl|UG|Xl_S25665534, gnl|UG|Xl_S19656742, gnl|UG|Xl_S19656907, gnl|UG|Xl_S34871976, gnl|UG|Xl_S13806393, gnl|UG|Xl_S14227420, gnl|UG|Xl_S13831239, gnl|UG|Xl_S13831513, gnl|UG|Xl_S14920548, gnl|UG|Xl_S14220594, gnl|UG|Xl_S42161397, gnl|UG|Xl_S17519083, gnl|UG|Xl_S13590398, gnl|UG|Xl_S22159694, gnl|UG|Xl_S14810230, gnl|UG|Xl_S22528757, gnl|UG|Xl_S18977086, gnl|UG|Xl_S24575985, …	OVER	3.12494
5	GO:0005856	cytoskeleton	Cellular Component	GO:0043232	intracellular non-membrane-bounded organelle	0.00016	0.0023	17	JGIv7b.000075417_4622334-4656565_XV|cdk5rap3, JGIv7b.000031469_1247605-1255848_VV|cfl1, JGIv7b.000275342_2241705-2245277_VV|marcks, JGIv7b.000016863_1162905-1171479_XX|ina, JGIv7b.000127590_340252-348394_XX|cdk16, JGIv7b.000014870_421228-475533_XX|add2, JGIv7b.000247724_1739532-1745656_XX|nif, JGIv7b.000056777_673397-693464_VV|nucb1, JGIv7b.000230826_627967-679777_XV|mapre2, JGIv7b.000001187_1058…	417	gnl|UG|Xl_S26316797, gnl|UG|Xl_S21383255, gnl|UG|Xl_S13590145, gnl|UG|Xl_S21006795, gnl|UG|Xl_S18980144, gnl|UG|Xl_S21107492, gnl|UG|Xl_S28473381, gnl|UG|Xl_S29721642, gnl|UG|Xl_S23872182, gnl|UG|Xl_S13831475, gnl|UG|Xl_S20756016, gnl|UG|Xl_S23872181, gnl|UG|Xl_S21731601, gnl|UG|Xl_S14232609, gnl|UG|Xl_S22811492, gnl|UG|Xl_S36163484, gnl|UG|Xl_S36163369, gnl|UG|Xl_S19874738, gnl|UG|Xl_S22332540, …	OVER	2.63827

## Sheet: Inter_NR1-BP-level5
Level	GO ID	GO Name	GO Type	Parents (ACC)	Parents (Name)	P-Value	FDR	#SeqTest	SeqTest	#SeqRef	SeqRef	OVER/UNDER
5	GO:0051336	regulation of hydrolase activity	Biological Process	GO:0050790	regulation of catalytic activity	1.2e-36	2.6e-33	31	JGIv7b.000030987_3452574-3460416_XX|fetub, JGIv7b.000287959_4668950-4679281_XX|unnamed, JGIv7b.000030987_3471520-3479719_VX|hrg, JGIv7b.000136959_63185-123221_XV|acap2, JGIv7b.000149890_4292273-4413003_XV|rock2, JGIv7b.000039723_771409-777612_XX|serpina3, JGIv7b.000096659_2642588-2659337_XX|serpina1, JGIv7b.000120240_3544967-3561640_VV|dnajb11, JGIv7b.000030987_3432789-3444272_XX|ahsg, JGIv7b.000…	37	gnl|UG|Xl_S17527778, gnl|UG|Xl_S21313302, gnl|UG|Xl_S19656689, gnl|UG|Xl_S13589756, gnl|UG|Xl_S19656907, gnl|UG|Xl_S21313023, gnl|UG|Xl_S19874745, gnl|UG|Xl_S20966401, gnl|UG|Xl_S21313041, gnl|UG|Xl_S13831530, gnl|UG|Xl_S13831437, gnl|UG|Xl_S32877225, gnl|UG|Xl_S20247722, gnl|UG|Xl_S13807148, gnl|UG|Xl_S16907200, gnl|UG|Xl_S15827454, gnl|UG|Xl_S13591087, gnl|UG|Xl_S17527741, gnl|UG|Xl_S19874739, …	OVER
5	GO:0043086	negative regulation of catalytic activity	Biological Process	GO:0044092, GO:0050790	negative regulation of molecular function, regulation of catalytic activity	2.9e-29	1.4e-26	21	JGIv7b.000059965_1266822-1290549_VX|anxa3, JGIv7b.000287959_167996-285362_XX|ubash3b, JGIv7b.000030987_3452574-3460416_XX|fetub, JGIv7b.000131666_982986-1052874_XX|unnamed, JGIv7b.000030987_3471520-3479719_VX|hrg, JGIv7b.000006590_9085939-9230710_XV|app, JGIv7b.000162385_1076-16329_XX|itih3, JGIv7b.000149890_4292273-4413003_XV|rock2, JGIv7b.000013941_1899727-1911120_XV|thbs1, JGIv7b.000069443_648…	12	gnl|UG|Xl_S22340220, gnl|UG|Xl_S19656616, gnl|UG|Xl_S22300559, gnl|UG|Xl_S13590312, gnl|UG|Xl_S22245862, gnl|UG|Xl_S19656689, gnl|UG|Xl_S16907200, gnl|UG|Xl_S21313023, gnl|UG|Xl_S22246330, gnl|UG|Xl_S13591087, gnl|UG|Xl_S29966102, gnl|UG|Xl_S19656707	OVER
5	GO:0043085	positive regulation of catalytic activity	Biological Process	GO:0044093, GO:0050790	positive regulation of molecular function, regulation of catalytic activity	1.9e-17	3.6e-15	15	JGIv7b.000287959_4668950-4679281_XX|unnamed, JGIv7b.000023403_14004591-14035602_XV|gprc5b, JGIv7b.000081267_736549-768072_VV|rhoc, JGIv7b.000143664_848861-925670_VV|git2, JGIv7b.000136959_63185-123221_XV|acap2, JGIv7b.000067738_583421-726930_XX|iqsec1, JGIv7b.000325141_1044734-1071622_VX|eif2b3, JGIv7b.000013471_5682315-5703271_VV|arfgap1, JGIv7b.000003586_516654-521394_XX|cartpt, JGIv7b.00001394…	21	gnl|UG|Xl_S14810350, gnl|UG|Xl_S21929332, gnl|UG|Xl_S37959945, gnl|UG|Xl_S13590874, gnl|UG|Xl_S13589756, gnl|UG|Xl_S19656907, gnl|UG|Xl_S13590604, gnl|UG|Xl_S13590418, gnl|UG|Xl_S13589343, gnl|UG|Xl_S23586395, gnl|UG|Xl_S20459355, gnl|UG|Xl_S35139453, gnl|UG|Xl_S28473488, gnl|UG|Xl_S13830897, gnl|UG|Xl_S21561463, gnl|UG|Xl_S21057657, gnl|UG|Xl_S23058850, gnl|UG|Xl_S36163223, gnl|UG|Xl_S22391735, …	OVER
5	GO:0007596	blood coagulation	Biological Process	GO:0042060, GO:0007599, GO:0050817	wound healing, hemostasis, coagulation	1.5e-15	1.9e-13	13	JGIv7b.000061741_948406-956831_XX|fgb, JGIv7b.000287959_167996-285362_XX|ubash3b, JGIv7b.000061741_1003987-1007189_XX|fgg, JGIv7b.000018823_1222876-1234891_XX|plg, JGIv7b.000185603_322985-344114_XV|f2, JGIv7b.000086880_312643-395416_XX|f13a1, JGIv7b.000013941_1899727-1911120_XV|thbs1, JGIv7b.000069443_6486049-6497656_XX|serpinc1, JGIv7b.000043483_921966-937654_XX|f2, JGIv7b.000061741_997516-10012…	17	gnl|UG|Xl_S16291527, gnl|UG|Xl_S26653031, gnl|UG|Xl_S13589301, gnl|UG|Xl_S38479144, gnl|UG|Xl_S13589750, gnl|UG|Xl_S21107455, gnl|UG|Xl_S14232436, gnl|UG|Xl_S22340211, gnl|UG|Xl_S22811504, gnl|UG|Xl_S25665637, gnl|UG|Xl_S16552446, gnl|UG|Xl_S20755931, gnl|UG|Xl_S22811493, gnl|UG|Xl_S16181823, gnl|UG|Xl_S17519052, gnl|UG|Xl_S13831493, gnl|UG|Xl_S21383279	OVER
5	GO:0007599	hemostasis	Biological Process	GO:0050878	regulation of body fluid levels	1.5e-15	1.9e-13	13	JGIv7b.000061741_948406-956831_XX|fgb, JGIv7b.000287959_167996-285362_XX|ubash3b, JGIv7b.000061741_1003987-1007189_XX|fgg, JGIv7b.000018823_1222876-1234891_XX|plg, JGIv7b.000185603_322985-344114_XV|f2, JGIv7b.000086880_312643-395416_XX|f13a1, JGIv7b.000013941_1899727-1911120_XV|thbs1, JGIv7b.000069443_6486049-6497656_XX|serpinc1, JGIv7b.000043483_921966-937654_XX|f2, JGIv7b.000061741_997516-10012…	17	gnl|UG|Xl_S16291527, gnl|UG|Xl_S26653031, gnl|UG|Xl_S13589301, gnl|UG|Xl_S38479144, gnl|UG|Xl_S13589750, gnl|UG|Xl_S21107455, gnl|UG|Xl_S14232436, gnl|UG|Xl_S22340211, gnl|UG|Xl_S22811504, gnl|UG|Xl_S25665637, gnl|UG|Xl_S16552446, gnl|UG|Xl_S20755931, gnl|UG|Xl_S22811493, gnl|UG|Xl_S16181823, gnl|UG|Xl_S17519052, gnl|UG|Xl_S13831493, gnl|UG|Xl_S21383279	OVER
5	GO:0030154	cell differentiation	Biological Process	GO:0048869	cellular developmental process	1.1e-10	7.2e-09	24	JGIv7b.000029621_573424-579811_XX|ttr, JGIv7b.000287959_167996-285362_XX|ubash3b, JGIv7b.000287959_4668950-4679281_XX|unnamed, JGIv7b.000015416_363936-408042_VV|glg1, JGIv7b.000023403_14004591-14035602_XV|gprc5b, JGIv7b.000163806_9264787-9317551_VV|bin1, JGIv7b.000208071_2963045-3093522_XX|kcnab2, JGIv7b.000007197_1547568-1674222_XX|lingo1, JGIv7b.000018823_1222876-1234891_XX|plg, JGIv7b.00017571…	246	gnl|UG|Xl_S18252029, gnl|UG|Xl_S13590385, gnl|UG|Xl_S36163490, gnl|UG|Xl_S24430043, gnl|UG|Xl_S13589392, gnl|UG|Xl_S40988653, gnl|UG|Xl_S13590942, gnl|UG|Xl_S13590700, gnl|UG|Xl_S13589831, gnl|UG|Xl_S29721647, gnl|UG|Xl_S13590946, gnl|UG|Xl_S20966743, gnl|UG|Xl_S13590828, gnl|UG|Xl_S52547300, gnl|UG|Xl_S30141592, gnl|UG|Xl_S13589947, gnl|UG|Xl_S28473379, gnl|UG|Xl_S23872180, gnl|UG|Xl_S20755606, …	OVER
5	GO:0048878	chemical homeostasis	Biological Process	GO:0042592	homeostatic process	1.5e-10	8.9e-09	11	JGIv7b.000287959_167996-285362_XX|ubash3b, JGIv7b.000016807_6566371-6596692_XX|tf, JGIv7b.000287959_4668950-4679281_XX|unnamed, JGIv7b.000185843_2015046-2019455_XX|apoa1, JGIv7b.000023403_14004591-14035602_XV|gprc5b, JGIv7b.000287959_4655956-4659448_XX|apoa1, JGIv7b.000006590_9085939-9230710_XV|app, JGIv7b.000299965_415803-434470_XX|rbp4, JGIv7b.000130324_954735-981490_XX|cp, JGIv7b.000044494_302…	31	gnl|UG|Xl_S13590024, gnl|UG|Xl_S16907162, gnl|UG|Xl_S16907161, gnl|UG|Xl_S20966529, gnl|UG|Xl_S13589756, gnl|UG|Xl_S21696702, gnl|UG|Xl_S20966686, gnl|UG|Xl_S27569299, gnl|UG|Xl_S17519037, gnl|UG|Xl_S21561463, gnl|UG|Xl_S13590096, gnl|UG|Xl_S16181656, gnl|UG|Xl_S20337213, gnl|UG|Xl_S18980236, gnl|UG|Xl_S26316763, gnl|UG|Xl_S32826914, gnl|UG|Xl_S15806940, gnl|UG|Xl_S13590556, gnl|UG|Xl_S13589866, …	OVER
5	GO:0006796	phosphate-containing compound metabolic process	Biological Process	GO:0006793	phosphorus metabolic process	2.8e-06	7.4e-05	22	JGIv7b.000061741_948406-956831_XX|fgb, JGIv7b.000093416_3226849-3249714_VV|nt5c1a, JGIv7b.000390029_16344-182559_XX|grk4, JGIv7b.000287959_167996-285362_XX|ubash3b, JGIv7b.000023403_14004591-14035602_XV|gprc5b, JGIv7b.000208071_2963045-3093522_XX|kcnab2, JGIv7b.000163806_646857-685394_VV|map2k4, JGIv7b.000046215_1891737-1903519_VV|isyna1, JGIv7b.000143664_848861-925670_VV|git2, JGIv7b.000006590_9…	372	gnl|UG|Xl_S21312975, gnl|UG|Xl_S13590024, gnl|UG|Xl_S24244319, gnl|UG|Xl_S21313146, gnl|UG|Xl_S17527712, gnl|UG|Xl_S18977413, gnl|UG|Xl_S21313149, gnl|UG|Xl_S35168970, gnl|UG|Xl_S21313023, gnl|UG|Xl_S29721647, gnl|UG|Xl_S26316791, gnl|UG|Xl_S21696626, gnl|UG|Xl_S20966501, gnl|UG|Xl_S22300600, gnl|UG|Xl_S20966622, gnl|UG|Xl_S14228908, gnl|UG|Xl_S18252023, gnl|UG|Xl_S19874744, gnl|UG|Xl_S13590706, …	OVER
5	GO:0046903	secretion	Biological Process	GO:0044765	single-organism transport	0.0003	0.004	5	JGIv7b.000061741_948406-956831_XX|fgb, JGIv7b.000059965_1266822-1290549_VX|anxa3, JGIv7b.000061741_1003987-1007189_XX|fgg, JGIv7b.000299965_415803-434470_XX|rbp4, JGIv7b.000015436_2498612-2535449_XV|fmr1	28	gnl|UG|Xl_S13590024, gnl|UG|Xl_S22245744, gnl|UG|Xl_S21057623, gnl|UG|Xl_S21696509, gnl|UG|Xl_S36619403, gnl|UG|Xl_S13797925, gnl|UG|Xl_S20966744, gnl|UG|Xl_S21696702, gnl|UG|Xl_S20337403, gnl|UG|Xl_S13590849, gnl|UG|Xl_S28473550, gnl|UG|Xl_S24575962, gnl|UG|Xl_S20966383, gnl|UG|Xl_S20755823, gnl|UG|Xl_S16181730, gnl|UG|Xl_S22245657, gnl|UG|Xl_S31698672, gnl|UG|Xl_S20755846, gnl|UG|Xl_S13590850, …	OVER
5	GO:0055082	cellular chemical homeostasis	Biological Process	GO:0019725, GO:0048878	cellular homeostasis, chemical homeostasis	0.00086	0.0094	4	JGIv7b.000287959_167996-285362_XX|ubash3b, JGIv7b.000006590_9085939-9230710_XV|app, JGIv7b.000130324_954735-981490_XX|cp, JGIv7b.000003586_516654-521394_XX|cartpt	20	gnl|UG|Xl_S18980236, gnl|UG|Xl_S26316763, gnl|UG|Xl_S16907162, gnl|UG|Xl_S32826914, gnl|UG|Xl_S15806940, gnl|UG|Xl_S13590556, gnl|UG|Xl_S16907161, gnl|UG|Xl_S20966529, gnl|UG|Xl_S13589756, gnl|UG|Xl_S13589866, gnl|UG|Xl_S16916686, gnl|UG|Xl_S32400588, gnl|UG|Xl_S15685942, gnl|UG|Xl_S17519037, gnl|UG|Xl_S19874680, gnl|UG|Xl_S21561463, gnl|UG|Xl_S42161040, gnl|UG|Xl_S15825388, gnl|UG|Xl_S16291531, …	OVER
5	GO:0050727	regulation of inflammatory response	Biological Process	GO:0006954, GO:0031347, GO:0032101	inflammatory response, regulation of defense response, regulation of response to external stimulus	0.00098	0.01	2	JGIv7b.000023403_14004591-14035602_XV|gprc5b, JGIv7b.000052441_8191297-8219218_XX|c6.1	1	gnl|UG|Xl_S20459353	OVER
5	GO:0010038	response to metal ion	Biological Process	GO:0010035	response to inorganic substance	0.00098	0.01	2	JGIv7b.000061741_948406-956831_XX|fgb, JGIv7b.000013941_1899727-1911120_XV|thbs1	1	gnl|UG|Xl_S21662441	OVER
5	GO:0023061	signal release	Biological Process	GO:0007267, GO:0032940	cell-cell signaling, secretion by cell	0.0012	0.012	3	JGIv7b.000061741_948406-956831_XX|fgb, JGIv7b.000299965_415803-434470_XX|rbp4, JGIv7b.000015436_2498612-2535449_XV|fmr1	9	gnl|UG|Xl_S13590024, gnl|UG|Xl_S29750538, gnl|UG|Xl_S13590850, gnl|UG|Xl_S22246318, gnl|UG|Xl_S21696509, gnl|UG|Xl_S22245657, gnl|UG|Xl_S13797925, gnl|UG|Xl_S21696702, gnl|UG|Xl_S13590849	OVER
5	GO:0014070	response to organic cyclic compound	Biological Process	GO:0010033	response to organic substance	0.0015	0.015	3	JGIv7b.000060618_1552290-1589924_VV|abcd3, JGIv7b.000016807_7724332-7732544_VV|mrpl44, JGIv7b.000149890_4292273-4413003_XV|rock2	10	gnl|UG|Xl_S30132089, gnl|UG|Xl_S13807139, gnl|UG|Xl_S20459366, gnl|UG|Xl_S21312910, gnl|UG|Xl_S13803411, gnl|UG|Xl_S43236084, gnl|UG|Xl_S13831413, gnl|UG|Xl_S22159684, gnl|UG|Xl_S21313580, gnl|UG|Xl_S56349087	OVER
5	GO:0031347	regulation of defense response	Biological Process	GO:0006952, GO:0080134	defense response, regulation of response to stress	0.0019	0.018	2	JGIv7b.000023403_14004591-14035602_XV|gprc5b, JGIv7b.000052441_8191297-8219218_XX|c6.1	2	gnl|UG|Xl_S20337332, gnl|UG|Xl_S20459353	OVER
5	GO:0043068	positive regulation of programmed cell death	Biological Process	GO:0043067, GO:0010942, GO:0012501	regulation of programmed cell death, positive regulation of cell death, programmed cell death	0.0028	0.026	3	JGIv7b.000163806_9264787-9317551_VV|bin1, JGIv7b.000014557_8763338-8778335_VV|nmt2, JGIv7b.000013941_1899727-1911120_XV|thbs1	13	gnl|UG|Xl_S24318174, gnl|UG|Xl_S21313119, gnl|UG|Xl_S17519060, gnl|UG|Xl_S35338075, gnl|UG|Xl_S37959945, gnl|UG|Xl_S19656907, gnl|UG|Xl_S14232452, gnl|UG|Xl_S20966931, gnl|UG|Xl_S21696702, gnl|UG|Xl_S20756113, gnl|UG|Xl_S22391735, gnl|UG|Xl_S22744525, gnl|UG|Xl_S42161045	OVER
5	GO:0043067	regulation of programmed cell death	Biological Process	GO:0010941, GO:0012501	regulation of cell death, programmed cell death	0.0036	0.031	6	JGIv7b.000061741_948406-956831_XX|fgb, JGIv7b.000163806_9264787-9317551_VV|bin1, JGIv7b.000014557_8763338-8778335_VV|nmt2, JGIv7b.000074488_394522-396398_XX|unnamed, JGIv7b.000026680_493215-513208_VV|thoc6, JGIv7b.000013941_1899727-1911120_XV|thbs1	75	gnl|UG|Xl_S22245740, gnl|UG|Xl_S29750492, gnl|UG|Xl_S14833141, gnl|UG|Xl_S20337428, gnl|UG|Xl_S19656907, gnl|UG|Xl_S13589359, gnl|UG|Xl_S50838354, gnl|UG|Xl_S14232452, gnl|UG|Xl_S21696702, gnl|UG|Xl_S20755441, gnl|UG|Xl_S36163448, gnl|UG|Xl_S35139453, gnl|UG|Xl_S20756017, gnl|UG|Xl_S22511876, gnl|UG|Xl_S21057657, gnl|UG|Xl_S22514980, gnl|UG|Xl_S21107538, gnl|UG|Xl_S24639632, gnl|UG|Xl_S13591087, …	OVER
5	GO:0044282	small molecule catabolic process	Biological Process	GO:0044712, GO:0044281	single-organism catabolic process, small molecule metabolic process	0.0044	0.038	4	JGIv7b.000044494_583890-606804_VV|impa2, JGIv7b.000060618_1552290-1589924_VV|abcd3, JGIv7b.000054743_196993-208273_XX|tat, JGIv7b.000000939_4260462-4269542_VV|eci1	33	gnl|UG|Xl_S37223651, gnl|UG|Xl_S21383374, gnl|UG|Xl_S18142198, gnl|UG|Xl_S29721608, gnl|UG|Xl_S19656942, gnl|UG|Xl_S20966629, gnl|UG|Xl_S21313560, gnl|UG|Xl_S13590846, gnl|UG|Xl_S21561479, gnl|UG|Xl_S22529650, gnl|UG|Xl_S24517532, gnl|UG|Xl_S20966643, gnl|UG|Xl_S21313163, gnl|UG|Xl_S21735628, gnl|UG|Xl_S34327293, gnl|UG|Xl_S30930834, gnl|UG|Xl_S21731647, gnl|UG|Xl_S25080900, gnl|UG|Xl_S17519034, …	OVER

## Sheet: Inter_NR1-BP-level5-excl
Level	GO ID	GO Name	GO Type	Parents (ACC)	Parents (Name)	P-Value	FDR	#SeqTest	SeqTest	#SeqRef	SeqRef	OVER/UNDER	(-)log10FDR
5	GO:0050727	regulation of inflammatory response	Biological Process	GO:0006954, GO:0031347, GO:0032101	inflammatory response, regulation of defense response, regulation of response to external stimulus	0.00098	0.01	2	JGIv7b.000023403_14004591-14035602_XV|gprc5b, JGIv7b.000052441_8191297-8219218_XX|c6.1	1	gnl|UG|Xl_S20459353	OVER	2
5	GO:0023061	signal release	Biological Process	GO:0007267, GO:0032940	cell-cell signaling, secretion by cell	0.0012	0.012	3	JGIv7b.000061741_948406-956831_XX|fgb, JGIv7b.000299965_415803-434470_XX|rbp4, JGIv7b.000015436_2498612-2535449_XV|fmr1	9	gnl|UG|Xl_S13590024, gnl|UG|Xl_S29750538, gnl|UG|Xl_S13590850, gnl|UG|Xl_S22246318, gnl|UG|Xl_S21696509, gnl|UG|Xl_S22245657, gnl|UG|Xl_S13797925, gnl|UG|Xl_S21696702, gnl|UG|Xl_S13590849	OVER	1.92082
5	GO:0043068	positive regulation of programmed cell death	Biological Process	GO:0043067, GO:0010942, GO:0012501	regulation of programmed cell death, positive regulation of cell death, programmed cell death	0.0028	0.026	3	JGIv7b.000163806_9264787-9317551_VV|bin1, JGIv7b.000014557_8763338-8778335_VV|nmt2, JGIv7b.000013941_1899727-1911120_XV|thbs1	13	gnl|UG|Xl_S24318174, gnl|UG|Xl_S21313119, gnl|UG|Xl_S17519060, gnl|UG|Xl_S35338075, gnl|UG|Xl_S37959945, gnl|UG|Xl_S19656907, gnl|UG|Xl_S14232452, gnl|UG|Xl_S20966931, gnl|UG|Xl_S21696702, gnl|UG|Xl_S20756113, gnl|UG|Xl_S22391735, gnl|UG|Xl_S22744525, gnl|UG|Xl_S42161045	OVER	1.58503
5	GO:0044282	small molecule catabolic process	Biological Process	GO:0044712, GO:0044281	single-organism catabolic process, small molecule metabolic process	0.0044	0.038	4	JGIv7b.000044494_583890-606804_VV|impa2, JGIv7b.000060618_1552290-1589924_VV|abcd3, JGIv7b.000054743_196993-208273_XX|tat, JGIv7b.000000939_4260462-4269542_VV|eci1	33	gnl|UG|Xl_S37223651, gnl|UG|Xl_S21383374, gnl|UG|Xl_S18142198, gnl|UG|Xl_S29721608, gnl|UG|Xl_S19656942, gnl|UG|Xl_S20966629, gnl|UG|Xl_S21313560, gnl|UG|Xl_S13590846, gnl|UG|Xl_S21561479, gnl|UG|Xl_S22529650, gnl|UG|Xl_S24517532, gnl|UG|Xl_S20966643, gnl|UG|Xl_S21313163, gnl|UG|Xl_S21735628, gnl|UG|Xl_S34327293, gnl|UG|Xl_S30930834, gnl|UG|Xl_S21731647, gnl|UG|Xl_S25080900, gnl|UG|Xl_S17519034, …	OVER	1.42022

## Sheet: Inter_NR1-CC-level5
Level	GO ID	GO Name	GO Type	Parents (ACC)	Parents (Name)	P-Value	FDR	#SeqTest	SeqTest	#SeqRef	SeqRef	OVER/UNDER
5	GO:0030424	axon	Cellular Component	GO:0043005	neuron projection	1e-07	3.8e-06	5	JGIv7b.000163806_9264787-9317551_VV|bin1, JGIv7b.000208071_2963045-3093522_XX|kcnab2, JGIv7b.000006590_9085939-9230710_XV|app, JGIv7b.000001168_2465850-3391210_XX|ctnna2, JGIv7b.000015436_2498612-2535449_XV|fmr1	3	gnl|UG|Xl_S19874680, gnl|UG|Xl_S20756113, gnl|UG|Xl_S20966698	OVER
5	GO:0005829	cytosol	Cellular Component	GO:0044444, GO:0005737	cytoplasmic part, cytoplasm	6.5e-07	1.9e-05	12	JGIv7b.000086205_300588-304090_VV|rpl7a, JGIv7b.000004754_309172-330613_VV|nfu1, JGIv7b.000012020_13072526-13078353_VV|rpl7l1, JGIv7b.000120240_1904461-1909144_XX|hbg1, JGIv7b.000060618_1552290-1589924_VV|abcd3, JGIv7b.000026364_3949374-3950508_XX|hba1, JGIv7b.000208071_2963045-3093522_XX|kcnab2, JGIv7b.000120240_1921004-1931341_XX|hbz, JGIv7b.000014557_8763338-8778335_VV|nmt2, JGIv7b.000001168_2…	97	gnl|UG|Xl_S19874627, gnl|UG|Xl_S24244319, gnl|UG|Xl_S42160976, gnl|UG|Xl_S21383250, gnl|UG|Xl_S32826904, gnl|UG|Xl_S27569235, gnl|UG|Xl_S19874585, gnl|UG|Xl_S21313381, gnl|UG|Xl_S16188822, gnl|UG|Xl_S20755445, gnl|UG|Xl_S13589705, gnl|UG|Xl_S27569349, gnl|UG|Xl_S36663055, gnl|UG|Xl_S20337261, gnl|UG|Xl_S27877841, gnl|UG|Xl_S37223600, gnl|UG|Xl_S19874618, gnl|UG|Xl_S13590676, gnl|UG|Xl_S13812817, …	OVER
5	GO:0031981	nuclear lumen	Cellular Component	GO:0044428, GO:0070013	nuclear part, intracellular organelle lumen	6.3e-05	0.0011	14	JGIv7b.000004754_309172-330613_VV|nfu1, JGIv7b.000023403_14004591-14035602_XV|gprc5b, JGIv7b.000029769_1531776-1535455_XX|polr2l.2, JGIv7b.000079772_4997412-5021596_VV|chd4, JGIv7b.000012462_168016-176131_VV|snx27, JGIv7b.000012933_1870437-1879210_VV|rbmx, JGIv7b.000102262_1968223-2035846_VX|elp3, JGIv7b.000001268_1213876-1390871_VV|sept7, JGIv7b.000015436_2498612-2535449_XV|fmr1, JGIv7b.00005918…	211	gnl|UG|Xl_S13590264, gnl|UG|Xl_S21313029, gnl|UG|Xl_S21383376, gnl|UG|Xl_S13591113, gnl|UG|Xl_S16552381, gnl|UG|Xl_S21313023, gnl|UG|Xl_S14742601, gnl|UG|Xl_S21313382, gnl|UG|Xl_S20756010, gnl|UG|Xl_S13589825, gnl|UG|Xl_S36352123, gnl|UG|Xl_S20755606, gnl|UG|Xl_S13831591, gnl|UG|Xl_S19656616, gnl|UG|Xl_S13589383, gnl|UG|Xl_S19874619, gnl|UG|Xl_S27569401, gnl|UG|Xl_S14742735, gnl|UG|Xl_S21313376, …	OVER
5	GO:0005654	nucleoplasm	Cellular Component	GO:0031981, GO:0044428	nuclear lumen, nuclear part	0.001	0.011	9	JGIv7b.000004754_309172-330613_VV|nfu1, JGIv7b.000029769_1531776-1535455_XX|polr2l.2, JGIv7b.000079772_4997412-5021596_VV|chd4, JGIv7b.000012462_168016-176131_VV|snx27, JGIv7b.000012933_1870437-1879210_VV|rbmx, JGIv7b.000102262_1968223-2035846_VX|elp3, JGIv7b.000015436_2498612-2535449_XV|fmr1, JGIv7b.000026680_493215-513208_VV|thoc6, JGIv7b.000059180_98263-102889_XV|c16orf80	131	gnl|UG|Xl_S21313029, gnl|UG|Xl_S20337421, gnl|UG|Xl_S21929376, gnl|UG|Xl_S13831626, gnl|UG|Xl_S20966469, gnl|UG|Xl_S20756010, gnl|UG|Xl_S36352123, gnl|UG|Xl_S21107538, gnl|UG|Xl_S29750487, gnl|UG|Xl_S25665645, gnl|UG|Xl_S20755606, gnl|UG|Xl_S27569360, gnl|UG|Xl_S13589383, gnl|UG|Xl_S14742735, gnl|UG|Xl_S21313376, gnl|UG|Xl_S19874734, gnl|UG|Xl_S20966511, gnl|UG|Xl_S14961554, gnl|UG|Xl_S20756126, …	OVER
